# Supplementary material for: Prediction of Amino Acid Substitutions in ABL1 Protein Leading to Tumor Drug Resistance Based on “Structure-Property” Relationship Classification Models
Source: Life (Basel). 2023 Aug 24;13(9):1807. doi: 10.3390/life13091807 (PMC10532460; doi:10.3390/life13091807)
Supplement: Supplementary file 1 [file life-13-01807-s001.zip]

Archive with 9 entries (9 files):
- S2b.xlsx
- S3a.sdf
- S3b.xlsx
- S4a.sdf
- S4b.xlsx
- S1a.sdf
- S1b.xlsx
- S2a.sdf
- S5.xlsx
