# Supplementary material for: Prediction of Amino Acid Substitutions in ABL1 Protein Leading to Tumor Drug Resistance Based on “Structure-Property” Relationship Classification Models
Source: Life (Basel). 2023 Aug 24;13(9):1807. doi: 10.3390/life13091807 (PMC10532460; doi:10.3390/life13091807)
Supplement: Supplementary file 1 [file life-13-01807-s001.zip › S2b.xlsx]

## Sheet: Лист1
SEQUENCE	AAS	POSITION	Drug_resistance	TRANSCRYPT
PSQPGEGLKKPVLPASPKPQSAKPSGTPISP	p.P982S	982	No drug	P00519-2
RNAAEYLLSSGINGSKLVRESESSPGQRSIS	p.E168K	168	No drug	P00519-2
KRNKPTVYGVSPNYDCWEMERTDITMKHKLG	p.Y253C	253	No drug	P00519-2
TMEVEEFLKEAAVMKIIKHPNLVQLLGVCTR	p.F311I	311	No drug	P00519-2
YEGRVYHYRINTASDYKLYVSSESRFNTLAE	p.H201Y	201	No drug	P00519-2
HLWKKSSTLTSSRLATGEEEGGGSSSKRFLR	p.A719T	719	No drug	P00519-2
NKPTVYGVSPNYDKWLMERTDITMKHKLGGG	p.E255L	255	No drug	P00519-2
SALGTPAAAEPVTPTKKAGSGAPGGTSKGPA	p.R874K	874	No drug	P00519-2
VSLRKTRQPPERIASYAITKGVVLDSTEALC	p.S1044Y	1044	No drug	P00519-2
RLMTGDTYTAHAGAKFPIKWTAPESLAYNKF	p.S420F	420	No drug	P00519-2
VFKDIMESSPGSSPPSLTPKPLRRQVTVAPA	p.P831S	831	No drug	P00519-2
TDVPEMPHSKGQGESSPLDHEPAVSPLLPRK	p.P579S	579	No drug	P00519-2
TRQPPERIASGAITKHVVLDSTEALCLAISR	p.Q1049H	1049	No drug	P00519-2
EEFLKEAAVMKEIKHINLVQLLGVCTREPPF	p.T315I	315	No drug	P00519-2
NCLVGENHLVKVADFSLSRLMTGDTYTAHAG	p.P402S	402	No drug	P00519-2
LVRESESSPGQRSISRRYEGRVYHYRINTAS	p.L184R	184	No drug	P00519-2
AAVMKEIKHPNLVQLEGVCTREPPFYIITEF	p.G321E	321	No drug	P00519-2
EVEKELGKQGVRGAVVTLLQAPELPTKTRTS	p.A539V	539	No drug	P00519-2
ADEVFKDIMESSPGSLPPNLTPKPLRRQVTV	p.S828L	828	No drug	P00519-2
AFTPLDTADPAKSPKLSNGAGVPNGALRESG	p.F681L	681	No drug	P00519-2
ENHLVKVADFGLSRLVTGDTYTAHAGAKFPI	p.A407V	407	No drug	P00519-2
VRRHKHSSESPGRDKNKLSRLKPAPPPPPAA	p.K909N	909	No drug	P00519-2
YDFVASGDNTLSITKNEKLRVLGYNHNGEWC	p.T104N	104	No drug	P00519-2
SRLMTGDTYTAHAGAEFPIKWTAPESLAYNK	p.K419E	419	No drug	P00519-2
STFGGHKSEKPALPRHRAGENRSDQVTRGTV	p.P784H	784	No drug	P00519-2
NDPNLFVALYDFVASYDNTLSITKGEKLRVL	p.H95Y	95	No drug	P00519-2
FMTYGNLLDYLRECNKQEVNAVVLLYMATQI	p.M351K	351	No drug	P00519-2
KHKLGGGQYGEVYEGAWKKYSLTVAVKTLKE	p.E279A	279	No drug	P00519-2
AAVMKEIKHPNLVQLWGVCTREPPFYIITEF	p.G321W	321	No drug	P00519-2
LDTADPAKSPKPSNGQGVPNGALRESGGSGF	p.H685Q	685	No drug	P00519-2
ELLEKDYRMERPEGCTEKVYELMRACWQWNP	p.P484T	484	No drug	P00519-2
EGVWKKYSLTVAVKTVKEDTMEVEEFLKEAA	p.E292V	292	No drug	P00519-2
LPALHFIKGAGKKESSRHGGPHCNVFVEHEA	p.P32S	32	No drug	P00519-2
RINTASDGKLYVSSEIRFNTLAELVHHHSTV	p.L209I	209	No drug	P00519-2
SDQVTRGTVTPPPRLLKKNEEAADEVFKDIM	p.P806L	806	No drug	P00519-2
EEAGKGSALGTPAAADPVTPTSKAGSGAPGG	p.G868D	868	No drug	P00519-2
GKNLYTFCVSYVDSIIQMRNKFAFREAINKL	p.L1094I	1094	No drug	P00519-2
GGKPSQSPSQEAAGEVVLGAKTKATSLVDAV	p.A945V	945	No drug	P00519-2
TASDGKLYVSSESRFRTLAELVHHHSTVADG	p.T212R	212	No drug	P00519-2
ERPEGCPEKVYELMRLCWQWNPSDRPSFAEI	p.F493L	493	No drug	P00519-2
ASGLPHKEEAGKGSATGTPAAAEPVTPTSKA	p.A861T	861	No drug	P00519-2
KHPNLVQLLGVCTREKPFYIITEFMTYGNLL	p.R328K	328	No drug	P00519-2
WEMERTDITMKHKLGVGQYGEVYEGVWKKYS	p.A269V	269	No drug	P00519-2
SSTFGGHKSEKPALPSKRAGENRSDQVTRGT	p.P783S	783	No drug	P00519-2
PSSTAFIPLISTRVSERKTRQPPERIASGAI	p.V1031E	1031	No drug	P00519-2
TVAVKTLKEDTMEVEFFLKEAAVMKEIKHPN	p.L301F	301	No drug	P00519-2
HYRINTASDGKLYVSEESRFNTLAELVHHHS	p.D207E	207	No drug	P00519-2
LATGEEEGGGSSSKRSLRSCSASCVPHGAKD	p.R732S	732	No drug	P00519-2
VRGAVSTLLQAPELPQKTRTSRRAAEHRDTT	p.E549Q	549	No drug	P00519-2
NYDKWEMERTDITMKRKLGGGQYGEVYEGVW	p.S265R	265	No drug	P00519-2
MFQESSISDEVEKELNKQGVRGAVSTLLQAP	p.T530N	530	No drug	P00519-2
VHHHSTVADGLITTLNYPAPKRNKPTVYGVS	p.D233N	233	No drug	P00519-2
LLYMATQISSAMEYLSKKNFIHRDLAARNCL	p.N374S	374	No drug	P00519-2
EVNAVVLLYMATQISDAMEYLEKKNFIHRDL	p.N368D	368	No drug	P00519-2
MEVEEFLKEAAVMKECKHPNLVQLLGVCTRE	p.Y312C	312	No drug	P00519-2
ASHSAVLEAGKNLYTQCVSYVDSIQQMRNKF	p.E1085Q	1085	No drug	P00519-2
KHPNLVQLLGVCTREMPFYIITEFMTYGNLL	p.R328M	328	No drug	P00519-2
YEGVWKKYSLTVAVKELKEDTMEVEEFLKEA	p.K291E	291	No drug	P00519-2
IATYGMSPYPGIDLSDVYELLEKDYRMERPE	p.E466D	466	No drug	P00519-2
KGPAEESRVRRHKHSLESPGRDKGKLSRLKP	p.P901L	901	No drug	P00519-2
PNLFVALYDFVASGDWTLSITKGEKLRVLGY	p.G97W	97	No drug	P00519-2
MTYGNLLDYLRECNRDEVNAVVLLYMATQIS	p.E352D	352	No drug	P00519-2
DLSQVYELLEKDYRMCRPEGCPEKVYELMRA	p.W478C	478	No drug	P00519-2
TKTRTSRRAAEHRDTYDVPEMPHSKGQGESD	p.H564Y	564	No drug	P00519-2
APKRNKPTVYGVSPNDDKWEMERTDITMKHK	p.G251D	251	No drug	P00519-2
FLKEAAVMKEIKHPNVVQLLGVCTREPPFYI	p.F317V	317	No drug	P00519-2
HAGAKFPIKWTAPESLAYNKFSIKSDVWAFG	p.W430L	430	No drug	P00519-2
MKEIKHPNLVQLLGVPTREPPFYIITEFMTY	p.L324P	324	No drug	P00519-2
FLKEAAVMKEIKHPNCVQLLGVCTREPPFYI	p.F317C	317	No drug	P00519-2
NSEQMASHSAVLEAGTNLYTFCVSYVDSIQQ	p.K1080T	1080	No drug	P00519-2
APKRNKPTVYGVSPNEDKWEMERTDITMKHK	p.G251E	251	No drug	P00519-2
SPYPGIDLSQVYELLLKDYRMERPEGCPEKV	p.M472L	472	No drug	P00519-2
CNRQEVNAVVLLYMAIQISSAMEYLEKKNFI	p.L364I	364	No drug	P00519-2
FSIKSDVWAFGVLLWAIATYGMSPYPGIDLS	p.E450A	450	No drug	P00519-2
NGALAFTPLDTADPAWSPKPSNGAGVPNGAL	p.G677W	677	No drug	P00519-2
NLLDYLRECNRQEVNRVVLLYMATQISSAME	p.K356R	356	No drug	P00519-2
AVLEAGKNLYTFCVSRVDSIQQMRNKFAFRE	p.K1089R	1089	No drug	P00519-2
GKLSRLKPAPPPPPAESAGKAGGKPSQSPSQ	p.G924E	924	No drug	P00519-2
WTAPESLAYNKFSIKSDVWAFGVLLWEIATY	p.P439S	439	No drug	P00519-2
NTLAELVHHHSTVADSLITTLHYPAPKRNKP	p.G227S	227	No drug	P00519-2
DRPSFAEIHQAFETMSQESSISDEVEKELGK	p.R516S	516	No drug	P00519-2
LPHKEEAGKGSALGTSAAAEPVTPTSKAGSG	p.G864S	864	No drug	P00519-2
TYTAHAGAKFPIKWTKPESLAYNKFSIKSDV	p.G426K	426	No drug	P00519-2
ISRNSEQMASHSAVLVAGKNLYTFCVSYVDS	p.M1077V	1077	No drug	P00519-2
GDQPSSTAFIPLISTAVSLRKTRQPPERIAS	p.T1028A	1028	No drug	P00519-2
PSQSPSQEAAGEAVLLAKTKATSLVDAVNSD	p.P948L	948	No drug	P00519-2
PAEESRVRRHKHSSEAPGRDKGKLSRLKPAP	p.P903A	903	No drug	P00519-2
SLRYEGRVYHYRINTFSDGKLYVSSESRFNT	p.L198F	198	No drug	P00519-2
FSIKSDVWAFGVLLWGIATYGMSPYPGIDLS	p.E450G	450	No drug	P00519-2
HQAFETMFQESSISDRVEKELGKQGVRGAVS	p.Q524R	524	No drug	P00519-2
PKDKKTNLFSALIKKSKKTAPTPPKRSSSFR	p.G626S	626	No drug	P00519-2
GQGESDPLDHEPAVSCLLPRKERGPPEGGLN	p.R589C	589	No drug	P00519-2
EMERTDITMKHKLGGMQYGEVYEGVWKKYSL	p.V270M	270	No drug	P00519-2
VGENHLVKVADFGLSCLMTGDTYTAHAGAKF	p.W405C	405	No drug	P00519-2
AKPSQPGEGLKKPVLLATPKPQSAKPSGTPI	p.P980L	980	No drug	P00519-2
PKDKKTNLFSALIKKDKKTAPTPPKRSSSFR	p.G626D	626	No drug	P00519-2
TRVSLRKTRQPPERITSGAITKGVVLDSTEA	p.A1042T	1042	No drug	P00519-2
DLSQVYELLEKDYRMRRPEGCPEKVYELMRA	p.W478R	478	No drug	P00519-2
KHSWYHGPVSRNAAELLLSSGINGSFLVRES	p.P158L	158	No drug	P00519-2
KKYSLTVAVKTLKEDLMEVEEFLKEAAVMKE	p.P296L	296	No drug	P00519-2
SSGINGSFLVRESESVPGQRSISLRYEGRVY	p.I176V	176	No drug	P00519-2
KEAAVMKEIKHPNLVILLGVCTREPPFYIIT	p.T319I	319	No drug	P00519-2
ALAFTPLDTADPAKSAKPSNGAGVPNGALRE	p.S679A	679	No drug	P00519-2
KGPAEESRVRRHKHSHESPGRDKGKLSRLKP	p.P901H	901	No drug	P00519-2
DYLRECNRQEVNAVVYLYMATQISSAMEYLE	p.F359Y	359	No drug	P00519-2
AMEYLEKKNFIHRDLMARNCLVGENHLVKVA	p.L384M	384	No drug	P00519-2
VLLYMATQISSAMEYGEKKNFIHRDLAARNC	p.E373G	373	No drug	P00519-2
KHKLGGGQYGEVYEGYWKKYSLTVAVKTLKE	p.E279Y	279	No drug	P00519-2
RESESSPGQRSISLRIEGRVYHYRINTASDG	p.V186I	186	No drug	P00519-2
TMFQESSISDEVEKESGKQGVRGAVSTLLQA	p.P529S	529	No drug	P00519-2
KSDVWAFGVLLWEIAAYGMSPYPGIDLSQVY	p.E453A	453	No drug	P00519-2
GLSEAARWNSKENLLGGPSENDPNLFVALYD	p.S75G	75	No drug	P00519-2
LGGGQYGEVYEGVWKQYSLTVAVKTLKEDTM	p.E282Q	282	No drug	P00519-2
APESLAYNKFSIKSDLWAFGVLLWEIATYGM	p.P441L	441	No drug	P00519-2
ELMRACWQWNPSDRPEFAEIHQAFETMFQES	p.D504E	504	No drug	P00519-2
LAGPSENDPNLFVALWDFVASGDNTLSITKG	p.R89W	89	No drug	P00519-2
LYDFVASGDNTLSITEGEKLRVLGYNHNGEW	p.Q103E	103	No drug	P00519-2
LGGGQYGEVYEGVWKGYSLTVAVKTLKEDTM	p.E282G	282	No drug	P00519-2
SDRPSFAEIHQAFETIFQESSISDEVEKELG	p.V515I	515	No drug	P00519-2
RVYHYRINTASDGKLMVSSESRFNTLAELVH	p.T204M	204	No drug	P00519-2
HFIKGAGKKESSRHGNPHCNVFVEHEALQRP	p.D36N	36	No drug	P00519-2
FSIKSDVWAFGVLLWKIATYGMSPYPGIDLS	p.E450K	450	No drug	P00519-2
YLEKKNFIHRDLAARMCLVGENHLVKVADFG	p.L387M	387	No drug	P00519-2
RTDITMKHKLGGGQYFEVYEGVWKKYSLTVA	p.L273F	273	No drug	P00519-2
VFVEHEALQRPVASDVEPQGLSEAARWNSKE	p.A56V	56	No drug	P00519-2
PAPKRNKPTVYGVSPRYDKWEMERTDITMKH	p.G250R	250	No drug	P00519-2
IPLISTRVSLRKTRQKPERIASGAITKGVVL	p.E1037K	1037	No drug	P00519-2
EHRDTTDVPEMPHSKQQGESDPLDHEPAVSP	p.R574Q	574	No drug	P00519-2
YDFVASGDNTLSITKIEKLRVLGYNHNGEWC	p.T104I	104	No drug	P00519-2
SLAYNKFSIKSDVWAYGVLLWEIATYGMSPY	p.D444Y	444	No drug	P00519-2
DRPSFAEIHQAFETMCQESSISDEVEKELGK	p.R516C	516	No drug	P00519-2
VKTLKEDTMEVEEFLGEAAVMKEIKHPNLVQ	p.V304G	304	No drug	P00519-2
LATGEEEGGGSSSKRGLRSCSASCVPHGAKD	p.R732G	732	No drug	P00519-2
ISSAMEYLEKKNFIHYDLAARNCLVGENHLV	p.D381Y	381	No drug	P00519-2
DRPSFAEIHQAFETMHQESSISDEVEKELGK	p.R516H	516	No drug	P00519-2
EVYEGVWKKYSLTVAFKTLKEDTMEVEEFLK	p.V289F	289	No drug	P00519-2
EPQGLSEAARWNSKEVLLAGPSENDPNLFVA	p.F72V	72	No drug	P00519-2
LGGGQYGEVYEGVWKVYSLTVAVKTLKEDTM	p.E282V	282	No drug	P00519-2
TLHYPAPKRNKPTVYYVSPNYDKWEMERTDI	p.H246Y	246	No drug	P00519-2
DYLRECNRQEVNAVVALYMATQISSAMEYLE	p.F359A	359	No drug	P00519-2
DLAARNCLVGENHLVPVADFGLSRLMTGDTY	p.A397P	397	No drug	P00519-2
NGALAFTPLDTADPARSPKPSNGAGVPNGAL	p.G677R	677	No drug	P00519-2
SPHLWKKSSTLTSSRFATGEEEGGGSSSKRF	p.C717F	717	No drug	P00519-2
MKEIKHPNLVQLLGVQTREPPFYIITEFMTY	p.L324Q	324	No drug	P00519-2
SSRLATGEEEGGGSSMKRFLRSCSASCVPHG	p.T729M	729	No drug	P00519-2
ALRESGGSGFRSPHLSKKSSTLTSSRLATGE	p.G706S	706	No drug	P00519-2
KPVLPATPKPQSAKPTGTPISPAPVPSTLPS	p.A991T	991	No drug	P00519-2
AITKGVVLDSTEALCCAISRNSEQMASHSAV	p.G1060C	1060	No drug	P00519-2
LVQLLGVCTREPPFYWITEFMTYGNLLDYLR	p.R332W	332	No drug	P00519-2
GLSRLMTGDTYTAHAYAKFPIKWTAPESLAY	p.S417Y	417	No drug	P00519-2
PPRLVKKNEEAADEVLKDIMESSPGSSPPNL	p.P817L	817	No drug	P00519-2
QPSSTAFIPLISTRVSLRKTRQPPERIASGA	p.G1030S	1030	No drug	P00519-2
RGAGEEEGRDISNGAVAFTPLDTADPAKSPK	p.G665V	665	No drug	P00519-2
VSYVDSIQQMRNKFAVREAINKLENNLRELQ	p.A1102V	1102	No drug	P00519-2
PAPVPSTLPSASSALVGDQPSSTAFIPLIST	p.L1012V	1012	No drug	P00519-2
FLKEAAVMKEIKHPNLVQLLGVCTREPPFYI	p.F317L	317	No drug	P00519-2
CWQWNPSDRPSFAEIKQAFETMFQESSISDE	p.E509K	509	No drug	P00519-2
AEHRDTTDVPEMPHSSGQGESDPLDHEPAVS	p.P573S	573	No drug	P00519-2
ASHSAVLEAGKNLYTKCVSYVDSIQQMRNKF	p.E1085K	1085	No drug	P00519-2
GPPEGGLNEDERLLPADKKTNLFSALIKKKK	p.P612A	612	No drug	P00519-2
QRSISLRYEGRVYHYAINTASDGKLYVSSES	p.T194A	194	No drug	P00519-2
YNKFSIKSDVWAFGVPLWEIATYGMSPYPGI	p.Q447P	447	No drug	P00519-2
GTVTPPPRLVKKNEETADEVFKDIMESSPGS	p.N812T	812	No drug	P00519-2
GNLLDYLRECNRQEVAAVVLLYMATQISSAM	p.E355A	355	No drug	P00519-2
GESDPLDHEPAVSPLFPRKERGPPEGGLNED	p.L591F	591	No drug	P00519-2
DTTDVPEMPHSKGQGPSDPLDHEPAVSPLLP	p.R577P	577	No drug	P00519-2
KFAFREAINKLENNLLELQICPATAGSGPAA	p.F1114L	1114	No drug	P00519-2
EGGLNEDERLLPKDKLTNLFSALIKKKKKTA	p.P615L	615	No drug	P00519-2
KSDVWAFGVLLWEIAQYGMSPYPGIDLSQVY	p.E453Q	453	No drug	P00519-2
SVTLPRDLQSTGRQFTSSTFGGHKSEKPALP	p.A767T	767	No drug	P00519-2
ESSISDEVEKELGKQSVRGAVSTLLQAPELP	p.R533S	533	No drug	P00519-2
RDLAARNCLVGENHLYKVADFGLSRLMTGDT	p.H396Y	396	No drug	P00519-2
TSKAGSGAPGGTSKGYAEESRVRRHKHSSES	p.D888Y	888	No drug	P00519-2
MERPEGCPEKVYELMDACWQWNPSDRPSFAE	p.A492D	492	No drug	P00519-2
PVNSLEKHSWYHGPVCRNAAEYLLSSGINGS	p.R152C	152	No drug	P00519-2
GAVSTLLQAPELPTKLRTSRRAAEHRDTTDV	p.P551L	551	No drug	P00519-2
DKGKLSRLKPAPPPPVAASAGKAGGKPSQSP	p.A922V	922	No drug	P00519-2
VLGAKTKATSLVDAVQSDAAKPSQPGEGLKK	p.P961Q	961	No drug	P00519-2
APESLAYNKFSIKSDSWAFGVLLWEIATYGM	p.P441S	441	No drug	P00519-2
ALHFIKGAGKKESSRPGGPHCNVFVEHEALQ	p.A34P	34	No drug	P00519-2
KNLYTFCVSYVDSIQWMRNKFAFREAINKLE	p.R1095W	1095	No drug	P00519-2
NEEAADEVFKDIMESMPGSSPPNLTPKPLRR	p.V824M	824	No drug	P00519-2
GQGESDPLDHEPAVSHLLPRKERGPPEGGLN	p.R589H	589	No drug	P00519-2
ITMKHKLGGGQYGEVNEGVWKKYSLTVAVKT	p.D276N	276	No drug	P00519-2
FCVSYVDSIQQMRNKFAFREAINKLENNLRE	p.C1100F	1100	No drug	P00519-2
FKDIMESSPGSSPPNDTPKPLRRQVTVAPAS	p.H832D	832	No drug	P00519-2
LEKDYRMERPEGCPESVYELMRACWQWNPSD	p.F486S	486	No drug	P00519-2
VASDFEPQGLSEAARINSKENLLAGPSENDP	p.V67I	67	No drug	P00519-2
DITMKHKLGGGQYGEKYEGVWKKYSLTVAVK	p.E275K	275	No drug	P00519-2
DITMKHKLGGGQYGEQYEGVWKKYSLTVAVK	p.E275Q	275	No drug	P00519-2
DQVTRGTVTPPPRLVSKNEEAADEVFKDIME	p.G807S	807	No drug	P00519-2
EAVLGAKTKATSLVDMVNSDAAKPSQPGEGL	p.V959M	959	No drug	P00519-2
SDAAKPSQPGEGLKKNVLPATPKPQSAKPSG	p.S977N	977	No drug	P00519-2
KPSGTPISPAPVPSTSPSASSALAGDQPSST	p.P1004S	1004	No drug	P00519-2
MDGQPERRGAGEEEGNDISNGALAFTPLDTA	p.K658N	658	No drug	P00519-2
ISRNSEQMASHSAVLIAGKNLYTFCVSYVDS	p.M1077I	1077	No drug	P00519-2
LEKKNFIHRDLAARNLLVGENHLVKVADFGL	p.M388L	388	No drug	P00519-2
FVEHEALQRPVASDFEPQGLSEAARWNSKEN	p.G57E	57	No drug	P00519-2
YSLTVAVKTLKEDTMVVEEFLKEAAVMKEIK	p.L298V	298	No drug	P00519-2
ITMKHKLGGGQYGEVAEGVWKKYSLTVAVKT	p.D276A	276	No drug	P00519-2
YHYRINTASDGKLYVVSESRFNTLAELVHHH	p.A206V	206	No drug	P00519-2
KRNKPTVYGVSPNYDHWEMERTDITMKHKLG	p.Y253H	253	No drug	P00519-2
CTREPPFYIITEFMTAGNLLDYLRECNRQEV	p.V339A	339	No drug	P00519-2
LITTLHYPAPKRNKPIVYGVSPNYDKWEMER	p.T243I	243	No drug	P00519-2
ITTLHYPAPKRNKPTVYGVSPNYDKWEMERT	p.M244V	244	No drug	P00519-2
MTYGNLLDYLRECNRKEVNAVVLLYMATQIS	p.E352K	352	No drug	P00519-2
PLLPRKERGPPEGGLNEDERLLPKDKKTNLF	p.I604N	604	No drug	P00519-2
KRNKPTVYGVSPNYDFWEMERTDITMKHKLG	p.Y253F	253	No drug	P00519-2
AITKGVVLDSTEALCSAISRNSEQMASHSAV	p.G1060S	1060	No drug	P00519-2
PSTLPSASSALAGDQSSSTAFIPLISTRVSL	p.R1016S	1016	No drug	P00519-2
PLISTRVSLRKTRQPVERIASGAITKGVVLD	p.A1038V	1038	No drug	P00519-2
PPFYIITEFMTYGNLTDYLRECNRQEVNAVV	p.M343T	343	No drug	P00519-2
PEGCPEKVYELMRACRQWNPSDRPSFAEIHQ	p.T495R	495	No drug	P00519-2
RNKPTVYGVSPNYDKWEMERTDITMKHKLGG	p.G254W	254	No drug	P00519-2
LTPKPLRRQVTVAPATGLPHKEEAGKGSALG	p.A847T	847	No drug	P00519-2
KNFIHRDLAARNCLVNENHLVKVADFGLSRL	p.D391N	391	No drug	P00519-2
IHRDLAARNCLVGENALVKVADFGLSRLMTG	p.T394A	394	No drug	P00519-2
TLPRDLQSTGRQFDSDTFGGHKSEKPALPRK	p.E769D	769	No drug	P00519-2
SSKRFLRSCSASCVPMGAKDTEWRSVTLPRD	p.T743M	743	No drug	P00519-2
FLKEAAVMKEIKHPNRVQLLGVCTREPPFYI	p.F317R	317	No drug	P00519-2
EEFLKEAAVMKEIKHLNLVQLLGVCTREPPF	p.T315L	315	No drug	P00519-2
QEVNAVVLLYMATQIQSAMEYLEKKNFIHRD	p.R367Q	367	No drug	P00519-2
SGDNTLSITKGEKLRVLGYNHNGEWCEAQTK	p.G109V	109	No drug	P00519-2
PSNYITPVNSLEKHSDYHGPVSRNAAEYLLS	p.N146D	146	No drug	P00519-2
MTGDTYTAHAGAKFPIKWTAPESLAYNKFSI	p.V422I	422	No drug	P00519-2
SLEKHSWYHGPVSRNKAEYLLSSGINGSFLV	p.E155K	155	No drug	P00519-2
GLNEDERLLPKDKKTCLFSALIKKKKKTAPT	p.R617C	617	No drug	P00519-2
ISNGALAFTPLDTADKAKSPKPSNGAGVPNG	p.E675K	675	No drug	P00519-2
KFSIKSDVWAFGVLLCEIATYGMSPYPGIDL	p.Y449C	449	No drug	P00519-2
SNGAGVPNGALRESGHSGFRSPHLWKKSSTL	p.R697H	697	No drug	P00519-2
KNEEAADEVFKDIMESSPGSSPPNLTPKPLR	p.T823S	823	No drug	P00519-2
SIQQMRNKFAFREAIDKLENNLRELQICPAT	p.G1107D	1107	No drug	P00519-2
FSIKSDVWAFGVLLWQIATYGMSPYPGIDLS	p.E450Q	450	No drug	P00519-2
SPNYDKWEMERTDITNKHKLGGGQYGEVYEG	p.K263N	263	No drug	P00519-2
TEFMTYGNLLDYLRELNRQEVNAVVLLYMAT	p.S349L	349	No drug	P00519-2
VTLPRDLQSTGRQFDRSTFGGHKSEKPALPR	p.G768R	768	No drug	P00519-2
EEEGRDISNGALAFTSLDTADPAKSPKPSNG	p.P669S	669	No drug	P00519-2
HEPAVSPLLPRKERGDPEGGLNEDERLLPKD	p.N598D	598	No drug	P00519-2
LVGENHLVKVADFGLTRLMTGDTYTAHAGAK	p.K404T	404	No drug	P00519-2
KEDTMEVEEFLKEAAKMKEIKHPNLVQLLGV	p.E308K	308	No drug	P00519-2
LLGVCTREPPFYIITMFMTYGNLLDYLRECN	p.V335M	335	No drug	P00519-2
NHLVKVADFGLSRLMRGDTYTAHAGAKFPIK	p.P408R	408	No drug	P00519-2
TYGNLLDYLRECNRQHVNAVVLLYMATQISS	p.Y353H	353	No drug	P00519-2
GLPHKEEAGKGSALGRPAAAEPVTPTSKAGS	p.G863R	863	No drug	P00519-2
TAPESLAYNKFSIKSHVWAFGVLLWEIATYG	p.Y440H	440	No drug	P00519-2
RGAGEEEGRDISNGAWAFTPLDTADPAKSPK	p.G665W	665	No drug	P00519-2
FLRSCSASCVPHGAKITEWRSVTLPRDLQST	p.F747I	747	No drug	P00519-2
SLTVAVKTLKEDTMELEEFLKEAAVMKEIKH	p.V299L	299	No drug	P00519-2
EGCPEKVYELMRACWIWNPSDRPSFAEIHQA	p.M496I	496	No drug	P00519-2
EDTMEVEEFLKEAAVSKEIKHPNLVQLLGVC	p.P309S	309	No drug	P00519-2
LGGGQYGEVYEGVWKKYSLTVAVKTLKEDTM	p.E282K	282	No drug	P00519-2
ECNRQEVNAVVLLYMGTQISSAMEYLEKKNF	p.D363G	363	No drug	P00519-2
VASGDNTLSITKGEKDRVLGYNHNGEWCEAQ	p.G107D	107	No drug	P00519-2
EIKHPNLVQLLGVCTHEPPFYIITEFMTYGN	p.Y326H	326	No drug	P00519-2
KSDVWAFGVLLWEIAGYGMSPYPGIDLSQVY	p.E453G	453	No drug	P00519-2
SQVYELLEKDYRMERSEGCPEKVYELMRACW	p.P480S	480	No drug	P00519-2
TVYGVSPNYDKWEMEVTDITMKHKLGGGQYG	p.E258V	258	No drug	P00519-2
SSSKRFLRSCSASCVFHGAKDTEWRSVTLPR	p.S742F	742	No drug	P00519-2
AARNCLVGENHLVKVTDFGLSRLMTGDTYTA	p.A399T	399	No drug	P00519-2
NHLVKVADFGLSRLMLGDTYTAHAGAKFPIK	p.P408L	408	No drug	P00519-2
LKEAAVMKEIKHPNLIQLLGVCTREPPFYII	p.M318I	318	No drug	P00519-2
ELVHHHSTVADGLITSLHYPAPKRNKPTVYG	p.N231S	231	No drug	P00519-2
RDISNGALAFTPLDTIDPAKSPKPSNGAGVP	p.L673I	673	No drug	P00519-2
SPGSSPPNLTPKPLRSQVTVAPASGLPHKEE	p.G839S	839	No drug	P00519-2
KNLYTFCVSYVDSIQQMRNKFAFREAINKLE	p.R1095Q	1095	No drug	P00519-2
AGAKFPIKWTAPESLGYNKFSIKSDVWAFGV	p.E431G	431	No drug	P00519-2
FGVLLWEIATYGMSPQPGIDLSQVYELLEKD	p.E459Q	459	No drug	P00519-2
LFSALIKKKKKTAPTVPKRSSSFREMDGQPE	p.A633V	633	No drug	P00519-2
NSEQMASHSAVLEAGRNLYTFCVSYVDSIQQ	p.K1080R	1080	No drug	P00519-2
YEGVWKKYSLTVAVKQLKEDTMEVEEFLKEA	p.K291Q	291	No drug	P00519-2
GLNEDERLLPKDKKTHLFSALIKKKKKTAPT	p.R617H	617	No drug	P00519-2
NLTPKPLRRQVTVAPVSGLPHKEEAGKGSAL	p.A846V	846	No drug	P00519-2
LLDYLRECNRQEVNARVLLYMATQISSAMEY	p.K357R	357	No drug	P00519-2
AINKLENNLRELQICLATAGSGPAATQDFSK	p.S1120L	1120	No drug	P00519-2
VFVEHEALQRPVASDTEPQGLSEAARWNSKE	p.A56T	56	No drug	P00519-2
PKRNKPTVYGVSPNYRKWEMERTDITMKHKL	p.Q252R	252	No drug	P00519-2
RTDITMKHKLGGGQYMEVYEGVWKKYSLTVA	p.L273M	273	No drug	P00519-2
DQPSSTAFIPLISTRNSLRKTRQPPERIASG	p.K1029N	1029	No drug	P00519-2
YMATQISSAMEYLEKFNFIHRDLAARNCLVG	p.L376F	376	No drug	P00519-2
LPTKTRTSRRAAEHRPTTDVPEMPHSKGQGE	p.L562P	562	No drug	P00519-2
LVKKNEEAADEVFKDWMESSPGSSPPNLTPK	p.R820W	820	No drug	P00519-2
GVPNGALRESGGSGFCSPHLWKKSSTLTSSR	p.G701C	701	No drug	P00519-2
EGGGSSSKRFLRSCSQSCVPHGAKDTEWRSV	p.R738Q	738	No drug	P00519-2
DISNGALAFTPLDTAWPAKSPKPSNGAGVPN	p.R674W	674	No drug	P00519-2
GEVYEGVWKKYSLTVVVKTLKEDTMEVEEFL	p.A288V	288	No drug	P00519-2
VKVADFGLSRLMTGDPYTAHAGAKFPIKWTA	p.L411P	411	No drug	P00519-2
GVLLWEIATYGMSPYHGIDLSQVYELLEKDY	p.R460H	460	No drug	P00519-2
WRSVTLPRDLQSTGRRFDSSTFGGHKSEKPA	p.K765R	765	No drug	P00519-2
PASGLPHKEEAGKGSCLGTPAAAEPVTPTSK	p.G860C	860	No drug	P00519-2
YHGPVSRNAAEYLLSFGINGSFLVRESESSP	p.S162F	162	No drug	P00519-2
DFEPQGLSEAARWNSHENLLAGPSENDPNLF	p.Y70H	70	No drug	P00519-2
SPGRDKGKLSRLKPAQPPPPAASAGKAGGKP	p.P918Q	918	No drug	P00519-2
KKSSTLTSSRLATGEIEGGGSSSKRFLRSCS	p.V722I	722	No drug	P00519-2
ESGGSGFRSPHLWKKFSTLTSSRLATGEEEG	p.S709F	709	No drug	P00519-2
PKPQSAKPSGTPISPFPVPSTLPSASSALAG	p.S998F	998	No drug	P00519-2
QRRPSLPALHFIKGAVKKESSRHGGPHCNVF	p.E27V	27	No drug	P00519-2
EEGRDISNGALAFTPSDTADPAKSPKPSNGA	p.N670S	670	No drug	P00519-2
GALAFTPLDTADPAKSPKPSNGAGVPNGALR	p.G678S	678	No drug	P00519-2
LAARNCLVGENHLVKRADFGLSRLMTGDTYT	p.G398R	398	No drug	P00519-2
SKGQGESDPLDHEPAHSPLLPRKERGPPEGG	p.D587H	587	No drug	P00519-2
NRQEVNAVVLLYMATVISSAMEYLEKKNFIH	p.A365V	365	No drug	P00519-2
PNLVQLLGVCTREPPGYIITEFMTYGNLLDY	p.C330G	330	No drug	P00519-2
SASSALAGDQPSSTAQIPLISTRVSLRKTRQ	p.R1021Q	1021	No drug	P00519-2
VASDFEPQGLSEAARFNSKENLLAGPSENDP	p.V67F	67	No drug	P00519-2
PNYDKWEMERTDITMNHKLGGGQYGEVYEGV	p.Y264N	264	No drug	P00519-2
TPAAAEPVTPTSKAGRGAPGGTSKGPAEESR	p.H878R	878	No drug	P00519-2
IQQMRNKFAFREAINSLENNLRELQICPATA	p.P1108S	1108	No drug	P00519-2
PFYIITEFMTYGNLLTYLRECNRQEVNAVVL	p.A344T	344	No drug	P00519-2
NKPTVYGVSPNYDKWKMERTDITMKHKLGGG	p.E255K	255	No drug	P00519-2
PISPAPVPSTLPSASQALAGDQPSSTAFIPL	p.R1009Q	1009	No drug	P00519-2
EVEEFLKEAAVMKEITHPNLVQLLGVCTREP	p.I313T	313	No drug	P00519-2
QSTGRQFDSSTFGGHMSEKPALPRKRAGENR	p.V775M	775	No drug	P00519-2
CEAQTKNGQGWVPSNHITPVNSLEKHSWYHG	p.R134H	134	No drug	P00519-2
SSTLTSSRLATGEEERGGSSSKRFLRSCSAS	p.H724R	724	No drug	P00519-2
LPTKTRTSRRAAEHRVTTDVPEMPHSKGQGE	p.L562V	562	No drug	P00519-2
AEPVTPTSKAGSGAPCGTSKGPAEESRVRRH	p.S882C	882	No drug	P00519-2
PALHFIKGAGKKESSIHGGPHCNVFVEHEAL	p.V33I	33	No drug	P00519-2
PEKVYELMRACWQWNDSDRPSFAEIHQAFET	p.E499D	499	No drug	P00519-2
RECNRQEVNAVVLLYKATQISSAMEYLEKKN	p.R362K	362	No drug	P00519-2
EKKNFIHRDLAARNCAVGENHLVKVADFGLS	p.T389A	389	No drug	P00519-2
TLPSASSALAGDQPSHTAFIPLISTRVSLRK	p.P1018H	1018	No drug	P00519-2
TYTAHAGAKFPIKWTVPESLAYNKFSIKSDV	p.G426V	426	No drug	P00519-2
RPEGCPEKVYELMRAGWQWNPSDRPSFAEIH	p.E494G	494	No drug	P00519-2
GENHLVKVADFGLSRIMTGDTYTAHAGAKFP	p.T406I	406	No drug	P00519-2
VSRNAAEYLLSSGINKSFLVRESESSPGQRS	p.R166K	166	No drug	P00519-2
GAGKKESSRHGGPHCHVFVEHEALQRPVASD	p.Q40H	40	No drug	P00519-2
LPATPKPQSAKPSGTVISPAPVPSTLPSASS	p.G994V	994	No drug	P00519-2
GSSPPNLTPKPLRRQVTVAPASGLPHKEEAG	p.A841V	841	No drug	P00519-2
GKLSRLKPAPPPPPARSAGKAGGKPSQSPSQ	p.G924R	924	No drug	P00519-2
WKKYSLTVAVKTLKEYTMEVEEFLKEAAVMK	p.H295Y	295	No drug	P00519-2
QISSAMEYLEKKNFIVRDLAARNCLVGENHL	p.A380V	380	No drug	P00519-2
EEFLKEAAVMKEIKHANLVQLLGVCTREPPF	p.T315A	315	No drug	P00519-2
TPISPAPVPSTLPSAISALAGDQPSSTAFIP	p.T1008I	1008	No drug	P00519-2
TGDTYTAHAGAKFPIRWTAPESLAYNKFSIK	p.W423R	423	No drug	P00519-2
FGVLLWEIATYGMSPKPGIDLSQVYELLEKD	p.E459K	459	No drug	P00519-2
SLTVAVKTLKEDTMEMEEFLKEAAVMKEIKH	p.V299M	299	No drug	P00519-2
DTMEVEEFLKEAAVMSEIKHPNLVQLLGVCT	p.P310S	310	No drug	P00519-2
NKPTVYGVSPNYDKWDMERTDITMKHKLGGG	p.E255D	255	No drug	P00519-2
VADGLITTLHYPAPKCNKPTVYGVSPNYDKW	p.R239C	239	No drug	P00519-2
TMEVEEFLKEAAVMKLIKHPNLVQLLGVCTR	p.F311L	311	No drug	P00519-2
EWRSVTLPRDLQSTGGQFDSSTFGGHKSEKP	p.R764G	764	No drug	P00519-2
LKEAAVMKEIKHPNLTQLLGVCTREPPFYII	p.M318T	318	No drug	P00519-2
RDKGKLSRLKPAPPPDPAASAGKAGGKPSQS	p.E921D	921	No drug	P00519-2
APVPSTLPSASSALAWDQPSSTAFIPLISTR	p.R1013W	1013	No drug	P00519-2
KHKLGGGQYGEVYEGKWKKYSLTVAVKTLKE	p.E279K	279	No drug	P00519-2
SRHGGPHCNVFVEHEGLQRPVASDFEPQGLS	p.R47G	47	No drug	P00519-2
GGHKSEKPALPRKRAMENRSDQVTRGTVTPP	p.V787M	787	No drug	P00519-2
PERRGAGEEEGRDISLGALAFTPLDTADPAK	p.P662L	662	No drug	P00519-2
AVSPLLPRKERGPPERGLNEDERLLPKDKKT	p.S601R	601	No drug	P00519-2
SSESPGRDKGKLSRLLPAPPPPPAASAGKAG	p.S915L	915	No drug	P00519-2
MGQQPGKVLGDQRRPVLPALHFIKGAGKKES	p.G16V	16	No drug	P00519-2
ITEFMTYGNLLDYLRLCNRQEVNAVVLLYMA	p.S348L	348	No drug	P00519-2
FLKEAAVMKEIKHPNIVQLLGVCTREPPFYI	p.F317I	317	No drug	P00519-2
SQVYELLEKDYRMERLEGCPEKVYELMRACW	p.P480L	480	No drug	P00519-2
VSLRKTRQPPERIASPAITKGVVLDSTEALC	p.S1044P	1044	No drug	P00519-2
GSGFRSPHLWKKSSTHTSSRLATGEEEGGGS	p.R712H	712	No drug	P00519-2
STFGGHKSEKPALPRARAGENRSDQVTRGTV	p.P784A	784	No drug	P00519-2
YVDSIQQMRNKFAFRTAINKLENNLRELQIC	p.A1104T	1104	No drug	P00519-2
YGVSPNYDKWEMERTAITMKHKLGGGQYGEV	p.V260A	260	No drug	P00519-2
LDTADPAKSPKPSNGRGVPNGALRESGGSGF	p.H685R	685	No drug	P00519-2
STFGGHKSEKPALPRRRAGENRSDQVTRGTV	p.P784R	784	No drug	P00519-2
MATQISSAMEYLEKKMFIHRDLAARNCLVGE	p.V377M	377	No drug	P00519-2
YLEKKNFIHRDLAARFCLVGENHLVKVADFG	p.L387F	387	No drug	P00519-2
KGKLSRLKPAPPPPPGASAGKAGGKPSQSPS	p.A923G	923	No drug	P00519-2
SALAGDQPSSTAFIPNISTRVSLRKTRQPPE	p.S1024N	1024	No drug	P00519-2
HYPAPKRNKPTVYGVRPNYDKWEMERTDITM	p.L248R	248	No drug	P00519-2
RNKPTVYGVSPNYDKREMERTDITMKHKLGG	p.G254R	254	No drug	P00519-2
AFETMFQESSISDEVLKELGKQGVRGAVSTL	p.P526L	526	No drug	P00519-2
SRNAAEYLLSSGINGHFLVRESESSPGQRSI	p.Y167H	167	No drug	P00519-2
GGLNEDERLLPKDKKRNLFSALIKKKKKTAP	p.K616R	616	No drug	P00519-2
LEKHSWYHGPVSRNANEYLLSSGINGSFLVR	p.S156N	156	No drug	P00519-2
KEIKHPNLVQLLGVCGREPPFYIITEFMTYG	p.D325G	325	No drug	P00519-2
VYELLEKDYRMERPEECPEKVYELMRACWQW	p.D482E	482	No drug	P00519-2
LLPKDKKTNLFSALIIKKKKTAPTPPKRSSS	p.M624I	624	No drug	P00519-2
FMTYGNLLDYLRECNTQEVNAVVLLYMATQI	p.M351T	351	No drug	P00519-2
PKRNKPTVYGVSPNYEKWEMERTDITMKHKL	p.Q252E	252	No drug	P00519-2
ITMKHKLGGGQYGEVGEGVWKKYSLTVAVKT	p.D276G	276	No drug	P00519-2
FAEIHQAFETMFQESIISDEVEKELGKQGVR	p.S520I	520	No drug	P00519-2
LRRQVTVAPASGLPHPEEAGKGSALGTPAAA	p.T852P	852	No drug	P00519-2
SALIKKKKKTAPTPPKRSSSFREMDGQPERR	p.E635K	635	No drug	P00519-2
DKWEMERTDITMKHKAGGGQYGEVYEGVWKK	p.T267A	267	No drug	P00519-2
ISNGALAFTPLDTADAAKSPKPSNGAGVPNG	p.E675A	675	No drug	P00519-2
AAEYLLSSGINGSFLGRESESSPGQRSISLR	p.R170G	170	No drug	P00519-2
SSPGSSPPNLTPKPLNRQVTVAPASGLPHKE	p.K838N	838	No drug	P00519-2
HKSEKPALPRKRAGEERSDQVTRGTVTPPPR	p.K789E	789	No drug	P00519-2
FIPLISTRVSLRKTRAPPERIASGAITKGVV	p.T1036A	1036	No drug	P00519-2
VADFGLSRLMTGDTYCAHAGAKFPIKWTAPE	p.Y413C	413	No drug	P00519-2
AVVLLYMATQISSAMLYLEKKNFIHRDLAAR	p.V371L	371	No drug	P00519-2
EEFLKEAAVMKEIKHVNLVQLLGVCTREPPF	p.T315V	315	No drug	P00519-2
DIMESSPGSSPPNLTKKPLRRQVTVAPASGL	p.E834K	834	No drug	P00519-2
PISPAPVPSTLPSASLALAGDQPSSTAFIPL	p.R1009L	1009	No drug	P00519-2
ALAGDQPSSTAFIPLSSTRVSLRKTRQPPER	p.G1025S	1025	No drug	P00519-2
RSSSFREMDGQPERRWAGEEEGRDISNGALA	p.L651W	651	No drug	P00519-2
GLITTLHYPAPKRNKMTVYGVSPNYDKWEME	p.I242M	242	No drug	P00519-2
ESESSPGQRSISLRYFGRVYHYRINTASDGK	p.S187F	187	No drug	P00519-2
LVQLLGVCTREPPFYLITEFMTYGNLLDYLR	p.R332L	332	No drug	P00519-2
AGGKPSQSPSQEAAGNAVLGAKTKATSLVDA	p.D944N	944	No drug	P00519-2
SSRHGGPHCNVFVEHTALQRPVASDFEPQGL	p.A46T	46	No drug	P00519-2
DQVTRGTVTPPPRLVDKNEEAADEVFKDIME	p.G807D	807	No drug	P00519-2
FSALIKKKKKTAPTPVKRSSSFREMDGQPER	p.G634V	634	No drug	P00519-2
QSPSQEAAGEAVLGAHTKATSLVDAVNSDAA	p.Q950H	950	No drug	P00519-2
LSRLMTGDTYTAHAGVKFPIKWTAPESLAYN	p.I418V	418	No drug	P00519-2
EMPHSKGQGESDPLDCEPAVSPLLPRKERGP	p.G583C	583	No drug	P00519-2
SASSALAGDQPSSTALIPLISTRVSLRKTRQ	p.R1021L	1021	No drug	P00519-2
GEWCEAQTKNGQGWVLSNYITPVNSLEKHSW	p.P131L	131	No drug	P00519-2
YSLTVAVKTLKEDTMRVEEFLKEAAVMKEIK	p.L298R	298	No drug	P00519-2
VLGAKTKATSLVDAVLSDAAKPSQPGEGLKK	p.P961L	961	No drug	P00519-2
RGAGEEEGRDISNGALAFTPLDTADPAKSPK	p.G665L	665	No drug	P00519-2
GCPEKVYELMRACWQVNPSDRPSFAEIHQAF	p.F497V	497	No drug	P00519-2
EFLKEAAVMKEIKHPKLVQLLGVCTREPPFY	p.E316K	316	No drug	P00519-2
VYELLEKDYRMERPEVCPEKVYELMRACWQW	p.D482V	482	No drug	P00519-2
QSTGRQFDSSTFGGHASEKPALPRKRAGENR	p.V775A	775	No drug	P00519-2
CEAQTKNGQGWVPSNCITPVNSLEKHSWYHG	p.R134C	134	No drug	P00519-2
LYVSSESRFNTLAELSHHHSTVADGLITTLH	p.P218S	218	No drug	P00519-2
LWKKSSTLTSSRLATFEEEGGGSSSKRFLRS	p.S720F	720	No drug	P00519-2
EEAGKGSALGTPAAACPVTPTSKAGSGAPGG	p.G868C	868	No drug	P00519-2
KTLKEDTMEVEEFLKRAAVMKEIKHPNLVQL	p.C305R	305	No drug	P00519-2
AGKGSALGTPAAAEPTTPTSKAGSGAPGGTS	p.A870T	870	No drug	P00519-2
TSRRAAEHRDTTDVPMMPHSKGQGESDPLDH	p.V568M	568	No drug	P00519-2
AAVMKEIKHPNLVQLRGVCTREPPFYIITEF	p.G321R	321	No drug	P00519-2
YLRECNRQEVNAVVLVYMATQISSAMEYLEK	p.I360V	360	No drug	P00519-2
LLYMATQISSAMEYLYKKNFIHRDLAARNCL	p.N374Y	374	No drug	P00519-2
KKPVLPATPKPQSAKLSGTPISPAPVPSTLP	p.S990L	990	No drug	P00519-2
SFREMDGQPERRGAGDEEGRDISNGALAFTP	p.A654D	654	No drug	P00519-2
QQMRNKFAFREAINKVENNLRELQICPATAG	p.A1109V	1109	No drug	P00519-2
ADPAKSPKPSNGAGVNNGALRESGGSGFRSP	p.K688N	688	No drug	P00519-2
ESSPGSSPPNLTPKPRRRQVTVAPASGLPHK	p.G837R	837	No drug	P00519-2
EGRVYHYRINTASDGNLYVSSESRFNTLAEL	p.H202N	202	No drug	P00519-2
TRGTVTPPPRLVKKNLEAADEVFKDIMESSP	p.P810L	810	No drug	P00519-2
AVKTLKEDTMEVEEFRKEAAVMKEIKHPNLV	p.G303R	303	No drug	P00519-2
HLVKVADFGLSRLMTADTYTAHAGAKFPIKW	p.E409A	409	No drug	P00519-2
KWTAPESLAYNKFSICSDVWAFGVLLWEIAT	p.S438C	438	No drug	P00519-2
PYPGIDLSQVYELLEQDYRMERPEGCPEKVY	p.R473Q	473	No drug	P00519-2
PKRNKPTVYGVSPNYPKWEMERTDITMKHKL	p.Q252P	252	No drug	P00519-2
LVDAVNSDAAKPSQPLEGLKKPVLPATPKPQ	p.P971L	971	No drug	P00519-2
ATSLVDAVNSDAAKPFQPGEGLKKPVLPATP	p.S968F	968	No drug	P00519-2
YELMRACWQWNPSDRLSFAEIHQAFETMFQE	p.S503L	503	No drug	P00519-2
DKWEMERTDITMKHKMGGGQYGEVYEGVWKK	p.T267M	267	No drug	P00519-2
NAVVLLYMATQISSAREYLEKKNFIHRDLAA	p.L370R	370	No drug	P00519-2
PRKERGPPEGGLNEDNRLLPKDKKTNLFSAL	p.K607N	607	No drug	P00519-2
YIITEFMTYGNLLDYLRECNRQEVNAVVLLY	p.Q346L	346	No drug	P00519-2
AVVLLYMATQISSAMIYLEKKNFIHRDLAAR	p.V371I	371	No drug	P00519-2
DKKTNLFSALIKKKKRTAPTPPKRSSSFREM	p.P628R	628	No drug	P00519-2
MEYLEKKNFIHRDLARRNCLVGENHLVKVAD	p.S385R	385	No drug	P00519-2
DYLRECNRQEVNAVVILYMATQISSAMEYLE	p.F359I	359	No drug	P00519-2
AVSPLLPRKERGPPEGGLNEDERLLPKDKKT	p.S601G	601	No drug	P00519-2
SDQVTRGTVTPPPRLSKKNEEAADEVFKDIM	p.P806S	806	No drug	P00519-2
VCTREPPFYIITEFMFYGNLLDYLRECNRQE	p.V338F	338	No drug	P00519-2
VLGAKTKATSLVDAVSSDAAKPSQPGEGLKK	p.P961S	961	No drug	P00519-2
AVKTLKEDTMEVEEFEKEAAVMKEIKHPNLV	p.G303E	303	No drug	P00519-2
MASHSAVLEAGKNLYQFCVSYVDSIQQMRNK	p.R1084Q	1084	No drug	P00519-2
EEGGGSSSKRFLRSCSASCVPHGAKDTEWRS	p.P737S	737	No drug	P00519-2
KAGSGAPGGTSKGPAEESRVRRHKHSSESPG	p.G890E	890	No drug	P00519-2
TPTSKAGSGAPGGTSWGPAEESRVRRHKHSS	p.G886W	886	No drug	P00519-2
AAVMKEIKHPNLVQLVGVCTREPPFYIITEF	p.G321V	321	No drug	P00519-2
IQQMRNKFAFREAINLLENNLRELQICPATA	p.P1108L	1108	No drug	P00519-2
PNYDKWEMERTDITMCHKLGGGQYGEVYEGV	p.Y264C	264	No drug	P00519-2
HAGAKFPIKWTAPESCAYNKFSIKSDVWAFG	p.W430C	430	No drug	P00519-2
QSPSQEAAGEAVLGARTKATSLVDAVNSDAA	p.Q950R	950	No drug	P00519-2
AFETMFQESSISDEVSKELGKQGVRGAVSTL	p.P526S	526	No drug	P00519-2
KGQGESDPLDHEPAVQPLLPRKERGPPEGGL	p.E588Q	588	No drug	P00519-2
ARNCLVGENHLVKVAEFGLSRLMTGDTYTAH	p.K400E	400	No drug	P00519-2
PSQPGEGLKKPVLPALPKPQSAKPSGTPISP	p.P982L	982	No drug	P00519-2
DISNGALAFTPLDTAQPAKSPKPSNGAGVPN	p.R674Q	674	No drug	P00519-2
FKDIMESSPGSSPPNYTPKPLRRQVTVAPAS	p.H832Y	832	No drug	P00519-2
SAGKAGGKPSQSPSQVAAGEAVLGAKTKATS	p.A940V	940	No drug	P00519-2
LTVAVKTLKEDTMEVHEFLKEAAVMKEIKHP	p.Q300H	300	No drug	P00519-2
DFVASGDNTLSITKGNKLRVLGYNHNGEWCE	p.K105N	105	No drug	P00519-2
LRSCSASCVPHGAKDNEWRSVTLPRDLQSTG	p.D748N	748	No drug	P00519-2
TVADGLITTLHYPAPKRNKPTVYGVSPNYDK	p.E238K	238	No drug	P00519-2
VLDSTEALCLAISRNLEQMASHSAVLEAGKN	p.F1066L	1066	No drug	P00519-2
PNLVQLLGVCTREPPYYIITEFMTYGNLLDY	p.C330Y	330	No drug	P00519-2
LDSTEALCLAISRNSRQMASHSAVLEAGKNL	p.C1067R	1067	No drug	P00519-2
TSLVDAVNSDAAKPSTPGEGLKKPVLPATPK	p.A969T	969	No drug	P00519-2
GKLYVSSESRFNTLALLVHHHSTVADGLITT	p.P216L	216	No drug	P00519-2
SRHGGPHCNVFVEHECLQRPVASDFEPQGLS	p.R47C	47	No drug	P00519-2
KENLLAGPSENDPNLCVALYDFVASGDNTLS	p.G85C	85	No drug	P00519-2
PAPKRNKPTVYGVSPEYDKWEMERTDITMKH	p.G250E	250	No drug	P00519-2
RDLAARNCLVGENHLPKVADFGLSRLMTGDT	p.H396P	396	No drug	P00519-2
LFSALIKKKKKTAPTSPKRSSSFREMDGQPE	p.A633S	633	No drug	P00519-2
KRSSSFREMDGQPERSGAGEEEGRDISNGAL	p.P650S	650	No drug	P00519-2
SEAARWNSKENLLAGESENDPNLFVALYDFV	p.D77E	77	No drug	P00519-2
DTMEVEEFLKEAAVMLEIKHPNLVQLLGVCT	p.P310L	310	No drug	P00519-2
SALGTPAAAEPVTPTGKAGSGAPGGTSKGPA	p.R874G	874	No drug	P00519-2
LSRLMTGDTYTAHAGMKFPIKWTAPESLAYN	p.I418M	418	No drug	P00519-2
ERRGAGEEEGRDISNRALAFTPLDTADPAKS	p.S663R	663	No drug	P00519-2
AYNKFSIKSDVWAFGPLLWEIATYGMSPYPG	p.S446P	446	No drug	P00519-2
FGVLLWEIATYGMSPGPGIDLSQVYELLEKD	p.E459G	459	No drug	P00519-2
TPKPQSAKPSGTPISSAPVPSTLPSASSALA	p.P997S	997	No drug	P00519-2
FEPQGLSEAARWNSKNNLLAGPSENDPNLFV	p.D71N	71	No drug	P00519-2
HLVKVADFGLSRLMTDDTYTAHAGAKFPIKW	p.E409D	409	No drug	P00519-2
GGSGFRSPHLWKKSSNLTSSRLATGEEEGGG	p.K711N	711	No drug	P00519-2
LVHHHSTVADGLITTCHYPAPKRNKPTVYGV	p.Y232C	232	No drug	P00519-2
ELPTKTRTSRRAAEHSDTTDVPEMPHSKGQG	p.P561S	561	No drug	P00519-2
CVSYVDSIQQMRNKFQFREAINKLENNLREL	p.P1101Q	1101	No drug	P00519-2
EAAVMKEIKHPNLVQCLGVCTREPPFYIITE	p.Y320C	320	No drug	P00519-2
EVEEFLKEAAVMKEIVHPNLVQLLGVCTREP	p.I313V	313	No drug	P00519-2
APKRNKPTVYGVSPNCDKWEMERTDITMKHK	p.G251C	251	No drug	P00519-2
ALRESGGSGFRSPHLVKKSSTLTSSRLATGE	p.G706V	706	No drug	P00519-2
RNKPTVYGVSPNYDKEEMERTDITMKHKLGG	p.G254E	254	No drug	P00519-2
KPTVYGVSPNYDKWELERTDITMKHKLGGGQ	p.V256L	256	No drug	P00519-2
GVCTREPPFYIITEFTTYGNLLDYLRECNRQ	p.A337T	337	No drug	P00519-2
KSDVWAFGVLLWEIALYGMSPYPGIDLSQVY	p.E453L	453	No drug	P00519-2
QSAKPSGTPISPAPVSSTLPSASSALAGDQP	p.A1001S	1001	No drug	P00519-2
TLHYPAPKRNKPTVYRVSPNYDKWEMERTDI	p.H246R	246	No drug	P00519-2
EQMASHSAVLEAGKNGYTFCVSYVDSIQQMR	p.A1082G	1082	No drug	P00519-2
MTYGNLLDYLRECNRGEVNAVVLLYMATQIS	p.E352G	352	No drug	P00519-2
EMPHSKGQGESDPLDDEPAVSPLLPRKERGP	p.G583D	583	No drug	P00519-2
KKNFIHRDLAARNCLWGENHLVKVADFGLSR	p.G390W	390	No drug	P00519-2
EMPHSKGQGESDPLDSEPAVSPLLPRKERGP	p.G583S	583	No drug	P00519-2
ALAGDQPSSTAFIPLCSTRVSLRKTRQPPER	p.G1025C	1025	No drug	P00519-2
FMTYGNLLDYLRECNVQEVNAVVLLYMATQI	p.M351V	351	No drug	P00519-2
RHKHSSESPGRDKGKVSRLKPAPPPPPAASA	p.G911V	911	No drug	P00519-2
HHSTVADGLITTLHYLAPKRNKPTVYGVSPN	p.W235L	235	No drug	P00519-2
SLRKTRQPPERIASGMITKGVVLDSTEALCL	p.R1045M	1045	No drug	P00519-2
WVPSNYITPVNSLEKESWYHGPVSRNAAEYL	p.G144E	144	No drug	P00519-2
STFGGHKSEKPALPRLRAGENRSDQVTRGTV	p.P784L	784	No drug	P00519-2
SPGRDKGKLSRLKPALPPPPAASAGKAGGKP	p.P918L	918	No drug	P00519-2
GRQFDSSTFGGHKSEDPALPRKRAGENRSDQ	p.G778D	778	No drug	P00519-2
QPGEGLKKPVLPATPMPQSAKPSGTPISPAP	p.T984M	984	No drug	P00519-2
SAVLEAGKNLYTFCVKYVDSIQQMRNKFAFR	p.N1088K	1088	No drug	P00519-2
ELVHHHSTVADGLITKLHYPAPKRNKPTVYG	p.N231K	231	No drug	P00519-2
SKENLLAGPSENDPNEFVALYDFVASGDNTL	p.K84E	84	No drug	P00519-2
YELMRACWQWNPSDRPSFAEIHQAFETMFQE	p.S503P	503	No drug	P00519-2
VTLPRDLQSTGRQFDVSTFGGHKSEKPALPR	p.G768V	768	No drug	P00519-2
STVADGLITTLHYPAIKRNKPTVYGVSPNYD	p.M237I	237	No drug	P00519-2
AVVLLYMATQISSAMAYLEKKNFIHRDLAAR	p.V371A	371	No drug	P00519-2
TMKHKLGGGQYGEVYAGVWKKYSLTVAVKTL	p.T277A	277	No drug	P00519-2
ATQISSAMEYLEKKNRIHRDLAARNCLVGEN	p.K378R	378	No drug	P00519-2
YGMSPYPGIDLSQVYCLLEKDYRMERPEGCP	p.Y469C	469	No drug	P00519-2
EGGGSSSKRFLRSCSWSCVPHGAKDTEWRSV	p.R738W	738	No drug	P00519-2
TLHYPAPKRNKPTVYDVSPNYDKWEMERTDI	p.H246D	246	No drug	P00519-2
PKPLRRQVTVAPASGQPHKEEAGKGSALGTP	p.E849Q	849	No drug	P00519-2
KLENNLRELQICPATDGSGPAATQDFSKLLS	p.E1123D	1123	No drug	P00519-2
LGTPAAAEPVTPTSKSGSGAPGGTSKGPAEE	p.R876S	876	No drug	P00519-2
TQISSAMEYLEKKNFIHRDLAARNCLVGENH	p.V379I	379	No drug	P00519-2
DNTLSITKGEKLRVLLYNHNGEWCEAQTKNG	p.V111L	111	No drug	P00519-2
SENDPNLFVALYDFVCSGDNTLSITKGEKLR	p.Y93C	93	No drug	P00519-2
LEKKNFIHRDLAARNILVGENHLVKVADFGL	p.M388I	388	No drug	P00519-2
NAAEYLLSSGINGSFWVRESESSPGQRSISL	p.G169W	169	No drug	P00519-2
KELGKQGVRGAVSTLGQAPELPTKTRTSRRA	p.R542G	542	No drug	P00519-2
EAGKNLYTFCVSYVDSIQQMRNKFAFREAIN	p.N1092S	1092	No drug	P00519-2
LHYPAPKRNKPTVYGESPNYDKWEMERTDIT	p.K247E	247	No drug	P00519-2
SSAMEYLEKKNFIHRLLAARNCLVGENHLVK	p.F382L	382	No drug	P00519-2
CEAQTKNGQGWVPSNLITPVNSLEKHSWYHG	p.R134L	134	No drug	P00519-2
VSPLLPRKERGPPEGTLNEDERLLPKDKKTN	p.A602T	602	No drug	P00519-2
HPNLVQLLGVCTREPDFYIITEFMTYGNLLD	p.E329D	329	No drug	P00519-2
ESSPGQRSISLRYEGGVYHYRINTASDGKLY	p.E189G	189	No drug	P00519-2
VSYVDSIQQMRNKFASREAINKLENNLRELQ	p.A1102S	1102	No drug	P00519-2
WTAPESLAYNKFSIKRDVWAFGVLLWEIATY	p.P439R	439	No drug	P00519-2
ALHFIKGAGKKESSRGGGPHCNVFVEHEALQ	p.A34G	34	No drug	P00519-2
LMRACWQWNPSDRPSKAEIHQAFETMFQESS	p.E505K	505	No drug	P00519-2
AFIPLISTRVSLRKTIQPPERIASGAITKGV	p.S1035I	1035	No drug	P00519-2
PRKRAGENRSDQVTRITVTPPPRLVKKNEEA	p.V797I	797	No drug	P00519-2
ATPKPQSAKPSGTPIHPAPVPSTLPSASSAL	p.Q996H	996	No drug	P00519-2
LAFTPLDTADPAKSPDPSNGAGVPNGALRES	p.G680D	680	No drug	P00519-2
KKNFIHRDLAARNCLEGENHLVKVADFGLSR	p.G390E	390	No drug	P00519-2
TSKGPAEESRVRRHKLSSESPGRDKGKLSRL	p.P899L	899	No drug	P00519-2
EVYEGVWKKYSLTVAAKTLKEDTMEVEEFLK	p.V289A	289	No drug	P00519-2
HYPAPKRNKPTVYGVVPNYDKWEMERTDITM	p.L248V	248	No drug	P00519-2
SSTFGGHKSEKPALPLKRAGENRSDQVTRGT	p.P783L	783	No drug	P00519-2
ALGTPAAAEPVTPTSMAGSGAPGGTSKGPAE	p.V875M	875	No drug	P00519-2
GTPISPAPVPSTLPSTSSALAGDQPSSTAFI	p.S1007T	1007	No drug	P00519-2
KSDVWAFGVLLWEIAKYGMSPYPGIDLSQVY	p.E453K	453	No drug	P00519-2
DTMEVEEFLKEAAVMTEIKHPNLVQLLGVCT	p.P310T	310	No drug	P00519-2
EEEGRDISNGALAFTLLDTADPAKSPKPSNG	p.P669L	669	No drug	P00519-2
TPKPQSAKPSGTPISLAPVPSTLPSASSALA	p.P997L	997	No drug	P00519-2
KGVVLDSTEALCLAIHRNSEQMASHSAVLEA	p.L1063H	1063	No drug	P00519-2
LMTGDTYTAHAGAKFNIKWTAPESLAYNKFS	p.D421N	421	No drug	P00519-2
EVEEFLKEAAVMKEILHPNLVQLLGVCTREP	p.I313L	313	No drug	P00519-2
GNLLDYLRECNRQEVGAVVLLYMATQISSAM	p.E355G	355	No drug	P00519-2
KRNKPTVYGVSPNYDNWEMERTDITMKHKLG	p.Y253N	253	No drug	P00519-2
PPFYIITEFMTYGNLIDYLRECNRQEVNAVV	p.M343I	343	No drug	P00519-2
TVYGVSPNYDKWEMEATDITMKHKLGGGQYG	p.E258A	258	No drug	P00519-2
RVRRHKHSSESPGRDEGKLSRLKPAPPPPPA	p.G908E	908	No drug	P00519-2
SQPGEGLKKPVLPATCKPQSAKPSGTPISPA	p.S983C	983	No drug	P00519-2
LAYNKFSIKSDVWAFMVLLWEIATYGMSPYP	p.L445M	445	No drug	P00519-2
TMKHKLGGGQYGEVYIGVWKKYSLTVAVKTL	p.T277I	277	No drug	P00519-2
VLPATPKPQSAKPSGPPISPAPVPSTLPSAS	p.A993P	993	No drug	P00519-2
IKGAGKKESSRHGGPDCNVFVEHEALQRPVA	p.E38D	38	No drug	P00519-2
KGQGESDPLDHEPAVKPLLPRKERGPPEGGL	p.E588K	588	No drug	P00519-2
PKRNKPTVYGVSPNYMKWEMERTDITMKHKL	p.Q252M	252	No drug	P00519-2
GLSEAARWNSKENLLRGPSENDPNLFVALYD	p.S75R	75	No drug	P00519-2
AGKKESSRHGGPHCNDFVEHEALQRPVASDF	p.G41D	41	No drug	P00519-2
VDAVNSDAAKPSQPGLGLKKPVLPATPKPQS	p.S972L	972	No drug	P00519-2
VNAVVLLYMATQISSYMEYLEKKNFIHRDLA	p.C369Y	369	No drug	P00519-2
RDTTDVPEMPHSKGQQESDPLDHEPAVSPLL	p.E576Q	576	No drug	P00519-2
VEEFLKEAAVMKEIKTPNLVQLLGVCTREPP	p.I314T	314	No drug	P00519-2
VVLDSTEALCLAISRSSEQMASHSAVLEAGK	p.T1065S	1065	No drug	P00519-2
LHYPAPKRNKPTVYGRSPNYDKWEMERTDIT	p.K247R	247	No drug	P00519-2
FSALIKKKKKTAPTPSKRSSSFREMDGQPER	p.G634S	634	No drug	P00519-2
KKYSLTVAVKTLKEDSMEVEEFLKEAAVMKE	p.P296S	296	No drug	P00519-2
KEIKHPNLVQLLGVCNREPPFYIITEFMTYG	p.D325N	325	No drug	P00519-2
AKFPIKWTAPESLAYTKFSIKSDVWAFGVLL	p.A433T	433	No drug	P00519-2
EAGKGSALGTPAAAELVTPTSKAGSGAPGGT	p.P869L	869	No drug	P00519-2
CLVGENHLVKVADFGTSRLMTGDTYTAHAGA	p.I403T	403	No drug	P00519-2
VPEMPHSKGQGESDPQDHEPAVSPLLPRKER	p.E581Q	581	No drug	P00519-2
KWEMERTDITMKHKLLGGQYGEVYEGVWKKY	p.V268L	268	No drug	P00519-2
EGVWKKYSLTVAVKTDKEDTMEVEEFLKEAA	p.E292D	292	No drug	P00519-2
CTREPPFYIITEFMTLGNLLDYLRECNRQEV	p.V339L	339	No drug	P00519-2
RQEVNAVVLLYMATQVSSAMEYLEKKNFIHR	p.A366V	366	No drug	P00519-2
LVQLLGVCTREPPFYQITEFMTYGNLLDYLR	p.R332Q	332	No drug	P00519-2
GGTSKGPAEESRVRRHKHSSESPGRDKGKLS	p.P897H	897	No drug	P00519-2
PSTLPSASSALAGDQCSSTAFIPLISTRVSL	p.R1016C	1016	No drug	P00519-2
NYDKWEMERTDITMKNKLGGGQYGEVYEGVW	p.S265N	265	No drug	P00519-2
VFKDIMESSPGSSPPLLTPKPLRRQVTVAPA	p.P831L	831	No drug	P00519-2
LDHEPAVSPLLPRKENGPPEGGLNEDERLLP	p.K596N	596	No drug	P00519-2
DYLRECNRQEVNAVVVLYMATQISSAMEYLE	p.F359V	359	No drug	P00519-2
DVPEMPHSKGQGESDLLDHEPAVSPLLPRKE	p.P580L	580	No drug	P00519-2
PKRNKPTVYGVSPNYKKWEMERTDITMKHKL	p.Q252K	252	No drug	P00519-2
KTLKEDTMEVEEFLKSAAVMKEIKHPNLVQL	p.C305S	305	No drug	P00519-2
PSSTAFIPLISTRVSMRKTRQPPERIASGAI	p.V1031M	1031	No drug	P00519-2
IMESSPGSSPPNLTPDPLRRQVTVAPASGLP	p.E835D	835	No drug	P00519-2
VYEGVWKKYSLTVAVRTLKEDTMEVEEFLKE	p.M290R	290	No drug	P00519-2
HLVKVADFGLSRLMTKDTYTAHAGAKFPIKW	p.E409K	409	No drug	P00519-2
FRSPHLWKKSSTLTSHRLATGEEEGGGSSSK	p.R715H	715	No drug	P00519-2
NKLENNLRELQICPAMAGSGPAATQDFSKLL	p.K1122M	1122	No drug	P00519-2
NLLAGPSENDPNLFVNLYDFVASGDNTLSIT	p.K87N	87	No drug	P00519-2
ALQRPVASDFEPQGLNEAARWNSKENLLAGP	p.D62N	62	No drug	P00519-2
NKFAFREAINKLENNGRELQICPATAGSGPA	p.D1113G	1113	No drug	P00519-2
NKPTVYGVSPNYDKWVMERTDITMKHKLGGG	p.E255V	255	No drug	P00519-2
AKDTEWRSVTLPRDLSSTGRQFDSSTFGGHK	p.P760S	760	No drug	P00519-2
GHKSEKPALPRKRAGENRSDQVTRGTVTPPP	p.K788E	788	No drug	P00519-2
TSKGPAEESRVRRHKQSSESPGRDKGKLSRL	p.P899Q	899	No drug	P00519-2
KAGGKPSQSPSQEAATEAVLGAKTKATSLVD	p.S943T	943	No drug	P00519-2
LPRDLQSTGRQFDSSSFGGHKSEKPALPRKR	p.N770S	770	No drug	P00519-2
RPSFAEIHQAFETMFEESSISDEVEKELGKQ	p.G517E	517	No drug	P00519-2
QTKNGQGWVPSNYITSVNSLEKHSWYHGPVS	p.A137S	137	No drug	P00519-2
VSSESRFNTLAELVHHHSTVADGLITTLHYP	p.R220H	220	No drug	P00519-2
EEAADEVFKDIMESSPGSSPPNLTPKPLRRQ	p.A825P	825	No drug	P00519-2
GTPAAAEPVTPTSKAKSGAPGGTSKGPAEES	p.R877K	877	No drug	P00519-2
KTRQPPERIASGAITKGVVLDSTEALCLAIS	p.E1048K	1048	No drug	P00519-2
RRPSLPALHFIKGAGVKESSRHGGPHCNVFV	p.A28V	28	No drug	P00519-2
VHHHSTVADGLITTLGYPAPKRNKPTVYGVS	p.D233G	233	No drug	P00519-2
DYLRECNRQEVNAVVCLYMATQISSAMEYLE	p.F359C	359	No drug	P00519-2
KWEMERTDITMKHKLAGGQYGEVYEGVWKKY	p.V268A	268	No drug	P00519-2
EEFLKEAAVMKEIKHNNLVQLLGVCTREPPF	p.T315N	315	No drug	P00519-2
GEGLKKPVLPATPKPSSAKPSGTPISPAPVP	p.P986S	986	No drug	P00519-2
GEKLRVLGYNHNGEWIEAQTKNGQGWVPSNY	p.V119I	119	No drug	P00519-2
YRINTASDGKLYVSSVSRFNTLAELVHHHST	p.G208V	208	No drug	P00519-2
EVNAVVLLYMATQISSAMEYLEKKNFIHRDL	p.N368S	368	No drug	P00519-2
DLAARNCLVGENHLVTVADFGLSRLMTGDTY	p.A397T	397	No drug	P00519-2
TAPTPPKRSSSFREMVGQPERRGAGEEEGRD	p.G644V	644	No drug	P00519-2
KSDVWAFGVLLWEIADYGMSPYPGIDLSQVY	p.E453D	453	No drug	P00519-2
WYHGPVSRNAAEYLLMSGINGSFLVRESESS	p.R161M	161	No drug	P00519-2
LPRKRAGENRSDQVTVGTVTPPPRLVKKNEE	p.E796V	796	No drug	P00519-2
KWTAPESLAYNKFSIPSDVWAFGVLLWEIAT	p.S438P	438	No drug	P00519-2
YELLEKDYRMERPEGWPEKVYELMRACWQWN	p.R483W	483	No drug	P00519-2
SPGQRSISLRYEGRVCHYRINTASDGKLYVS	p.R191C	191	No drug	P00519-2
PTVYGVSPNYDKWEMCRTDITMKHKLGGGQY	p.Y257C	257	No drug	P00519-2
PPRLVKKNEEAADEVSKDIMESSPGSSPPNL	p.P817S	817	No drug	P00519-2
KPSQPGEGLKKPVLPITPKPQSAKPSGTPIS	p.V981I	981	No drug	P00519-2
SFAEIHQAFETMFQEMSISDEVEKELGKQGV	p.V519M	519	No drug	P00519-2
GVWKKYSLTVAVKTLMEDTMEVEEFLKEAAV	p.I293M	293	No drug	P00519-2
PKRNKPTVYGVSPNYHKWEMERTDITMKHKL	p.Q252H	252	No drug	P00519-2
YLRECNRQEVNAVVLSYMATQISSAMEYLEK	p.I360S	360	No drug	P00519-2
AGKGSALGTPAAAEPSTPTSKAGSGAPGGTS	p.A870S	870	No drug	P00519-2
LDHEPAVSPLLPRKERGPPEGGLNEDERLLP	p.K596R	596	No drug	P00519-2
LVDAVNSDAAKPSQPSEGLKKPVLPATPKPQ	p.P971S	971	No drug	P00519-2
KWTAPESLAYNKFSIYSDVWAFGVLLWEIAT	p.S438Y	438	No drug	P00519-2
QRSISLRYEGRVYHYIINTASDGKLYVSSES	p.T194I	194	No drug	P00519-2
RDLAARNCLVGENHLRKVADFGLSRLMTGDT	p.H396R	396	No drug	P00519-2
ATQISSAMEYLEKKNIIHRDLAARNCLVGEN	p.F378I	378	Imatinib	P00519-2
QLLGVCTREPPFYIIIEFMTYGNLLDYLREC	p.T334I	334	Imatinib	P00519-2
GENHLVKVADFGLSRFMTGDTYTAHAGAKFP	p.L406F	406	Imatinib	P00519-2
NAVVLLYMATQISSATEYLEKKNFIHRDLAA	p.M370T	370	Imatinib	P00519-2
SPNYDKWEMERTDITVKHKLGGGQYGEVYEG	p.M263V	263	Imatinib	P00519-2
DFGLSRLMTGDTYTARAGAKFPIKWTAPESL	p.H415R	415	Imatinib	P00519-2
ERTDITMKHKLGGGQHGEVYEGVWKKYSLTV	p.Y272H	272	Imatinib	P00519-2
DLSQVYELLEKDYRMKRPEGCPEKVYELMRA	p.E478K	478	Imatinib	P00519-2
WKKYSLTVAVKTLKEGTMEVEEFLKEAAVMK	p.D295G	295	Imatinib	P00519-2
GENHLVKVADFGLSRMMTGDTYTAHAGAKFP	p.L406M	406	Imatinib	P00519-2
LGVCTREPPFYIITELMTYGNLLDYLRECNR	p.F336L	336	Imatinib	P00519-2
QLLGVCTREPPFYIINEFMTYGNLLDYLREC	p.T334N	334	Imatinib	P00519-2
PIKWTAPESLAYNKFYIKSDVWAFGVLLWEI	p.S436Y	436	Imatinib	P00519-2
LGVCTREPPFYIITEVMTYGNLLDYLRECNR	p.F336V	336	Imatinib	P00519-2
DKWEMERTDITMKHKVGGGQYGEVYEGVWKK	p.L267V	267	Imatinib	P00519-2
LLYMATQISSAMEYLGKKNFIHRDLAARNCL	p.E374G	374	Imatinib	P00519-2
SPYPGIDLSQVYELLAKDYRMERPEGCPEKV	p.E472A	472	Imatinib	P00519-2
ATQISSAMEYLEKKNCIHRDLAARNCLVGEN	p.F378C	378	Imatinib	P00519-2
WEMERTDITMKHKLGEGQYGEVYEGVWKKYS	p.G269E	269	Imatinib	P00519-2
TDITMKHKLGGGQYGVVYEGVWKKYSLTVAV	p.E274V	274	Imatinib	P00519-2
DLSQVYELLEKDYRMGRPEGCPEKVYELMRA	p.E478G	478	Imatinib	P00519-2
WKKYSLTVAVKTLKENTMEVEEFLKEAAVMK	p.D295N	295	Imatinib	P00519-2
MERTDITMKHKLGGGHYGEVYEGVWKKYSLT	p.Q271H	271	Imatinib	P00519-2
TDITMKHKLGGGQYGKVYEGVWKKYSLTVAV	p.E274K	274	Imatinib	P00519-2
LMRACWQWNPSDRPSSAEIHQAFETMFQESS	p.F505S	505	Imatinib	P00519-2
ATQISSAMEYLEKKNVIHRDLAARNCLVGEN	p.F378V	378	Imatinib	P00519-2
DFGLSRLMTGDTYTAPAGAKFPIKWTAPESL	p.H415P	415	Imatinib	P00519-2
YSLTVAVKTLKEDTMAVEEFLKEAAVMKEIK	p.E298A	298	Imatinib	P00519-2
ERTDITMKHKLGGGQFGEVYEGVWKKYSLTV	p.Y272F	272	Imatinib	P00519-2
WAFGVLLWEIATYGMCPYPGIDLSQVYELLE	p.S457C	457	Imatinib	P00519-2
ENHLVKVADFGLSRLLTGDTYTAHAGAKFPI	p.M407L	407	Tyrosine kinase inhibitor - NS	P00519-2
DKWEMERTDITMKHKRGGGQYGEVYEGVWKK	p.L267R	267	Bosutinib	P00519-2
LGVCTREPPFYIITERMTYGNLLDYLRECNR	p.F336R	336	Dasatinib	P00519-2
QLLGVCTREPPFYIIVEFMTYGNLLDYLREC	p.T334V	334	Nilotinib	P00519-2
