# Supplementary material for: Prediction of Amino Acid Substitutions in ABL1 Protein Leading to Tumor Drug Resistance Based on “Structure-Property” Relationship Classification Models
Source: Life (Basel). 2023 Aug 24;13(9):1807. doi: 10.3390/life13091807 (PMC10532460; doi:10.3390/life13091807)
Supplement: Supplementary file 1 [file life-13-01807-s001.zip › S3a.sdf]

Compound 1
Actelion Java MolfileCreator 2.0

  0  0  0  0  0  0              0 V3000
M  V30 BEGIN CTAB
M  V30 COUNTS 191 192 0 0 0
M  V30 BEGIN ATOM
M  V30 1 S 0.0 0.0 0.0 0
M  V30 2 C 0.7409 -1.2787 0.0 0
M  V30 3 C 0.7409 1.3265 0.0 0
M  V30 4 C -0.0239 -2.5574 0.0 0
M  V30 5 C 0.705 -3.8361 0.0 0 CFG=2
M  V30 6 N 2.1869 -3.8122 0.0 0
M  V30 7 C -0.0597 -5.1149 0.0 0
M  V30 8 C 2.9279 -5.091 0.0 0
M  V30 9 O 0.6692 -6.3936 0.0 0
M  V30 10 N -1.5894 -5.091 0.0 0
M  V30 11 O 2.163 -6.3697 0.0 0
M  V30 12 C 4.4098 -5.0671 0.0 0 CFG=1
M  V30 13 C -2.3542 -3.7644 0.0 0 CFG=2
M  V30 14 N 5.1507 -6.3458 0.0 0
M  V30 15 C 5.1507 -3.7405 0.0 0
M  V30 16 C -1.6133 -2.4379 0.0 0
M  V30 17 C -3.8839 -3.7405 0.0 0
M  V30 18 C 4.3859 -7.6245 0.0 0
M  V30 19 C 4.3859 -2.414 0.0 0
M  V30 20 O -0.8724 -2.2228 0.0 0
M  V30 21 N -2.3781 -1.1114 0.0 0
M  V30 22 C -4.6488 -2.414 0.0 0
M  V30 23 O 2.8562 -7.6006 0.0 0
M  V30 24 C 5.1268 -8.9032 0.0 0 CFG=1
M  V30 25 C 5.1268 -1.0875 0.0 0
M  V30 26 C -1.6372 0.2151 0.0 0
M  V30 27 O -3.633 -1.3145 0.0 0
M  V30 28 O -6.1307 -2.7606 0.0 0
M  V30 29 N 4.362 -10.182 0.0 0
M  V30 30 C 6.6087 -8.8793 0.0 0
M  V30 31 O 6.6087 -1.0636 0.0 0
M  V30 32 O 4.2066 0.1314 0.0 0
M  V30 33 C -2.402 1.5416 0.0 0
M  V30 34 C 2.8323 -10.1581 0.0 0
M  V30 35 C 7.3497 -7.5528 0.0 0
M  V30 36 O -1.6611 2.8681 0.0 0
M  V30 37 N -3.9317 1.5655 0.0 0
M  V30 38 O 2.0674 -8.8315 0.0 0
M  V30 39 C 2.0674 -11.4368 0.0 0 CFG=1
M  V30 40 C 8.8315 -7.5289 0.0 0
M  V30 41 C -4.6966 2.892 0.0 0 CFG=2
M  V30 42 N 2.8084 -12.7155 0.0 0
M  V30 43 C 0.5377 -11.4129 0.0 0
M  V30 44 N 9.5725 -6.2024 0.0 0
M  V30 45 C -3.9556 4.2186 0.0 0
M  V30 46 C -6.2263 2.9159 0.0 0
M  V30 47 C -0.227 -12.6916 0.0 0
M  V30 48 C 11.0544 -6.1785 0.0 0
M  V30 49 O -2.5216 4.6129 0.0 0
M  V30 50 N -4.7205 5.5451 0.0 0
M  V30 51 C -6.9911 4.2425 0.0 0
M  V30 52 C -1.7567 -12.6677 0.0 0
M  V30 53 C 0.5019 -13.9704 0.0 0
M  V30 54 N 11.7953 -7.4572 0.0 0
M  V30 55 N 11.7953 -4.8519 0.0 0
M  V30 56 C -6.2382 5.7244 0.0 0 CFG=2
M  V30 57 C -4.123 6.9433 0.0 0
M  V30 58 C -8.5208 4.2664 0.0 0
M  V30 59 C -2.5216 -13.9465 0.0 0
M  V30 60 C -0.2629 -15.2491 0.0 0
M  V30 61 C -7.266 4.6368 0.0 0
M  V30 62 C -6.5729 7.2182 0.0 0
M  V30 63 C -5.2583 7.9711 0.0 0
M  V30 64 O -8.963 2.8442 0.0 0
M  V30 65 N -9.5844 5.3658 0.0 0
M  V30 66 C -1.7806 -15.2252 0.0 0
M  V30 67 O -7.1823 3.1549 0.0 0
M  V30 68 N -8.7598 4.9715 0.0 0
M  V30 69 C -9.7876 3.8839 0.0 0 CFG=2
M  V30 70 C -9.3454 2.4738 0.0 0
M  V30 71 C -11.2814 4.2186 0.0 0
M  V30 72 O -7.8994 2.1869 0.0 0
M  V30 73 N -10.3732 1.3862 0.0 0
M  V30 74 C -12.3092 3.131 0.0 0
M  V30 75 C -9.931 -0.0239 0.0 0 CFG=2
M  V30 76 C -13.803 3.4657 0.0 0
M  V30 77 C -8.485 -0.3107 0.0 0
M  V30 78 C -10.9588 -1.1114 0.0 0
M  V30 79 O -14.293 4.9237 0.0 0
M  V30 80 O -14.8308 2.3781 0.0 0
M  V30 81 O -7.505 0.8246 0.0 0
M  V30 82 N -8.0428 -1.7209 0.0 0
M  V30 83 C -10.5166 -2.5216 0.0 0
M  V30 84 C -6.5968 -2.0077 0.0 0 CFG=2
M  V30 85 C -11.5444 -3.6091 0.0 0
M  V30 86 C -5.6168 -0.8724 0.0 0
M  V30 87 C -6.1546 -3.4179 0.0 0
M  V30 88 N -11.1022 -5.0193 0.0 0
M  V30 89 O -6.1068 0.5855 0.0 0
M  V30 90 N -4.1708 -1.1592 0.0 0
M  V30 91 C -4.7085 -3.7047 0.0 0
M  V30 92 C -12.1299 -6.1068 0.0 0
M  V30 93 C -3.1908 -0.0239 0.0 0 CFG=2
M  V30 94 C -4.2664 -5.1149 0.0 0
M  V30 95 N -13.6238 -5.7722 0.0 0
M  V30 96 N -11.6878 -7.517 0.0 0
M  V30 97 C -3.6808 1.434 0.0 0
M  V30 98 C -1.7448 -0.3107 0.0 0
M  V30 99 N -2.8203 -5.4017 0.0 0
M  V30 100 O -5.2105 1.4101 0.0 0
M  V30 101 N -2.7008 2.5694 0.0 0
M  V30 102 C -0.7648 0.8246 0.0 0
M  V30 103 C -2.3781 -6.8119 0.0 0
M  V30 104 C -3.1908 4.0273 0.0 0 CFG=2
M  V30 105 C 0.6811 0.5377 0.0 0
M  V30 106 N -3.4059 -7.8994 0.0 0
M  V30 107 N -0.9321 -7.0987 0.0 0
M  V30 108 C -4.6846 4.362 0.0 0
M  V30 109 C -2.2108 5.1627 0.0 0
M  V30 110 N 1.6611 1.6731 0.0 0
M  V30 111 O -5.9514 3.5493 0.0 0
M  V30 112 N -5.1746 5.82 0.0 0
M  V30 113 C 3.1071 1.3862 0.0 0
M  V30 114 C -6.6685 6.1546 0.0 0
M  V30 115 N 3.3701 -0.0717 0.0 0
M  V30 116 N 4.0871 2.5216 0.0 0
M  V30 117 C -7.1584 7.6126 0.0 0
M  V30 118 O -6.4653 8.963 0.0 0
M  V30 119 N -8.6523 7.9472 0.0 0
M  V30 120 C -9.1423 9.4052 0.0 0 CFG=2
M  V30 121 C -8.1623 10.5405 0.0 0
M  V30 122 C -10.6361 9.7398 0.0 0
M  V30 123 O -6.7163 10.2537 0.0 0
M  V30 124 N -8.6523 11.9985 0.0 0
M  V30 125 C -11.1261 11.1978 0.0 0
M  V30 126 C -7.6723 13.1338 0.0 0 CFG=2
M  V30 127 C -12.6199 11.5324 0.0 0
M  V30 128 C -6.2263 12.847 0.0 0
M  V30 129 C -8.1623 14.5918 0.0 0
M  V30 130 O -13.6477 10.4449 0.0 0
M  V30 131 O -13.1099 12.9904 0.0 0
M  V30 132 O -5.7841 11.4368 0.0 0
M  V30 133 N -5.2463 13.9823 0.0 0
M  V30 134 C -7.1823 15.7271 0.0 0
M  V30 135 C -3.8003 13.6955 0.0 0 CFG=2
M  V30 136 C -7.6723 17.1851 0.0 0
M  V30 137 C -3.3581 12.2853 0.0 0
M  V30 138 C -2.8203 14.8308 0.0 0
M  V30 139 O -9.1662 17.5197 0.0 0
M  V30 140 O -6.6924 18.3204 0.0 0
M  V30 141 O -4.3859 11.1978 0.0 0
M  V30 142 N -1.9121 11.9985 0.0 0
M  V30 143 C -1.3743 14.544 0.0 0
M  V30 144 C -1.4699 10.5883 0.0 0
M  V30 145 C -0.3943 15.6793 0.0 0
M  V30 146 C -0.0239 10.3015 0.0 0
M  V30 147 O -0.8843 17.1373 0.0 0
M  V30 148 O 0.9321 15.034 0.0 0
M  V30 149 O 1.195 11.1619 0.0 0
M  V30 150 N 0.4182 8.8913 0.0 0
M  V30 151 C 1.8643 8.6045 0.0 0 CFG=2
M  V30 152 C 2.8442 9.7398 0.0 0
M  V30 153 C 2.3064 7.1943 0.0 0
M  V30 154 O 2.3542 11.1978 0.0 0
M  V30 155 N 4.2903 9.453 0.0 0
M  V30 156 C 3.7525 6.9075 0.0 0
M  V30 157 C 5.2702 10.5883 0.0 0 CFG=2
M  V30 158 C 4.1947 5.4973 0.0 0
M  V30 159 C 4.7802 12.0463 0.0 0
M  V30 160 C 6.7163 10.3015 0.0 0
M  V30 161 N 5.6407 5.2105 0.0 0
M  V30 162 O 3.2864 12.3809 0.0 0
M  V30 163 N 5.7602 13.1816 0.0 0
M  V30 164 C 7.6962 11.4368 0.0 0
M  V30 165 C 6.0829 3.8003 0.0 0
M  V30 166 C 5.2702 14.6396 0.0 0 CFG=2
M  V30 167 O 7.2062 12.8948 0.0 0
M  V30 168 O 9.1423 11.15 0.0 0
M  V30 169 N 5.0551 2.7128 0.0 0
M  V30 170 N 7.5289 3.5135 0.0 0
M  V30 171 C 3.7764 14.9742 0.0 0
M  V30 172 C 6.2502 15.7749 0.0 0 CFG=2
M  V30 173 O 2.7486 13.8867 0.0 0
M  V30 174 N 3.2864 16.4322 0.0 0
M  V30 175 C 7.6962 15.4881 0.0 0
M  V30 176 C 5.7602 17.2329 0.0 0
M  V30 177 C 1.7926 16.7668 0.0 0 CFG=2
M  V30 178 C 8.6762 16.6234 0.0 0
M  V30 179 C 0.7648 15.6793 0.0 0
M  V30 180 C 1.3026 18.2248 0.0 0
M  V30 181 O -0.6094 16.3725 0.0 0
M  V30 182 N 1.207 14.2691 0.0 0
M  V30 183 O -0.1912 18.5594 0.0 0
M  V30 184 C 0.1792 13.1816 0.0 0 CFG=2
M  V30 185 C -1.3145 13.5162 0.0 0
M  V30 186 C 0.6214 11.7714 0.0 0
M  V30 187 O -1.446 15.0459 0.0 0
M  V30 188 O -2.5813 12.7036 0.0 0
M  V30 189 C -0.4063 10.6839 0.0 0
M  V30 190 O -1.936 10.66 0.0 0
M  V30 191 N -0.3226 9.202 0.0 0
M  V30 END ATOM
M  V30 BEGIN BOND
M  V30 1 1 1 2
M  V30 2 1 1 3
M  V30 3 1 2 4
M  V30 4 1 4 5
M  V30 5 1 5 6 CFG=3
M  V30 6 1 5 7
M  V30 7 1 6 8
M  V30 8 2 7 9
M  V30 9 1 7 10
M  V30 10 2 8 11
M  V30 11 1 8 12
M  V30 12 1 13 10 CFG=1
M  V30 13 1 12 14 CFG=3
M  V30 14 1 12 15
M  V30 15 1 13 16
M  V30 16 1 13 17
M  V30 17 1 14 18
M  V30 18 1 15 19
M  V30 19 2 16 20
M  V30 20 1 16 21
M  V30 21 1 17 22
M  V30 22 2 18 23
M  V30 23 1 18 24
M  V30 24 1 19 25
M  V30 25 1 21 26
M  V30 26 2 22 27
M  V30 27 1 22 28
M  V30 28 1 24 29 CFG=3
M  V30 29 1 24 30
M  V30 30 2 25 31
M  V30 31 1 25 32
M  V30 32 1 26 33
M  V30 33 1 29 34
M  V30 34 1 30 35
M  V30 35 2 33 36
M  V30 36 1 33 37
M  V30 37 2 34 38
M  V30 38 1 34 39
M  V30 39 1 35 40
M  V30 40 1 41 37 CFG=1
M  V30 41 1 39 42 CFG=1
M  V30 42 1 39 43
M  V30 43 1 40 44
M  V30 44 1 41 45
M  V30 45 1 41 46
M  V30 46 1 43 47
M  V30 47 1 44 48
M  V30 48 2 45 49
M  V30 49 1 45 50
M  V30 50 1 46 51
M  V30 51 2 47 52
M  V30 52 1 47 53
M  V30 53 2 48 54
M  V30 54 1 48 55
M  V30 55 1 50 56
M  V30 56 1 50 57
M  V30 57 1 51 58
M  V30 58 1 52 59
M  V30 59 2 53 60
M  V30 60 1 56 61 CFG=3
M  V30 61 1 56 62
M  V30 62 1 57 63
M  V30 63 2 58 64
M  V30 64 1 58 65
M  V30 65 2 59 66
M  V30 66 2 61 67
M  V30 67 1 61 68
M  V30 68 1 69 68 CFG=3
M  V30 69 1 69 70
M  V30 70 1 69 71
M  V30 71 2 70 72
M  V30 72 1 70 73
M  V30 73 1 71 74
M  V30 74 1 75 73 CFG=3
M  V30 75 1 74 76
M  V30 76 1 75 77
M  V30 77 1 75 78
M  V30 78 2 76 79
M  V30 79 1 76 80
M  V30 80 2 77 81
M  V30 81 1 77 82
M  V30 82 1 78 83
M  V30 83 1 84 82 CFG=3
M  V30 84 1 83 85
M  V30 85 1 84 86
M  V30 86 1 84 87
M  V30 87 1 85 88
M  V30 88 2 86 89
M  V30 89 1 86 90
M  V30 90 1 87 91
M  V30 91 1 88 92
M  V30 92 1 93 90 CFG=3
M  V30 93 1 91 94
M  V30 94 2 92 95
M  V30 95 1 92 96
M  V30 96 1 93 97
M  V30 97 1 93 98
M  V30 98 1 94 99
M  V30 99 2 97 100
M  V30 100 1 97 101
M  V30 101 1 98 102
M  V30 102 1 99 103
M  V30 103 1 104 101 CFG=3
M  V30 104 1 102 105
M  V30 105 2 103 106
M  V30 106 1 103 107
M  V30 107 1 104 108
M  V30 108 1 104 109
M  V30 109 1 105 110
M  V30 110 2 108 111
M  V30 111 1 108 112
M  V30 112 1 110 113
M  V30 113 1 112 114
M  V30 114 2 113 115
M  V30 115 1 113 116
M  V30 116 1 114 117
M  V30 117 2 117 118
M  V30 118 1 117 119
M  V30 119 1 120 119 CFG=1
M  V30 120 1 120 121
M  V30 121 1 120 122
M  V30 122 2 121 123
M  V30 123 1 121 124
M  V30 124 1 122 125
M  V30 125 1 126 124 CFG=1
M  V30 126 1 125 127
M  V30 127 1 126 128
M  V30 128 1 126 129
M  V30 129 2 127 130
M  V30 130 1 127 131
M  V30 131 2 128 132
M  V30 132 1 128 133
M  V30 133 1 129 134
M  V30 134 1 135 133 CFG=1
M  V30 135 1 134 136
M  V30 136 1 135 137
M  V30 137 1 135 138
M  V30 138 2 136 139
M  V30 139 1 136 140
M  V30 140 2 137 141
M  V30 141 1 137 142
M  V30 142 1 138 143
M  V30 143 1 142 144
M  V30 144 1 143 145
M  V30 145 1 144 146
M  V30 146 2 145 147
M  V30 147 1 145 148
M  V30 148 2 146 149
M  V30 149 1 146 150
M  V30 150 1 151 150 CFG=3
M  V30 151 1 151 152
M  V30 152 1 151 153
M  V30 153 2 152 154
M  V30 154 1 152 155
M  V30 155 1 153 156
M  V30 156 1 157 155 CFG=3
M  V30 157 1 156 158
M  V30 158 1 157 159
M  V30 159 1 157 160
M  V30 160 1 158 161
M  V30 161 2 159 162
M  V30 162 1 159 163
M  V30 163 1 160 164
M  V30 164 1 161 165
M  V30 165 1 166 163 CFG=3
M  V30 166 2 164 167
M  V30 167 1 164 168
M  V30 168 2 165 169
M  V30 169 1 165 170
M  V30 170 1 166 171
M  V30 171 1 166 172
M  V30 172 2 171 173
M  V30 173 1 171 174
M  V30 174 1 172 175
M  V30 175 1 172 176 CFG=1
M  V30 176 1 177 174 CFG=3
M  V30 177 1 175 178
M  V30 178 1 177 179
M  V30 179 1 177 180
M  V30 180 2 179 181
M  V30 181 1 179 182
M  V30 182 1 180 183
M  V30 183 1 184 182 CFG=1
M  V30 184 1 184 185
M  V30 185 1 184 186
M  V30 186 2 185 187
M  V30 187 1 185 188
M  V30 188 1 186 189
M  V30 189 2 189 190
M  V30 190 1 189 191
M  V30 191 1 60 66
M  V30 192 1 62 63
M  V30 END BOND
M  V30 BEGIN COLLECTION
M  V30 MDLV30/STEABS ATOMS=(21 5 12 13 24 39 41 56 69 75 84 93 104 120 126 135 151 157 166 172 177 184)
M  V30 END COLLECTION
M  V30 END CTAB
M  END
>  <PASS_MNA_COUNT>
791

>  <PEPTIDE>
FREMDGQPERRRAGEEEGRDISN

>  <AA_MUTATION>
p.G632R

>  <PASS_MNA_NEW_COUNT>
12

>  <PASS_ACTIVITY_SPECTRUM>
0,147  0,137  Dasatinib

>  <POSITION>
632

$$$$
Compound 2
Actelion Java MolfileCreator 2.0

  0  0  0  0  0  0              0 V3000
M  V30 BEGIN CTAB
M  V30 COUNTS 196 200 0 0 0
M  V30 BEGIN ATOM
M  V30 1 S 0.0 0.0 0.0 0
M  V30 2 C 0.7394 1.3238 0.0 0
M  V30 3 C -1.4789 -0.3458 0.0 0
M  V30 4 C 2.2183 1.3477 0.0 0
M  V30 5 C 2.9578 2.6715 0.0 0 CFG=2
M  V30 6 N 4.4367 2.6954 0.0 0
M  V30 7 C 2.1945 3.9954 0.0 0
M  V30 8 C 5.1761 4.0192 0.0 0
M  V30 9 O 3.0651 5.2119 0.0 0
M  V30 10 N 0.6678 4.0192 0.0 0
M  V30 11 O 4.5559 5.4266 0.0 0
M  V30 12 C 6.655 4.0431 0.0 0 CFG=1
M  V30 13 C -0.0954 5.3431 0.0 0 CFG=2
M  V30 14 N 7.3945 5.3669 0.0 0
M  V30 15 C 7.3945 2.7669 0.0 0
M  V30 16 C 0.6321 6.6669 0.0 0
M  V30 17 C -1.622 5.3669 0.0 0
M  V30 18 C 6.6192 6.6908 0.0 0
M  V30 19 C 6.6192 1.4908 0.0 0
M  V30 20 O 2.099 6.5119 0.0 0
M  V30 21 N -0.1311 7.9908 0.0 0
M  V30 22 C -2.3853 6.6908 0.0 0
M  V30 23 O 5.1045 6.8935 0.0 0
M  V30 24 C 7.3587 8.0146 0.0 0 CFG=1
M  V30 25 C 7.3587 0.2146 0.0 0
M  V30 26 C 0.5963 9.3146 0.0 0 CFG=2
M  V30 27 C -3.9119 6.7146 0.0 0
M  V30 28 N 6.5835 9.3385 0.0 0
M  V30 29 C 8.8376 8.0385 0.0 0
M  V30 30 O 8.8376 0.2385 0.0 0
M  V30 31 N 6.5835 -1.0614 0.0 0
M  V30 32 C 2.0752 9.3385 0.0 0
M  V30 33 C -0.1669 10.6385 0.0 0
M  V30 34 N -4.6871 8.0385 0.0 0
M  V30 35 C 5.0568 9.3624 0.0 0
M  V30 36 C 9.577 6.7624 0.0 0
M  V30 37 O 2.6477 7.9789 0.0 0
M  V30 38 N 2.8146 10.6624 0.0 0
M  V30 39 C 0.5724 11.9624 0.0 0
M  V30 40 C -6.2137 8.0624 0.0 0
M  V30 41 O 3.9954 8.3128 0.0 0
M  V30 42 C 4.2935 10.6862 0.0 0 CFG=1
M  V30 43 C 11.0082 7.1559 0.0 0
M  V30 44 C 8.5156 5.7128 0.0 0
M  V30 45 C 4.2935 10.6862 0.0 0 CFG=2
M  V30 46 O 2.0394 11.8073 0.0 0
M  V30 47 N -0.4889 13.0596 0.0 0
M  V30 48 N -6.8339 6.7027 0.0 0
M  V30 49 N -7.1321 9.2789 0.0 0
M  V30 50 N 5.033 12.0101 0.0 0
M  V30 51 C 2.7669 10.7101 0.0 0 CFG=2
M  V30 52 C 5.033 9.4101 0.0 0
M  V30 53 C 5.033 12.0101 0.0 0
M  V30 54 C 4.2578 13.3339 0.0 0
M  V30 55 C 1.9917 9.4339 0.0 0
M  V30 56 C 2.2541 11.378 0.0 0
M  V30 57 O 4.2578 8.1339 0.0 0
M  V30 58 N 6.5119 9.4339 0.0 0
M  V30 59 C 6.5119 12.0339 0.0 0
M  V30 60 O 4.9972 14.6578 0.0 0
M  V30 61 C 2.7311 13.3578 0.0 0 CFG=1
M  V30 62 C 0.644 10.1734 0.0 0
M  V30 63 C 7.2513 8.1578 0.0 0 CFG=2
M  V30 64 C 7.2513 13.3578 0.0 0
M  V30 65 N 1.9678 14.6816 0.0 0
M  V30 66 C 1.9678 12.0816 0.0 0
M  V30 67 C 6.488 6.8816 0.0 0
M  V30 68 C 8.7302 8.1816 0.0 0
M  V30 69 C 8.7302 13.3816 0.0 0
M  V30 70 C 2.7073 16.0055 0.0 0
M  V30 71 O 0.6201 12.8211 0.0 0
M  V30 72 O 4.9734 6.7266 0.0 0
M  V30 73 N 7.2275 5.6055 0.0 0
M  V30 74 C 9.4697 6.9055 0.0 0
M  V30 75 N 9.4697 14.7055 0.0 0
M  V30 76 O 4.1862 16.0293 0.0 0
M  V30 77 C 1.9321 17.3293 0.0 0 CFG=1
M  V30 78 C 6.4523 4.3293 0.0 0 CFG=2
M  V30 79 C 8.6945 5.6293 0.0 0
M  V30 80 C 10.9486 6.9293 0.0 0
M  V30 81 N 2.6715 18.6532 0.0 0
M  V30 82 C 0.4055 17.3532 0.0 0
M  V30 83 C 4.9256 4.3532 0.0 0
M  V30 84 C 6.8458 2.91 0.0 0
M  V30 85 C 9.4339 4.3532 0.0 0
M  V30 86 C 11.688 5.6532 0.0 0
M  V30 87 C 4.1504 18.6771 0.0 0
M  V30 88 C -0.3577 16.077 0.0 0
M  V30 89 O 4.0073 5.5697 0.0 0
M  V30 90 N 4.1623 3.077 0.0 0
M  V30 91 C 10.9128 4.377 0.0 0
M  V30 92 O 4.8899 17.4009 0.0 0
M  V30 93 C 4.8899 20.0009 0.0 0 CFG=1
M  V30 94 O 0.5128 14.9082 0.0 0
M  V30 95 O -1.8844 16.1009 0.0 0
M  V30 96 C 2.6357 3.1009 0.0 0 CFG=2
M  V30 97 N 6.3688 20.0248 0.0 0
M  V30 98 C 4.1146 21.3248 0.0 0
M  V30 99 C 1.8605 4.4247 0.0 0
M  V30 100 C 1.8605 1.8247 0.0 0
M  V30 101 C 7.1082 21.3486 0.0 0
M  V30 102 C 2.588 21.3486 0.0 0
M  V30 103 C 4.8541 22.6486 0.0 0
M  V30 104 O 2.433 5.8321 0.0 0
M  V30 105 N 0.3339 4.4486 0.0 0
M  V30 106 C 0.3339 1.8486 0.0 0
M  V30 107 O 6.3449 22.6725 0.0 0
M  V30 108 C 8.5871 21.3725 0.0 0 CFG=1
M  V30 109 C -0.4293 5.7724 0.0 0 CFG=2
M  V30 110 C -0.4293 3.1724 0.0 0
M  V30 111 C -0.4293 0.5724 0.0 0
M  V30 112 N 9.3266 22.6963 0.0 0
M  V30 113 C 9.3266 20.0963 0.0 0
M  V30 114 C 0.2981 7.0963 0.0 0
M  V30 115 C -1.9559 5.7963 0.0 0
M  V30 116 C -1.9559 3.1963 0.0 0
M  V30 117 C -1.9559 0.5963 0.0 0
M  V30 118 C 10.8055 22.7202 0.0 0
M  V30 119 C 8.5513 18.8202 0.0 0
M  V30 120 O 1.7651 7.299 0.0 0
M  V30 121 N -0.4651 8.4202 0.0 0
M  V30 122 C -2.7311 7.1201 0.0 0
M  V30 123 C -2.7311 1.9201 0.0 0
M  V30 124 O 11.5449 21.444 0.0 0
M  V30 125 C 11.5449 24.044 0.0 0 CFG=1
M  V30 126 C 7.0247 18.844 0.0 0
M  V30 127 C 9.2908 17.544 0.0 0
M  V30 128 C 0.2623 9.744 0.0 0 CFG=2
M  V30 129 C -4.2578 7.144 0.0 0
M  V30 130 N 13.0238 24.0679 0.0 0
M  V30 131 C 10.7816 25.3679 0.0 0
M  V30 132 C 6.2614 17.5679 0.0 0
M  V30 133 C 8.5275 16.2679 0.0 0
M  V30 134 C 1.7412 9.7679 0.0 0
M  V30 135 C -0.5009 11.0679 0.0 0
M  V30 136 N -5.0211 8.4679 0.0 0
M  V30 137 C 13.7633 22.7917 0.0 0
M  V30 138 O 9.255 25.3917 0.0 0
M  V30 139 C 7.0009 16.2917 0.0 0
M  V30 140 O 2.6119 8.5991 0.0 0
M  V30 141 N 2.4807 11.0917 0.0 0
M  V30 142 C 0.2266 12.3917 0.0 0
M  V30 143 C -6.5477 8.4917 0.0 0
M  V30 144 O 12.9881 21.5156 0.0 0
M  V30 145 C 15.2422 22.8156 0.0 0 CFG=1
M  V30 146 O 6.2376 15.0156 0.0 0
M  V30 147 C 3.9596 11.1156 0.0 0 CFG=2
M  V30 148 C -0.5366 13.7156 0.0 0
M  V30 149 N -7.466 7.3229 0.0 0
M  V30 150 N -7.1679 9.8991 0.0 0
M  V30 151 N 15.9816 21.5394 0.0 0
M  V30 152 C 15.9816 24.1395 0.0 0
M  V30 153 C 4.699 9.8394 0.0 0
M  V30 154 C 5.2119 11.9266 0.0 0
M  V30 155 O -2.0633 13.7394 0.0 0
M  V30 156 O 0.3339 14.9321 0.0 0
M  V30 157 C 15.2183 20.2633 0.0 0
M  V30 158 C 15.2183 25.4633 0.0 0
M  V30 159 C 17.4605 24.1633 0.0 0
M  V30 160 O 4.2578 8.4202 0.0 0
M  V30 161 O 5.999 10.5789 0.0 0
M  V30 162 O 13.6917 20.2872 0.0 0
M  V30 163 C 15.9578 18.9871 0.0 0 CFG=1
M  V30 164 N 15.1826 17.711 0.0 0
M  V30 165 C 17.4367 19.011 0.0 0
M  V30 166 C 15.922 16.4348 0.0 0
M  V30 167 S 18.1761 20.3349 0.0 0
M  V30 168 O 17.4009 16.4587 0.0 0
M  V30 169 C 15.1587 15.1587 0.0 0 CFG=1
M  V30 170 N 15.8982 13.8825 0.0 0
M  V30 171 C 13.6321 15.1826 0.0 0
M  V30 172 C 17.3771 13.9064 0.0 0
M  V30 173 C 12.8569 16.5064 0.0 0
M  V30 174 O 18.1165 15.2303 0.0 0
M  V30 175 C 18.1165 12.6303 0.0 0 CFG=1
M  V30 176 C 11.3303 16.5303 0.0 0
M  V30 177 C 13.5963 17.8303 0.0 0
M  V30 178 N 19.5954 12.6541 0.0 0
M  V30 179 C 17.3532 11.3541 0.0 0 CFG=2
M  V30 180 C 10.5669 17.8541 0.0 0
M  V30 181 C 12.8211 19.1541 0.0 0
M  V30 182 C 20.3349 13.978 0.0 0
M  V30 183 O 18.0927 10.078 0.0 0
M  V30 184 C 15.8266 11.378 0.0 0
M  V30 185 C 11.3064 19.178 0.0 0
M  V30 186 O 19.5596 15.3018 0.0 0
M  V30 187 C 21.8138 14.0018 0.0 0 CFG=1
M  V30 188 N 22.5532 12.7257 0.0 0
M  V30 189 C 22.5532 15.3257 0.0 0
M  V30 190 C 24.0321 15.3495 0.0 0
M  V30 191 C 24.7716 16.6734 0.0 0
M  V30 192 C 24.7716 14.0734 0.0 0
M  V30 193 C 26.2505 16.6972 0.0 0
M  V30 194 C 26.2505 14.0972 0.0 0
M  V30 195 C 26.9899 15.4211 0.0 0
M  V30 196 O 28.4688 15.4449 0.0 0
M  V30 END ATOM
M  V30 BEGIN BOND
M  V30 1 1 1 2
M  V30 2 1 1 3
M  V30 3 1 2 4
M  V30 4 1 4 5
M  V30 5 1 5 6 CFG=1
M  V30 6 1 5 7
M  V30 7 1 6 8
M  V30 8 2 7 9
M  V30 9 1 7 10
M  V30 10 2 8 11
M  V30 11 1 8 12
M  V30 12 1 13 10 CFG=1
M  V30 13 1 12 14 CFG=1
M  V30 14 1 12 15
M  V30 15 1 13 16
M  V30 16 1 13 17
M  V30 17 1 14 18
M  V30 18 1 15 19
M  V30 19 2 16 20
M  V30 20 1 16 21
M  V30 21 1 17 22
M  V30 22 2 18 23
M  V30 23 1 18 24
M  V30 24 1 19 25
M  V30 25 1 26 21 CFG=1
M  V30 26 1 22 27
M  V30 27 1 24 28 CFG=1
M  V30 28 1 24 29
M  V30 29 2 25 30
M  V30 30 1 25 31
M  V30 31 1 26 32
M  V30 32 1 26 33
M  V30 33 1 27 34
M  V30 34 1 28 35
M  V30 35 1 29 36
M  V30 36 2 32 37
M  V30 37 1 32 38
M  V30 38 1 33 39
M  V30 39 1 34 40
M  V30 40 2 35 41
M  V30 41 1 35 42
M  V30 42 1 36 43
M  V30 43 1 36 44
M  V30 44 1 45 38 CFG=1
M  V30 45 2 39 46
M  V30 46 1 39 47
M  V30 47 2 40 48
M  V30 48 1 40 49
M  V30 49 1 42 50 CFG=3
M  V30 50 1 42 51
M  V30 51 1 45 52
M  V30 52 1 45 53
M  V30 53 1 50 54
M  V30 54 1 51 55
M  V30 55 1 51 56 CFG=3
M  V30 56 2 52 57
M  V30 57 1 52 58
M  V30 58 1 53 59
M  V30 59 2 54 60
M  V30 60 1 54 61
M  V30 61 1 55 62
M  V30 62 1 63 58 CFG=1
M  V30 63 1 59 64
M  V30 64 1 61 65 CFG=3
M  V30 65 1 61 66
M  V30 66 1 63 67
M  V30 67 1 63 68
M  V30 68 1 64 69
M  V30 69 1 65 70
M  V30 70 1 66 71
M  V30 71 2 67 72
M  V30 72 1 67 73
M  V30 73 1 68 74
M  V30 74 1 69 75
M  V30 75 2 70 76
M  V30 76 1 70 77
M  V30 77 1 78 73 CFG=1
M  V30 78 2 74 79
M  V30 79 1 74 80
M  V30 80 1 77 81 CFG=3
M  V30 81 1 77 82
M  V30 82 1 78 83
M  V30 83 1 78 84
M  V30 84 1 79 85
M  V30 85 2 80 86
M  V30 86 1 81 87
M  V30 87 1 82 88
M  V30 88 2 83 89
M  V30 89 1 83 90
M  V30 90 2 85 91
M  V30 91 2 87 92
M  V30 92 1 87 93
M  V30 93 2 88 94
M  V30 94 1 88 95
M  V30 95 1 96 90 CFG=1
M  V30 96 1 93 97 CFG=3
M  V30 97 1 93 98
M  V30 98 1 96 99
M  V30 99 1 96 100
M  V30 100 1 97 101
M  V30 101 1 98 102
M  V30 102 1 98 103
M  V30 103 2 99 104
M  V30 104 1 99 105
M  V30 105 1 100 106
M  V30 106 2 101 107
M  V30 107 1 101 108
M  V30 108 1 109 105 CFG=1
M  V30 109 2 106 110
M  V30 110 1 106 111
M  V30 111 1 108 112 CFG=1
M  V30 112 1 108 113
M  V30 113 1 109 114
M  V30 114 1 109 115
M  V30 115 1 110 116
M  V30 116 2 111 117
M  V30 117 1 112 118
M  V30 118 1 113 119
M  V30 119 2 114 120
M  V30 120 1 114 121
M  V30 121 1 115 122
M  V30 122 2 116 123
M  V30 123 2 118 124
M  V30 124 1 118 125
M  V30 125 2 119 126
M  V30 126 1 119 127
M  V30 127 1 128 121 CFG=1
M  V30 128 1 122 129
M  V30 129 1 125 130 CFG=3
M  V30 130 1 125 131
M  V30 131 1 126 132
M  V30 132 2 127 133
M  V30 133 1 128 134
M  V30 134 1 128 135
M  V30 135 1 129 136
M  V30 136 1 130 137
M  V30 137 1 131 138
M  V30 138 2 132 139
M  V30 139 2 134 140
M  V30 140 1 134 141
M  V30 141 1 135 142
M  V30 142 1 136 143
M  V30 143 2 137 144
M  V30 144 1 137 145
M  V30 145 1 139 146
M  V30 146 1 147 141 CFG=1
M  V30 147 1 142 148
M  V30 148 2 143 149
M  V30 149 1 143 150
M  V30 150 1 145 151 CFG=3
M  V30 151 1 145 152
M  V30 152 1 147 153
M  V30 153 1 147 154
M  V30 154 2 148 155
M  V30 155 1 148 156
M  V30 156 1 151 157
M  V30 157 1 152 158
M  V30 158 1 152 159
M  V30 159 2 153 160
M  V30 160 1 153 161
M  V30 161 2 157 162
M  V30 162 1 157 163
M  V30 163 1 163 164 CFG=3
M  V30 164 1 163 165
M  V30 165 1 164 166
M  V30 166 1 165 167
M  V30 167 2 166 168
M  V30 168 1 166 169
M  V30 169 1 169 170 CFG=1
M  V30 170 1 169 171
M  V30 171 1 170 172
M  V30 172 1 171 173
M  V30 173 2 172 174
M  V30 174 1 172 175
M  V30 175 2 173 176
M  V30 176 1 173 177
M  V30 177 1 175 178 CFG=1
M  V30 178 1 175 179
M  V30 179 1 176 180
M  V30 180 2 177 181
M  V30 181 1 178 182
M  V30 182 1 179 183 CFG=3
M  V30 183 1 179 184
M  V30 184 2 180 185
M  V30 185 2 182 186
M  V30 186 1 182 187
M  V30 187 1 187 188 CFG=3
M  V30 188 1 187 189
M  V30 189 1 189 190
M  V30 190 2 190 191
M  V30 191 1 190 192
M  V30 192 1 191 193
M  V30 193 2 192 194
M  V30 194 2 193 195
M  V30 195 1 195 196
M  V30 196 1 86 91
M  V30 197 1 117 123
M  V30 198 1 133 139
M  V30 199 1 181 185
M  V30 200 1 194 195
M  V30 END BOND
M  V30 BEGIN COLLECTION
M  V30 MDLV30/STEABS ATOMS=(25 5 12 13 24 26 42 45 51 61 63 77 78 93 96 108 109 125 128 145 147 163 169 175 179 187)
M  V30 END COLLECTION
M  V30 END CTAB
M  END
>  <PASS_MNA_COUNT>
946

>  <PEPTIDE>
YTFCVSYVDSILQMRNKFAFREA

>  <AA_MUTATION>
p.Q1075L

>  <PASS_MNA_NEW_COUNT>
14

>  <PASS_ACTIVITY_SPECTRUM>
0,150  0,128  Dasatinib

>  <POSITION>
1075

$$$$
Compound 3
Actelion Java MolfileCreator 2.0

  0  0  0  0  0  0              0 V3000
M  V30 BEGIN CTAB
M  V30 COUNTS 199 203 0 0 0
M  V30 BEGIN ATOM
M  V30 1 S 0.0 0.0 0.0 0
M  V30 2 C 0.7399 1.3247 0.0 0
M  V30 3 C -1.4799 -0.3461 0.0 0
M  V30 4 C 2.2198 1.3486 0.0 0
M  V30 5 C 2.9598 2.6733 0.0 0 CFG=2
M  V30 6 N 4.4397 2.6972 0.0 0
M  V30 7 C 2.1959 3.9981 0.0 0
M  V30 8 C 5.1796 4.022 0.0 0
M  V30 9 O 3.0672 5.2154 0.0 0
M  V30 10 N 0.6683 4.022 0.0 0
M  V30 11 O 4.559 5.4303 0.0 0
M  V30 12 C 6.6595 4.0458 0.0 0 CFG=1
M  V30 13 C -0.0954 5.3467 0.0 0 CFG=2
M  V30 14 N 7.3995 5.3706 0.0 0
M  V30 15 C 7.3995 2.7688 0.0 0
M  V30 16 C 0.6325 6.6715 0.0 0
M  V30 17 C -1.6231 5.3706 0.0 0
M  V30 18 C 6.6357 6.6953 0.0 0
M  V30 19 C 6.6357 1.4918 0.0 0
M  V30 20 O 2.1005 6.5163 0.0 0
M  V30 21 N -0.1312 7.9962 0.0 0
M  V30 22 C -2.3869 6.6953 0.0 0
M  V30 23 O 5.12 6.8982 0.0 0
M  V30 24 C 7.3756 8.0201 0.0 0 CFG=1
M  V30 25 C 7.3756 0.2148 0.0 0
M  V30 26 C 0.5967 9.321 0.0 0 CFG=2
M  V30 27 C -3.9146 6.7192 0.0 0
M  V30 28 N 6.5999 9.3449 0.0 0
M  V30 29 C 8.8555 8.044 0.0 0
M  V30 30 O 8.8555 0.2386 0.0 0
M  V30 31 N 6.5999 -1.0621 0.0 0
M  V30 32 C 2.0766 9.3449 0.0 0
M  V30 33 C -0.167 10.6458 0.0 0
M  V30 34 N -4.6784 8.044 0.0 0
M  V30 35 C 5.0722 9.3687 0.0 0
M  V30 36 C 9.5955 6.767 0.0 0
M  V30 37 O 2.6495 7.9843 0.0 0
M  V30 38 N 2.8166 10.6696 0.0 0
M  V30 39 C 0.5609 11.9705 0.0 0
M  V30 40 C -6.206 8.0678 0.0 0
M  V30 41 O 4.01 8.3185 0.0 0
M  V30 42 C 4.3084 10.6935 0.0 0 CFG=1
M  V30 43 C 11.0754 6.7908 0.0 0
M  V30 44 C 4.2965 10.6935 0.0 0 CFG=2
M  V30 45 O 2.0289 11.8154 0.0 0
M  V30 46 N -0.5012 13.0685 0.0 0
M  V30 47 N -6.8266 6.7073 0.0 0
M  V30 48 N -7.125 9.2852 0.0 0
M  V30 49 N 5.0484 12.0182 0.0 0
M  V30 50 C 2.7807 10.7174 0.0 0 CFG=2
M  V30 51 N 11.8154 5.5138 0.0 0
M  V30 52 C 5.0364 9.4165 0.0 0
M  V30 53 C 5.0364 12.0182 0.0 0
M  V30 54 C 4.2845 13.343 0.0 0
M  V30 55 C 2.0169 9.4403 0.0 0
M  V30 56 C 2.2676 11.3857 0.0 0
M  V30 57 C 13.2953 5.5377 0.0 0
M  V30 58 O 4.2726 8.1395 0.0 0
M  V30 59 N 6.5163 9.4403 0.0 0
M  V30 60 C 6.5163 12.0421 0.0 0
M  V30 61 O 5.0245 14.6678 0.0 0
M  V30 62 C 2.7569 13.3669 0.0 0 CFG=1
M  V30 63 C 0.6683 10.1803 0.0 0
M  V30 64 N 14.0352 6.8624 0.0 0
M  V30 65 N 14.0352 4.2607 0.0 0
M  V30 66 C 7.2563 8.1633 0.0 0 CFG=2
M  V30 67 C 7.2563 13.3669 0.0 0
M  V30 68 N 1.9931 14.6916 0.0 0
M  V30 69 C 1.9931 12.0899 0.0 0
M  V30 70 C 6.4925 6.8863 0.0 0
M  V30 71 C 8.7362 8.1872 0.0 0
M  V30 72 C 8.7362 13.3907 0.0 0
M  V30 73 C 2.733 16.0164 0.0 0
M  V30 74 O 0.6444 12.8298 0.0 0
M  V30 75 O 4.9767 6.7312 0.0 0
M  V30 76 N 7.2324 5.6093 0.0 0
M  V30 77 C 9.4761 6.9102 0.0 0
M  V30 78 N 9.4761 14.7155 0.0 0
M  V30 79 O 4.2129 16.0403 0.0 0
M  V30 80 C 1.9692 17.3412 0.0 0 CFG=1
M  V30 81 C 6.4686 4.3323 0.0 0 CFG=2
M  V30 82 C 8.7004 5.6332 0.0 0
M  V30 83 C 10.9561 6.934 0.0 0
M  V30 84 N 2.7091 18.6659 0.0 0
M  V30 85 C 0.4415 17.365 0.0 0
M  V30 86 C 4.9409 4.3561 0.0 0
M  V30 87 C 6.8624 2.912 0.0 0
M  V30 88 C 9.4403 4.3561 0.0 0
M  V30 89 C 11.696 5.657 0.0 0
M  V30 90 C 4.189 18.6898 0.0 0
M  V30 91 C -0.3222 16.088 0.0 0
M  V30 92 O 4.022 5.5735 0.0 0
M  V30 93 N 4.1771 3.0791 0.0 0
M  V30 94 C 10.9203 4.38 0.0 0
M  V30 95 O 4.929 17.4128 0.0 0
M  V30 96 C 4.929 20.0145 0.0 0 CFG=1
M  V30 97 O 0.5489 14.9184 0.0 0
M  V30 98 O -1.8498 16.1119 0.0 0
M  V30 99 C 2.6495 3.103 0.0 0 CFG=2
M  V30 100 N 6.4089 20.0384 0.0 0
M  V30 101 C 4.1652 21.3393 0.0 0
M  V30 102 C 1.8856 4.4277 0.0 0
M  V30 103 C 1.8856 1.826 0.0 0
M  V30 104 C 7.1489 21.3632 0.0 0
M  V30 105 C 2.6375 21.3632 0.0 0
M  V30 106 C 4.9051 22.6641 0.0 0
M  V30 107 O 2.4585 5.836 0.0 0
M  V30 108 N 0.358 4.4516 0.0 0
M  V30 109 C 0.358 1.8498 0.0 0
M  V30 110 O 6.385 22.6879 0.0 0
M  V30 111 C 8.6288 21.387 0.0 0 CFG=1
M  V30 112 C -0.4057 5.7764 0.0 0 CFG=2
M  V30 113 C -0.4057 3.1746 0.0 0
M  V30 114 C -0.4057 0.5728 0.0 0
M  V30 115 N 9.3687 22.7118 0.0 0
M  V30 116 C 9.3687 20.11 0.0 0
M  V30 117 C 0.3222 7.1011 0.0 0
M  V30 118 C -1.9334 5.8002 0.0 0
M  V30 119 C -1.9334 3.1985 0.0 0
M  V30 120 C -1.9334 0.5967 0.0 0
M  V30 121 C 10.8486 22.7357 0.0 0
M  V30 122 C 8.6049 18.833 0.0 0
M  V30 123 O 1.7902 7.304 0.0 0
M  V30 124 N -0.4415 8.4259 0.0 0
M  V30 125 C -2.6972 7.125 0.0 0
M  V30 126 C -2.6972 1.9214 0.0 0
M  V30 127 O 11.5886 24.0604 0.0 0
M  V30 128 C 11.5886 21.4586 0.0 0 CFG=1
M  V30 129 C 7.0773 18.8569 0.0 0
M  V30 130 C 9.3449 17.556 0.0 0
M  V30 131 C 0.2864 9.7506 0.0 0 CFG=2
M  V30 132 C -4.2249 7.1489 0.0 0
M  V30 133 N 13.0685 21.4825 0.0 0
M  V30 134 C 10.8248 20.1816 0.0 0
M  V30 135 C 6.3134 17.5798 0.0 0
M  V30 136 C 8.581 16.279 0.0 0
M  V30 137 C 1.7663 9.7745 0.0 0
M  V30 138 C -0.4773 11.0754 0.0 0
M  V30 139 N -5.0006 8.4736 0.0 0
M  V30 140 C 13.8085 22.8073 0.0 0
M  V30 141 O 11.5647 18.9046 0.0 0
M  V30 142 C 7.0534 16.3028 0.0 0
M  V30 143 O 2.6375 8.6049 0.0 0
M  V30 144 N 2.5062 11.0993 0.0 0
M  V30 145 C 0.2506 12.4002 0.0 0
M  V30 146 C -6.5283 8.4975 0.0 0
M  V30 147 O 13.0446 24.132 0.0 0
M  V30 148 C 15.2884 22.8311 0.0 0 CFG=1
M  V30 149 O 6.2896 15.0258 0.0 0
M  V30 150 C 3.9862 11.1231 0.0 0 CFG=2
M  V30 151 C -0.5131 13.7249 0.0 0
M  V30 152 N -7.4472 7.3279 0.0 0
M  V30 153 N -7.1489 9.9058 0.0 0
M  V30 154 N 16.0283 24.1559 0.0 0
M  V30 155 C 16.0283 21.5541 0.0 0
M  V30 156 C 4.7261 9.8461 0.0 0
M  V30 157 C 5.2393 11.9347 0.0 0
M  V30 158 O -2.0408 13.7488 0.0 0
M  V30 159 O 0.358 14.9423 0.0 0
M  V30 160 C 15.2645 25.4807 0.0 0
M  V30 161 C 15.2645 20.2771 0.0 0
M  V30 162 C 17.5082 21.578 0.0 0
M  V30 163 O 4.2845 8.4259 0.0 0
M  V30 164 O 6.027 10.5861 0.0 0
M  V30 165 O 13.7369 25.5045 0.0 0
M  V30 166 C 16.0045 26.8054 0.0 0 CFG=1
M  V30 167 N 15.2406 28.1302 0.0 0
M  V30 168 C 17.4844 26.8293 0.0 0
M  V30 169 C 15.9806 29.4549 0.0 0
M  V30 170 S 18.2243 25.5523 0.0 0
M  V30 171 O 17.4605 29.4788 0.0 0
M  V30 172 C 15.2168 30.7797 0.0 0 CFG=1
M  V30 173 N 15.9567 32.1044 0.0 0
M  V30 174 C 13.6891 30.8036 0.0 0
M  V30 175 C 17.4366 32.1283 0.0 0
M  V30 176 C 12.9253 29.5265 0.0 0
M  V30 177 O 18.1766 30.8513 0.0 0
M  V30 178 C 18.1766 33.4531 0.0 0 CFG=1
M  V30 179 C 11.3976 29.5504 0.0 0
M  V30 180 C 13.6652 28.2495 0.0 0
M  V30 181 N 19.6565 33.4769 0.0 0
M  V30 182 C 17.4128 34.7778 0.0 0 CFG=2
M  V30 183 C 10.6338 28.2734 0.0 0
M  V30 184 C 12.9014 26.9725 0.0 0
M  V30 185 C 20.3964 32.1999 0.0 0
M  V30 186 O 18.1527 36.1026 0.0 0
M  V30 187 C 15.8851 34.8017 0.0 0
M  V30 188 C 11.3738 26.9964 0.0 0
M  V30 189 O 19.6207 30.9229 0.0 0
M  V30 190 C 21.8764 32.2238 0.0 0 CFG=1
M  V30 191 N 22.6163 33.5486 0.0 0
M  V30 192 C 22.6163 30.9468 0.0 0
M  V30 193 C 24.0962 30.9706 0.0 0
M  V30 194 C 24.8362 29.6936 0.0 0
M  V30 195 C 24.8362 32.2954 0.0 0
M  V30 196 C 26.3161 29.7175 0.0 0
M  V30 197 C 26.3161 32.3193 0.0 0
M  V30 198 C 27.056 31.0423 0.0 0
M  V30 199 O 28.536 31.0661 0.0 0
M  V30 END ATOM
M  V30 BEGIN BOND
M  V30 1 1 1 2
M  V30 2 1 1 3
M  V30 3 1 2 4
M  V30 4 1 4 5
M  V30 5 1 5 6 CFG=1
M  V30 6 1 5 7
M  V30 7 1 6 8
M  V30 8 2 7 9
M  V30 9 1 7 10
M  V30 10 2 8 11
M  V30 11 1 8 12
M  V30 12 1 13 10 CFG=1
M  V30 13 1 12 14 CFG=1
M  V30 14 1 12 15
M  V30 15 1 13 16
M  V30 16 1 13 17
M  V30 17 1 14 18
M  V30 18 1 15 19
M  V30 19 2 16 20
M  V30 20 1 16 21
M  V30 21 1 17 22
M  V30 22 2 18 23
M  V30 23 1 18 24
M  V30 24 1 19 25
M  V30 25 1 26 21 CFG=1
M  V30 26 1 22 27
M  V30 27 1 24 28 CFG=1
M  V30 28 1 24 29
M  V30 29 2 25 30
M  V30 30 1 25 31
M  V30 31 1 26 32
M  V30 32 1 26 33
M  V30 33 1 27 34
M  V30 34 1 28 35
M  V30 35 1 29 36
M  V30 36 2 32 37
M  V30 37 1 32 38
M  V30 38 1 33 39
M  V30 39 1 34 40
M  V30 40 2 35 41
M  V30 41 1 35 42
M  V30 42 1 36 43
M  V30 43 1 44 38 CFG=1
M  V30 44 2 39 45
M  V30 45 1 39 46
M  V30 46 2 40 47
M  V30 47 1 40 48
M  V30 48 1 42 49 CFG=3
M  V30 49 1 42 50
M  V30 50 1 43 51
M  V30 51 1 44 52
M  V30 52 1 44 53
M  V30 53 1 49 54
M  V30 54 1 50 55
M  V30 55 1 50 56 CFG=3
M  V30 56 1 51 57
M  V30 57 2 52 58
M  V30 58 1 52 59
M  V30 59 1 53 60
M  V30 60 2 54 61
M  V30 61 1 54 62
M  V30 62 1 55 63
M  V30 63 2 57 64
M  V30 64 1 57 65
M  V30 65 1 66 59 CFG=1
M  V30 66 1 60 67
M  V30 67 1 62 68 CFG=3
M  V30 68 1 62 69
M  V30 69 1 66 70
M  V30 70 1 66 71
M  V30 71 1 67 72
M  V30 72 1 68 73
M  V30 73 1 69 74
M  V30 74 2 70 75
M  V30 75 1 70 76
M  V30 76 1 71 77
M  V30 77 1 72 78
M  V30 78 2 73 79
M  V30 79 1 73 80
M  V30 80 1 81 76 CFG=1
M  V30 81 2 77 82
M  V30 82 1 77 83
M  V30 83 1 80 84 CFG=3
M  V30 84 1 80 85
M  V30 85 1 81 86
M  V30 86 1 81 87
M  V30 87 1 82 88
M  V30 88 2 83 89
M  V30 89 1 84 90
M  V30 90 1 85 91
M  V30 91 2 86 92
M  V30 92 1 86 93
M  V30 93 2 88 94
M  V30 94 2 90 95
M  V30 95 1 90 96
M  V30 96 2 91 97
M  V30 97 1 91 98
M  V30 98 1 99 93 CFG=1
M  V30 99 1 96 100 CFG=3
M  V30 100 1 96 101
M  V30 101 1 99 102
M  V30 102 1 99 103
M  V30 103 1 100 104
M  V30 104 1 101 105
M  V30 105 1 101 106
M  V30 106 2 102 107
M  V30 107 1 102 108
M  V30 108 1 103 109
M  V30 109 2 104 110
M  V30 110 1 104 111
M  V30 111 1 112 108 CFG=1
M  V30 112 2 109 113
M  V30 113 1 109 114
M  V30 114 1 111 115 CFG=1
M  V30 115 1 111 116
M  V30 116 1 112 117
M  V30 117 1 112 118
M  V30 118 1 113 119
M  V30 119 2 114 120
M  V30 120 1 115 121
M  V30 121 1 116 122
M  V30 122 2 117 123
M  V30 123 1 117 124
M  V30 124 1 118 125
M  V30 125 2 119 126
M  V30 126 2 121 127
M  V30 127 1 121 128
M  V30 128 2 122 129
M  V30 129 1 122 130
M  V30 130 1 131 124 CFG=1
M  V30 131 1 125 132
M  V30 132 1 128 133 CFG=1
M  V30 133 1 128 134
M  V30 134 1 129 135
M  V30 135 2 130 136
M  V30 136 1 131 137
M  V30 137 1 131 138
M  V30 138 1 132 139
M  V30 139 1 133 140
M  V30 140 1 134 141
M  V30 141 2 135 142
M  V30 142 2 137 143
M  V30 143 1 137 144
M  V30 144 1 138 145
M  V30 145 1 139 146
M  V30 146 2 140 147
M  V30 147 1 140 148
M  V30 148 1 142 149
M  V30 149 1 150 144 CFG=1
M  V30 150 1 145 151
M  V30 151 2 146 152
M  V30 152 1 146 153
M  V30 153 1 148 154 CFG=1
M  V30 154 1 148 155
M  V30 155 1 150 156
M  V30 156 1 150 157
M  V30 157 2 151 158
M  V30 158 1 151 159
M  V30 159 1 154 160
M  V30 160 1 155 161
M  V30 161 1 155 162
M  V30 162 2 156 163
M  V30 163 1 156 164
M  V30 164 2 160 165
M  V30 165 1 160 166
M  V30 166 1 166 167 CFG=1
M  V30 167 1 166 168
M  V30 168 1 167 169
M  V30 169 1 168 170
M  V30 170 2 169 171
M  V30 171 1 169 172
M  V30 172 1 172 173 CFG=3
M  V30 173 1 172 174
M  V30 174 1 173 175
M  V30 175 1 174 176
M  V30 176 2 175 177
M  V30 177 1 175 178
M  V30 178 2 176 179
M  V30 179 1 176 180
M  V30 180 1 178 181 CFG=3
M  V30 181 1 178 182
M  V30 182 1 179 183
M  V30 183 2 180 184
M  V30 184 1 181 185
M  V30 185 1 182 186 CFG=1
M  V30 186 1 182 187
M  V30 187 2 183 188
M  V30 188 2 185 189
M  V30 189 1 185 190
M  V30 190 1 190 191 CFG=1
M  V30 191 1 190 192
M  V30 192 1 192 193
M  V30 193 2 193 194
M  V30 194 1 193 195
M  V30 195 1 194 196
M  V30 196 2 195 197
M  V30 197 2 196 198
M  V30 198 1 198 199
M  V30 199 1 89 94
M  V30 200 1 120 126
M  V30 201 1 136 142
M  V30 202 1 184 188
M  V30 203 1 197 198
M  V30 END BOND
M  V30 BEGIN COLLECTION
M  V30 MDLV30/STEABS ATOMS=(25 5 12 13 24 26 42 44 50 62 66 80 81 96 99 111 112 128 131 148 150 166 172 178 182 190)
M  V30 END COLLECTION
M  V30 END CTAB
M  END
>  <PASS_MNA_COUNT>
914

>  <PEPTIDE>
YTFCVSYVDSIRQMRNKFAFREA

>  <AA_MUTATION>
p.Q1075R

>  <PASS_MNA_NEW_COUNT>
14

>  <PASS_ACTIVITY_SPECTRUM>
0,158  0,109  Dasatinib

>  <POSITION>
1075

$$$$
Compound 4
Actelion Java MolfileCreator 2.0

  0  0  0  0  0  0              0 V3000
M  V30 BEGIN CTAB
M  V30 COUNTS 191 198 0 0 0
M  V30 BEGIN ATOM
M  V30 1 S 0.0 0.0 0.0 0
M  V30 2 C 1.0844 -0.9772 0.0 0
M  V30 3 C -1.5016 -0.2621 0.0 0
M  V30 4 C 2.4907 -0.4886 0.0 0
M  V30 5 C 3.5752 -1.4658 0.0 0 CFG=2
M  V30 6 N 4.9815 -0.9772 0.0 0
M  V30 7 C 3.2415 -2.9078 0.0 0
M  V30 8 C 6.066 -1.9544 0.0 0
M  V30 9 O 1.7161 -2.9913 0.0 0
M  V30 10 O 4.326 -3.8851 0.0 0
M  V30 11 O 5.7323 -3.3965 0.0 0
M  V30 12 C 7.4723 -1.4658 0.0 0 CFG=1
M  V30 13 N 8.5568 -2.4431 0.0 0
M  V30 14 C 7.7583 0.0238 0.0 0
M  V30 15 C 8.2231 -3.8851 0.0 0
M  V30 16 C 6.6261 1.0487 0.0 0
M  V30 17 O 6.7691 -4.326 0.0 0
M  V30 18 C 9.3076 -4.8623 0.0 0 CFG=1
M  V30 19 C 5.1722 0.6077 0.0 0
M  V30 20 C 6.9121 2.5384 0.0 0
M  V30 21 N 8.9739 -6.3043 0.0 0
M  V30 22 C 10.7138 -4.3737 0.0 0
M  V30 23 C 4.04 1.6327 0.0 0
M  V30 24 C 5.78 3.5633 0.0 0
M  V30 25 C 7.5199 -6.7453 0.0 0
M  V30 26 C 10.9999 -2.884 0.0 0
M  V30 27 C 4.326 3.1224 0.0 0
M  V30 28 O 6.3878 -5.7204 0.0 0
M  V30 29 C 7.1862 -8.1873 0.0 0 CFG=1
M  V30 30 C 12.4061 -2.3954 0.0 0
M  V30 31 N 5.7323 -8.6283 0.0 0
M  V30 32 C 8.2707 -9.1646 0.0 0 CFG=2
M  V30 33 O 13.4906 -3.3726 0.0 0
M  V30 34 O 12.6922 -0.9057 0.0 0
M  V30 35 C 4.6001 -7.6034 0.0 0
M  V30 36 O 7.937 -10.6066 0.0 0
M  V30 37 C 9.677 -8.6759 0.0 0
M  V30 38 O 4.8862 -6.1137 0.0 0
M  V30 39 C 3.1462 -8.0443 0.0 0 CFG=1
M  V30 40 N 2.014 -7.0194 0.0 0
M  V30 41 C 2.8125 -9.4863 0.0 0 CFG=2
M  V30 42 C 2.3 -5.5297 0.0 0
M  V30 43 C 1.3586 -9.9273 0.0 0
M  V30 44 C 3.897 -10.4636 0.0 0
M  V30 45 O 3.7063 -5.0411 0.0 0
M  V30 46 C 1.1679 -4.5048 0.0 0 CFG=1
M  V30 47 C 0.2264 -8.9024 0.0 0
M  V30 48 N -0.286 -4.9457 0.0 0
M  V30 49 C 1.4539 -3.0151 0.0 0 CFG=2
M  V30 50 C -0.6197 -6.3878 0.0 0
M  V30 51 C 0.3217 -1.9902 0.0 0
M  V30 52 C 2.9317 -2.884 0.0 0
M  V30 53 O 0.4647 -7.365 0.0 0
M  V30 54 C -2.0736 -6.8287 0.0 0 CFG=1
M  V30 55 C 0.2502 -0.4647 0.0 0
M  V30 56 N -2.4073 -8.2707 0.0 0
M  V30 57 C -3.2058 -5.8038 0.0 0
M  V30 58 C -3.8612 -8.7117 0.0 0
M  V30 59 C -2.9198 -4.3141 0.0 0
M  V30 60 O -3.8612 -9.4744 0.0 0
M  V30 61 C -4.9934 -7.6868 0.0 0 CFG=1
M  V30 62 C -1.5135 -3.8255 0.0 0
M  V30 63 C -4.0519 -3.2892 0.0 0
M  V30 64 N -6.4474 -8.1277 0.0 0
M  V30 65 C -4.7074 -6.1971 0.0 0
M  V30 66 C -1.2275 -2.3358 0.0 0
M  V30 67 C -3.7659 -1.7995 0.0 0
M  V30 68 C -6.781 -9.5698 0.0 0
M  V30 69 C -5.8396 -5.1722 0.0 0
M  V30 70 C -2.3596 -1.3109 0.0 0
M  V30 71 O -8.235 -10.0107 0.0 0
M  V30 72 C -5.6965 -10.547 0.0 0 CFG=1
M  V30 73 C -5.5535 -3.6825 0.0 0
M  V30 74 C -7.2935 -5.6131 0.0 0
M  V30 75 O -2.2524 0.2145 0.0 0
M  V30 76 N -5.8753 -12.0129 0.0 0
M  V30 77 C -4.2545 -10.2133 0.0 0
M  V30 78 C -6.6857 -2.6576 0.0 0
M  V30 79 C -8.4257 -4.5882 0.0 0
M  V30 80 C -7.1982 -12.7517 0.0 0
M  V30 81 C -4.5286 -12.6087 0.0 0
M  V30 82 C -3.5156 -11.4885 0.0 0
M  V30 83 C -8.1396 -3.0985 0.0 0
M  V30 84 O -8.521 -11.9771 0.0 0
M  V30 85 C -7.222 -14.2295 0.0 0 CFG=1
M  V30 86 N -8.4614 -15.0876 0.0 0
M  V30 87 C -6.0302 -15.0876 0.0 0
M  V30 88 C -9.9154 -14.599 0.0 0
M  V30 89 C -8.0205 -16.4939 0.0 0
M  V30 90 C -6.5189 -16.4939 0.0 0
M  V30 91 O -10.2491 -13.1093 0.0 0
M  V30 92 C -11.0475 -15.5762 0.0 0 CFG=1
M  V30 93 N -12.5015 -15.0876 0.0 0
M  V30 94 C -10.7615 -17.0182 0.0 0
M  V30 95 C -12.8352 -13.5979 0.0 0
M  V30 96 C -9.3552 -17.4592 0.0 0
M  V30 97 O -11.7507 -12.573 0.0 0
M  V30 98 C -14.2891 -13.1093 0.0 0 CFG=1
M  V30 99 C -9.0692 -18.9012 0.0 0
M  V30 100 N -15.4213 -14.0865 0.0 0
M  V30 101 C -14.6228 -11.6196 0.0 0
M  V30 102 O -10.2014 -19.8784 0.0 0
M  V30 103 O -7.6629 -19.3422 0.0 0
M  V30 104 C -15.1353 -15.5285 0.0 0
M  V30 105 C -16.0767 -11.131 0.0 0
M  V30 106 O -13.729 -15.9695 0.0 0
M  V30 107 C -16.2674 -16.5058 0.0 0 CFG=1
M  V30 108 C -17.3162 -11.989 0.0 0
M  V30 109 C -16.5654 -9.677 0.0 0
M  V30 110 N -17.7214 -16.0172 0.0 0
M  V30 111 C -15.9814 -17.9478 0.0 0 CFG=2
M  V30 112 C -18.5556 -11.0833 0.0 0
M  V30 113 C -17.4949 -13.4549 0.0 0
M  V30 114 N -18.0908 -9.6532 0.0 0
M  V30 115 C -18.8535 -16.9944 0.0 0
M  V30 116 O -14.5751 -18.3888 0.0 0
M  V30 117 C -17.1136 -18.925 0.0 0
M  V30 118 C -19.95 -11.6792 0.0 0
M  V30 119 C -18.8893 -14.0508 0.0 0
M  V30 120 O -18.5675 -18.4364 0.0 0
M  V30 121 C -20.3075 -16.5058 0.0 0 CFG=1
M  V30 122 C -20.1287 -13.145 0.0 0
M  V30 123 N -20.6412 -15.0161 0.0 0
M  V30 124 C -21.4396 -17.483 0.0 0
M  V30 125 C -22.0951 -14.5275 0.0 0
M  V30 126 S -22.8936 -16.9944 0.0 0
M  V30 127 O -23.2273 -15.5047 0.0 0
M  V30 128 C -22.4288 -13.0378 0.0 0 CFG=1
M  V30 129 N -21.3443 -12.0129 0.0 0
M  V30 130 C -23.8827 -12.5491 0.0 0
M  V30 131 C -21.678 -10.5232 0.0 0
M  V30 132 C -24.2164 -11.0595 0.0 0
M  V30 133 C -25.0149 -13.5264 0.0 0
M  V30 134 O -23.1319 -10.0345 0.0 0
M  V30 135 C -20.5935 -9.4982 0.0 0
M  V30 136 N -20.9272 -8.0086 0.0 0
M  V30 137 C -19.8427 -6.9836 0.0 0
M  V30 138 O -18.4364 -7.4246 0.0 0
M  V30 139 C -20.1764 -5.4939 0.0 0 CFG=1
M  V30 140 N -21.6303 -5.0053 0.0 0
M  V30 141 C -19.0919 -4.469 0.0 0
M  V30 142 C -22.7625 -5.9826 0.0 0
M  V30 143 C -19.4256 -2.9793 0.0 0
M  V30 144 O -22.4765 -7.4246 0.0 0
M  V30 145 C -24.2164 -5.4939 0.0 0 CFG=1
M  V30 146 C -18.3411 -1.9544 0.0 0
M  V30 147 C -20.8795 -2.4907 0.0 0
M  V30 148 N -24.5501 -4.0043 0.0 0
M  V30 149 C -25.3486 -6.4712 0.0 0
M  V30 150 C -23.4656 -2.9793 0.0 0
M  V30 151 C -25.0626 -7.9132 0.0 0
M  V30 152 O -22.0594 -3.4203 0.0 0
M  V30 153 C -23.7993 -1.4896 0.0 0 CFG=1
M  V30 154 C -26.1948 -8.8905 0.0 0
M  V30 155 C -23.6563 -8.3542 0.0 0
M  V30 156 N -25.2533 -1.001 0.0 0
M  V30 157 C -22.7148 -0.4647 0.0 0
M  V30 158 C -26.3854 -1.9783 0.0 0
M  V30 159 C -23.0485 1.0249 0.0 0
M  V30 160 O -26.0994 -3.4203 0.0 0
M  V30 161 C -27.8394 -1.4896 0.0 0 CFG=1
M  V30 162 C -24.5025 1.5135 0.0 0
M  V30 163 N -28.9715 -2.4669 0.0 0
M  V30 164 C -28.1731 0.0 0.0 0
M  V30 165 O -25.6346 0.5362 0.0 0
M  V30 166 N -24.8362 3.0032 0.0 0
M  V30 167 C -28.6855 -3.9089 0.0 0
M  V30 168 C -29.627 0.4886 0.0 0
M  V30 169 C -27.0886 1.0249 0.0 0
M  V30 170 O -27.2793 -4.3499 0.0 0
M  V30 171 C -29.8177 -4.8862 0.0 0 CFG=1
M  V30 172 N -31.2716 -4.3975 0.0 0
M  V30 173 C -29.5317 -6.3282 0.0 0
M  V30 174 C -31.6053 -2.9078 0.0 0
M  V30 175 C -30.6638 -7.3054 0.0 0
M  V30 176 O -30.5208 -1.8829 0.0 0
M  V30 177 C -33.0593 -2.4192 0.0 0 CFG=1
M  V30 178 C -30.3778 -8.7474 0.0 0
M  V30 179 C -32.1178 -6.8168 0.0 0
M  V30 180 N -34.1914 -3.3965 0.0 0
M  V30 181 C -33.393 -0.9295 0.0 0
M  V30 182 C -33.9054 -4.8385 0.0 0
M  V30 183 C -34.8469 -0.4409 0.0 0
M  V30 184 O -32.4991 -5.2794 0.0 0
M  V30 185 C -35.0376 -5.8157 0.0 0 CFG=1
M  V30 186 O -35.9791 -1.4181 0.0 0
M  V30 187 N -35.1806 1.0487 0.0 0
M  V30 188 N -36.5273 -5.482 0.0 0
M  V30 189 C -34.9065 -7.2816 0.0 0
M  V30 190 C -37.3019 -6.7572 0.0 0
M  V30 191 C -36.3009 -7.8775 0.0 0
M  V30 END ATOM
M  V30 BEGIN BOND
M  V30 1 1 1 2
M  V30 2 1 1 3
M  V30 3 1 2 4
M  V30 4 1 4 5
M  V30 5 1 5 6 CFG=3
M  V30 6 1 5 7
M  V30 7 1 6 8
M  V30 8 2 7 9
M  V30 9 1 7 10
M  V30 10 2 8 11
M  V30 11 1 8 12
M  V30 12 1 12 13 CFG=3
M  V30 13 1 12 14
M  V30 14 1 13 15
M  V30 15 1 14 16
M  V30 16 2 15 17
M  V30 17 1 15 18
M  V30 18 2 16 19
M  V30 19 1 16 20
M  V30 20 1 18 21 CFG=3
M  V30 21 1 18 22
M  V30 22 1 19 23
M  V30 23 2 20 24
M  V30 24 1 21 25
M  V30 25 1 22 26
M  V30 26 2 23 27
M  V30 27 2 25 28
M  V30 28 1 25 29
M  V30 29 1 26 30
M  V30 30 1 29 31 CFG=3
M  V30 31 1 29 32
M  V30 32 2 30 33
M  V30 33 1 30 34
M  V30 34 1 31 35
M  V30 35 1 32 36 CFG=1
M  V30 36 1 32 37
M  V30 37 2 35 38
M  V30 38 1 35 39
M  V30 39 1 39 40 CFG=3
M  V30 40 1 39 41
M  V30 41 1 40 42
M  V30 42 1 41 43
M  V30 43 1 41 44 CFG=1
M  V30 44 2 42 45
M  V30 45 1 42 46
M  V30 46 1 43 47
M  V30 47 1 46 48 CFG=1
M  V30 48 1 46 49
M  V30 49 1 48 50
M  V30 50 1 49 51
M  V30 51 1 49 52 CFG=3
M  V30 52 2 50 53
M  V30 53 1 50 54
M  V30 54 1 51 55
M  V30 55 1 54 56 CFG=1
M  V30 56 1 54 57
M  V30 57 1 56 58
M  V30 58 1 57 59
M  V30 59 2 58 60
M  V30 60 1 58 61
M  V30 61 2 59 62
M  V30 62 1 59 63
M  V30 63 1 61 64 CFG=1
M  V30 64 1 61 65
M  V30 65 1 62 66
M  V30 66 2 63 67
M  V30 67 1 64 68
M  V30 68 1 65 69
M  V30 69 2 66 70
M  V30 70 2 68 71
M  V30 71 1 72 68 CFG=3
M  V30 72 2 69 73
M  V30 73 1 69 74
M  V30 74 1 70 75
M  V30 75 1 72 76
M  V30 76 1 72 77
M  V30 77 1 73 78
M  V30 78 2 74 79
M  V30 79 1 76 80
M  V30 80 1 76 81
M  V30 81 1 77 82
M  V30 82 2 78 83
M  V30 83 2 80 84
M  V30 84 1 85 80 CFG=3
M  V30 85 1 85 86
M  V30 86 1 85 87
M  V30 87 1 86 88
M  V30 88 1 86 89
M  V30 89 1 87 90
M  V30 90 2 88 91
M  V30 91 1 88 92
M  V30 92 1 92 93 CFG=3
M  V30 93 1 92 94
M  V30 94 1 93 95
M  V30 95 1 94 96
M  V30 96 2 95 97
M  V30 97 1 95 98
M  V30 98 1 96 99
M  V30 99 1 98 100 CFG=1
M  V30 100 1 98 101
M  V30 101 2 99 102
M  V30 102 1 99 103
M  V30 103 1 100 104
M  V30 104 1 101 105
M  V30 105 2 104 106
M  V30 106 1 104 107
M  V30 107 1 105 108
M  V30 108 2 105 109
M  V30 109 1 107 110 CFG=3
M  V30 110 1 107 111
M  V30 111 2 108 112
M  V30 112 1 108 113
M  V30 113 1 109 114
M  V30 114 1 110 115
M  V30 115 1 111 116 CFG=3
M  V30 116 1 111 117
M  V30 117 1 112 118
M  V30 118 2 113 119
M  V30 119 2 115 120
M  V30 120 1 115 121
M  V30 121 2 118 122
M  V30 122 1 121 123 CFG=3
M  V30 123 1 121 124
M  V30 124 1 123 125
M  V30 125 1 124 126
M  V30 126 2 125 127
M  V30 127 1 125 128
M  V30 128 1 128 129 CFG=3
M  V30 129 1 128 130
M  V30 130 1 129 131
M  V30 131 1 130 132
M  V30 132 1 130 133
M  V30 133 2 131 134
M  V30 134 1 131 135
M  V30 135 1 135 136
M  V30 136 1 136 137
M  V30 137 2 137 138
M  V30 138 1 137 139
M  V30 139 1 139 140 CFG=1
M  V30 140 1 139 141
M  V30 141 1 140 142
M  V30 142 1 141 143
M  V30 143 2 142 144
M  V30 144 1 142 145
M  V30 145 1 143 146
M  V30 146 1 143 147
M  V30 147 1 145 148 CFG=3
M  V30 148 1 145 149
M  V30 149 1 148 150
M  V30 150 1 149 151
M  V30 151 2 150 152
M  V30 152 1 150 153
M  V30 153 1 151 154
M  V30 154 1 151 155
M  V30 155 1 153 156 CFG=1
M  V30 156 1 153 157
M  V30 157 1 156 158
M  V30 158 1 157 159
M  V30 159 2 158 160
M  V30 160 1 158 161
M  V30 161 1 159 162
M  V30 162 1 161 163 CFG=1
M  V30 163 1 161 164
M  V30 164 2 162 165
M  V30 165 1 162 166
M  V30 166 1 163 167
M  V30 167 1 164 168
M  V30 168 1 164 169
M  V30 169 2 167 170
M  V30 170 1 167 171
M  V30 171 1 171 172 CFG=3
M  V30 172 1 171 173
M  V30 173 1 172 174
M  V30 174 1 173 175
M  V30 175 2 174 176
M  V30 176 1 174 177
M  V30 177 1 175 178
M  V30 178 1 175 179
M  V30 179 1 177 180 CFG=1
M  V30 180 1 177 181
M  V30 181 1 180 182
M  V30 182 1 181 183
M  V30 183 2 182 184
M  V30 184 1 185 182 CFG=3
M  V30 185 2 183 186
M  V30 186 1 183 187
M  V30 187 1 185 188
M  V30 188 1 185 189
M  V30 189 1 188 190
M  V30 190 1 189 191
M  V30 191 1 24 27
M  V30 192 1 67 70
M  V30 193 1 79 83
M  V30 194 1 81 82
M  V30 195 1 89 90
M  V30 196 1 112 114
M  V30 197 1 119 122
M  V30 198 1 190 191
M  V30 END BOND
M  V30 BEGIN COLLECTION
M  V30 MDLV30/STEABS ATOMS=(26 5 12 18 29 32 39 41 46 49 54 61 72 85 92 98 107 111 121 128 139 145 153 161 171 177 185)
M  V30 END COLLECTION
M  V30 END CTAB
M  END
>  <PASS_MNA_COUNT>
999

>  <PEPTIDE>
PNLVQLLGVCTWEPPFYIITEFM

>  <AA_MUTATION>
p.R307W

>  <PASS_MNA_NEW_COUNT>
20

>  <PASS_ACTIVITY_SPECTRUM>
0,199  0,056  Dasatinib

>  <POSITION>
307

$$$$
Compound 5
Actelion Java MolfileCreator 2.0

  0  0  0  0  0  0              0 V3000
M  V30 BEGIN CTAB
M  V30 COUNTS 186 191 0 0 0
M  V30 BEGIN ATOM
M  V30 1 S 0.0 0.0 0.0 0
M  V30 2 C -1.0284 -1.0882 0.0 0
M  V30 3 C 1.4829 0.0717 0.0 0
M  V30 4 C -2.5233 -0.7534 0.0 0
M  V30 5 C -3.5518 -1.8417 0.0 0 CFG=2
M  V30 6 N -5.0467 -1.5068 0.0 0
M  V30 7 C -3.1093 -3.2529 0.0 0
M  V30 8 C -6.0752 -2.5951 0.0 0
M  V30 9 O -4.1378 -4.3411 0.0 0
M  V30 10 O -1.6623 -3.5399 0.0 0
M  V30 11 O -5.3098 -3.8508 0.0 0
M  V30 12 C -7.5701 -2.2602 0.0 0 CFG=1
M  V30 13 N -8.0605 -0.8012 0.0 0
M  V30 14 C -8.5986 -3.3485 0.0 0
M  V30 15 C -7.0798 0.3348 0.0 0
M  V30 16 C -8.1561 -4.7597 0.0 0
M  V30 17 O -5.5969 0.4066 0.0 0
M  V30 18 C -7.5701 1.7938 0.0 0 CFG=1
M  V30 19 C -6.7091 -5.0467 0.0 0
M  V30 20 C -9.1846 -5.848 0.0 0
M  V30 21 N -9.065 2.1287 0.0 0
M  V30 22 C -6.5895 2.93 0.0 0
M  V30 23 C -6.2666 -6.4579 0.0 0
M  V30 24 C -8.7421 -7.2592 0.0 0
M  V30 25 C -10.0935 1.0404 0.0 0
M  V30 26 C -5.1424 2.6429 0.0 0
M  V30 27 C -7.2951 -7.5462 0.0 0
M  V30 28 O -9.651 -0.3707 0.0 0
M  V30 29 C -11.5884 1.3753 0.0 0 CFG=1
M  V30 30 C -4.1618 3.7791 0.0 0
M  V30 31 N -12.6169 0.287 0.0 0
M  V30 32 C -12.0788 2.8343 0.0 0 CFG=2
M  V30 33 O -4.6521 5.2381 0.0 0
M  V30 34 O -2.8343 3.1333 0.0 0
M  V30 35 C -12.1744 -1.1241 0.0 0
M  V30 36 O -13.5737 3.1691 0.0 0
M  V30 37 C -11.0981 3.9704 0.0 0
M  V30 38 O -10.7274 -1.4111 0.0 0
M  V30 39 C -13.2029 -2.2124 0.0 0 CFG=1
M  V30 40 N -12.7604 -3.6236 0.0 0
M  V30 41 C -14.6978 -1.8775 0.0 0 CFG=2
M  V30 42 C -11.3134 -3.9106 0.0 0
M  V30 43 C -15.7263 -2.9658 0.0 0
M  V30 44 C -15.1881 -0.4185 0.0 0
M  V30 45 O -10.3327 -2.7745 0.0 0
M  V30 46 C -10.8709 -5.3218 0.0 0 CFG=1
M  V30 47 C -17.2212 -2.631 0.0 0
M  V30 48 N -9.4238 -5.6088 0.0 0
M  V30 49 C -11.8994 -6.4101 0.0 0 CFG=2
M  V30 50 C -8.4432 -4.4727 0.0 0
M  V30 51 C -11.4569 -7.8213 0.0 0
M  V30 52 C -13.3943 -6.0752 0.0 0
M  V30 53 O -9.2564 -3.1691 0.0 0
M  V30 54 C -6.9961 -4.7597 0.0 0 CFG=1
M  V30 55 C -12.4854 -8.9096 0.0 0
M  V30 56 N -6.0154 -3.6236 0.0 0
M  V30 57 C -6.5536 -6.1709 0.0 0
M  V30 58 C -6.5058 -2.1646 0.0 0
M  V30 59 C -7.5821 -7.2592 0.0 0
M  V30 60 O -8.0365 -2.1885 0.0 0
M  V30 61 C -5.5251 -1.0284 0.0 0 CFG=1
M  V30 62 C -9.077 -6.9243 0.0 0
M  V30 63 C -7.1396 -8.6704 0.0 0
M  V30 64 N -4.078 -1.3155 0.0 0
M  V30 65 C -6.0154 0.4305 0.0 0
M  V30 66 C -10.1055 -8.0126 0.0 0
M  V30 67 C -8.1681 -9.7587 0.0 0
M  V30 68 C -3.0974 -0.1793 0.0 0
M  V30 69 C -5.0348 1.5666 0.0 0
M  V30 70 C -9.663 -9.4238 0.0 0
M  V30 71 O -3.1811 0.6338 0.0 0
M  V30 72 C -1.6503 -0.4664 0.0 0 CFG=1
M  V30 73 C -5.5251 3.0256 0.0 0
M  V30 74 C -3.5877 1.2796 0.0 0
M  V30 75 O -10.6915 -10.5121 0.0 0
M  V30 76 N -0.562 0.562 0.0 0
M  V30 77 C -1.0524 -1.8178 0.0 0
M  V30 78 C -4.5445 4.1618 0.0 0
M  V30 79 C -2.6071 2.4157 0.0 0
M  V30 80 C -0.7414 2.0809 0.0 0
M  V30 81 C 0.7175 -0.1674 0.0 0
M  V30 82 C 0.4185 -1.6384 0.0 0
M  V30 83 C -3.0974 3.8747 0.0 0
M  V30 84 O -1.9493 3.0256 0.0 0
M  V30 85 C 0.4544 2.9898 0.0 0 CFG=1
M  V30 86 N 0.4305 4.5205 0.0 0
M  V30 87 C 1.8656 2.5473 0.0 0
M  V30 88 C -0.8132 5.4294 0.0 0
M  V30 89 C 1.8417 5.0109 0.0 0
M  V30 90 C 2.7267 3.791 0.0 0
M  V30 91 O -2.2124 4.8315 0.0 0
M  V30 92 C -0.6816 6.9483 0.0 0 CFG=1
M  V30 93 N -1.9254 7.8572 0.0 0
M  V30 94 C 0.6697 7.594 0.0 0
M  V30 95 C -3.3246 7.2592 0.0 0
M  V30 96 C 0.8012 9.1129 0.0 0
M  V30 97 O -3.504 5.7882 0.0 0
M  V30 98 C -4.5684 8.1681 0.0 0 CFG=1
M  V30 99 C -0.4424 10.0218 0.0 0
M  V30 100 N -4.4368 9.6869 0.0 0
M  V30 101 C -5.9676 7.5701 0.0 0
M  V30 102 O -1.8417 9.4238 0.0 0
M  V30 103 O -0.3109 11.5406 0.0 0
M  V30 104 C -5.6806 10.5958 0.0 0
M  V30 105 C -7.2114 8.479 0.0 0
M  V30 106 O -7.0798 9.9979 0.0 0
M  V30 107 C -5.549 12.1146 0.0 0 CFG=1
M  V30 108 C -8.6106 7.8811 0.0 0
M  V30 109 N -4.1976 12.7604 0.0 0
M  V30 110 C -6.7928 13.0235 0.0 0 CFG=2
M  V30 111 O -8.79 6.4101 0.0 0
M  V30 112 N -9.8543 8.79 0.0 0
M  V30 113 C -4.0661 14.2792 0.0 0
M  V30 114 O -8.192 12.4256 0.0 0
M  V30 115 C -6.6612 14.5424 0.0 0
M  V30 116 O -5.3098 15.1881 0.0 0
M  V30 117 C -2.7147 14.925 0.0 0 CFG=1
M  V30 118 N -1.5188 14.064 0.0 0
M  V30 119 C -2.5831 16.4439 0.0 0
M  V30 120 C -0.1674 14.7098 0.0 0
M  V30 121 S -1.2317 17.0897 0.0 0
M  V30 122 O -0.0358 16.2286 0.0 0
M  V30 123 C 1.0284 13.8487 0.0 0 CFG=1
M  V30 124 N 0.8491 12.3777 0.0 0
M  V30 125 C 2.3798 14.4945 0.0 0
M  V30 126 C 2.045 11.5167 0.0 0
M  V30 127 C 3.5758 13.6335 0.0 0
M  V30 128 C 2.5114 16.0133 0.0 0
M  V30 129 O 3.3964 12.1625 0.0 0
M  V30 130 C 1.8656 10.0457 0.0 0
M  V30 131 N 3.0615 9.1846 0.0 0
M  V30 132 C 2.8821 7.7136 0.0 0
M  V30 133 O 1.4829 7.1157 0.0 0
M  V30 134 C 4.078 6.8526 0.0 0 CFG=1
M  V30 135 N 5.4294 7.4984 0.0 0
M  V30 136 C 3.8987 5.3816 0.0 0
M  V30 137 C 5.561 9.0172 0.0 0
M  V30 138 C 5.0946 4.5205 0.0 0
M  V30 139 O 4.3172 9.9261 0.0 0
M  V30 140 C 6.9124 9.663 0.0 0 CFG=1
M  V30 141 C 4.9152 3.0495 0.0 0
M  V30 142 C 6.446 5.1663 0.0 0
M  V30 143 N 8.1083 8.8019 0.0 0
M  V30 144 C 7.0439 11.1818 0.0 0
M  V30 145 C 7.9289 7.3309 0.0 0
M  V30 146 C 8.3953 11.8276 0.0 0
M  V30 147 O 6.5297 6.733 0.0 0
M  V30 148 C 9.1248 6.4699 0.0 0 CFG=1
M  V30 149 C 8.5269 13.3464 0.0 0
M  V30 150 C 9.5912 10.9665 0.0 0
M  V30 151 N 10.4762 7.1157 0.0 0
M  V30 152 C 8.9454 4.9989 0.0 0
M  V30 153 C 10.6078 8.6345 0.0 0
M  V30 154 C 7.5462 4.4009 0.0 0
M  V30 155 O 9.364 9.5434 0.0 0
M  V30 156 C 11.9592 9.2803 0.0 0 CFG=1
M  V30 157 C 7.3668 2.93 0.0 0
M  V30 158 N 13.1551 8.4192 0.0 0
M  V30 159 C 12.0907 10.7991 0.0 0
M  V30 160 O 8.5627 2.0689 0.0 0
M  V30 161 N 5.9676 2.332 0.0 0
M  V30 162 C 14.5065 9.065 0.0 0
M  V30 163 C 13.4421 11.4449 0.0 0
M  V30 164 C 10.847 11.708 0.0 0
M  V30 165 O 14.638 10.5839 0.0 0
M  V30 166 C 15.7024 8.204 0.0 0 CFG=1
M  V30 167 N 15.523 6.733 0.0 0
M  V30 168 C 17.0538 8.8498 0.0 0
M  V30 169 C 16.7189 5.8719 0.0 0
M  V30 170 C 17.1853 10.3686 0.0 0
M  V30 171 O 18.0703 6.5177 0.0 0
M  V30 172 C 16.5395 4.4009 0.0 0 CFG=1
M  V30 173 C 18.5367 11.0144 0.0 0
M  V30 174 C 15.9416 11.2775 0.0 0
M  V30 175 N 15.1403 3.803 0.0 0
M  V30 176 C 17.7355 3.5399 0.0 0
M  V30 177 C 14.9609 2.332 0.0 0
M  V30 178 C 19.0869 4.1857 0.0 0
M  V30 179 O 16.1568 1.4709 0.0 0
M  V30 180 C 13.5617 1.734 0.0 0 CFG=1
M  V30 181 O 19.2184 5.7045 0.0 0
M  V30 182 N 20.2828 3.3246 0.0 0
M  V30 183 N 12.2342 2.4994 0.0 0
M  V30 184 C 13.2268 0.287 0.0 0
M  V30 185 C 11.0981 1.5188 0.0 0
M  V30 186 C 11.708 0.1554 0.0 0
M  V30 END ATOM
M  V30 BEGIN BOND
M  V30 1 1 1 2
M  V30 2 1 1 3
M  V30 3 1 2 4
M  V30 4 1 4 5
M  V30 5 1 5 6 CFG=1
M  V30 6 1 5 7
M  V30 7 1 6 8
M  V30 8 2 7 9
M  V30 9 1 7 10
M  V30 10 2 8 11
M  V30 11 1 8 12
M  V30 12 1 12 13 CFG=3
M  V30 13 1 12 14
M  V30 14 1 13 15
M  V30 15 1 14 16
M  V30 16 2 15 17
M  V30 17 1 15 18
M  V30 18 2 16 19
M  V30 19 1 16 20
M  V30 20 1 18 21 CFG=1
M  V30 21 1 18 22
M  V30 22 1 19 23
M  V30 23 2 20 24
M  V30 24 1 21 25
M  V30 25 1 22 26
M  V30 26 2 23 27
M  V30 27 2 25 28
M  V30 28 1 25 29
M  V30 29 1 26 30
M  V30 30 1 29 31 CFG=1
M  V30 31 1 29 32
M  V30 32 2 30 33
M  V30 33 1 30 34
M  V30 34 1 31 35
M  V30 35 1 32 36 CFG=3
M  V30 36 1 32 37
M  V30 37 2 35 38
M  V30 38 1 35 39
M  V30 39 1 39 40 CFG=1
M  V30 40 1 39 41
M  V30 41 1 40 42
M  V30 42 1 41 43
M  V30 43 1 41 44 CFG=3
M  V30 44 2 42 45
M  V30 45 1 42 46
M  V30 46 1 43 47
M  V30 47 1 46 48 CFG=1
M  V30 48 1 46 49
M  V30 49 1 48 50
M  V30 50 1 49 51
M  V30 51 1 49 52 CFG=3
M  V30 52 2 50 53
M  V30 53 1 50 54
M  V30 54 1 51 55
M  V30 55 1 54 56 CFG=1
M  V30 56 1 54 57
M  V30 57 1 56 58
M  V30 58 1 57 59
M  V30 59 2 58 60
M  V30 60 1 58 61
M  V30 61 2 59 62
M  V30 62 1 59 63
M  V30 63 1 61 64 CFG=3
M  V30 64 1 61 65
M  V30 65 1 62 66
M  V30 66 2 63 67
M  V30 67 1 64 68
M  V30 68 1 65 69
M  V30 69 2 66 70
M  V30 70 2 68 71
M  V30 71 1 72 68 CFG=1
M  V30 72 2 69 73
M  V30 73 1 69 74
M  V30 74 1 70 75
M  V30 75 1 72 76
M  V30 76 1 72 77
M  V30 77 1 73 78
M  V30 78 2 74 79
M  V30 79 1 76 80
M  V30 80 1 76 81
M  V30 81 1 77 82
M  V30 82 2 78 83
M  V30 83 2 80 84
M  V30 84 1 85 80 CFG=1
M  V30 85 1 85 86
M  V30 86 1 85 87
M  V30 87 1 86 88
M  V30 88 1 86 89
M  V30 89 1 87 90
M  V30 90 2 88 91
M  V30 91 1 88 92
M  V30 92 1 92 93 CFG=1
M  V30 93 1 92 94
M  V30 94 1 93 95
M  V30 95 1 94 96
M  V30 96 2 95 97
M  V30 97 1 95 98
M  V30 98 1 96 99
M  V30 99 1 98 100 CFG=3
M  V30 100 1 98 101
M  V30 101 2 99 102
M  V30 102 1 99 103
M  V30 103 1 100 104
M  V30 104 1 101 105
M  V30 105 2 104 106
M  V30 106 1 104 107
M  V30 107 1 105 108
M  V30 108 1 107 109 CFG=3
M  V30 109 1 107 110
M  V30 110 2 108 111
M  V30 111 1 108 112
M  V30 112 1 109 113
M  V30 113 1 110 114 CFG=3
M  V30 114 1 110 115
M  V30 115 2 113 116
M  V30 116 1 113 117
M  V30 117 1 117 118 CFG=3
M  V30 118 1 117 119
M  V30 119 1 118 120
M  V30 120 1 119 121
M  V30 121 2 120 122
M  V30 122 1 120 123
M  V30 123 1 123 124 CFG=3
M  V30 124 1 123 125
M  V30 125 1 124 126
M  V30 126 1 125 127
M  V30 127 1 125 128
M  V30 128 2 126 129
M  V30 129 1 126 130
M  V30 130 1 130 131
M  V30 131 1 131 132
M  V30 132 2 132 133
M  V30 133 1 132 134
M  V30 134 1 134 135 CFG=1
M  V30 135 1 134 136
M  V30 136 1 135 137
M  V30 137 1 136 138
M  V30 138 2 137 139
M  V30 139 1 137 140
M  V30 140 1 138 141
M  V30 141 1 138 142
M  V30 142 1 140 143 CFG=3
M  V30 143 1 140 144
M  V30 144 1 143 145
M  V30 145 1 144 146
M  V30 146 2 145 147
M  V30 147 1 145 148
M  V30 148 1 146 149
M  V30 149 1 146 150
M  V30 150 1 148 151 CFG=1
M  V30 151 1 148 152
M  V30 152 1 151 153
M  V30 153 1 152 154
M  V30 154 2 153 155
M  V30 155 1 153 156
M  V30 156 1 154 157
M  V30 157 1 156 158 CFG=3
M  V30 158 1 156 159
M  V30 159 2 157 160
M  V30 160 1 157 161
M  V30 161 1 158 162
M  V30 162 1 159 163
M  V30 163 1 159 164
M  V30 164 2 162 165
M  V30 165 1 162 166
M  V30 166 1 166 167 CFG=3
M  V30 167 1 166 168
M  V30 168 1 167 169
M  V30 169 1 168 170
M  V30 170 2 169 171
M  V30 171 1 169 172
M  V30 172 1 170 173
M  V30 173 1 170 174
M  V30 174 1 172 175 CFG=3
M  V30 175 1 172 176
M  V30 176 1 175 177
M  V30 177 1 176 178
M  V30 178 2 177 179
M  V30 179 1 180 177 CFG=3
M  V30 180 2 178 181
M  V30 181 1 178 182
M  V30 182 1 180 183
M  V30 183 1 180 184
M  V30 184 1 183 185
M  V30 185 1 184 186
M  V30 186 1 24 27
M  V30 187 1 67 70
M  V30 188 1 79 83
M  V30 189 1 81 82
M  V30 190 1 89 90
M  V30 191 1 185 186
M  V30 END BOND
M  V30 BEGIN COLLECTION
M  V30 MDLV30/STEABS ATOMS=(26 5 12 18 29 32 39 41 46 49 54 61 72 85 92 98 107 110 117 123 134 140 148 156 166 172 180)
M  V30 END COLLECTION
M  V30 END CTAB
M  END
>  <PASS_MNA_COUNT>
928

>  <PEPTIDE>
PNLVQLLGVCTQEPPFYIITEFM

>  <AA_MUTATION>
p.R307Q

>  <PASS_MNA_NEW_COUNT>
8

>  <PASS_ACTIVITY_SPECTRUM>
0,213  0,046  Dasatinib

>  <POSITION>
307

$$$$
Compound 6
Actelion Java MolfileCreator 2.0

  0  0  0  0  0  0              0 V3000
M  V30 BEGIN CTAB
M  V30 COUNTS 189 191 0 0 0
M  V30 BEGIN ATOM
M  V30 1 S 0.0 0.0 0.0 0
M  V30 2 C 0.7406 -1.2782 0.0 0
M  V30 3 C -1.5291 0.0238 0.0 0
M  V30 4 C 2.2219 -1.2543 0.0 0
M  V30 5 C 2.9626 -2.5325 0.0 0 CFG=2
M  V30 6 N 4.4439 -2.5086 0.0 0
M  V30 7 C 2.1861 -3.8108 0.0 0
M  V30 8 C 5.1846 -3.7869 0.0 0
M  V30 9 O 2.9267 -5.089 0.0 0
M  V30 10 N 0.657 -3.7869 0.0 0
M  V30 11 O 4.42 -5.0651 0.0 0
M  V30 12 C 6.6659 -3.763 0.0 0 CFG=1
M  V30 13 C -0.1075 -5.0651 0.0 0 CFG=2
M  V30 14 N 7.4065 -5.0412 0.0 0
M  V30 15 C 7.4065 -2.437 0.0 0 CFG=2
M  V30 16 C 0.6211 -6.3433 0.0 0
M  V30 17 C -1.6366 -5.0412 0.0 0
M  V30 18 C 6.642 -6.3194 0.0 0
M  V30 19 O 8.8879 -2.4131 0.0 0
M  V30 20 C 6.642 -1.1109 0.0 0
M  V30 21 O 2.1025 -6.3194 0.0 0
M  V30 22 N -0.1433 -7.6216 0.0 0
M  V30 23 C -2.4131 -3.7152 0.0 0
M  V30 24 O 5.1129 -6.2956 0.0 0
M  V30 25 C 7.3827 -7.5977 0.0 0 CFG=1
M  V30 26 C -1.6724 -7.5977 0.0 0 CFG=2
M  V30 27 C -1.6724 -2.3892 0.0 0
M  V30 28 C -3.9422 -3.6913 0.0 0
M  V30 29 N 6.6062 -8.8759 0.0 0
M  V30 30 C 8.864 -7.5738 0.0 0
M  V30 31 C -2.437 -8.8759 0.0 0
M  V30 32 C -2.437 -6.2717 0.0 0
M  V30 33 C -2.437 -1.0632 0.0 0
M  V30 34 C -4.7187 -2.3653 0.0 0
M  V30 35 C 5.0771 -8.852 0.0 0
M  V30 36 C 9.6046 -6.2478 0.0 0
M  V30 37 O -3.9661 -8.852 0.0 0
M  V30 38 N -1.6963 -10.1542 0.0 0
M  V30 39 C -3.9661 -6.2478 0.0 0
M  V30 40 C -3.9661 -1.0393 0.0 0
M  V30 41 O 4.3125 -7.526 0.0 0
M  V30 42 C 4.3125 -10.1303 0.0 0 CFG=1
M  V30 43 C 11.086 -6.2239 0.0 0
M  V30 44 C -2.4728 -11.4324 0.0 0 CFG=2
M  V30 45 C -4.7426 -4.9218 0.0 0
M  V30 46 N 5.0532 -11.4085 0.0 0
M  V30 47 C 2.7834 -10.1064 0.0 0
M  V30 48 O 11.8266 -7.5021 0.0 0
M  V30 49 O 11.8266 -4.8979 0.0 0
M  V30 50 C -4.0019 -11.4085 0.0 0
M  V30 51 C -1.7321 -12.7106 0.0 0
M  V30 52 O -4.5395 -4.1333 0.0 0
M  V30 53 N -6.2717 -4.8979 0.0 0
M  V30 54 C 6.5345 -11.3846 0.0 0
M  V30 55 C 2.0069 -11.3846 0.0 0
M  V30 56 O -4.6231 -12.7704 0.0 0
M  V30 57 N -4.7665 -10.0825 0.0 0
M  V30 58 C -2.4967 -13.9889 0.0 0
M  V30 59 O 7.2751 -10.0586 0.0 0
M  V30 60 C 7.2751 -12.6628 0.0 0 CFG=1
M  V30 61 C 0.4778 -11.3607 0.0 0
M  V30 62 C 2.7476 -12.6628 0.0 0
M  V30 63 C -6.2956 -10.0586 0.0 0 CFG=2
M  V30 64 C -1.756 -15.2671 0.0 0
M  V30 65 N 6.5106 -13.9411 0.0 0
M  V30 66 C 8.7565 -12.6389 0.0 0
M  V30 67 C -0.2867 -12.6389 0.0 0
M  V30 68 C 1.983 -13.9411 0.0 0
M  V30 69 C -7.0721 -11.3368 0.0 0
M  V30 70 C -7.0721 -8.7326 0.0 0
M  V30 71 O -0.2747 -15.2432 0.0 0
M  V30 72 O -1.8277 -16.7484 0.0 0
M  V30 73 C 7.2512 -15.2193 0.0 0
M  V30 74 C 0.442 -13.9172 0.0 0
M  V30 75 O -6.2 -12.5075 0.0 0
M  V30 76 N -8.6012 -11.3129 0.0 0
M  V30 77 O -8.5892 -8.5295 0.0 0
M  V30 78 O 8.7326 -15.1954 0.0 0
M  V30 79 C 6.4747 -16.4975 0.0 0 CFG=1
M  V30 80 C -9.3777 -12.5912 0.0 0 CFG=2
M  V30 81 N 4.9456 -16.4737 0.0 0
M  V30 82 C 7.2154 -17.7758 0.0 0
M  V30 83 C -8.637 -13.8694 0.0 0
M  V30 84 C -10.9068 -12.5673 0.0 0
M  V30 85 C 4.1811 -17.7519 0.0 0
M  V30 86 C 6.4509 -19.054 0.0 0
M  V30 87 O -7.1676 -13.6663 0.0 0
M  V30 88 N -9.4015 -15.1476 0.0 0
M  V30 89 C -11.6713 -13.8455 0.0 0
M  V30 90 O 4.9218 -19.0301 0.0 0
M  V30 91 C 2.652 -17.728 0.0 0 CFG=1
M  V30 92 C 7.1915 -20.3323 0.0 0
M  V30 93 C -8.6609 -16.4259 0.0 0 CFG=2
M  V30 94 O -10.9307 -15.1237 0.0 0
M  V30 95 N -13.1526 -13.4513 0.0 0
M  V30 96 N 1.8755 -16.402 0.0 0
M  V30 97 C 1.8755 -19.0062 0.0 0
M  V30 98 O 8.6728 -20.3084 0.0 0
M  V30 99 N 6.415 -21.6105 0.0 0
M  V30 100 C -7.1796 -16.402 0.0 0
M  V30 101 C -9.4374 -17.7041 0.0 0 CFG=2
M  V30 102 C 0.3464 -18.9823 0.0 0
M  V30 103 O -6.6062 -14.9923 0.0 0
M  V30 104 N -6.4389 -17.6802 0.0 0
M  V30 105 C -10.9665 -17.6802 0.0 0
M  V30 106 C -9.0432 -19.1257 0.0 0
M  V30 107 N -0.5614 -20.177 0.0 0
M  V30 108 C -0.5614 -17.7399 0.0 0
M  V30 109 C -4.9576 -17.6563 0.0 0 CFG=2
M  V30 110 C -11.731 -18.9584 0.0 0
M  V30 111 C -2.0188 -19.6872 0.0 0
M  V30 112 N -2.0188 -18.1819 0.0 0
M  V30 113 C -4.2169 -16.3303 0.0 0
M  V30 114 C -4.2169 -18.9346 0.0 0
M  V30 115 O -5.1368 -15.1118 0.0 0
M  V30 116 N -2.7356 -16.3064 0.0 0
M  V30 117 O -2.7834 -18.5403 0.0 0
M  V30 118 C -1.995 -14.9804 0.0 0 CFG=2
M  V30 119 C -2.7715 -13.6544 0.0 0
M  V30 120 C -0.5136 -14.9565 0.0 0
M  V30 121 O -4.2886 -13.4513 0.0 0
M  V30 122 N -2.0308 -12.3283 0.0 0
M  V30 123 C 0.215 -13.6305 0.0 0
M  V30 124 C -2.7953 -11.0023 0.0 0 CFG=2
M  V30 125 O -0.9795 -12.6628 0.0 0
M  V30 126 O 1.6007 -14.1561 0.0 0
M  V30 127 C -4.3244 -10.9784 0.0 0
M  V30 128 C -2.0547 -9.6763 0.0 0
M  V30 129 O -5.2443 -12.1492 0.0 0
M  V30 130 N -5.1009 -9.6524 0.0 0
M  V30 131 C -2.8312 -8.3503 0.0 0
M  V30 132 C -6.63 -9.6285 0.0 0 CFG=2
M  V30 133 C -2.0905 -7.0243 0.0 0
M  V30 134 C -7.3946 -10.9068 0.0 0
M  V30 135 C -7.3946 -8.3025 0.0 0
M  V30 136 O -0.6092 -7.0004 0.0 0
M  V30 137 O -3.3926 -6.2119 0.0 0
M  V30 138 O -6.8212 -12.2686 0.0 0
M  V30 139 N -8.9237 -10.8829 0.0 0
M  V30 140 C -8.9118 -8.4578 0.0 0
M  V30 141 C -6.6539 -6.9765 0.0 0
M  V30 142 C -9.7002 -12.1611 0.0 0 CFG=2
M  V30 143 C -8.9595 -13.4393 0.0 0
M  V30 144 C -11.2293 -12.1372 0.0 0
M  V30 145 O -7.4902 -13.5946 0.0 0
M  V30 146 N -9.7241 -14.7176 0.0 0
M  V30 147 C -12.0058 -13.4154 0.0 0
M  V30 148 C -8.9834 -15.9958 0.0 0 CFG=2
M  V30 149 C -13.5349 -13.3916 0.0 0
M  V30 150 C -7.5021 -15.9719 0.0 0
M  V30 151 C -9.7599 -17.274 0.0 0
M  V30 152 O -14.2995 -12.0655 0.0 0
M  V30 153 O -14.2995 -14.6698 0.0 0
M  V30 154 O -6.63 -14.7534 0.0 0
M  V30 155 N -6.7615 -17.2502 0.0 0
M  V30 156 C -9.0193 -18.5523 0.0 0
M  V30 157 C -5.2801 -17.2263 0.0 0 CFG=2
M  V30 158 C -9.7838 -19.8305 0.0 0
M  V30 159 C -4.5395 -15.9002 0.0 0
M  V30 160 C -4.5395 -18.5045 0.0 0
M  V30 161 C -9.0432 -21.1087 0.0 0
M  V30 162 O -5.1607 -14.4906 0.0 0
M  V30 163 N -3.0582 -15.8763 0.0 0
M  V30 164 C -3.0582 -18.4806 0.0 0
M  V30 165 N -9.8197 -22.387 0.0 0
M  V30 166 C -2.3175 -14.5503 0.0 0 CFG=2
M  V30 167 C -2.3175 -19.7588 0.0 0
M  V30 168 C -3.082 -13.2243 0.0 0
M  V30 169 C -0.8362 -14.5264 0.0 0
M  V30 170 O -3.082 -21.0371 0.0 0
M  V30 171 O -0.884 -20.1053 0.0 0
M  V30 172 O -4.5992 -13.3796 0.0 0
M  V30 173 N -2.3414 -11.8983 0.0 0
M  V30 174 C -0.1075 -13.2004 0.0 0
M  V30 175 C -3.1059 -10.5723 0.0 0
M  V30 176 C 1.3618 -13.3557 0.0 0
M  V30 177 C -1.0273 -11.9819 0.0 0
M  V30 178 C -2.3653 -9.2462 0.0 0
M  V30 179 O -0.884 -9.2224 0.0 0
M  V30 180 N -3.1418 -7.9202 0.0 0
M  V30 181 C -2.4011 -6.5942 0.0 0 CFG=2
M  V30 182 C -0.9198 -6.5703 0.0 0
M  V30 183 C -3.1657 -5.2682 0.0 0
M  V30 184 O -0.1911 -7.8486 0.0 0
M  V30 185 O -0.5256 -5.1009 0.0 0
M  V30 186 C -2.425 -3.9422 0.0 0
M  V30 187 C -3.2015 -2.6162 0.0 0
M  V30 188 C -2.4609 -1.2901 0.0 0
M  V30 189 N -3.5241 -0.1911 0.0 0
M  V30 END ATOM
M  V30 BEGIN BOND
M  V30 1 1 1 2
M  V30 2 1 1 3
M  V30 3 1 2 4
M  V30 4 1 4 5
M  V30 5 1 5 6 CFG=3
M  V30 6 1 5 7
M  V30 7 1 6 8
M  V30 8 2 7 9
M  V30 9 1 7 10
M  V30 10 2 8 11
M  V30 11 1 8 12
M  V30 12 1 13 10 CFG=3
M  V30 13 1 12 14 CFG=3
M  V30 14 1 12 15
M  V30 15 1 13 16
M  V30 16 1 13 17
M  V30 17 1 14 18
M  V30 18 1 15 19 CFG=1
M  V30 19 1 15 20
M  V30 20 2 16 21
M  V30 21 1 16 22
M  V30 22 1 17 23
M  V30 23 2 18 24
M  V30 24 1 18 25
M  V30 25 1 26 22 CFG=3
M  V30 26 2 23 27
M  V30 27 1 23 28
M  V30 28 1 25 29 CFG=3
M  V30 29 1 25 30
M  V30 30 1 26 31
M  V30 31 1 26 32
M  V30 32 1 27 33
M  V30 33 2 28 34
M  V30 34 1 29 35
M  V30 35 1 30 36
M  V30 36 2 31 37
M  V30 37 1 31 38
M  V30 38 1 32 39
M  V30 39 2 33 40
M  V30 40 2 35 41
M  V30 41 1 35 42
M  V30 42 1 36 43
M  V30 43 1 44 38 CFG=1
M  V30 44 1 39 45
M  V30 45 1 42 46 CFG=1
M  V30 46 1 42 47
M  V30 47 2 43 48
M  V30 48 1 43 49
M  V30 49 1 44 50
M  V30 50 1 44 51
M  V30 51 2 45 52
M  V30 52 1 45 53
M  V30 53 1 46 54
M  V30 54 1 47 55
M  V30 55 2 50 56
M  V30 56 1 50 57
M  V30 57 1 51 58
M  V30 58 2 54 59
M  V30 59 1 54 60
M  V30 60 2 55 61
M  V30 61 1 55 62
M  V30 62 1 63 57 CFG=3
M  V30 63 1 58 64
M  V30 64 1 60 65 CFG=3
M  V30 65 1 60 66
M  V30 66 1 61 67
M  V30 67 2 62 68
M  V30 68 1 63 69
M  V30 69 1 63 70
M  V30 70 2 64 71
M  V30 71 1 64 72
M  V30 72 1 65 73
M  V30 73 2 67 74
M  V30 74 2 69 75
M  V30 75 1 69 76
M  V30 76 1 70 77
M  V30 77 2 73 78
M  V30 78 1 73 79
M  V30 79 1 80 76 CFG=3
M  V30 80 1 79 81 CFG=3
M  V30 81 1 79 82
M  V30 82 1 80 83
M  V30 83 1 80 84
M  V30 84 1 81 85
M  V30 85 1 82 86
M  V30 86 2 83 87
M  V30 87 1 83 88
M  V30 88 1 84 89
M  V30 89 2 85 90
M  V30 90 1 85 91
M  V30 91 1 86 92
M  V30 92 1 93 88 CFG=3
M  V30 93 2 89 94
M  V30 94 1 89 95
M  V30 95 1 91 96 CFG=3
M  V30 96 1 91 97
M  V30 97 2 92 98
M  V30 98 1 92 99
M  V30 99 1 93 100
M  V30 100 1 93 101
M  V30 101 1 97 102
M  V30 102 2 100 103
M  V30 103 1 100 104
M  V30 104 1 101 105
M  V30 105 1 101 106 CFG=1
M  V30 106 1 102 107
M  V30 107 2 102 108
M  V30 108 1 109 104 CFG=3
M  V30 109 1 105 110
M  V30 110 2 107 111
M  V30 111 1 108 112
M  V30 112 1 109 113
M  V30 113 1 109 114
M  V30 114 2 113 115
M  V30 115 1 113 116
M  V30 116 1 114 117
M  V30 117 1 118 116 CFG=3
M  V30 118 1 118 119
M  V30 119 1 118 120
M  V30 120 2 119 121
M  V30 121 1 119 122
M  V30 122 1 120 123
M  V30 123 1 124 122 CFG=3
M  V30 124 2 123 125
M  V30 125 1 123 126
M  V30 126 1 124 127
M  V30 127 1 124 128
M  V30 128 2 127 129
M  V30 129 1 127 130
M  V30 130 1 128 131
M  V30 131 1 132 130 CFG=3
M  V30 132 1 131 133
M  V30 133 1 132 134
M  V30 134 1 132 135
M  V30 135 2 133 136
M  V30 136 1 133 137
M  V30 137 2 134 138
M  V30 138 1 134 139
M  V30 139 1 135 140
M  V30 140 1 135 141
M  V30 141 1 142 139 CFG=3
M  V30 142 1 142 143
M  V30 143 1 142 144
M  V30 144 2 143 145
M  V30 145 1 143 146
M  V30 146 1 144 147
M  V30 147 1 148 146 CFG=3
M  V30 148 1 147 149
M  V30 149 1 148 150
M  V30 150 1 148 151
M  V30 151 2 149 152
M  V30 152 1 149 153
M  V30 153 2 150 154
M  V30 154 1 150 155
M  V30 155 1 151 156
M  V30 156 1 157 155 CFG=3
M  V30 157 1 156 158
M  V30 158 1 157 159
M  V30 159 1 157 160
M  V30 160 1 158 161
M  V30 161 2 159 162
M  V30 162 1 159 163
M  V30 163 1 160 164
M  V30 164 1 161 165
M  V30 165 1 166 163 CFG=3
M  V30 166 1 164 167
M  V30 167 1 166 168
M  V30 168 1 166 169
M  V30 169 2 167 170
M  V30 170 1 167 171
M  V30 171 2 168 172
M  V30 172 1 168 173
M  V30 173 1 169 174
M  V30 174 1 173 175
M  V30 175 1 174 176
M  V30 176 1 174 177
M  V30 177 1 175 178
M  V30 178 2 178 179
M  V30 179 1 178 180
M  V30 180 1 181 180 CFG=1
M  V30 181 1 181 182
M  V30 182 1 181 183
M  V30 183 2 182 184
M  V30 184 1 182 185
M  V30 185 1 183 186
M  V30 186 1 186 187
M  V30 187 1 187 188
M  V30 188 1 188 189
M  V30 189 1 34 40
M  V30 190 1 68 74
M  V30 191 1 111 112
M  V30 END BOND
M  V30 BEGIN COLLECTION
M  V30 MDLV30/STEABS ATOMS=(24 5 12 13 15 25 26 42 44 60 63 79 80 91 93 101 109 118 124 132 142 148 157 166 181)
M  V30 END COLLECTION
M  V30 END CTAB
M  END
>  <PASS_MNA_COUNT>
878

>  <PEPTIDE>
HQAFETMFQESNISDEVEKELGK

>  <AA_MUTATION>
p.S501N

>  <PASS_MNA_NEW_COUNT>
8

>  <PASS_ACTIVITY_SPECTRUM>
0,240  0,222  Imatinib

>  <POSITION>
501

$$$$
Compound 7
Actelion Java MolfileCreator 2.0

  0  0  0  0  0  0              0 V3000
M  V30 BEGIN CTAB
M  V30 COUNTS 186 192 0 0 0
M  V30 BEGIN ATOM
M  V30 1 S 0.0 0.0 0.0 0
M  V30 2 C -0.3352 1.4964 0.0 0
M  V30 3 C 1.4126 -0.4429 0.0 0
M  V30 4 C -1.7957 1.9873 0.0 0
M  V30 5 C -2.131 3.4838 0.0 0 CFG=2
M  V30 6 N -3.5915 3.9746 0.0 0
M  V30 7 C -1.0415 4.5134 0.0 0
M  V30 8 C -3.9268 5.4711 0.0 0
M  V30 9 O -1.3767 6.0099 0.0 0
M  V30 10 N 0.3711 4.0704 0.0 0
M  V30 11 O -2.8373 6.5007 0.0 0
M  V30 12 C -5.3873 5.962 0.0 0
M  V30 13 C 1.4605 5.1 0.0 0 CFG=2
M  V30 14 N -5.7226 7.4585 0.0 0
M  V30 15 C 1.1253 6.5965 0.0 0
M  V30 16 C 2.8732 4.6571 0.0 0 CFG=2
M  V30 17 C -7.1831 7.9493 0.0 0
M  V30 18 O -0.3352 7.0874 0.0 0
M  V30 19 N 2.2148 7.6261 0.0 0
M  V30 20 O 3.1606 3.2084 0.0 0
M  V30 21 C 3.9627 5.6866 0.0 0
M  V30 22 O -7.7219 6.5606 0.0 0
M  V30 23 C -7.5184 9.4458 0.0 0 CFG=1
M  V30 24 C 2.0352 9.1465 0.0 0 CFG=2
M  V30 25 C 3.6634 7.3388 0.0 0
M  V30 26 N -8.9789 9.9367 0.0 0
M  V30 27 C -6.4289 10.4754 0.0 0
M  V30 28 C 0.7063 9.9247 0.0 0
M  V30 29 C 3.388 9.793 0.0 0
M  V30 30 C 4.4056 8.6677 0.0 0
M  V30 31 C -9.3142 11.4332 0.0 0
M  V30 32 C -5.0162 10.0325 0.0 0
M  V30 33 O -0.2873 9.2064 0.0 0
M  V30 34 N 0.6824 11.4571 0.0 0
M  V30 35 O -10.7747 11.924 0.0 0
M  V30 36 C -8.2247 12.4628 0.0 0 CFG=1
M  V30 37 C -3.9268 11.0621 0.0 0
M  V30 38 C -4.7289 8.5839 0.0 0
M  V30 39 C -0.6464 12.2233 0.0 0 CFG=2
M  V30 40 N -8.5599 13.9593 0.0 0
M  V30 41 C -6.812 12.0198 0.0 0 CFG=2
M  V30 42 C -2.5141 10.6191 0.0 0
M  V30 43 C -3.3162 8.1409 0.0 0
M  V30 44 C -1.9753 11.4811 0.0 0
M  V30 45 C -0.6704 13.7558 0.0 0
M  V30 46 C -10.0205 14.4501 0.0 0
M  V30 47 O -5.7226 13.0494 0.0 0
M  V30 48 C -6.4768 11.3135 0.0 0
M  V30 49 C -2.2267 9.1705 0.0 0
M  V30 50 O -1.9993 9.9966 0.0 0
M  V30 51 N -3.3042 12.2473 0.0 0
M  V30 52 C -1.9993 14.5339 0.0 0
M  V30 53 O -10.8825 13.229 0.0 0
M  V30 54 C -10.3557 15.9466 0.0 0 CFG=1
M  V30 55 O -1.1493 8.6796 0.0 0
M  V30 56 C -4.7049 11.6487 0.0 0 CFG=2
M  V30 57 C -3.4838 13.7677 0.0 0
M  V30 58 C -2.0232 16.0663 0.0 0
M  V30 59 C -3.3282 13.7917 0.0 0
M  V30 60 N -11.8163 16.4375 0.0 0
M  V30 61 C -9.2663 16.9762 0.0 0
M  V30 62 C -5.0402 10.2001 0.0 0
M  V30 63 C -5.7345 12.786 0.0 0
M  V30 64 C -4.9803 14.1029 0.0 0
M  V30 65 C -3.3521 16.8326 0.0 0
M  V30 66 C -4.6571 14.5699 0.0 0
M  V30 67 C -12.9536 15.4558 0.0 0
M  V30 68 O -3.9507 9.2184 0.0 0
M  V30 69 N -6.5007 9.7571 0.0 0
M  V30 70 C -4.681 16.0903 0.0 0
M  V30 71 O -12.3071 14.1269 0.0 0
M  V30 72 C -14.4142 15.9466 0.0 0 CFG=1
M  V30 73 C -6.836 8.3085 0.0 0
M  V30 74 O -6.0099 16.8565 0.0 0
M  V30 75 N -15.5516 14.9649 0.0 0
M  V30 76 C -14.7494 17.4431 0.0 0 CFG=2
M  V30 77 C -8.2965 7.8655 0.0 0
M  V30 78 C -15.2642 13.5163 0.0 0
M  V30 79 C -16.21 17.934 0.0 0
M  V30 80 C -13.66 18.4727 0.0 0
M  V30 81 O -9.6494 8.6078 0.0 0
M  V30 82 N -8.6317 6.4169 0.0 0
M  V30 83 O -13.8515 13.0734 0.0 0
M  V30 84 C -16.4016 12.5346 0.0 0 CFG=1
M  V30 85 C -16.5452 19.4305 0.0 0
M  V30 86 C -10.0923 5.974 0.0 0 CFG=2
M  V30 87 N -16.1142 11.086 0.0 0
M  V30 88 C -17.8621 13.0255 0.0 0
M  V30 89 C -11.2297 7.0036 0.0 0
M  V30 90 C -10.4275 4.5254 0.0 0 CFG=2
M  V30 91 C -14.7015 10.643 0.0 0
M  V30 92 C -18.1974 14.522 0.0 0
M  V30 93 O -11.3015 8.536 0.0 0
M  V30 94 N -12.6902 6.5606 0.0 0
M  V30 95 C -9.3381 3.5437 0.0 0
M  V30 96 C -11.8881 4.0824 0.0 0
M  V30 97 O -13.8874 11.9121 0.0 0
M  V30 98 C -14.4142 9.1944 0.0 0 CFG=1
M  V30 99 C -19.6579 15.0128 0.0 0
M  V30 100 C -13.8276 7.5902 0.0 0 CFG=2
M  V30 101 C -9.6733 2.095 0.0 0
M  V30 102 N -15.5516 8.2127 0.0 0
M  V30 103 C -13.0015 8.7515 0.0 0
M  V30 104 O -20.7953 14.0311 0.0 0
M  V30 105 O -19.9932 16.5093 0.0 0
M  V30 106 C -13.5403 9.0867 0.0 0
M  V30 107 C -15.2882 7.1472 0.0 0
M  V30 108 C -17.0121 8.7036 0.0 0
M  V30 109 C -12.7142 7.3029 0.0 0
M  V30 110 O -12.1994 9.7571 0.0 0
M  V30 111 N -14.6776 10.1163 0.0 0
M  V30 112 C -16.4255 8.1768 0.0 0
M  V30 113 O -17.3474 10.2001 0.0 0
M  V30 114 C -18.1495 7.7219 0.0 0 CFG=1
M  V30 115 C -11.3614 6.7043 0.0 0
M  V30 116 C -13.7438 6.2134 0.0 0
M  V30 117 C -14.3903 11.6128 0.0 0 CFG=2
M  V30 118 O -16.1382 9.6733 0.0 0
M  V30 119 O -17.7305 7.4106 0.0 0
M  V30 120 N -17.8621 6.2733 0.0 0
M  V30 121 C -19.6101 8.2127 0.0 0
M  V30 122 C -11.5409 5.2317 0.0 0
M  V30 123 C -10.0085 7.3507 0.0 0
M  V30 124 N -13.0135 4.9324 0.0 0
M  V30 125 C -12.9776 12.1036 0.0 0
M  V30 126 C -15.5276 12.6424 0.0 0
M  V30 127 C -18.9995 5.2916 0.0 0
M  V30 128 C -19.9453 9.7092 0.0 0
M  V30 129 C -10.3437 4.3697 0.0 0
M  V30 130 C -8.8113 6.4888 0.0 0
M  V30 131 O -11.8881 11.1219 0.0 0
M  V30 132 N -12.6902 13.6001 0.0 0
M  V30 133 C -15.2403 14.1389 0.0 0
M  V30 134 O -20.4601 5.7824 0.0 0
M  V30 135 C -18.7122 3.843 0.0 0 CFG=1
M  V30 136 C -21.4059 10.2001 0.0 0
M  V30 137 C -18.8558 10.7388 0.0 0
M  V30 138 C -8.9909 5.0162 0.0 0
M  V30 139 C -11.2776 14.091 0.0 0 CFG=2
M  V30 140 C -16.5931 14.8811 0.0 0
M  V30 141 C -13.8276 14.6297 0.0 0
M  V30 142 N -17.2995 3.4 0.0 0
M  V30 143 C -19.8495 2.8613 0.0 0
M  V30 144 C -10.1881 13.1093 0.0 0
M  V30 145 C -10.9902 15.5875 0.0 0
M  V30 146 C -17.0121 1.9514 0.0 0
M  V30 147 C -21.3101 3.3521 0.0 0
M  V30 148 O -10.8825 11.7804 0.0 0
M  V30 149 N -8.7754 13.6001 0.0 0
M  V30 150 O -9.5775 16.0783 0.0 0
M  V30 151 O -18.1495 0.9697 0.0 0
M  V30 152 C -15.5994 1.5084 0.0 0 CFG=1
M  V30 153 C -22.4474 2.3704 0.0 0
M  V30 154 C -21.6453 4.8486 0.0 0
M  V30 155 C -7.686 12.6184 0.0 0 CFG=2
M  V30 156 N -14.51 2.538 0.0 0
M  V30 157 C -15.3121 0.0598 0.0 0
M  V30 158 C -8.0212 11.1698 0.0 0
M  V30 159 C -6.2733 13.1093 0.0 0
M  V30 160 C -13.8994 -0.3831 0.0 0
M  V30 161 C -16.4495 -0.9218 0.0 0
M  V30 162 O -6.7162 10.4754 0.0 0
M  V30 163 N -9.4818 10.7268 0.0 0
M  V30 164 C -5.1838 12.1276 0.0 0
M  V30 165 C -9.817 9.2782 0.0 0 CFG=2
M  V30 166 C -3.7711 12.6184 0.0 0
M  V30 167 C -8.7275 8.2965 0.0 0
M  V30 168 C -11.2776 8.8353 0.0 0
M  V30 169 O -3.4838 14.1149 0.0 0
M  V30 170 N -2.6817 11.6367 0.0 0
M  V30 171 O -7.3148 8.7874 0.0 0
M  V30 172 N -9.0627 6.8479 0.0 0
M  V30 173 C -10.8825 7.4106 0.0 0
M  V30 174 C -12.2832 9.9966 0.0 0
M  V30 175 C -7.9733 5.8662 0.0 0 CFG=2
M  V30 176 C -6.5606 6.3571 0.0 0
M  V30 177 C -8.3085 4.4176 0.0 0
M  V30 178 O -6.6324 7.8895 0.0 0
M  V30 179 O -5.4711 5.3754 0.0 0
M  V30 180 C -7.2191 3.4359 0.0 0
M  V30 181 C -7.5543 1.9873 0.0 0
M  V30 182 C -5.8064 3.9268 0.0 0
M  V30 183 C -6.4648 1.0056 0.0 0
M  V30 184 C -4.7169 2.9451 0.0 0
M  V30 185 C -5.0521 1.4964 0.0 0
M  V30 186 O -3.9627 0.5147 0.0 0
M  V30 END ATOM
M  V30 BEGIN BOND
M  V30 1 1 1 2
M  V30 2 1 1 3
M  V30 3 1 2 4
M  V30 4 1 4 5
M  V30 5 1 5 6 CFG=3
M  V30 6 1 5 7
M  V30 7 1 6 8
M  V30 8 2 7 9
M  V30 9 1 7 10
M  V30 10 2 8 11
M  V30 11 1 8 12
M  V30 12 1 13 10 CFG=3
M  V30 13 1 12 14
M  V30 14 1 13 15
M  V30 15 1 13 16
M  V30 16 1 14 17
M  V30 17 2 15 18
M  V30 18 1 15 19
M  V30 19 1 16 20 CFG=1
M  V30 20 1 16 21
M  V30 21 2 17 22
M  V30 22 1 17 23
M  V30 23 1 19 24
M  V30 24 1 19 25
M  V30 25 1 23 26 CFG=1
M  V30 26 1 23 27
M  V30 27 1 24 28 CFG=3
M  V30 28 1 24 29
M  V30 29 1 25 30
M  V30 30 1 26 31
M  V30 31 1 27 32
M  V30 32 2 28 33
M  V30 33 1 28 34
M  V30 34 2 31 35
M  V30 35 1 31 36
M  V30 36 2 32 37
M  V30 37 1 32 38
M  V30 38 1 39 34 CFG=3
M  V30 39 1 36 40 CFG=1
M  V30 40 1 36 41
M  V30 41 1 37 42
M  V30 42 2 38 43
M  V30 43 1 39 44
M  V30 44 1 39 45
M  V30 45 1 40 46
M  V30 46 1 41 47 CFG=3
M  V30 47 1 41 48
M  V30 48 2 42 49
M  V30 49 2 44 50
M  V30 50 1 44 51
M  V30 51 1 45 52
M  V30 52 2 46 53
M  V30 53 1 46 54
M  V30 54 1 49 55
M  V30 55 1 51 56
M  V30 56 1 51 57
M  V30 57 2 52 58
M  V30 58 1 52 59
M  V30 59 1 54 60 CFG=1
M  V30 60 1 54 61
M  V30 61 1 56 62 CFG=3
M  V30 62 1 56 63
M  V30 63 1 57 64
M  V30 64 1 58 65
M  V30 65 2 59 66
M  V30 66 1 60 67
M  V30 67 2 62 68
M  V30 68 1 62 69
M  V30 69 2 65 70
M  V30 70 2 67 71
M  V30 71 1 67 72
M  V30 72 1 69 73
M  V30 73 1 70 74
M  V30 74 1 72 75 CFG=1
M  V30 75 1 72 76
M  V30 76 1 73 77
M  V30 77 1 75 78
M  V30 78 1 76 79
M  V30 79 1 76 80 CFG=3
M  V30 80 2 77 81
M  V30 81 1 77 82
M  V30 82 2 78 83
M  V30 83 1 78 84
M  V30 84 1 79 85
M  V30 85 1 86 82 CFG=1
M  V30 86 1 84 87 CFG=1
M  V30 87 1 84 88
M  V30 88 1 86 89
M  V30 89 1 86 90
M  V30 90 1 87 91
M  V30 91 1 88 92
M  V30 92 2 89 93
M  V30 93 1 89 94
M  V30 94 1 90 95
M  V30 95 1 90 96 CFG=3
M  V30 96 2 91 97
M  V30 97 1 91 98
M  V30 98 1 92 99
M  V30 99 1 100 94 CFG=1
M  V30 100 1 95 101
M  V30 101 1 98 102 CFG=3
M  V30 102 1 98 103
M  V30 103 2 99 104
M  V30 104 1 99 105
M  V30 105 1 100 106
M  V30 106 1 100 107
M  V30 107 1 102 108
M  V30 108 1 103 109
M  V30 109 2 106 110
M  V30 110 1 106 111
M  V30 111 1 107 112
M  V30 112 2 108 113
M  V30 113 1 108 114
M  V30 114 1 109 115
M  V30 115 2 109 116
M  V30 116 1 117 111 CFG=1
M  V30 117 2 112 118
M  V30 118 1 112 119
M  V30 119 1 114 120 CFG=1
M  V30 120 1 114 121
M  V30 121 2 115 122
M  V30 122 1 115 123
M  V30 123 1 116 124
M  V30 124 1 117 125
M  V30 125 1 117 126
M  V30 126 1 120 127
M  V30 127 1 121 128
M  V30 128 1 122 129
M  V30 129 2 123 130
M  V30 130 2 125 131
M  V30 131 1 125 132
M  V30 132 1 126 133
M  V30 133 2 127 134
M  V30 134 1 127 135
M  V30 135 1 128 136
M  V30 136 1 128 137
M  V30 137 2 129 138
M  V30 138 1 139 132 CFG=1
M  V30 139 1 133 140
M  V30 140 1 133 141
M  V30 141 1 135 142 CFG=1
M  V30 142 1 135 143
M  V30 143 1 139 144
M  V30 144 1 139 145
M  V30 145 1 142 146
M  V30 146 1 143 147
M  V30 147 2 144 148
M  V30 148 1 144 149
M  V30 149 1 145 150
M  V30 150 2 146 151
M  V30 151 1 146 152
M  V30 152 1 147 153
M  V30 153 1 147 154
M  V30 154 1 155 149 CFG=1
M  V30 155 1 152 156 CFG=1
M  V30 156 1 152 157
M  V30 157 1 155 158
M  V30 158 1 155 159
M  V30 159 1 157 160
M  V30 160 1 157 161
M  V30 161 2 158 162
M  V30 162 1 158 163
M  V30 163 1 159 164
M  V30 164 1 165 163 CFG=3
M  V30 165 1 164 166
M  V30 166 1 165 167
M  V30 167 1 165 168
M  V30 168 2 166 169
M  V30 169 1 166 170
M  V30 170 2 167 171
M  V30 171 1 167 172
M  V30 172 1 168 173
M  V30 173 1 168 174
M  V30 174 1 175 172 CFG=3
M  V30 175 1 175 176
M  V30 176 1 175 177
M  V30 177 2 176 178
M  V30 178 1 176 179
M  V30 179 1 177 180
M  V30 180 2 180 181
M  V30 181 1 180 182
M  V30 182 1 181 183
M  V30 183 2 182 184
M  V30 184 2 183 185
M  V30 185 1 185 186
M  V30 186 1 29 30
M  V30 187 1 43 49
M  V30 188 1 63 64
M  V30 189 1 66 70
M  V30 190 1 122 124
M  V30 191 1 130 138
M  V30 192 1 184 185
M  V30 END BOND
M  V30 BEGIN COLLECTION
M  V30 MDLV30/STEABS ATOMS=(25 5 13 16 23 24 36 39 41 54 56 72 76 84 86 90 98 100 114 117 135 139 152 155 165 175)
M  V30 END COLLECTION
M  V30 END CTAB
M  END
>  <PASS_MNA_COUNT>
988

>  <PEPTIDE>
VLLWEIATYGMTPYPGIDLSQVY

>  <AA_MUTATION>
p.S438T

>  <PASS_MNA_NEW_COUNT>
20

>  <PASS_ACTIVITY_SPECTRUM>
0,243  0,219  Imatinib

>  <POSITION>
438

$$$$
Compound 8
Actelion Java MolfileCreator 2.0

  0  0  0  0  0  0              0 V3000
M  V30 BEGIN CTAB
M  V30 COUNTS 196 199 0 0 0
M  V30 BEGIN ATOM
M  V30 1 S 0.0 0.0 0.0 0
M  V30 2 C -1.4769 -0.3454 0.0 0
M  V30 3 C -2.2392 0.9767 0.0 0 CFG=2
M  V30 4 N -3.7639 1.0005 0.0 0
M  V30 5 C -1.5007 2.2988 0.0 0
M  V30 6 C -4.5381 -0.2739 0.0 0
M  V30 7 O -1.9415 3.7639 0.0 0
M  V30 8 N -0.0238 2.3226 0.0 0
M  V30 9 O -3.7996 -1.5484 0.0 0
M  V30 10 C -6.0627 -0.2501 0.0 0 CFG=1
M  V30 11 C 0.7146 3.6447 0.0 0 CFG=2
M  V30 12 N -6.825 -1.5246 0.0 0
M  V30 13 C -6.825 1.0719 0.0 0
M  V30 14 C -0.0476 4.9669 0.0 0
M  V30 15 C 2.1916 3.6686 0.0 0
M  V30 16 C -6.0865 -2.7991 0.0 0
M  V30 17 C -6.0865 2.3941 0.0 0
M  V30 18 O -1.5246 5.3599 0.0 0
M  V30 19 N 0.6789 6.289 0.0 0
M  V30 20 C 2.9182 4.9907 0.0 0
M  V30 21 O -4.6095 -2.7752 0.0 0
M  V30 22 C -6.8488 -4.0735 0.0 0 CFG=1
M  V30 23 O -4.6572 2.7871 0.0 0
M  V30 24 N -6.8488 3.7162 0.0 0
M  V30 25 C -0.0833 7.6111 0.0 0 CFG=2
M  V30 26 C 4.3832 4.8359 0.0 0
M  V30 27 C 2.1559 6.3128 0.0 0
M  V30 28 N -6.1103 -5.348 0.0 0
M  V30 29 C -8.3735 -4.0497 0.0 0
M  V30 30 C -1.6079 7.635 0.0 0
M  V30 31 C 0.6431 8.9333 0.0 0
M  V30 32 C -4.6334 -5.3242 0.0 0
M  V30 33 C -9.1477 -2.7276 0.0 0
M  V30 34 O -2.668 6.5868 0.0 0
M  V30 35 N -2.3703 8.9571 0.0 0
M  V30 36 C -0.1191 10.2554 0.0 0
M  V30 37 C 2.1201 8.9571 0.0 0
M  V30 38 O -3.8949 -4.0021 0.0 0
M  V30 39 C -3.8949 -6.5987 0.0 0 CFG=1
M  V30 40 C -10.6723 -2.7038 0.0 0
M  V30 41 C -3.8949 8.9809 0.0 0
M  V30 42 N -2.4179 -6.5749 0.0 0
M  V30 43 C -4.6691 -7.8732 0.0 0
M  V30 44 N -11.4346 -1.3816 0.0 0
M  V30 45 C -4.6691 10.3031 0.0 0
M  V30 46 C -1.6794 -5.2527 0.0 0
M  V30 47 C -12.9592 -1.3578 0.0 0
M  V30 48 O -3.9306 11.6252 0.0 0
M  V30 49 N -6.1937 10.3269 0.0 0
M  V30 50 O -2.4417 -3.9306 0.0 0
M  V30 51 C -0.2024 -5.2289 0.0 0 CFG=1
M  V30 52 N -13.7335 -2.6323 0.0 0
M  V30 53 N -13.7335 -0.0357 0.0 0
M  V30 54 C -6.956 11.649 0.0 0 CFG=2
M  V30 55 N 0.524 -3.9068 0.0 0
M  V30 56 C 0.524 -6.5034 0.0 0
M  V30 57 C -6.2175 12.9711 0.0 0
M  V30 58 C -8.4807 11.6728 0.0 0
M  V30 59 C -0.2382 -2.5847 0.0 0
M  V30 60 O -4.7406 12.995 0.0 0
M  V30 61 N -6.9799 14.2933 0.0 0
M  V30 62 C -9.2549 12.995 0.0 0
M  V30 63 O -1.7628 -2.5608 0.0 0
M  V30 64 C 0.4883 -1.2625 0.0 0 CFG=1
M  V30 65 C -6.2414 15.6154 0.0 0 CFG=2
M  V30 66 C -10.7795 13.0188 0.0 0
M  V30 67 N -0.2739 0.0595 0.0 0
M  V30 68 C 1.9653 -1.2387 0.0 0
M  V30 69 C -4.7644 15.6392 0.0 0
M  V30 70 C -7.0156 16.9375 0.0 0
M  V30 71 O -11.5418 11.7443 0.0 0
M  V30 72 O -11.5418 14.3409 0.0 0
M  V30 73 C -1.7985 0.0833 0.0 0
M  V30 74 C 2.7038 -2.5132 0.0 0
M  V30 75 O -4.0259 14.3647 0.0 0
M  V30 76 N -4.0259 16.9614 0.0 0
M  V30 77 C -6.2771 18.2597 0.0 0
M  V30 78 O -2.5608 -1.1911 0.0 0
M  V30 79 C -2.5608 1.4055 0.0 0 CFG=1
M  V30 80 C 4.1807 -2.4894 0.0 0
M  V30 81 C -2.5489 16.9852 0.0 0 CFG=2
M  V30 82 O -4.8001 18.2835 0.0 0
M  V30 83 N -7.0394 19.5818 0.0 0
M  V30 84 N -4.0855 1.4293 0.0 0
M  V30 85 C -1.8223 2.7276 0.0 0
M  V30 86 N 4.9073 -3.7639 0.0 0
M  V30 87 C -1.8104 15.7107 0.0 0
M  V30 88 C -1.8104 18.3073 0.0 0
M  V30 89 C -4.8478 2.7514 0.0 0
M  V30 90 C -0.3454 2.7514 0.0 0
M  V30 91 C 6.3843 -3.74 0.0 0
M  V30 92 O -2.5727 14.4362 0.0 0
M  V30 93 O -0.3335 15.7345 0.0 0
M  V30 94 C -0.3335 18.3311 0.0 0
M  V30 95 O -6.3247 3.1445 0.0 0
M  V30 96 C -4.1093 4.0735 0.0 0 CFG=1
M  V30 97 O 0.667 1.7032 0.0 0
M  V30 98 O 0.3811 4.0735 0.0 0
M  V30 99 N 7.3967 -2.6442 0.0 0
M  V30 100 N 7.1228 -5.0145 0.0 0
M  V30 101 N 0.524 19.5699 0.0 0
M  V30 102 C 0.524 17.14 0.0 0
M  V30 103 N -2.6323 4.0974 0.0 0
M  V30 104 C -4.8716 5.3957 0.0 0
M  V30 105 C 1.9295 19.1292 0.0 0
M  V30 106 N 1.9295 17.6284 0.0 0
M  V30 107 C -1.8938 2.8229 0.0 0
M  V30 108 C -6.3962 5.4195 0.0 0
M  V30 109 O -1.9534 1.9653 0.0 0
M  V30 110 C -0.4168 2.8467 0.0 0 CFG=1
M  V30 111 C -7.1585 6.7416 0.0 0
M  V30 112 N 0.3096 1.5722 0.0 0
M  V30 113 C 0.3096 4.1688 0.0 0
M  V30 114 N -8.6831 6.7655 0.0 0
M  V30 115 C 1.7866 1.596 0.0 0
M  V30 116 C -0.4526 5.491 0.0 0
M  V30 117 C -9.4455 8.0876 0.0 0
M  V30 118 O 2.5251 2.9182 0.0 0
M  V30 119 C 2.5251 0.3215 0.0 0 CFG=1
M  V30 120 N 0.1429 6.8846 0.0 0
M  V30 121 C -1.9653 5.6696 0.0 0
M  V30 122 N -8.707 9.4097 0.0 0
M  V30 123 N -10.9701 8.1114 0.0 0
M  V30 124 N 4.0021 0.3454 0.0 0
M  V30 125 C 1.7628 -0.9528 0.0 0 CFG=2
M  V30 126 C -0.9886 7.9089 0.0 0
M  V30 127 N -2.2988 7.1585 0.0 0
M  V30 128 C 4.7406 1.6675 0.0 0
M  V30 129 C 2.5013 -2.2273 0.0 0
M  V30 130 C 0.2858 -1.2983 0.0 0
M  V30 131 O 3.9783 2.9896 0.0 0
M  V30 132 C 6.2175 1.6913 0.0 0 CFG=1
M  V30 133 C 1.739 -3.5018 0.0 0
M  V30 134 N 6.956 3.0135 0.0 0
M  V30 135 C 6.956 0.4168 0.0 0
M  V30 136 C 6.1937 4.3356 0.0 0
M  V30 137 C 6.1937 -0.8575 0.0 0
M  V30 138 O 4.6691 4.3594 0.0 0
M  V30 139 C 6.9203 5.6577 0.0 0 CFG=1
M  V30 140 C 4.6691 -0.8337 0.0 0
M  V30 141 C 6.9203 -2.132 0.0 0
M  V30 142 N 8.3973 5.6815 0.0 0
M  V30 143 C 6.158 6.9799 0.0 0
M  V30 144 C 3.9068 -2.1082 0.0 0
M  V30 145 C 6.158 -3.4065 0.0 0
M  V30 146 C 9.1358 7.0037 0.0 0
M  V30 147 C 4.6334 7.0037 0.0 0
M  V30 148 C 4.6453 -3.3827 0.0 0
M  V30 149 O 10.6127 7.0275 0.0 0
M  V30 150 C 8.3735 8.3258 0.0 0 CFG=1
M  V30 151 O 4.014 5.6458 0.0 0
M  V30 152 N 3.8711 8.3258 0.0 0
M  V30 153 N 9.1119 9.6479 0.0 0
M  V30 154 C 6.8488 8.3496 0.0 0
M  V30 155 C 10.5889 9.6718 0.0 0
M  V30 156 C 6.0865 9.6718 0.0 0
M  V30 157 O 11.3274 8.3973 0.0 0
M  V30 158 C 11.3274 10.9939 0.0 0 CFG=1
M  V30 159 C 4.5619 9.6956 0.0 0
M  V30 160 N 12.8044 11.0177 0.0 0
M  V30 161 C 10.5651 12.316 0.0 0
M  V30 162 C 3.7996 11.0177 0.0 0
M  V30 163 C 13.5429 9.7432 0.0 0
M  V30 164 C 9.0405 12.3399 0.0 0
M  V30 165 N 2.275 11.0415 0.0 0
M  V30 166 O 12.7687 8.4687 0.0 0
M  V30 167 C 15.0199 9.7671 0.0 0 CFG=1
M  V30 168 C 8.2782 13.662 0.0 0
M  V30 169 N 15.7583 8.4926 0.0 0
M  V30 170 C 15.7583 11.0892 0.0 0
M  V30 171 C 6.7535 13.6858 0.0 0
M  V30 172 C 14.996 7.2181 0.0 0
M  V30 173 C 14.996 12.4113 0.0 0
M  V30 174 N 5.9912 15.0079 0.0 0
M  V30 175 O 13.4714 7.2419 0.0 0
M  V30 176 C 15.7345 5.9436 0.0 0 CFG=1
M  V30 177 C 15.7345 13.7335 0.0 0
M  V30 178 N 14.9722 4.6691 0.0 0
M  V30 179 C 17.2115 5.9674 0.0 0
M  V30 180 O 17.2115 13.7573 0.0 0
M  V30 181 O 14.9722 15.0556 0.0 0
M  V30 182 C 13.4476 4.6929 0.0 0
M  V30 183 C 17.95 7.2895 0.0 0
M  V30 184 O 12.6853 6.0151 0.0 0
M  V30 185 C 12.6853 3.4184 0.0 0 CFG=1
M  V30 186 C 19.427 7.3134 0.0 0
M  V30 187 C 17.1877 8.6117 0.0 0
M  V30 188 N 13.4238 2.1439 0.0 0
M  V30 189 C 11.1607 3.4423 0.0 0
M  V30 190 C 10.3983 2.1678 0.0 0
M  V30 191 C 8.8737 2.1916 0.0 0
M  V30 192 C 11.1368 0.8933 0.0 0
M  V30 193 C 8.1114 0.9171 0.0 0
M  V30 194 C 10.3745 -0.3811 0.0 0
M  V30 195 C 8.8499 -0.3573 0.0 0
M  V30 196 O 8.0757 -1.6318 0.0 0
M  V30 END ATOM
M  V30 BEGIN BOND
M  V30 1 1 1 2
M  V30 2 1 2 3
M  V30 3 1 3 4 CFG=3
M  V30 4 1 3 5
M  V30 5 1 4 6
M  V30 6 2 5 7
M  V30 7 1 5 8
M  V30 8 2 6 9
M  V30 9 1 6 10
M  V30 10 1 11 8 CFG=3
M  V30 11 1 10 12 CFG=1
M  V30 12 1 10 13
M  V30 13 1 11 14
M  V30 14 1 11 15
M  V30 15 1 12 16
M  V30 16 1 13 17
M  V30 17 2 14 18
M  V30 18 1 14 19
M  V30 19 1 15 20
M  V30 20 2 16 21
M  V30 21 1 16 22
M  V30 22 2 17 23
M  V30 23 1 17 24
M  V30 24 1 25 19 CFG=3
M  V30 25 1 20 26
M  V30 26 1 20 27
M  V30 27 1 22 28 CFG=1
M  V30 28 1 22 29
M  V30 29 1 25 30
M  V30 30 1 25 31
M  V30 31 1 28 32
M  V30 32 1 29 33
M  V30 33 2 30 34
M  V30 34 1 30 35
M  V30 35 1 31 36
M  V30 36 1 31 37
M  V30 37 2 32 38
M  V30 38 1 32 39
M  V30 39 1 33 40
M  V30 40 1 35 41
M  V30 41 1 39 42 CFG=1
M  V30 42 1 39 43
M  V30 43 1 40 44
M  V30 44 1 41 45
M  V30 45 1 42 46
M  V30 46 1 44 47
M  V30 47 2 45 48
M  V30 48 1 45 49
M  V30 49 2 46 50
M  V30 50 1 46 51
M  V30 51 2 47 52
M  V30 52 1 47 53
M  V30 53 1 54 49 CFG=1
M  V30 54 1 51 55 CFG=1
M  V30 55 1 51 56
M  V30 56 1 54 57
M  V30 57 1 54 58
M  V30 58 1 55 59
M  V30 59 2 57 60
M  V30 60 1 57 61
M  V30 61 1 58 62
M  V30 62 2 59 63
M  V30 63 1 59 64
M  V30 64 1 65 61 CFG=1
M  V30 65 1 62 66
M  V30 66 1 64 67 CFG=1
M  V30 67 1 64 68
M  V30 68 1 65 69
M  V30 69 1 65 70
M  V30 70 2 66 71
M  V30 71 1 66 72
M  V30 72 1 67 73
M  V30 73 1 68 74
M  V30 74 2 69 75
M  V30 75 1 69 76
M  V30 76 1 70 77
M  V30 77 2 73 78
M  V30 78 1 73 79
M  V30 79 1 74 80
M  V30 80 1 81 76 CFG=1
M  V30 81 2 77 82
M  V30 82 1 77 83
M  V30 83 1 79 84 CFG=1
M  V30 84 1 79 85
M  V30 85 1 80 86
M  V30 86 1 81 87
M  V30 87 1 81 88
M  V30 88 1 84 89
M  V30 89 1 85 90
M  V30 90 1 86 91
M  V30 91 2 87 92
M  V30 92 1 87 93
M  V30 93 1 88 94
M  V30 94 2 89 95
M  V30 95 1 89 96
M  V30 96 2 90 97
M  V30 97 1 90 98
M  V30 98 2 91 99
M  V30 99 1 91 100
M  V30 100 1 94 101
M  V30 101 2 94 102
M  V30 102 1 96 103 CFG=3
M  V30 103 1 96 104
M  V30 104 2 101 105
M  V30 105 1 102 106
M  V30 106 1 103 107
M  V30 107 1 104 108
M  V30 108 2 107 109
M  V30 109 1 107 110
M  V30 110 1 108 111
M  V30 111 1 110 112 CFG=3
M  V30 112 1 110 113
M  V30 113 1 111 114
M  V30 114 1 112 115
M  V30 115 1 113 116
M  V30 116 1 114 117
M  V30 117 2 115 118
M  V30 118 1 115 119
M  V30 119 1 116 120
M  V30 120 2 116 121
M  V30 121 2 117 122
M  V30 122 1 117 123
M  V30 123 1 119 124 CFG=1
M  V30 124 1 119 125
M  V30 125 2 120 126
M  V30 126 1 121 127
M  V30 127 1 124 128
M  V30 128 1 125 129
M  V30 129 1 125 130 CFG=3
M  V30 130 2 128 131
M  V30 131 1 128 132
M  V30 132 1 129 133
M  V30 133 1 132 134 CFG=1
M  V30 134 1 132 135
M  V30 135 1 134 136
M  V30 136 1 135 137
M  V30 137 2 136 138
M  V30 138 1 136 139
M  V30 139 2 137 140
M  V30 140 1 137 141
M  V30 141 1 139 142 CFG=3
M  V30 142 1 139 143
M  V30 143 1 140 144
M  V30 144 2 141 145
M  V30 145 1 142 146
M  V30 146 1 143 147
M  V30 147 2 144 148
M  V30 148 2 146 149
M  V30 149 1 146 150
M  V30 150 2 147 151
M  V30 151 1 147 152
M  V30 152 1 150 153 CFG=3
M  V30 153 1 150 154
M  V30 154 1 153 155
M  V30 155 1 154 156
M  V30 156 2 155 157
M  V30 157 1 155 158
M  V30 158 1 156 159
M  V30 159 1 158 160 CFG=3
M  V30 160 1 158 161
M  V30 161 1 159 162
M  V30 162 1 160 163
M  V30 163 1 161 164
M  V30 164 1 162 165
M  V30 165 2 163 166
M  V30 166 1 163 167
M  V30 167 1 164 168
M  V30 168 1 167 169 CFG=3
M  V30 169 1 167 170
M  V30 170 1 168 171
M  V30 171 1 169 172
M  V30 172 1 170 173
M  V30 173 1 171 174
M  V30 174 2 172 175
M  V30 175 1 172 176
M  V30 176 1 173 177
M  V30 177 1 176 178 CFG=3
M  V30 178 1 176 179
M  V30 179 2 177 180
M  V30 180 1 177 181
M  V30 181 1 178 182
M  V30 182 1 179 183
M  V30 183 2 182 184
M  V30 184 1 182 185
M  V30 185 1 183 186
M  V30 186 1 183 187
M  V30 187 1 185 188 CFG=1
M  V30 188 1 185 189
M  V30 189 1 189 190
M  V30 190 2 190 191
M  V30 191 1 190 192
M  V30 192 1 191 193
M  V30 193 2 192 194
M  V30 194 2 193 195
M  V30 195 1 195 196
M  V30 196 1 105 106
M  V30 197 1 126 127
M  V30 198 1 145 148
M  V30 199 1 194 195
M  V30 END BOND
M  V30 BEGIN COLLECTION
M  V30 MDLV30/STEABS ATOMS=(23 3 10 11 22 25 39 51 54 64 65 79 81 96 110 119 125 132 139 150 158 167 176 185)
M  V30 END COLLECTION
M  V30 END CTAB
M  END
>  <PASS_MNA_COUNT>
883

>  <PEPTIDE>
YLEKKNFIHRDRAARNCLVGENH

>  <AA_MUTATION>
p.L364R

>  <PASS_MNA_NEW_COUNT>
5

>  <PASS_ACTIVITY_SPECTRUM>
0,252  0,213  Imatinib

>  <POSITION>
364

$$$$
Compound 9
Actelion Java MolfileCreator 2.0

  0  0  0  0  0  0              0 V3000
M  V30 BEGIN CTAB
M  V30 COUNTS 195 203 0 0 0
M  V30 BEGIN ATOM
M  V30 1 S 0.0 0.0 0.0 0
M  V30 2 C -0.3341 -1.4441 0.0 0
M  V30 3 C 1.4083 0.4893 0.0 0
M  V30 4 C -1.7902 -1.8857 0.0 0
M  V30 5 C -2.1244 -3.3298 0.0 0 CFG=2
M  V30 6 N -3.5804 -3.7714 0.0 0
M  V30 7 C -1.0383 -4.3085 0.0 0
M  V30 8 C -3.9146 -5.2155 0.0 0
M  V30 9 O -1.5515 -5.7049 0.0 0
M  V30 10 O -0.0238 -3.2105 0.0 0
M  V30 11 O -2.8285 -6.1942 0.0 0
M  V30 12 C -5.3707 -5.6571 0.0 0 CFG=1
M  V30 13 N -5.7049 -7.1013 0.0 0
M  V30 14 C -6.5045 -4.6307 0.0 0 CFG=2
M  V30 15 C -4.6188 -8.0799 0.0 0
M  V30 16 O -7.9606 -5.0723 0.0 0
M  V30 17 C -6.2181 -3.1388 0.0 0
M  V30 18 O -3.3656 -7.2683 0.0 0
M  V30 19 C -4.953 -9.5241 0.0 0 CFG=1
M  V30 20 N -3.8669 -10.5027 0.0 0
M  V30 21 C -6.409 -9.9656 0.0 0
M  V30 22 C -2.4586 -10.0134 0.0 0
M  V30 23 C -7.5428 -8.9392 0.0 0
M  V30 24 O -1.8141 -8.6409 0.0 0
M  V30 25 C -1.3725 -10.9921 0.0 0 CFG=1
M  V30 26 C -8.9989 -9.3808 0.0 0
M  V30 27 N 0.0358 -10.5027 0.0 0
M  V30 28 C -1.7067 -12.4362 0.0 0
M  V30 29 O -9.3331 -10.825 0.0 0
M  V30 30 O -10.2521 -8.4976 0.0 0
M  V30 31 C 0.3222 -9.0109 0.0 0
M  V30 32 C -3.1627 -12.8778 0.0 0
M  V30 33 O -0.537 -7.7457 0.0 0
M  V30 34 C 1.7305 -8.5215 0.0 0 CFG=1
M  V30 35 C -4.2965 -11.8514 0.0 0
M  V30 36 C -3.4969 -14.3219 0.0 0
M  V30 37 N 2.017 -7.0296 0.0 0
M  V30 38 C 2.6853 -9.6315 0.0 0
M  V30 39 C -5.7526 -12.293 0.0 0
M  V30 40 C -4.953 -14.7635 0.0 0
M  V30 41 C 0.8831 -6.0032 0.0 0
M  V30 42 C -6.0868 -13.7371 0.0 0
M  V30 43 O -0.5728 -6.4448 0.0 0
M  V30 44 C 1.1696 -4.5114 0.0 0 CFG=1
M  V30 45 N 2.5779 -4.022 0.0 0
M  V30 46 C 0.0358 -3.485 0.0 0
M  V30 47 C 3.664 -5.0007 0.0 0
M  V30 48 C -1.4202 -3.9266 0.0 0
M  V30 49 O 3.3298 -6.4448 0.0 0
M  V30 50 C 5.0723 -4.5114 0.0 0 CFG=1
M  V30 51 C -2.554 -2.9001 0.0 0
M  V30 52 N 6.1584 -5.49 0.0 0
M  V30 53 C 5.3588 -3.0195 0.0 0
M  V30 54 O -1.9095 -1.5276 0.0 0
M  V30 55 N -4.0817 -2.9837 0.0 0
M  V30 56 C 5.8242 -6.9342 0.0 0
M  V30 57 C 4.2249 -1.9931 0.0 0
M  V30 58 O 4.5233 -7.698 0.0 0
M  V30 59 C 6.9103 -7.9128 0.0 0 CFG=1
M  V30 60 N 2.7331 -2.2795 0.0 0
M  V30 61 C 4.3562 -0.4773 0.0 0
M  V30 62 N 6.5761 -9.357 0.0 0
M  V30 63 C 8.3186 -7.4235 0.0 0 CFG=2
M  V30 64 C 1.9692 -0.9547 0.0 0
M  V30 65 N 2.9598 0.167 0.0 0
M  V30 66 C 5.1201 -9.7986 0.0 0
M  V30 67 C 9.4047 -8.4022 0.0 0
M  V30 68 C 8.426 -5.8958 0.0 0
M  V30 69 O 3.9862 -8.7722 0.0 0
M  V30 70 C 4.7859 -11.2427 0.0 0 CFG=1
M  V30 71 C 10.6579 -7.5906 0.0 0
M  V30 72 N 3.3298 -11.6843 0.0 0
M  V30 73 C 5.872 -12.2214 0.0 0
M  V30 74 C 2.196 -10.6579 0.0 0
M  V30 75 C 7.2803 -11.732 0.0 0
M  V30 76 O 2.9837 -9.3689 0.0 0
M  V30 77 C 0.7399 -11.0995 0.0 0 CFG=1
M  V30 78 C 8.3664 -12.7107 0.0 0
M  V30 79 N 0.4057 -12.5436 0.0 0
M  V30 80 C -0.7399 -10.7056 0.0 0
M  V30 81 O 7.8532 -14.1071 0.0 0
M  V30 82 O 9.8463 -12.5794 0.0 0
M  V30 83 C 1.4918 -13.5223 0.0 0
M  V30 84 O 2.9001 -13.0329 0.0 0
M  V30 85 C 1.1576 -14.9664 0.0 0 CFG=1
M  V30 86 N -0.2983 -15.408 0.0 0
M  V30 87 C 2.2437 -15.9451 0.0 0
M  V30 88 C -1.4321 -14.3816 0.0 0
M  V30 89 C 3.6521 -15.4557 0.0 0
M  V30 90 O -1.1457 -12.8897 0.0 0
M  V30 91 C -2.8882 -14.8232 0.0 0 CFG=1
M  V30 92 C 4.7381 -16.4344 0.0 0
M  V30 93 C 3.9385 -13.9639 0.0 0
M  V30 94 N -4.022 -13.7968 0.0 0
M  V30 95 C -3.2224 -16.2673 0.0 0 CFG=2
M  V30 96 C 6.1465 -15.9451 0.0 0
M  V30 97 C 5.3468 -13.4745 0.0 0
M  V30 98 C -3.7356 -12.3049 0.0 0
M  V30 99 O -4.6785 -16.7089 0.0 0
M  V30 100 C -2.1363 -17.246 0.0 0
M  V30 101 C 6.4329 -14.4532 0.0 0
M  V30 102 O -2.2557 -12.1736 0.0 0
M  V30 103 C -4.8694 -11.2785 0.0 0 CFG=1
M  V30 104 N -4.7381 -9.7628 0.0 0
M  V30 105 C -6.3613 -11.5649 0.0 0
M  V30 106 C -3.4611 -8.987 0.0 0
M  V30 107 C -6.1345 -9.1183 0.0 0
M  V30 108 C -7.1371 -10.2402 0.0 0
M  V30 109 O -2.4108 -10.0015 0.0 0
M  V30 110 C -3.485 -7.4593 0.0 0 CFG=1
M  V30 111 N -2.2079 -6.6835 0.0 0
M  V30 112 C -4.8097 -6.6835 0.0 0
M  V30 113 C -0.9309 -7.4116 0.0 0
M  V30 114 C -6.1345 -7.4116 0.0 0
M  V30 115 O -1.3247 -8.8438 0.0 0
M  V30 116 C 0.3461 -6.6477 0.0 0 CFG=1
M  V30 117 C -7.4593 -6.6477 0.0 0
M  V30 118 N 0.3222 -5.1201 0.0 0
M  V30 119 C 1.6231 -7.3758 0.0 0
M  V30 120 N -8.7841 -7.3758 0.0 0
M  V30 121 C -1.0025 -4.3443 0.0 0
M  V30 122 C 1.5992 -8.8557 0.0 0
M  V30 123 C -10.1089 -6.6119 0.0 0
M  V30 124 O -2.2199 -5.2155 0.0 0
M  V30 125 C -1.0264 -2.8166 0.0 0 CFG=1
M  V30 126 O 0.1312 -9.2496 0.0 0
M  V30 127 O 2.6495 -9.8702 0.0 0
M  V30 128 N -10.1327 -5.0842 0.0 0
M  V30 129 N -11.5172 -7.1848 0.0 0
M  V30 130 N 0.2506 -2.0528 0.0 0
M  V30 131 C -2.3511 -2.0528 0.0 0
M  V30 132 C 1.5276 -2.7927 0.0 0
M  V30 133 O -3.8788 -2.0766 0.0 0
M  V30 134 O 1.1338 -4.2249 0.0 0
M  V30 135 C 2.8047 -2.0289 0.0 0 CFG=1
M  V30 136 N 4.1533 -2.6256 0.0 0
M  V30 137 C 2.936 -0.5132 0.0 0
M  V30 138 C 4.4398 -4.0698 0.0 0
M  V30 139 C 5.132 -1.4918 0.0 0
M  V30 140 C 4.3801 -0.179 0.0 0
M  V30 141 O 5.9197 -4.1533 0.0 0
M  V30 142 C 3.3059 -5.0484 0.0 0 CFG=1
M  V30 143 N 3.5924 -6.4926 0.0 0
M  V30 144 C 1.8499 -4.5591 0.0 0
M  V30 145 C 5.0007 -6.9342 0.0 0
M  V30 146 C 1.5157 -3.0672 0.0 0
M  V30 147 O 6.0868 -5.9078 0.0 0
M  V30 148 C 5.2871 -8.3783 0.0 0 CFG=1
M  V30 149 O 1.8737 -2.017 0.0 0
M  V30 150 N -0.0119 -2.936 0.0 0
M  V30 151 N 6.6955 -8.8199 0.0 0
M  V30 152 C 4.1533 -9.357 0.0 0
M  V30 153 C 7.7815 -7.7935 0.0 0
M  V30 154 C 2.6973 -8.8676 0.0 0
M  V30 155 O 7.8054 -6.2658 0.0 0
M  V30 156 C 9.1899 -8.2351 0.0 0 CFG=1
M  V30 157 C 1.456 -9.7269 0.0 0
M  V30 158 C 2.2079 -7.4116 0.0 0
M  V30 159 N 10.276 -7.2087 0.0 0
M  V30 160 C 9.4763 -9.6792 0.0 0
M  V30 161 C 0.2148 -8.8199 0.0 0
M  V30 162 C 1.277 -11.1949 0.0 0
M  V30 163 N 0.6802 -7.3877 0.0 0
M  V30 164 C 9.9418 -5.7168 0.0 0
M  V30 165 C 8.3425 -10.6579 0.0 0
M  V30 166 C -1.1815 -9.4166 0.0 0
M  V30 167 C -0.1193 -11.7917 0.0 0
M  V30 168 O 8.5573 -5.0484 0.0 0
M  V30 169 C 11.0279 -4.6904 0.0 0 CFG=1
M  V30 170 C 8.6289 -12.102 0.0 0
M  V30 171 C -1.3605 -10.8846 0.0 0
M  V30 172 N 12.4362 -5.132 0.0 0
M  V30 173 C 10.6937 -3.1985 0.0 0
M  V30 174 O 10.0373 -12.5436 0.0 0
M  V30 175 N 7.6264 -13.212 0.0 0
M  V30 176 C 12.7226 -6.5761 0.0 0
M  V30 177 C 11.7798 -2.1721 0.0 0
M  V30 178 O 11.5888 -7.5548 0.0 0
M  V30 179 C 14.131 -7.0177 0.0 0 CFG=1
M  V30 180 C 11.6007 -0.6564 0.0 0
M  V30 181 C 13.2239 -2.4586 0.0 0
M  V30 182 N 15.217 -5.9913 0.0 0
M  V30 183 C 14.4174 -8.4618 0.0 0
M  V30 184 C 12.9494 -0.0119 0.0 0
M  V30 185 C 10.3595 0.2506 0.0 0
M  V30 186 N 13.9639 -1.1338 0.0 0
M  V30 187 C 16.6254 -6.4329 0.0 0
M  V30 188 S 15.8257 -8.9034 0.0 0
M  V30 189 C 13.0807 1.5038 0.0 0
M  V30 190 C 10.4908 1.7663 0.0 0
M  V30 191 O 16.9118 -7.877 0.0 0
M  V30 192 C 17.7114 -5.4065 0.0 0 CFG=1
M  V30 193 C 11.8394 2.4108 0.0 0
M  V30 194 N 17.3773 -3.9146 0.0 0
M  V30 195 C 19.1198 -5.8481 0.0 0
M  V30 END ATOM
M  V30 BEGIN BOND
M  V30 1 1 1 2
M  V30 2 1 1 3
M  V30 3 1 2 4
M  V30 4 1 4 5
M  V30 5 1 5 6 CFG=1
M  V30 6 1 5 7
M  V30 7 1 6 8
M  V30 8 2 7 9
M  V30 9 1 7 10
M  V30 10 2 8 11
M  V30 11 1 8 12
M  V30 12 1 12 13 CFG=1
M  V30 13 1 12 14
M  V30 14 1 13 15
M  V30 15 1 14 16 CFG=3
M  V30 16 1 14 17
M  V30 17 2 15 18
M  V30 18 1 15 19
M  V30 19 1 19 20 CFG=1
M  V30 20 1 19 21
M  V30 21 1 20 22
M  V30 22 1 21 23
M  V30 23 2 22 24
M  V30 24 1 22 25
M  V30 25 1 23 26
M  V30 26 1 25 27 CFG=1
M  V30 27 1 25 28
M  V30 28 2 26 29
M  V30 29 1 26 30
M  V30 30 1 27 31
M  V30 31 1 28 32
M  V30 32 2 31 33
M  V30 33 1 31 34
M  V30 34 2 32 35
M  V30 35 1 32 36
M  V30 36 1 34 37 CFG=1
M  V30 37 1 34 38
M  V30 38 1 35 39
M  V30 39 2 36 40
M  V30 40 1 37 41
M  V30 41 2 39 42
M  V30 42 2 41 43
M  V30 43 1 41 44
M  V30 44 1 44 45 CFG=3
M  V30 45 1 44 46
M  V30 46 1 45 47
M  V30 47 1 46 48
M  V30 48 2 47 49
M  V30 49 1 47 50
M  V30 50 1 48 51
M  V30 51 1 50 52 CFG=3
M  V30 52 1 50 53
M  V30 53 2 51 54
M  V30 54 1 51 55
M  V30 55 1 52 56
M  V30 56 1 53 57
M  V30 57 2 56 58
M  V30 58 1 56 59
M  V30 59 1 57 60
M  V30 60 2 57 61
M  V30 61 1 59 62 CFG=3
M  V30 62 1 59 63
M  V30 63 2 60 64
M  V30 64 1 61 65
M  V30 65 1 62 66
M  V30 66 1 63 67
M  V30 67 1 63 68 CFG=1
M  V30 68 2 66 69
M  V30 69 1 66 70
M  V30 70 1 67 71
M  V30 71 1 70 72 CFG=3
M  V30 72 1 70 73
M  V30 73 1 72 74
M  V30 74 1 73 75
M  V30 75 2 74 76
M  V30 76 1 74 77
M  V30 77 1 75 78
M  V30 78 1 77 79 CFG=1
M  V30 79 1 77 80
M  V30 80 2 78 81
M  V30 81 1 78 82
M  V30 82 1 79 83
M  V30 83 2 83 84
M  V30 84 1 83 85
M  V30 85 1 85 86 CFG=3
M  V30 86 1 85 87
M  V30 87 1 86 88
M  V30 88 1 87 89
M  V30 89 2 88 90
M  V30 90 1 88 91
M  V30 91 2 89 92
M  V30 92 1 89 93
M  V30 93 1 91 94 CFG=3
M  V30 94 1 91 95
M  V30 95 1 92 96
M  V30 96 2 93 97
M  V30 97 1 94 98
M  V30 98 1 95 99 CFG=1
M  V30 99 1 95 100
M  V30 100 2 96 101
M  V30 101 2 98 102
M  V30 102 1 103 98 CFG=3
M  V30 103 1 103 104
M  V30 104 1 103 105
M  V30 105 1 104 106
M  V30 106 1 104 107
M  V30 107 1 105 108
M  V30 108 2 106 109
M  V30 109 1 106 110
M  V30 110 1 110 111 CFG=3
M  V30 111 1 110 112
M  V30 112 1 111 113
M  V30 113 1 112 114
M  V30 114 2 113 115
M  V30 115 1 113 116
M  V30 116 1 114 117
M  V30 117 1 116 118 CFG=1
M  V30 118 1 116 119
M  V30 119 1 117 120
M  V30 120 1 118 121
M  V30 121 1 119 122
M  V30 122 1 120 123
M  V30 123 2 121 124
M  V30 124 1 121 125
M  V30 125 2 122 126
M  V30 126 1 122 127
M  V30 127 2 123 128
M  V30 128 1 123 129
M  V30 129 1 125 130 CFG=3
M  V30 130 1 125 131
M  V30 131 1 130 132
M  V30 132 1 131 133
M  V30 133 2 132 134
M  V30 134 1 135 132 CFG=3
M  V30 135 1 135 136
M  V30 136 1 135 137
M  V30 137 1 136 138
M  V30 138 1 136 139
M  V30 139 1 137 140
M  V30 140 2 138 141
M  V30 141 1 138 142
M  V30 142 1 142 143 CFG=1
M  V30 143 1 142 144
M  V30 144 1 143 145
M  V30 145 1 144 146
M  V30 146 2 145 147
M  V30 147 1 145 148
M  V30 148 2 146 149
M  V30 149 1 146 150
M  V30 150 1 148 151 CFG=1
M  V30 151 1 148 152
M  V30 152 1 151 153
M  V30 153 1 152 154
M  V30 154 2 153 155
M  V30 155 1 153 156
M  V30 156 1 154 157
M  V30 157 2 154 158
M  V30 158 1 156 159 CFG=1
M  V30 159 1 156 160
M  V30 160 2 157 161
M  V30 161 1 157 162
M  V30 162 1 158 163
M  V30 163 1 159 164
M  V30 164 1 160 165
M  V30 165 1 161 166
M  V30 166 2 162 167
M  V30 167 2 164 168
M  V30 168 1 164 169
M  V30 169 1 165 170
M  V30 170 2 166 171
M  V30 171 1 169 172 CFG=3
M  V30 172 1 169 173
M  V30 173 2 170 174
M  V30 174 1 170 175
M  V30 175 1 172 176
M  V30 176 1 173 177
M  V30 177 2 176 178
M  V30 178 1 176 179
M  V30 179 1 177 180
M  V30 180 2 177 181
M  V30 181 1 179 182 CFG=1
M  V30 182 1 179 183
M  V30 183 2 180 184
M  V30 184 1 180 185
M  V30 185 1 181 186
M  V30 186 1 182 187
M  V30 187 1 183 188
M  V30 188 1 184 189
M  V30 189 2 185 190
M  V30 190 2 187 191
M  V30 191 1 187 192
M  V30 192 2 189 193
M  V30 193 1 192 194 CFG=1
M  V30 194 1 192 195
M  V30 195 1 40 42
M  V30 196 1 64 65
M  V30 197 1 97 101
M  V30 198 1 107 108
M  V30 199 1 139 140
M  V30 200 1 161 163
M  V30 201 1 167 171
M  V30 202 1 184 186
M  V30 203 1 190 193
M  V30 END BOND
M  V30 BEGIN COLLECTION
M  V30 MDLV30/STEABS ATOMS=(26 5 12 14 19 25 34 44 50 59 63 70 77 85 91 95 103 110 116 125 135 142 148 156 169 179 192)
M  V30 END COLLECTION
M  V30 END CTAB
M  END
>  <PASS_MNA_COUNT>
993

>  <PEPTIDE>
ACWQWNPSDRPTFAEIHQAFETM

>  <AA_MUTATION>
p.S485T

>  <PASS_MNA_NEW_COUNT>
33

>  <PASS_ACTIVITY_SPECTRUM>
0,263  0,204  Imatinib

>  <POSITION>
485

$$$$
Compound 10
Actelion Java MolfileCreator 2.0

  0  0  0  0  0  0              0 V3000
M  V30 BEGIN CTAB
M  V30 COUNTS 194 196 0 0 0
M  V30 BEGIN ATOM
M  V30 1 S 0.0 0.0 0.0 0
M  V30 2 C 0.394 -1.4208 0.0 0
M  V30 3 C 1.8746 -1.397 0.0 0 CFG=2
M  V30 4 N 2.6149 -2.6746 0.0 0
M  V30 5 C 2.6149 -0.0716 0.0 0
M  V30 6 C 1.8387 -3.9522 0.0 0
M  V30 7 O 3.9163 0.6686 0.0 0
M  V30 8 N 1.8387 1.2537 0.0 0
M  V30 9 O 0.4895 -3.2119 0.0 0
M  V30 10 C 2.579 -5.2298 0.0 0 CFG=1
M  V30 11 C 2.579 2.579 0.0 0 CFG=2
M  V30 12 N 1.8149 -6.5074 0.0 0
M  V30 13 C 4.0596 -5.2059 0.0 0
M  V30 14 C 4.0596 2.6029 0.0 0
M  V30 15 C 1.8149 3.9044 0.0 0 CFG=2
M  V30 16 C 0.2865 -6.4835 0.0 0
M  V30 17 C 4.7999 -3.8805 0.0 0
M  V30 18 O 4.9313 1.4328 0.0 0
M  V30 19 N 4.7999 3.9283 0.0 0
M  V30 20 C 0.2865 3.9283 0.0 0
M  V30 21 C 2.5552 5.2298 0.0 0
M  V30 22 O -1.0149 -5.6715 0.0 0
M  V30 23 C -0.4776 -7.7611 0.0 0 CFG=1
M  V30 24 C 6.2805 -3.8566 0.0 0
M  V30 25 C 6.2805 3.9522 0.0 0 CFG=2
M  V30 26 C -0.4776 5.2536 0.0 0
M  V30 27 N -2.0059 -7.7372 0.0 0
M  V30 28 C 0.2507 -9.0387 0.0 0
M  V30 29 O 6.8536 -5.2178 0.0 0
M  V30 30 O 6.3044 -2.3283 0.0 0
M  V30 31 C 7.0208 2.6746 0.0 0
M  V30 32 C 7.0208 5.2775 0.0 0
M  V30 33 C -2.782 -6.4118 0.0 0
M  V30 34 C 1.7313 -9.0148 0.0 0
M  V30 35 O 6.2447 1.397 0.0 0
M  V30 36 N 8.5014 2.6984 0.0 0
M  V30 37 C 8.5014 5.3014 0.0 0
M  V30 38 O -2.5671 -4.9074 0.0 0
M  V30 39 C -4.3104 -6.388 0.0 0 CFG=1
M  V30 40 C 2.4716 -10.2924 0.0 0
M  V30 41 C 9.2417 1.4208 0.0 0 CFG=2
M  V30 42 C 9.2417 6.6268 0.0 0
M  V30 43 N -5.0745 -5.0626 0.0 0
M  V30 44 C -5.0745 -7.6656 0.0 0
M  V30 45 N 3.9522 -10.2685 0.0 0
M  V30 46 C 8.4656 0.1432 0.0 0
M  V30 47 C 10.7223 1.4447 0.0 0
M  V30 48 N 10.7223 6.6506 0.0 0
M  V30 49 C -4.3342 -3.7372 0.0 0
M  V30 50 C -4.3342 -8.9432 0.0 0
M  V30 51 C 4.6925 -11.5461 0.0 0
M  V30 52 O 6.9492 0.3462 0.0 0
M  V30 53 N 9.2059 -1.1343 0.0 0
M  V30 54 C 11.4626 0.1671 0.0 0
M  V30 55 C 11.4626 7.976 0.0 0
M  V30 56 O -2.8537 -3.7134 0.0 0
M  V30 57 C -5.1104 -2.4119 0.0 0 CFG=1
M  V30 58 C -5.1104 -10.2208 0.0 0
M  V30 59 C -2.8656 -9.0984 0.0 0
M  V30 60 N 3.9283 -12.8237 0.0 0
M  V30 61 N 6.1611 -11.7014 0.0 0
M  V30 62 C 8.4417 -2.4119 0.0 0 CFG=2
M  V30 63 C 12.9431 0.191 0.0 0
M  V30 64 N 10.6864 9.3014 0.0 0
M  V30 65 N 12.9431 7.9999 0.0 0
M  V30 66 N -6.6387 -2.388 0.0 0
M  V30 67 C -4.3701 -1.0865 0.0 0
M  V30 68 C 6.9133 -2.388 0.0 0
M  V30 69 C 9.182 -3.6895 0.0 0
M  V30 70 O 13.6834 1.5164 0.0 0
M  V30 71 N 13.6834 -1.0865 0.0 0
M  V30 72 C -7.4029 -3.6656 0.0 0
M  V30 73 C -2.8895 -1.0626 0.0 0
M  V30 74 O 6.6506 -3.8447 0.0 0
M  V30 75 N 6.1492 -1.0626 0.0 0
M  V30 76 C 8.4178 -4.9671 0.0 0
M  V30 77 O -8.9312 -3.6417 0.0 0
M  V30 78 C -6.6626 -4.9432 0.0 0 CFG=1
M  V30 79 C -2.1492 -2.3402 0.0 0
M  V30 80 C -2.1492 0.2626 0.0 0
M  V30 81 C 4.6208 -1.0387 0.0 0 CFG=2
M  V30 82 C 9.1581 -6.2447 0.0 0
M  V30 83 N -7.4387 -6.2208 0.0 0
M  V30 84 C -5.182 -4.9193 0.0 0
M  V30 85 C -0.6686 -2.3164 0.0 0
M  V30 86 C -0.6686 0.2865 0.0 0
M  V30 87 C 3.8447 -2.3164 0.0 0
M  V30 88 C 3.8447 0.2865 0.0 0
M  V30 89 O 10.5909 -6.5909 0.0 0
M  V30 90 O 8.7163 -7.6656 0.0 0
M  V30 91 C -8.967 -6.1969 0.0 0
M  V30 92 C -4.4417 -6.1969 0.0 0
M  V30 93 C 0.0597 -0.991 0.0 0
M  V30 94 O 4.991 -3.2357 0.0 0
M  V30 95 N 2.3164 -2.2925 0.0 0
M  V30 96 C 2.3164 0.3104 0.0 0
M  V30 97 C 4.7163 1.5044 0.0 0
M  V30 98 O -9.7432 -4.8716 0.0 0
M  V30 99 C -9.7432 -7.4745 0.0 0 CFG=1
M  V30 100 O -4.8835 -7.6178 0.0 0
M  V30 101 O -3.1402 -6.8895 0.0 0
M  V30 102 O 1.5283 -0.788 0.0 0
M  V30 103 C 1.5402 -3.5701 0.0 0 CFG=2
M  V30 104 N -11.2715 -7.4506 0.0 0
M  V30 105 C -9.0029 -8.7521 0.0 0
M  V30 106 C 2.2805 -4.8477 0.0 0
M  V30 107 C 0.0119 -3.5462 0.0 0
M  V30 108 C -12.0357 -6.1253 0.0 0
M  V30 109 C -7.5223 -8.7282 0.0 0
M  V30 110 O 3.7492 -5.0029 0.0 0
M  V30 111 N 1.5164 -6.1253 0.0 0
M  V30 112 C -0.7522 -4.8238 0.0 0
M  V30 113 O -11.2954 -4.7999 0.0 0
M  V30 114 C -13.564 -6.1014 0.0 0 CFG=1
M  V30 115 C -6.782 -10.0058 0.0 0
M  V30 116 C -6.782 -7.4029 0.0 0
M  V30 117 C 2.2566 -7.4029 0.0 0 CFG=2
M  V30 118 O -0.0238 -6.1014 0.0 0
M  V30 119 N -2.185 -4.2507 0.0 0
M  V30 120 N -14.3282 -4.776 0.0 0
M  V30 121 C -14.3282 -7.379 0.0 0
M  V30 122 C 3.7372 -7.379 0.0 0
M  V30 123 C 1.8149 -8.8238 0.0 0
M  V30 124 C -13.5879 -3.4507 0.0 0
M  V30 125 C -13.5879 -8.6566 0.0 0
M  V30 126 O 4.4775 -6.0536 0.0 0
M  V30 127 N 4.4775 -8.6566 0.0 0
M  V30 128 O -12.1073 -3.4268 0.0 0
M  V30 129 C -14.364 -2.1253 0.0 0 CFG=1
M  V30 130 C -14.364 -9.9342 0.0 0
M  V30 131 C -12.1073 -8.6327 0.0 0
M  V30 132 C 5.9581 -8.6327 0.0 0 CFG=2
M  V30 133 N -13.6237 -0.7999 0.0 0
M  V30 134 C -15.8924 -2.1014 0.0 0
M  V30 135 C 6.6984 -7.3074 0.0 0
M  V30 136 C 6.6984 -9.9103 0.0 0
M  V30 137 C -12.1431 -0.7761 0.0 0
M  V30 138 C -16.6565 -3.379 0.0 0
M  V30 139 O 5.9342 -5.982 0.0 0
M  V30 140 N 8.179 -7.2835 0.0 0
M  V30 141 C 8.179 -9.8864 0.0 0
M  V30 142 C 6.0775 -11.2715 0.0 0
M  V30 143 O -11.4029 -2.0537 0.0 0
M  V30 144 C -11.4029 0.5492 0.0 0
M  V30 145 O -15.9162 -4.6566 0.0 0
M  V30 146 N -18.1849 -3.3551 0.0 0
M  V30 147 C 8.9193 -5.9581 0.0 0 CFG=2
M  V30 148 N -9.9223 0.5731 0.0 0
M  V30 149 C 8.1551 -4.6328 0.0 0
M  V30 150 C 10.3999 -5.9342 0.0 0
M  V30 151 C -9.182 1.8984 0.0 0
M  V30 152 O 6.6387 -4.788 0.0 0
M  V30 153 N 8.8954 -3.3074 0.0 0
M  V30 154 C 11.1402 -4.6089 0.0 0
M  V30 155 C 11.1402 -7.2118 0.0 0
M  V30 156 O -9.9581 3.2238 0.0 0
M  V30 157 C -7.7014 1.9223 0.0 0 CFG=1
M  V30 158 C 8.1312 -1.982 0.0 0 CFG=2
M  V30 159 N -6.9611 0.6447 0.0 0
M  V30 160 C -6.9611 3.2477 0.0 0
M  V30 161 C 6.6029 -1.9581 0.0 0
M  V30 162 C 8.8715 -0.6567 0.0 0
M  V30 163 C -5.4805 3.2716 0.0 0
M  V30 164 O 5.982 -3.3193 0.0 0
M  V30 165 N 5.8387 -0.6328 0.0 0
M  V30 166 C 8.0954 0.6686 0.0 0
M  V30 167 C -4.7402 4.5969 0.0 0
M  V30 168 C -4.7402 1.994 0.0 0
M  V30 169 C 4.3104 -0.6089 0.0 0 CFG=2
M  V30 170 C 8.4894 2.1372 0.0 0
M  V30 171 C 6.579 0.5134 0.0 0
M  V30 172 C -3.2596 4.6208 0.0 0
M  V30 173 C -3.2596 2.0178 0.0 0
M  V30 174 C 3.5462 -1.8865 0.0 0
M  V30 175 C 3.5462 0.7164 0.0 0
M  V30 176 C -2.5193 3.3432 0.0 0
M  V30 177 O 4.4178 -3.0566 0.0 0
M  V30 178 N 2.0178 -1.8626 0.0 0
M  V30 179 C 2.0178 0.7402 0.0 0
M  V30 180 O -1.0387 3.3671 0.0 0
M  V30 181 C 1.2417 -3.1402 0.0 0 CFG=2
M  V30 182 C 0.9552 1.8387 0.0 0
M  V30 183 C 1.0984 -0.4298 0.0 0
M  V30 184 C 1.982 -4.4178 0.0 0
M  V30 185 C -0.2865 -3.1163 0.0 0
M  V30 186 O 3.3671 -4.9432 0.0 0
M  V30 187 O 1.2179 -5.6954 0.0 0
M  V30 188 C -1.0507 -4.3939 0.0 0
M  V30 189 C -2.579 -4.3701 0.0 0
M  V30 190 C -0.3223 -5.6715 0.0 0
M  V30 191 C -3.3432 -5.6477 0.0 0
M  V30 192 C -1.0865 -6.9492 0.0 0
M  V30 193 C -2.6029 -6.9253 0.0 0
M  V30 194 O -3.2238 -8.2865 0.0 0
M  V30 END ATOM
M  V30 BEGIN BOND
M  V30 1 1 1 2
M  V30 2 1 2 3
M  V30 3 1 3 4 CFG=1
M  V30 4 1 3 5
M  V30 5 1 4 6
M  V30 6 2 5 7
M  V30 7 1 5 8
M  V30 8 2 6 9
M  V30 9 1 6 10
M  V30 10 1 11 8 CFG=1
M  V30 11 1 10 12 CFG=3
M  V30 12 1 10 13
M  V30 13 1 11 14
M  V30 14 1 11 15
M  V30 15 1 12 16
M  V30 16 1 13 17
M  V30 17 2 14 18
M  V30 18 1 14 19
M  V30 19 1 15 20
M  V30 20 1 15 21 CFG=3
M  V30 21 2 16 22
M  V30 22 1 16 23
M  V30 23 1 17 24
M  V30 24 1 25 19 CFG=1
M  V30 25 1 20 26
M  V30 26 1 23 27 CFG=3
M  V30 27 1 23 28
M  V30 28 2 24 29
M  V30 29 1 24 30
M  V30 30 1 25 31
M  V30 31 1 25 32
M  V30 32 1 27 33
M  V30 33 1 28 34
M  V30 34 2 31 35
M  V30 35 1 31 36
M  V30 36 1 32 37
M  V30 37 2 33 38
M  V30 38 1 33 39
M  V30 39 1 34 40
M  V30 40 1 41 36 CFG=1
M  V30 41 1 37 42
M  V30 42 1 39 43 CFG=3
M  V30 43 1 39 44
M  V30 44 1 40 45
M  V30 45 1 41 46
M  V30 46 1 41 47
M  V30 47 1 42 48
M  V30 48 1 43 49
M  V30 49 1 44 50
M  V30 50 1 45 51
M  V30 51 2 46 52
M  V30 52 1 46 53
M  V30 53 1 47 54
M  V30 54 1 48 55
M  V30 55 2 49 56
M  V30 56 1 49 57
M  V30 57 1 50 58
M  V30 58 1 50 59
M  V30 59 2 51 60
M  V30 60 1 51 61
M  V30 61 1 62 53 CFG=1
M  V30 62 1 54 63
M  V30 63 2 55 64
M  V30 64 1 55 65
M  V30 65 1 57 66 CFG=1
M  V30 66 1 57 67
M  V30 67 1 62 68
M  V30 68 1 62 69
M  V30 69 2 63 70
M  V30 70 1 63 71
M  V30 71 1 66 72
M  V30 72 1 67 73
M  V30 73 2 68 74
M  V30 74 1 68 75
M  V30 75 1 69 76
M  V30 76 2 72 77
M  V30 77 1 72 78
M  V30 78 2 73 79
M  V30 79 1 73 80
M  V30 80 1 81 75 CFG=3
M  V30 81 1 76 82
M  V30 82 1 78 83 CFG=3
M  V30 83 1 78 84
M  V30 84 1 79 85
M  V30 85 2 80 86
M  V30 86 1 81 87
M  V30 87 1 81 88
M  V30 88 2 82 89
M  V30 89 1 82 90
M  V30 90 1 83 91
M  V30 91 1 84 92
M  V30 92 2 85 93
M  V30 93 2 87 94
M  V30 94 1 87 95
M  V30 95 1 88 96
M  V30 96 1 88 97
M  V30 97 2 91 98
M  V30 98 1 91 99
M  V30 99 2 92 100
M  V30 100 1 92 101
M  V30 101 1 93 102
M  V30 102 1 103 95 CFG=3
M  V30 103 1 99 104 CFG=3
M  V30 104 1 99 105
M  V30 105 1 103 106
M  V30 106 1 103 107
M  V30 107 1 104 108
M  V30 108 1 105 109
M  V30 109 2 106 110
M  V30 110 1 106 111
M  V30 111 1 107 112
M  V30 112 2 108 113
M  V30 113 1 108 114
M  V30 114 1 109 115
M  V30 115 1 109 116
M  V30 116 1 117 111 CFG=3
M  V30 117 2 112 118
M  V30 118 1 112 119
M  V30 119 1 114 120 CFG=3
M  V30 120 1 114 121
M  V30 121 1 117 122
M  V30 122 1 117 123
M  V30 123 1 120 124
M  V30 124 1 121 125
M  V30 125 2 122 126
M  V30 126 1 122 127
M  V30 127 2 124 128
M  V30 128 1 124 129
M  V30 129 1 125 130
M  V30 130 1 125 131
M  V30 131 1 132 127 CFG=3
M  V30 132 1 129 133 CFG=3
M  V30 133 1 129 134
M  V30 134 1 132 135
M  V30 135 1 132 136
M  V30 136 1 133 137
M  V30 137 1 134 138
M  V30 138 2 135 139
M  V30 139 1 135 140
M  V30 140 1 136 141
M  V30 141 1 136 142
M  V30 142 2 137 143
M  V30 143 1 137 144
M  V30 144 2 138 145
M  V30 145 1 138 146
M  V30 146 1 147 140 CFG=3
M  V30 147 1 144 148
M  V30 148 1 147 149
M  V30 149 1 147 150
M  V30 150 1 148 151
M  V30 151 2 149 152
M  V30 152 1 149 153
M  V30 153 1 150 154
M  V30 154 1 150 155
M  V30 155 2 151 156
M  V30 156 1 151 157
M  V30 157 1 158 153 CFG=3
M  V30 158 1 157 159 CFG=3
M  V30 159 1 157 160
M  V30 160 1 158 161
M  V30 161 1 158 162
M  V30 162 1 160 163
M  V30 163 2 161 164
M  V30 164 1 161 165
M  V30 165 1 162 166
M  V30 166 2 163 167
M  V30 167 1 163 168
M  V30 168 1 169 165 CFG=3
M  V30 169 1 166 170
M  V30 170 1 166 171
M  V30 171 1 167 172
M  V30 172 2 168 173
M  V30 173 1 169 174
M  V30 174 1 169 175
M  V30 175 2 172 176
M  V30 176 2 174 177
M  V30 177 1 174 178
M  V30 178 1 175 179
M  V30 179 1 176 180
M  V30 180 1 181 178 CFG=3
M  V30 181 1 179 182
M  V30 182 1 179 183
M  V30 183 1 181 184
M  V30 184 1 181 185
M  V30 185 2 184 186
M  V30 186 1 184 187
M  V30 187 1 185 188
M  V30 188 2 188 189
M  V30 189 1 188 190
M  V30 190 1 189 191
M  V30 191 2 190 192
M  V30 192 2 191 193
M  V30 193 1 193 194
M  V30 194 1 86 93
M  V30 195 1 173 176
M  V30 196 1 192 193
M  V30 END BOND
M  V30 BEGIN COLLECTION
M  V30 MDLV30/STEABS ATOMS=(23 3 10 11 15 23 25 39 41 57 62 78 81 99 103 114 117 129 132 147 157 158 169 181)
M  V30 END COLLECTION
M  V30 END CTAB
M  END
>  <PASS_MNA_COUNT>
780

>  <PEPTIDE>
YGNLLDYLRECIRQEVNAVVLLY

>  <AA_MUTATION>
p.N331I

>  <PASS_MNA_NEW_COUNT>
9

>  <PASS_ACTIVITY_SPECTRUM>
0,272  0,196  Imatinib

>  <POSITION>
331

$$$$
Compound 11
Actelion Java MolfileCreator 2.0

  0  0  0  0  0  0              0 V3000
M  V30 BEGIN CTAB
M  V30 COUNTS 182 183 0 0 0
M  V30 BEGIN ATOM
M  V30 1 S 0.0 0.0 0.0 0
M  V30 2 C -1.5309 0.0239 0.0 0
M  V30 3 C 0.7415 -1.2797 0.0 0
M  V30 4 C -2.3083 1.3515 0.0 0
M  V30 5 C -3.8393 1.3754 0.0 0 CFG=2
M  V30 6 N -4.6167 2.703 0.0 0
M  V30 7 C -4.6167 0.0956 0.0 0
M  V30 8 C -6.1476 2.7269 0.0 0
M  V30 9 O -6.1476 0.1196 0.0 0
M  V30 10 N -3.8752 -1.184 0.0 0
M  V30 11 O -6.9251 1.4472 0.0 0
M  V30 12 C -6.9251 4.0546 0.0 0 CFG=1
M  V30 13 C -4.6406 -2.4638 0.0 0 CFG=2
M  V30 14 N -8.456 4.0785 0.0 0
M  V30 15 C -6.1835 5.3822 0.0 0
M  V30 16 C -6.1716 -2.4399 0.0 0
M  V30 17 C -3.8991 -3.7436 0.0 0
M  V30 18 C -9.2335 2.7987 0.0 0
M  V30 19 O -6.937 -1.1123 0.0 0
M  V30 20 N -6.937 -3.7197 0.0 0
M  V30 21 C -4.6645 -5.0234 0.0 0
M  V30 22 O -8.4919 1.5189 0.0 0
M  V30 23 C -10.7644 2.8226 0.0 0 CFG=1
M  V30 24 C -8.468 -3.6957 0.0 0 CFG=2
M  V30 25 C -3.923 -6.3031 0.0 0
M  V30 26 N -11.5418 4.1502 0.0 0
M  V30 27 C -11.5418 1.5429 0.0 0
M  V30 28 C -9.2335 -2.3681 0.0 0
M  V30 29 C -9.2335 -4.9755 0.0 0
M  V30 30 O -2.4399 -6.2792 0.0 0
M  V30 31 O -4.6885 -7.5829 0.0 0
M  V30 32 C -10.8003 5.4779 0.0 0
M  V30 33 O -11.0036 0.9807 0.0 0
M  V30 34 O -8.4919 -1.0405 0.0 0
M  V30 35 N -10.7644 -2.3442 0.0 0
M  V30 36 C -10.7644 -4.9516 0.0 0
M  V30 37 O -9.3172 5.5018 0.0 0
M  V30 38 C -11.5657 6.8055 0.0 0 CFG=1
M  V30 39 C -11.5299 -1.0166 0.0 0 CFG=2
M  V30 40 C -11.5299 -3.624 0.0 0
M  V30 41 C -11.5299 -6.2314 0.0 0
M  V30 42 N -13.0967 6.8294 0.0 0
M  V30 43 C -10.8242 8.1331 0.0 0
M  V30 44 C -10.7883 0.3109 0.0 0
M  V30 45 C -13.0608 -0.9927 0.0 0
M  V30 46 C -13.0608 -3.6001 0.0 0
M  V30 47 C -13.0608 -6.2074 0.0 0
M  V30 48 C -13.8622 5.5496 0.0 0
M  V30 49 O -9.3411 8.157 0.0 0
M  V30 50 O -9.3052 0.3348 0.0 0
M  V30 51 O -11.8528 1.4113 0.0 0
M  V30 52 C -13.8263 0.3348 0.0 0
M  V30 53 C -13.8263 -4.8798 0.0 0
M  V30 54 O -13.1206 4.2698 0.0 0
M  V30 55 C -15.3931 5.5735 0.0 0 CFG=1
M  V30 56 C -15.3094 -0.0119 0.0 0
M  V30 57 C -13.0847 1.6625 0.0 0
M  V30 58 O -15.3572 -4.8559 0.0 0
M  V30 59 N -16.1586 4.2938 0.0 0
M  V30 60 C -16.1586 6.9012 0.0 0 CFG=2
M  V30 61 C -17.6895 4.3177 0.0 0
M  V30 62 C -17.6895 6.9251 0.0 0
M  V30 63 C -15.417 8.2288 0.0 0
M  V30 64 O -18.3832 5.2147 0.0 0
M  V30 65 C -18.455 3.0379 0.0 0 CFG=1
M  V30 66 C -18.3832 6.0759 0.0 0
M  V30 67 N -19.9859 3.0618 0.0 0
M  V30 68 C -17.7134 1.7581 0.0 0
M  V30 69 C -20.7514 1.7821 0.0 0
M  V30 70 C -16.2303 1.7821 0.0 0
M  V30 71 O -22.2824 1.806 0.0 0
M  V30 72 C -20.0099 0.5023 0.0 0 CFG=1
M  V30 73 C -15.4888 0.5023 0.0 0
M  V30 74 N -20.7753 -0.7774 0.0 0
M  V30 75 C -18.5268 0.5262 0.0 0 CFG=2
M  V30 76 O -16.2543 -0.7774 0.0 0
M  V30 77 N -14.0535 0.897 0.0 0
M  V30 78 C -22.3063 -0.7535 0.0 0
M  V30 79 O -17.7852 -0.7535 0.0 0
M  V30 80 C -17.9885 1.1362 0.0 0
M  V30 81 O -23.0717 0.5741 0.0 0
M  V30 82 C -23.0717 -2.0332 0.0 0 CFG=1
M  V30 83 N -24.6027 -2.0093 0.0 0
M  V30 84 C -22.3302 -3.313 0.0 0
M  V30 85 C -25.3682 -0.6817 0.0 0
M  V30 86 O -24.6266 0.6458 0.0 0
M  V30 87 C -26.8991 -0.6578 0.0 0 CFG=1
M  V30 88 N -27.6646 0.6697 0.0 0
M  V30 89 C -27.6646 -1.9376 0.0 0
M  V30 90 C -26.923 1.9974 0.0 0
M  V30 91 C -26.923 -3.2173 0.0 0
M  V30 92 C -29.1955 -1.9136 0.0 0
M  V30 93 O -25.4399 2.0213 0.0 0
M  V30 94 C -27.6885 3.325 0.0 0 CFG=1
M  V30 95 N -29.2194 3.3489 0.0 0
M  V30 96 C -26.9469 4.6526 0.0 0
M  V30 97 C -29.9849 2.0691 0.0 0
M  V30 98 C -27.7124 5.9802 0.0 0
M  V30 99 O -29.2434 0.7893 0.0 0
M  V30 100 C -31.5159 2.093 0.0 0 CFG=1
M  V30 101 C -26.9709 7.3078 0.0 0
M  V30 102 C -29.2434 6.0041 0.0 0
M  V30 103 N -32.2813 3.4207 0.0 0
M  V30 104 C -32.2813 0.8133 0.0 0
M  V30 105 C -27.7363 8.6354 0.0 0
M  V30 106 C -30.0088 7.3317 0.0 0
M  V30 107 C -33.8123 3.4446 0.0 0
M  V30 108 C -31.5398 -0.4664 0.0 0
M  V30 109 C -29.2673 8.6593 0.0 0
M  V30 110 O -34.5777 2.1648 0.0 0
M  V30 111 C -34.5777 4.7722 0.0 0 CFG=1
M  V30 112 C -30.0567 -0.4425 0.0 0
M  V30 113 C -32.3053 -1.7462 0.0 0
M  V30 114 O -30.0328 9.987 0.0 0
M  V30 115 N -33.8362 6.0998 0.0 0
M  V30 116 C -36.1087 4.7961 0.0 0
M  V30 117 C -34.6017 7.4274 0.0 0
M  V30 118 C -36.8742 3.5163 0.0 0
M  V30 119 O -36.1326 7.4513 0.0 0
M  V30 120 C -33.8601 8.755 0.0 0 CFG=1
M  V30 121 C -38.4051 3.5403 0.0 0
M  V30 122 C -36.1326 2.2366 0.0 0
M  V30 123 N -34.6256 10.0826 0.0 0
M  V30 124 C -32.377 8.779 0.0 0
M  V30 125 C -36.1565 10.1066 0.0 0
M  V30 126 C -31.6355 10.1066 0.0 0
M  V30 127 C -31.6355 7.4992 0.0 0
M  V30 128 O -36.922 8.8268 0.0 0
M  V30 129 C -36.922 11.4342 0.0 0 CFG=1
M  V30 130 N -38.4529 11.4581 0.0 0
M  V30 131 C -36.1805 12.7618 0.0 0
M  V30 132 C -39.2184 12.7857 0.0 0
M  V30 133 C -36.9579 14.0894 0.0 0
M  V30 134 C -34.6973 12.7857 0.0 0
M  V30 135 O -38.4769 14.1133 0.0 0
M  V30 136 C -40.7494 12.8096 0.0 0 CFG=1
M  V30 137 N -41.5148 11.5299 0.0 0
M  V30 138 C -41.5148 14.1373 0.0 0
M  V30 139 C -40.7733 10.2501 0.0 0
M  V30 140 O -39.2902 10.274 0.0 0
M  V30 141 C -41.5388 8.9703 0.0 0 CFG=1
M  V30 142 N -43.0697 8.9942 0.0 0
M  V30 143 C -40.7972 7.6905 0.0 0
M  V30 144 C -43.8352 7.7145 0.0 0
M  V30 145 C -39.3141 7.7145 0.0 0
M  V30 146 O -43.0936 6.4347 0.0 0
M  V30 147 C -45.3661 7.7384 0.0 0 CFG=1
M  V30 148 O -38.5726 9.0421 0.0 0
M  V30 149 N -38.5726 6.4347 0.0 0
M  V30 150 N -46.1316 9.066 0.0 0
M  V30 151 C -46.1316 6.4586 0.0 0
M  V30 152 C -47.6625 9.0899 0.0 0
M  V30 153 C -47.6625 6.4825 0.0 0
M  V30 154 C -45.39 5.1788 0.0 0
M  V30 155 O -48.428 7.8102 0.0 0
M  V30 156 C -48.428 10.4175 0.0 0 CFG=1
M  V30 157 N -47.6864 11.7452 0.0 0
M  V30 158 C -49.9589 10.4415 0.0 0
M  V30 159 C -48.4639 13.0728 0.0 0
M  V30 160 C -50.7244 11.7691 0.0 0
M  V30 161 O -49.9948 13.0967 0.0 0
M  V30 162 C -47.7223 14.4004 0.0 0 CFG=1
M  V30 163 C -52.2554 11.793 0.0 0
M  V30 164 N -46.2392 14.4243 0.0 0
M  V30 165 C -48.4998 15.728 0.0 0
M  V30 166 O -53.0208 10.5132 0.0 0
M  V30 167 O -53.0208 13.1206 0.0 0
M  V30 168 C -45.4977 15.7519 0.0 0
M  V30 169 C -47.7582 17.0556 0.0 0
M  V30 170 O -46.2631 17.0795 0.0 0
M  V30 171 C -44.0146 15.7758 0.0 0 CFG=1
M  V30 172 C -48.5237 18.3832 0.0 0
M  V30 173 N -43.273 14.4961 0.0 0
M  V30 174 C -43.273 17.1035 0.0 0
M  V30 175 O -50.0546 18.4072 0.0 0
M  V30 176 N -47.7821 19.7108 0.0 0
M  V30 177 C -41.7899 17.1274 0.0 0
M  V30 178 C -41.0484 18.455 0.0 0
M  V30 179 N -39.5653 18.4789 0.0 0
M  V30 180 C -38.8237 19.8065 0.0 0
M  V30 181 N -39.6012 21.1341 0.0 0
M  V30 182 N -37.3406 19.8305 0.0 0
M  V30 END ATOM
M  V30 BEGIN BOND
M  V30 1 1 1 2
M  V30 2 1 1 3
M  V30 3 1 2 4
M  V30 4 1 4 5
M  V30 5 1 5 6 CFG=1
M  V30 6 1 5 7
M  V30 7 1 6 8
M  V30 8 2 7 9
M  V30 9 1 7 10
M  V30 10 2 8 11
M  V30 11 1 8 12
M  V30 12 1 13 10 CFG=1
M  V30 13 1 12 14 CFG=1
M  V30 14 1 12 15
M  V30 15 1 13 16
M  V30 16 1 13 17
M  V30 17 1 14 18
M  V30 18 2 16 19
M  V30 19 1 16 20
M  V30 20 1 17 21
M  V30 21 2 18 22
M  V30 22 1 18 23
M  V30 23 1 24 20 CFG=1
M  V30 24 1 21 25
M  V30 25 1 23 26 CFG=3
M  V30 26 1 23 27
M  V30 27 1 24 28
M  V30 28 1 24 29
M  V30 29 2 25 30
M  V30 30 1 25 31
M  V30 31 1 26 32
M  V30 32 1 27 33
M  V30 33 2 28 34
M  V30 34 1 28 35
M  V30 35 1 29 36
M  V30 36 2 32 37
M  V30 37 1 32 38
M  V30 38 1 39 35 CFG=1
M  V30 39 2 36 40
M  V30 40 1 36 41
M  V30 41 1 38 42 CFG=1
M  V30 42 1 38 43
M  V30 43 1 39 44
M  V30 44 1 39 45
M  V30 45 1 40 46
M  V30 46 2 41 47
M  V30 47 1 42 48
M  V30 48 1 43 49
M  V30 49 2 44 50
M  V30 50 1 44 51
M  V30 51 1 45 52
M  V30 52 2 46 53
M  V30 53 2 48 54
M  V30 54 1 48 55
M  V30 55 1 52 56
M  V30 56 1 52 57
M  V30 57 1 53 58
M  V30 58 1 55 59 CFG=1
M  V30 59 1 55 60
M  V30 60 1 59 61
M  V30 61 1 60 62
M  V30 62 1 60 63 CFG=3
M  V30 63 2 61 64
M  V30 64 1 61 65
M  V30 65 1 62 66
M  V30 66 1 65 67 CFG=3
M  V30 67 1 65 68
M  V30 68 1 67 69
M  V30 69 1 68 70
M  V30 70 2 69 71
M  V30 71 1 69 72
M  V30 72 1 70 73
M  V30 73 1 72 74 CFG=3
M  V30 74 1 72 75
M  V30 75 2 73 76
M  V30 76 1 73 77
M  V30 77 1 74 78
M  V30 78 1 75 79 CFG=1
M  V30 79 1 75 80
M  V30 80 2 78 81
M  V30 81 1 78 82
M  V30 82 1 82 83 CFG=3
M  V30 83 1 82 84
M  V30 84 1 83 85
M  V30 85 2 85 86
M  V30 86 1 85 87
M  V30 87 1 87 88 CFG=3
M  V30 88 1 87 89
M  V30 89 1 88 90
M  V30 90 1 89 91
M  V30 91 1 89 92
M  V30 92 2 90 93
M  V30 93 1 90 94
M  V30 94 1 94 95 CFG=1
M  V30 95 1 94 96
M  V30 96 1 95 97
M  V30 97 1 96 98
M  V30 98 2 97 99
M  V30 99 1 97 100
M  V30 100 2 98 101
M  V30 101 1 98 102
M  V30 102 1 100 103 CFG=3
M  V30 103 1 100 104
M  V30 104 1 101 105
M  V30 105 2 102 106
M  V30 106 1 103 107
M  V30 107 1 104 108
M  V30 108 2 105 109
M  V30 109 2 107 110
M  V30 110 1 107 111
M  V30 111 1 108 112
M  V30 112 1 108 113
M  V30 113 1 109 114
M  V30 114 1 111 115 CFG=3
M  V30 115 1 111 116
M  V30 116 1 115 117
M  V30 117 1 116 118
M  V30 118 2 117 119
M  V30 119 1 117 120
M  V30 120 1 118 121
M  V30 121 1 118 122
M  V30 122 1 120 123 CFG=1
M  V30 123 1 120 124
M  V30 124 1 123 125
M  V30 125 1 124 126
M  V30 126 1 124 127
M  V30 127 2 125 128
M  V30 128 1 125 129
M  V30 129 1 129 130 CFG=1
M  V30 130 1 129 131
M  V30 131 1 130 132
M  V30 132 1 131 133
M  V30 133 1 131 134
M  V30 134 2 132 135
M  V30 135 1 132 136
M  V30 136 1 136 137 CFG=1
M  V30 137 1 136 138
M  V30 138 1 137 139
M  V30 139 2 139 140
M  V30 140 1 139 141
M  V30 141 1 141 142 CFG=3
M  V30 142 1 141 143
M  V30 143 1 142 144
M  V30 144 1 143 145
M  V30 145 2 144 146
M  V30 146 1 144 147
M  V30 147 2 145 148
M  V30 148 1 145 149
M  V30 149 1 147 150 CFG=3
M  V30 150 1 147 151
M  V30 151 1 150 152
M  V30 152 1 151 153
M  V30 153 1 151 154
M  V30 154 2 152 155
M  V30 155 1 152 156
M  V30 156 1 156 157 CFG=3
M  V30 157 1 156 158
M  V30 158 1 157 159
M  V30 159 1 158 160
M  V30 160 2 159 161
M  V30 161 1 159 162
M  V30 162 1 160 163
M  V30 163 1 162 164 CFG=3
M  V30 164 1 162 165
M  V30 165 2 163 166
M  V30 166 1 163 167
M  V30 167 1 164 168
M  V30 168 1 165 169
M  V30 169 2 168 170
M  V30 170 1 168 171
M  V30 171 1 169 172
M  V30 172 1 171 173 CFG=3
M  V30 173 1 171 174
M  V30 174 2 172 175
M  V30 175 1 172 176
M  V30 176 1 174 177
M  V30 177 1 177 178
M  V30 178 1 178 179
M  V30 179 1 179 180
M  V30 180 2 180 181
M  V30 181 1 180 182
M  V30 182 1 47 53
M  V30 183 1 106 109
M  V30 END BOND
M  V30 BEGIN COLLECTION
M  V30 MDLV30/STEABS ATOMS=(25 5 12 13 23 24 38 39 55 60 65 72 75 82 87 94 100 111 120 129 136 141 147 156 162 171)
M  V30 END COLLECTION
M  V30 END CTAB
M  END
>  <PASS_MNA_COUNT>
829

>  <PEPTIDE>
RQEVNAVVLLYVATQISSAMEYL

>  <AA_MUTATION>
p.M343V

>  <PASS_MNA_NEW_COUNT>
2

>  <PASS_ACTIVITY_SPECTRUM>
0,309  0,164  Imatinib

>  <POSITION>
343

$$$$
Compound 12
Actelion Java MolfileCreator 2.0

  0  0  0  0  0  0              0 V3000
M  V30 BEGIN CTAB
M  V30 COUNTS 180 184 0 0 0
M  V30 BEGIN ATOM
M  V30 1 O 0.0 0.0 0.0 0
M  V30 2 C -0.8598 -1.2181 0.0 0
M  V30 3 O -2.3168 -0.7284 0.0 0
M  V30 4 C -0.5732 -2.6631 0.0 0 CFG=1
M  V30 5 N 0.8359 -3.105 0.0 0
M  V30 6 C -1.7077 -3.6424 0.0 0
M  V30 7 C 1.9227 -2.078 0.0 0
M  V30 8 O 1.9466 -0.5493 0.0 0
M  V30 9 C 3.3319 -2.5198 0.0 0 CFG=1
M  V30 10 N 4.4187 -1.4928 0.0 0
M  V30 11 C 3.6186 -3.9649 0.0 0
M  V30 12 C 4.0843 0.0 0.0 0
M  V30 13 C 2.484 -4.9442 0.0 0
M  V30 14 C 4.9561 -4.5859 0.0 0
M  V30 15 O 2.6273 0.4896 0.0 0
M  V30 16 C 5.1711 1.027 0.0 0 CFG=1
M  V30 17 N 6.5803 0.5851 0.0 0
M  V30 18 C 4.8367 2.5198 0.0 0 CFG=2
M  V30 19 C 6.8669 -0.8598 0.0 0
M  V30 20 O 6.0429 3.4036 0.0 0
M  V30 21 C 3.308 2.6512 0.0 0
M  V30 22 O 6.0071 -2.078 0.0 0
M  V30 23 C 8.2762 -1.3017 0.0 0 CFG=1
M  V30 24 N 9.3629 -0.2746 0.0 0
M  V30 25 C 8.5628 -2.7467 0.0 0
M  V30 26 C 9.0285 1.2181 0.0 0
M  V30 27 C 7.4282 -3.726 0.0 0
M  V30 28 O 7.5716 1.7077 0.0 0
M  V30 29 C 10.1153 2.2452 0.0 0 CFG=1
M  V30 30 C 8.0731 -5.0517 0.0 0
M  V30 31 C 5.8996 -3.5947 0.0 0
M  V30 32 N 9.7809 3.738 0.0 0
M  V30 33 C 11.5246 1.8033 0.0 0
M  V30 34 C 8.3239 4.2276 0.0 0
M  V30 35 O 11.8112 0.3582 0.0 0
M  V30 36 O 7.1894 3.2483 0.0 0
M  V30 37 C 7.9895 5.7205 0.0 0 CFG=1
M  V30 38 N 6.5325 6.2101 0.0 0
M  V30 39 C 9.0763 6.7475 0.0 0
M  V30 40 C 5.398 5.2308 0.0 0
M  V30 41 C 10.4855 6.3056 0.0 0
M  V30 42 O 5.8638 3.8335 0.0 0
M  V30 43 C 3.941 5.7205 0.0 0 CFG=1
M  V30 44 C 11.5723 7.3327 0.0 0
M  V30 45 C 10.7722 4.8606 0.0 0
M  V30 46 N 2.8065 4.7412 0.0 0
M  V30 47 C 3.6066 7.2133 0.0 0
M  V30 48 C 12.9815 6.8908 0.0 0
M  V30 49 C 12.1814 4.4187 0.0 0
M  V30 50 C 3.0931 3.2961 0.0 0
M  V30 51 C 4.6934 8.2403 0.0 0
M  V30 52 C 13.2682 5.4458 0.0 0
M  V30 53 O 4.574 3.2125 0.0 0
M  V30 54 C 1.9585 2.3168 0.0 0 CFG=1
M  V30 55 C 4.359 9.7332 0.0 0
M  V30 56 O 14.6774 5.0039 0.0 0
M  V30 57 N 2.2452 0.8718 0.0 0
M  V30 58 C 0.5015 2.8065 0.0 0
M  V30 59 C 5.4458 10.7602 0.0 0
M  V30 60 C 3.6544 0.4299 0.0 0
M  V30 61 C 0.1671 4.2993 0.0 0
M  V30 62 N 5.1114 12.253 0.0 0
M  V30 63 O 4.4665 1.6958 0.0 0
M  V30 64 C 3.941 -1.0151 0.0 0 CFG=1
M  V30 65 C -1.2897 4.7889 0.0 0
M  V30 66 N 5.3502 -1.4569 0.0 0
M  V30 67 C 2.8065 -1.9944 0.0 0
M  V30 68 C -1.6241 6.2818 0.0 0
M  V30 69 C 5.6369 -2.902 0.0 0
M  V30 70 C 1.3495 -1.5047 0.0 0
M  V30 71 N -3.0811 6.7714 0.0 0
M  V30 72 O 4.6337 -4.0127 0.0 0
M  V30 73 C 7.0461 -3.3439 0.0 0 CFG=1
M  V30 74 C 0.8598 -0.0477 0.0 0
M  V30 75 C 0.1074 -2.3646 0.0 0
M  V30 76 N 7.3327 -4.7889 0.0 0
M  V30 77 C 8.1329 -2.3168 0.0 0
M  V30 78 C -0.6687 -0.0238 0.0 0
M  V30 79 C 1.6003 1.2778 0.0 0
M  V30 80 N -1.1345 -1.4569 0.0 0
M  V30 81 C 6.1982 -5.7682 0.0 0
M  V30 82 C 9.5421 -2.7587 0.0 0
M  V30 83 C 7.4402 -0.9434 0.0 0
M  V30 84 C -1.445 1.3017 0.0 0
M  V30 85 C 0.8359 2.6034 0.0 0
M  V30 86 O 4.7412 -5.2786 0.0 0
M  V30 87 C 6.4848 -7.2133 0.0 0
M  V30 88 C -0.7046 2.6273 0.0 0
M  V30 89 N 5.3502 -8.1926 0.0 0
M  V30 90 C 3.8932 -7.7029 0.0 0
M  V30 91 O 3.5588 -6.2101 0.0 0
M  V30 92 C 2.7587 -8.6822 0.0 0 CFG=1
M  V30 93 N 3.0453 -10.1273 0.0 0
M  V30 94 C 1.3017 -8.1926 0.0 0
M  V30 95 C 1.9108 -11.1066 0.0 0
M  V30 96 C 0.1671 -9.1719 0.0 0
M  V30 97 O 0.4538 -10.6169 0.0 0
M  V30 98 C 2.1974 -12.5516 0.0 0 CFG=1
M  V30 99 C -1.2897 -8.6822 0.0 0
M  V30 100 N 3.6066 -12.9935 0.0 0
M  V30 101 C 1.0628 -13.5309 0.0 0
M  V30 102 C -2.4243 -9.6615 0.0 0
M  V30 103 C 3.8932 -14.4385 0.0 0
M  V30 104 C -0.3941 -13.0413 0.0 0
M  V30 105 N -3.8813 -9.1719 0.0 0
M  V30 106 O 2.7587 -15.4178 0.0 0
M  V30 107 C 5.3025 -14.8804 0.0 0 CFG=1
M  V30 108 C -1.5286 -14.0206 0.0 0
M  V30 109 C -0.7284 -11.5484 0.0 0
M  V30 110 N 6.3892 -13.8534 0.0 0
M  V30 111 C 5.5891 -16.3255 0.0 0
M  V30 112 C -2.9856 -13.5309 0.0 0
M  V30 113 C -2.1854 -11.0588 0.0 0
M  V30 114 C 7.7985 -14.2952 0.0 0
M  V30 115 C 6.9983 -16.7673 0.0 0
M  V30 116 C 4.4545 -17.3048 0.0 0
M  V30 117 C -3.32 -12.0381 0.0 0
M  V30 118 O 8.0851 -15.7403 0.0 0
M  V30 119 C 8.8852 -13.2682 0.0 0 CFG=1
M  V30 120 O -4.777 -11.5484 0.0 0
M  V30 121 N 8.5508 -11.7753 0.0 0
M  V30 122 C 10.2945 -13.71 0.0 0
M  V30 123 C 9.6376 -10.7483 0.0 0
M  V30 124 C 11.3812 -12.683 0.0 0
M  V30 125 O 11.0468 -11.1902 0.0 0
M  V30 126 C 9.3032 -9.2555 0.0 0
M  V30 127 C 12.7905 -13.1249 0.0 0
M  V30 128 N 10.39 -8.2284 0.0 0
M  V30 129 O 13.0771 -14.5699 0.0 0
M  V30 130 O 13.8772 -12.0978 0.0 0
M  V30 131 C 10.0556 -6.7356 0.0 0
M  V30 132 O 8.5986 -6.2459 0.0 0
M  V30 133 C 11.1424 -5.7085 0.0 0 CFG=1
M  V30 134 N 12.5516 -6.1504 0.0 0
M  V30 135 C 10.808 -4.2157 0.0 0
M  V30 136 C 12.8382 -7.5954 0.0 0
M  V30 137 C 11.8948 -3.1886 0.0 0
M  V30 138 O 11.7037 -8.5747 0.0 0
M  V30 139 C 14.2475 -8.0373 0.0 0 CFG=1
M  V30 140 C 13.304 -3.6305 0.0 0
M  V30 141 C 11.5604 -1.6958 0.0 0
M  V30 142 N 15.3342 -7.0103 0.0 0
M  V30 143 C 14.5341 -9.4824 0.0 0
M  V30 144 C 14.3908 -2.6034 0.0 0
M  V30 145 C 12.6472 -0.6687 0.0 0
M  V30 146 C 16.7435 -7.4521 0.0 0
M  V30 147 C 15.9433 -9.9242 0.0 0
M  V30 148 C 14.0564 -1.1106 0.0 0
M  V30 149 O 17.0301 -8.8972 0.0 0
M  V30 150 C 17.8302 -6.4251 0.0 0
M  V30 151 C 16.2299 -11.3693 0.0 0
M  V30 152 O 15.1432 -0.0835 0.0 0
M  V30 153 N 19.2395 -6.8669 0.0 0
M  V30 154 O 15.0954 -12.3486 0.0 0
M  V30 155 N 17.6392 -11.8112 0.0 0
M  V30 156 C 20.3262 -5.8399 0.0 0
M  V30 157 O 19.9918 -4.3471 0.0 0
M  V30 158 C 21.7355 -6.2818 0.0 0
M  V30 159 N 22.8222 -5.2547 0.0 0
M  V30 160 C 24.2315 -5.6966 0.0 0
M  V30 161 O 24.5181 -7.1416 0.0 0
M  V30 162 C 25.3182 -4.6695 0.0 0
M  V30 163 N 26.7275 -5.1114 0.0 0
M  V30 164 C 27.8142 -4.0843 0.0 0
M  V30 165 O 27.4799 -2.5915 0.0 0
M  V30 166 C 29.2235 -4.5262 0.0 0 CFG=1
M  V30 167 N 29.5101 -5.9712 0.0 0
M  V30 168 C 30.3102 -3.4991 0.0 0
M  V30 169 C 30.9193 -6.4131 0.0 0
M  V30 170 C 29.9759 -2.0063 0.0 0
M  V30 171 O 32.0061 -5.3861 0.0 0
M  V30 172 C 31.2059 -7.8582 0.0 0 CFG=1
M  V30 173 C 31.0626 -0.9792 0.0 0
M  V30 174 C 28.5189 -1.5167 0.0 0
M  V30 175 N 30.0714 -8.8375 0.0 0
M  V30 176 C 32.6152 -8.3001 0.0 0
M  V30 177 C 32.9018 -9.7451 0.0 0
M  V30 178 C 34.311 -10.187 0.0 0
M  V30 179 C 34.5976 -11.632 0.0 0
M  V30 180 N 36.0069 -12.0739 0.0 0
M  V30 END ATOM
M  V30 BEGIN BOND
M  V30 1 2 1 2
M  V30 2 1 2 3
M  V30 3 1 2 4
M  V30 4 1 4 5 CFG=1
M  V30 5 1 4 6
M  V30 6 1 5 7
M  V30 7 2 7 8
M  V30 8 1 7 9
M  V30 9 1 9 10 CFG=1
M  V30 10 1 9 11
M  V30 11 1 10 12
M  V30 12 1 11 13
M  V30 13 1 11 14
M  V30 14 2 12 15
M  V30 15 1 12 16
M  V30 16 1 16 17 CFG=3
M  V30 17 1 16 18
M  V30 18 1 17 19
M  V30 19 1 18 20 CFG=1
M  V30 20 1 18 21
M  V30 21 2 19 22
M  V30 22 1 19 23
M  V30 23 1 23 24 CFG=1
M  V30 24 1 23 25
M  V30 25 1 24 26
M  V30 26 1 25 27
M  V30 27 2 26 28
M  V30 28 1 26 29
M  V30 29 1 27 30
M  V30 30 1 27 31
M  V30 31 1 29 32 CFG=1
M  V30 32 1 29 33
M  V30 33 1 32 34
M  V30 34 1 33 35
M  V30 35 2 34 36
M  V30 36 1 34 37
M  V30 37 1 37 38 CFG=1
M  V30 38 1 37 39
M  V30 39 1 38 40
M  V30 40 1 39 41
M  V30 41 2 40 42
M  V30 42 1 40 43
M  V30 43 2 41 44
M  V30 44 1 41 45
M  V30 45 1 43 46 CFG=1
M  V30 46 1 43 47
M  V30 47 1 44 48
M  V30 48 2 45 49
M  V30 49 1 46 50
M  V30 50 1 47 51
M  V30 51 2 48 52
M  V30 52 2 50 53
M  V30 53 1 50 54
M  V30 54 1 51 55
M  V30 55 1 52 56
M  V30 56 1 54 57 CFG=1
M  V30 57 1 54 58
M  V30 58 1 55 59
M  V30 59 1 57 60
M  V30 60 1 58 61
M  V30 61 1 59 62
M  V30 62 2 60 63
M  V30 63 1 60 64
M  V30 64 1 61 65
M  V30 65 1 64 66 CFG=1
M  V30 66 1 64 67
M  V30 67 1 65 68
M  V30 68 1 66 69
M  V30 69 1 67 70
M  V30 70 1 68 71
M  V30 71 2 69 72
M  V30 72 1 69 73
M  V30 73 1 70 74
M  V30 74 2 70 75
M  V30 75 1 73 76 CFG=3
M  V30 76 1 73 77
M  V30 77 2 74 78
M  V30 78 1 74 79
M  V30 79 1 75 80
M  V30 80 1 76 81
M  V30 81 1 77 82
M  V30 82 1 77 83
M  V30 83 1 78 84
M  V30 84 2 79 85
M  V30 85 2 81 86
M  V30 86 1 81 87
M  V30 87 2 84 88
M  V30 88 1 87 89
M  V30 89 1 89 90
M  V30 90 2 90 91
M  V30 91 1 90 92
M  V30 92 1 92 93 CFG=1
M  V30 93 1 92 94
M  V30 94 1 93 95
M  V30 95 1 94 96
M  V30 96 2 95 97
M  V30 97 1 95 98
M  V30 98 1 96 99
M  V30 99 1 98 100 CFG=1
M  V30 100 1 98 101
M  V30 101 1 99 102
M  V30 102 1 100 103
M  V30 103 1 101 104
M  V30 104 1 102 105
M  V30 105 2 103 106
M  V30 106 1 103 107
M  V30 107 2 104 108
M  V30 108 1 104 109
M  V30 109 1 107 110 CFG=1
M  V30 110 1 107 111
M  V30 111 1 108 112
M  V30 112 2 109 113
M  V30 113 1 110 114
M  V30 114 1 111 115
M  V30 115 1 111 116
M  V30 116 2 112 117
M  V30 117 2 114 118
M  V30 118 1 114 119
M  V30 119 1 117 120
M  V30 120 1 119 121 CFG=1
M  V30 121 1 119 122
M  V30 122 1 121 123
M  V30 123 1 122 124
M  V30 124 2 123 125
M  V30 125 1 123 126
M  V30 126 1 124 127
M  V30 127 1 126 128
M  V30 128 2 127 129
M  V30 129 1 127 130
M  V30 130 1 128 131
M  V30 131 2 131 132
M  V30 132 1 131 133
M  V30 133 1 133 134 CFG=3
M  V30 134 1 133 135
M  V30 135 1 134 136
M  V30 136 1 135 137
M  V30 137 2 136 138
M  V30 138 1 136 139
M  V30 139 2 137 140
M  V30 140 1 137 141
M  V30 141 1 139 142 CFG=1
M  V30 142 1 139 143
M  V30 143 1 140 144
M  V30 144 2 141 145
M  V30 145 1 142 146
M  V30 146 1 143 147
M  V30 147 2 144 148
M  V30 148 2 146 149
M  V30 149 1 146 150
M  V30 150 1 147 151
M  V30 151 1 148 152
M  V30 152 1 150 153
M  V30 153 2 151 154
M  V30 154 1 151 155
M  V30 155 1 153 156
M  V30 156 2 156 157
M  V30 157 1 156 158
M  V30 158 1 158 159
M  V30 159 1 159 160
M  V30 160 2 160 161
M  V30 161 1 160 162
M  V30 162 1 162 163
M  V30 163 1 163 164
M  V30 164 2 164 165
M  V30 165 1 164 166
M  V30 166 1 166 167 CFG=3
M  V30 167 1 166 168
M  V30 168 1 167 169
M  V30 169 1 168 170
M  V30 170 2 169 171
M  V30 171 1 169 172
M  V30 172 1 170 173
M  V30 173 1 170 174
M  V30 174 1 172 175 CFG=3
M  V30 175 1 172 176
M  V30 176 1 176 177
M  V30 177 1 177 178
M  V30 178 1 178 179
M  V30 179 1 179 180
M  V30 180 1 49 52
M  V30 181 1 78 80
M  V30 182 1 85 88
M  V30 183 1 113 117
M  V30 184 1 145 148
M  V30 END BOND
M  V30 BEGIN COLLECTION
M  V30 MDLV30/STEABS ATOMS=(19 4 9 16 18 23 29 37 43 54 64 73 92 98 107 119 133 139 166 172)
M  V30 END COLLECTION
M  V30 END CTAB
M  END
>  <PASS_MNA_COUNT>
820

>  <PEPTIDE>
KLGGGQYGEVYKGVWKKYSLTVA

>  <AA_MUTATION>
p.E258K

>  <PASS_MNA_NEW_COUNT>
1

>  <PASS_ACTIVITY_SPECTRUM>
0,322  0,154  Imatinib

>  <POSITION>
258

$$$$
Compound 13
Actelion Java MolfileCreator 2.0

  0  0  0  0  0  0              0 V3000
M  V30 BEGIN CTAB
M  V30 COUNTS 189 193 0 0 0
M  V30 BEGIN ATOM
M  V30 1 S 0.0 0.0 0.0 0
M  V30 2 C -0.4882 1.4528 0.0 0
M  V30 3 C -0.8812 -1.2028 0.0 0
M  V30 4 C 0.4882 2.5842 0.0 0
M  V30 5 C 0.0 4.0371 0.0 0 CFG=2
M  V30 6 N 0.9765 5.1684 0.0 0
M  V30 7 C -1.4886 4.3705 0.0 0
M  V30 8 C 0.4882 6.6213 0.0 0
M  V30 9 O -1.0718 5.8234 0.0 0
M  V30 10 O -2.7509 3.5607 0.0 0
M  V30 11 O -0.5597 7.7407 0.0 0
M  V30 12 C 1.4647 7.7527 0.0 0 CFG=1
M  V30 13 N 0.9765 9.2055 0.0 0
M  V30 14 C 2.9057 7.4668 0.0 0
M  V30 15 C -0.512 9.539 0.0 0
M  V30 16 C 3.3464 6.0616 0.0 0
M  V30 17 O -1.9411 9.0507 0.0 0
M  V30 18 C -1.0003 10.9919 0.0 0 CFG=1
M  V30 19 C 4.7873 5.7758 0.0 0
M  V30 20 N -2.4889 11.3253 0.0 0
M  V30 21 C -0.0238 12.1232 0.0 0
M  V30 22 N 5.228 4.3705 0.0 0
M  V30 23 C -3.5131 10.2416 0.0 0
M  V30 24 C 1.4171 11.8374 0.0 0
M  V30 25 C 6.6689 4.0847 0.0 0
M  V30 26 O -3.4297 8.7649 0.0 0
M  V30 27 C -5.0017 10.5751 0.0 0 CFG=1
M  V30 28 C 1.8577 10.4322 0.0 0
M  V30 29 C 2.3936 12.9688 0.0 0
M  V30 30 N 7.3597 5.4304 0.0 0
M  V30 31 N 7.4311 2.8343 0.0 0
M  V30 32 N -6.0259 9.4914 0.0 0
M  V30 33 C -5.49 12.028 0.0 0
M  V30 34 C 3.2987 10.1464 0.0 0
M  V30 35 C 3.8346 12.683 0.0 0
M  V30 36 C -5.5852 8.0861 0.0 0
M  V30 37 C -4.5134 13.1593 0.0 0
M  V30 38 C 4.2753 11.2777 0.0 0
M  V30 39 O -4.2633 7.443 0.0 0
M  V30 40 C -6.6094 7.0024 0.0 0 CFG=1
M  V30 41 O -3.0725 12.8735 0.0 0
M  V30 42 O -5.1803 14.5407 0.0 0
M  V30 43 O 5.752 11.1705 0.0 0
M  V30 44 N -6.1688 5.5971 0.0 0
M  V30 45 C -8.098 7.3358 0.0 0
M  V30 46 C -4.7278 5.3113 0.0 0
M  V30 47 C -8.5863 8.7887 0.0 0
M  V30 48 O -4.0371 6.657 0.0 0
M  V30 49 C -4.2872 3.9061 0.0 0 CFG=1
M  V30 50 C -10.0749 9.1222 0.0 0
M  V30 51 N -2.8462 3.6203 0.0 0
M  V30 52 C -5.3113 2.8224 0.0 0
M  V30 53 C -10.5632 10.5751 0.0 0
M  V30 54 C -1.8697 4.7516 0.0 0
M  V30 55 C -6.7999 3.1558 0.0 0
M  V30 56 N -12.0518 10.9085 0.0 0
M  V30 57 O -3.0844 5.6686 0.0 0
M  V30 58 C -0.4287 4.4658 0.0 0 CFG=1
M  V30 59 C -7.8241 2.0721 0.0 0
M  V30 60 N 0.5478 5.5971 0.0 0
M  V30 61 C 0.0119 3.0605 0.0 0
M  V30 62 O -7.3835 0.6668 0.0 0
M  V30 63 O -9.3127 2.4056 0.0 0
M  V30 64 C 0.0595 7.05 0.0 0
M  V30 65 C -1.0122 1.9768 0.0 0
M  V30 66 O -1.2266 7.8837 0.0 0
M  V30 67 C 1.036 8.1814 0.0 0 CFG=1
M  V30 68 C -1.298 0.5239 0.0 0
M  V30 69 C -2.5366 1.953 0.0 0
M  V30 70 N 2.477 7.8956 0.0 0
M  V30 71 C 0.5478 9.6343 0.0 0
M  V30 72 C 2.9176 6.4903 0.0 0
M  V30 73 C -0.9408 9.9677 0.0 0
M  V30 74 O 1.8935 5.4066 0.0 0
M  V30 75 C 4.3586 6.2045 0.0 0 CFG=1
M  V30 76 C -1.0718 11.4921 0.0 0
M  V30 77 C -2.2031 9.1579 0.0 0
M  V30 78 N 4.7992 4.7992 0.0 0
M  V30 79 C 5.3351 7.3358 0.0 0
M  V30 80 C 3.7751 3.7155 0.0 0
M  V30 81 C 4.8469 8.7887 0.0 0
M  V30 82 O 2.2865 4.049 0.0 0
M  V30 83 C 4.2157 2.3103 0.0 0 CFG=1
M  V30 84 C 5.8234 9.9201 0.0 0
M  V30 85 N 3.1915 1.2266 0.0 0
M  V30 86 C 5.6567 2.0245 0.0 0
M  V30 87 O 7.2644 9.6343 0.0 0
M  V30 88 O 5.5138 11.4206 0.0 0
M  V30 89 C 1.7029 1.56 0.0 0
M  V30 90 C 6.6332 3.1558 0.0 0
M  V30 91 O 0.8931 2.8581 0.0 0
M  V30 92 C 0.6788 0.4763 0.0 0 CFG=1
M  V30 93 C 8.0742 2.87 0.0 0
M  V30 94 C 6.145 4.6087 0.0 0
M  V30 95 N -0.8098 0.8098 0.0 0
M  V30 96 C 1.1194 -0.9288 0.0 0
M  V30 97 C 9.0507 4.0013 0.0 0
M  V30 98 C 7.1215 5.7401 0.0 0
M  V30 99 C -1.298 2.2626 0.0 0
M  V30 100 C 2.5961 -0.8574 0.0 0
M  V30 101 C -0.0357 -1.8816 0.0 0
M  V30 102 C 8.5625 5.4542 0.0 0
M  V30 103 O -0.0833 3.1201 0.0 0
M  V30 104 C -2.7866 2.5961 0.0 0 CFG=1
M  V30 105 O 9.539 6.5856 0.0 0
M  V30 106 N -3.8108 1.5124 0.0 0
M  V30 107 C -3.2749 4.049 0.0 0
M  V30 108 C -3.3702 0.1071 0.0 0
M  V30 109 C -2.2984 5.1803 0.0 0
M  V30 110 O -1.9768 -0.3572 0.0 0
M  V30 111 C -4.3943 -0.9765 0.0 0 CFG=1
M  V30 112 C -2.7866 6.6332 0.0 0
M  V30 113 N -3.9537 -2.3817 0.0 0
M  V30 114 C -5.883 -0.643 0.0 0
M  V30 115 C -1.8101 7.7646 0.0 0
M  V30 116 C -2.5127 -2.6675 0.0 0
M  V30 117 O -6.3712 0.8098 0.0 0
M  V30 118 N -2.2984 9.2175 0.0 0
M  V30 119 O -1.5362 -1.5362 0.0 0
M  V30 120 C -2.0721 -4.0728 0.0 0 CFG=1
M  V30 121 N -0.6311 -4.3586 0.0 0
M  V30 122 C -3.0963 -5.1565 0.0 0
M  V30 123 C 0.3453 -3.2273 0.0 0
M  V30 124 C -4.5849 -4.8231 0.0 0
M  V30 125 O -0.3215 -1.8458 0.0 0
M  V30 126 C 1.7863 -3.5131 0.0 0 CFG=1
M  V30 127 C -5.6091 -5.9068 0.0 0
M  V30 128 C -5.0732 -3.3702 0.0 0
M  V30 129 N 2.7628 -2.3817 0.0 0
M  V30 130 C 2.2269 -4.9183 0.0 0
M  V30 131 C 2.2746 -0.9288 0.0 0
M  V30 132 C 1.2028 -6.002 0.0 0
M  V30 133 O 0.7502 -0.9527 0.0 0
M  V30 134 C 3.2511 0.2024 0.0 0 CFG=1
M  V30 135 O -0.2858 -5.6686 0.0 0
M  V30 136 O 1.6434 -7.4073 0.0 0
M  V30 137 N 2.7628 1.6553 0.0 0
M  V30 138 C 4.6921 -0.0833 0.0 0 CFG=2
M  V30 139 C 1.2742 1.9887 0.0 0
M  V30 140 C 5.6686 1.0479 0.0 0
M  V30 141 C 5.1327 -1.4886 0.0 0
M  V30 142 O 0.5359 0.6907 0.0 0
M  V30 143 C 0.7859 3.4416 0.0 0
M  V30 144 C 7.1096 0.7621 0.0 0
M  V30 145 N -0.7026 3.7751 0.0 0
M  V30 146 C -1.1908 5.228 0.0 0
M  V30 147 O 0.1905 5.7639 0.0 0
M  V30 148 C -2.6795 5.5614 0.0 0 CFG=1
M  V30 149 N -3.3225 6.9548 0.0 0
M  V30 150 C -3.8108 4.5849 0.0 0
M  V30 151 C -2.5842 8.2767 0.0 0
M  V30 152 C -4.835 6.8238 0.0 0
M  V30 153 C -5.1327 5.359 0.0 0
M  V30 154 O -1.2861 7.5859 0.0 0
M  V30 155 C -3.3464 9.5985 0.0 0 CFG=1
M  V30 156 N -4.8707 9.6224 0.0 0
M  V30 157 C -2.608 10.9204 0.0 0
M  V30 158 C -5.6329 10.9442 0.0 0
M  V30 159 C -3.3821 12.2423 0.0 0
M  V30 160 O -5.4304 11.7302 0.0 0
M  V30 161 C -7.1572 10.9681 0.0 0 CFG=1
M  V30 162 C -2.6437 13.5642 0.0 0
M  V30 163 C -4.9064 12.2661 0.0 0
M  V30 164 N -8.0623 12.2066 0.0 0
M  V30 165 C -8.0623 9.7772 0.0 0
M  V30 166 C -3.4059 14.8861 0.0 0
M  V30 167 C -5.6805 13.588 0.0 0
M  V30 168 C -7.6217 13.6595 0.0 0
M  V30 169 C -9.5152 11.766 0.0 0
M  V30 170 C -9.5152 10.2654 0.0 0
M  V30 171 C -4.9302 14.9099 0.0 0
M  V30 172 O -6.5022 14.6479 0.0 0
M  V30 173 C -8.6458 14.7908 0.0 0 CFG=1
M  V30 174 O -5.5495 16.3152 0.0 0
M  V30 175 N -10.1344 14.505 0.0 0
M  V30 176 C -8.2052 16.2437 0.0 0
M  V30 177 C -11.1586 15.6364 0.0 0
M  V30 178 O -9.2294 17.3751 0.0 0
M  V30 179 O -10.718 17.0893 0.0 0
M  V30 180 C -12.6472 15.3505 0.0 0 CFG=1
M  V30 181 N -13.1355 13.9453 0.0 0
M  V30 182 C -13.6714 16.4819 0.0 0
M  V30 183 C -14.6241 13.6595 0.0 0
M  V30 184 C -15.16 16.1961 0.0 0
M  V30 185 O -15.6483 14.7908 0.0 0
M  V30 186 C -15.1124 12.2542 0.0 0
M  V30 187 S -16.1842 17.3274 0.0 0
M  V30 188 N -16.601 11.9684 0.0 0
M  V30 189 C -17.6728 17.0416 0.0 0
M  V30 END ATOM
M  V30 BEGIN BOND
M  V30 1 1 1 2
M  V30 2 1 1 3
M  V30 3 1 2 4
M  V30 4 1 4 5
M  V30 5 1 5 6 CFG=1
M  V30 6 1 5 7
M  V30 7 1 6 8
M  V30 8 2 7 9
M  V30 9 1 7 10
M  V30 10 2 8 11
M  V30 11 1 8 12
M  V30 12 1 12 13 CFG=1
M  V30 13 1 12 14
M  V30 14 1 13 15
M  V30 15 1 14 16
M  V30 16 2 15 17
M  V30 17 1 15 18
M  V30 18 1 16 19
M  V30 19 1 18 20 CFG=1
M  V30 20 1 18 21
M  V30 21 1 19 22
M  V30 22 1 20 23
M  V30 23 1 21 24
M  V30 24 1 22 25
M  V30 25 2 23 26
M  V30 26 1 23 27
M  V30 27 2 24 28
M  V30 28 1 24 29
M  V30 29 2 25 30
M  V30 30 1 25 31
M  V30 31 1 27 32 CFG=1
M  V30 32 1 27 33
M  V30 33 1 28 34
M  V30 34 2 29 35
M  V30 35 1 32 36
M  V30 36 1 33 37
M  V30 37 2 34 38
M  V30 38 2 36 39
M  V30 39 1 36 40
M  V30 40 2 37 41
M  V30 41 1 37 42
M  V30 42 1 38 43
M  V30 43 1 40 44 CFG=1
M  V30 44 1 40 45
M  V30 45 1 44 46
M  V30 46 1 45 47
M  V30 47 2 46 48
M  V30 48 1 46 49
M  V30 49 1 47 50
M  V30 50 1 49 51 CFG=1
M  V30 51 1 49 52
M  V30 52 1 50 53
M  V30 53 1 51 54
M  V30 54 1 52 55
M  V30 55 1 53 56
M  V30 56 2 54 57
M  V30 57 1 54 58
M  V30 58 1 55 59
M  V30 59 1 58 60 CFG=1
M  V30 60 1 58 61
M  V30 61 2 59 62
M  V30 62 1 59 63
M  V30 63 1 60 64
M  V30 64 1 61 65
M  V30 65 2 64 66
M  V30 66 1 64 67
M  V30 67 1 65 68
M  V30 68 1 65 69
M  V30 69 1 67 70 CFG=3
M  V30 70 1 67 71
M  V30 71 1 70 72
M  V30 72 1 71 73
M  V30 73 2 72 74
M  V30 74 1 72 75
M  V30 75 1 73 76
M  V30 76 1 73 77
M  V30 77 1 75 78 CFG=3
M  V30 78 1 75 79
M  V30 79 1 78 80
M  V30 80 1 79 81
M  V30 81 2 80 82
M  V30 82 1 80 83
M  V30 83 1 81 84
M  V30 84 1 83 85 CFG=3
M  V30 85 1 83 86
M  V30 86 2 84 87
M  V30 87 1 84 88
M  V30 88 1 85 89
M  V30 89 1 86 90
M  V30 90 2 89 91
M  V30 91 1 89 92
M  V30 92 2 90 93
M  V30 93 1 90 94
M  V30 94 1 92 95 CFG=3
M  V30 95 1 92 96
M  V30 96 1 93 97
M  V30 97 2 94 98
M  V30 98 1 95 99
M  V30 99 1 96 100
M  V30 100 1 96 101
M  V30 101 2 97 102
M  V30 102 2 99 103
M  V30 103 1 99 104
M  V30 104 1 102 105
M  V30 105 1 104 106 CFG=1
M  V30 106 1 104 107
M  V30 107 1 106 108
M  V30 108 1 107 109
M  V30 109 2 108 110
M  V30 110 1 108 111
M  V30 111 1 109 112
M  V30 112 1 111 113 CFG=1
M  V30 113 1 111 114
M  V30 114 1 112 115
M  V30 115 1 113 116
M  V30 116 1 114 117
M  V30 117 1 115 118
M  V30 118 2 116 119
M  V30 119 1 116 120
M  V30 120 1 120 121 CFG=1
M  V30 121 1 120 122
M  V30 122 1 121 123
M  V30 123 1 122 124
M  V30 124 2 123 125
M  V30 125 1 123 126
M  V30 126 1 124 127
M  V30 127 1 124 128
M  V30 128 1 126 129 CFG=1
M  V30 129 1 126 130
M  V30 130 1 129 131
M  V30 131 1 130 132
M  V30 132 2 131 133
M  V30 133 1 131 134
M  V30 134 2 132 135
M  V30 135 1 132 136
M  V30 136 1 134 137 CFG=1
M  V30 137 1 134 138
M  V30 138 1 137 139
M  V30 139 1 138 140
M  V30 140 1 138 141 CFG=3
M  V30 141 2 139 142
M  V30 142 1 139 143
M  V30 143 1 140 144
M  V30 144 1 143 145
M  V30 145 1 145 146
M  V30 146 2 146 147
M  V30 147 1 148 146 CFG=3
M  V30 148 1 148 149
M  V30 149 1 148 150
M  V30 150 1 149 151
M  V30 151 1 149 152
M  V30 152 1 150 153
M  V30 153 2 151 154
M  V30 154 1 151 155
M  V30 155 1 155 156 CFG=1
M  V30 156 1 155 157
M  V30 157 1 156 158
M  V30 158 1 157 159
M  V30 159 2 158 160
M  V30 160 1 161 158 CFG=3
M  V30 161 2 159 162
M  V30 162 1 159 163
M  V30 163 1 161 164
M  V30 164 1 161 165
M  V30 165 1 162 166
M  V30 166 2 163 167
M  V30 167 1 164 168
M  V30 168 1 164 169
M  V30 169 1 165 170
M  V30 170 2 166 171
M  V30 171 2 168 172
M  V30 172 1 168 173
M  V30 173 1 171 174
M  V30 174 1 173 175 CFG=1
M  V30 175 1 173 176
M  V30 176 1 175 177
M  V30 177 1 176 178
M  V30 178 2 177 179
M  V30 179 1 177 180
M  V30 180 1 180 181 CFG=1
M  V30 181 1 180 182
M  V30 182 1 181 183
M  V30 183 1 182 184
M  V30 184 2 183 185
M  V30 185 1 183 186
M  V30 186 1 184 187
M  V30 187 1 186 188
M  V30 188 1 187 189
M  V30 189 1 35 38
M  V30 190 1 98 102
M  V30 191 1 152 153
M  V30 192 1 167 171
M  V30 193 1 169 170
M  V30 END BOND
M  V30 BEGIN COLLECTION
M  V30 MDLV30/STEABS ATOMS=(22 5 12 18 27 40 49 58 67 75 83 92 104 111 120 126 134 138 148 155 161 173 180)
M  V30 END COLLECTION
M  V30 END CTAB
M  END
>  <PASS_MNA_COUNT>
886

>  <PEPTIDE>
GMSPYPGIDLSKVYELLEKDYRM

>  <AA_MUTATION>
p.Q447K

>  <PASS_MNA_NEW_COUNT>
2

>  <PASS_ACTIVITY_SPECTRUM>
0,325  0,152  Imatinib

>  <POSITION>
447

$$$$
Compound 14
Actelion Java MolfileCreator 2.0

  0  0  0  0  0  0              0 V3000
M  V30 BEGIN CTAB
M  V30 COUNTS 185 188 0 0 0
M  V30 BEGIN ATOM
M  V30 1 O 0.0 0.0 0.0 0
M  V30 2 C 0.9581 1.1618 0.0 0
M  V30 3 O 0.9821 2.6949 0.0 0
M  V30 4 C 2.3715 0.7186 0.0 0 CFG=1
M  V30 5 N 2.6589 -0.7306 0.0 0
M  V30 6 C 3.4614 1.7487 0.0 0
M  V30 7 C 1.5211 -1.7127 0.0 0
M  V30 8 C 3.1261 3.2458 0.0 0
M  V30 9 O 0.0119 -1.4013 0.0 0
M  V30 10 C 1.8085 -3.162 0.0 0 CFG=1
M  V30 11 O 1.6648 3.7369 0.0 0
M  V30 12 O 4.216 4.2759 0.0 0
M  V30 13 N 0.6707 -4.1441 0.0 0
M  V30 14 C 3.2219 -3.6052 0.0 0
M  V30 15 C -0.7905 -3.6531 0.0 0
M  V30 16 C 4.3118 -2.5751 0.0 0
M  V30 17 O -0.9462 -2.12 0.0 0
M  V30 18 C -1.9283 -4.6352 0.0 0 CFG=1
M  V30 19 C 5.7252 -3.0183 0.0 0
M  V30 20 N -3.3896 -4.1441 0.0 0
M  V30 21 C -1.6409 -6.0845 0.0 0
M  V30 22 O 6.0126 -4.4675 0.0 0
M  V30 23 O 6.8151 -1.9882 0.0 0
M  V30 24 C -3.7249 -2.647 0.0 0
M  V30 25 C -0.2275 -6.5276 0.0 0
M  V30 26 O -2.635 -1.6169 0.0 0
M  V30 27 C -5.1862 -2.1559 0.0 0 CFG=1
M  V30 28 C 0.0598 -7.9769 0.0 0
M  V30 29 N -5.5215 -0.6587 0.0 0
M  V30 30 C -6.324 -3.138 0.0 0
M  V30 31 C 1.4732 -8.4201 0.0 0
M  V30 32 C -4.4316 0.3713 0.0 0
M  V30 33 C -6.0366 -4.5873 0.0 0
M  V30 34 N 1.7606 -9.8693 0.0 0
M  V30 35 O -3.0183 -0.0718 0.0 0
M  V30 36 C -4.767 1.8684 0.0 0 CFG=1
M  V30 37 C -7.1744 -5.5695 0.0 0
M  V30 38 C -4.5753 -4.8508 0.0 0
M  V30 39 N -3.677 2.8985 0.0 0
M  V30 40 C -6.2282 2.3595 0.0 0 CFG=2
M  V30 41 C -2.2637 2.4553 0.0 0
M  V30 42 O -6.5636 3.8567 0.0 0
M  V30 43 C -7.3661 1.3774 0.0 0
M  V30 44 O -1.9762 1.0061 0.0 0
M  V30 45 C -1.1737 3.4854 0.0 0 CFG=1
M  V30 46 N 0.2395 3.0422 0.0 0
M  V30 47 C -1.5091 4.9826 0.0 0
M  V30 48 C 0.527 1.5929 0.0 0
M  V30 49 C -2.9704 5.4736 0.0 0
M  V30 50 O -0.7306 0.7545 0.0 0
M  V30 51 C 1.9403 1.1498 0.0 0 CFG=1
M  V30 52 C -3.3057 6.9708 0.0 0
M  V30 53 N 2.2278 -0.2994 0.0 0
M  V30 54 C 3.0302 2.1798 0.0 0
M  V30 55 C -4.767 7.4619 0.0 0
M  V30 56 C 1.0899 -1.2815 0.0 0
M  V30 57 C 3.0542 3.713 0.0 0
M  V30 58 C 4.4436 1.7367 0.0 0
M  V30 59 N -5.1023 8.9591 0.0 0
M  V30 60 O -0.2994 -0.6108 0.0 0
M  V30 61 C 1.3774 -2.7308 0.0 0 CFG=1
M  V30 62 N 0.2395 -3.713 0.0 0
M  V30 63 C 2.8626 -2.8146 0.0 0
M  V30 64 C -1.2216 -3.2219 0.0 0
M  V30 65 O -1.7367 -1.7726 0.0 0
M  V30 66 C -2.3595 -4.204 0.0 0 CFG=1
M  V30 67 N -2.072 -5.6533 0.0 0
M  V30 68 C -3.8207 -3.713 0.0 0
M  V30 69 C -3.2099 -6.6354 0.0 0
M  V30 70 C -3.7968 -2.1798 0.0 0
M  V30 71 C -4.5035 -4.1561 0.0 0
M  V30 72 O -2.9224 -8.0847 0.0 0
M  V30 73 C -4.6711 -6.1444 0.0 0 CFG=1
M  V30 74 N -5.809 -7.1265 0.0 0
M  V30 75 C -5.0065 -4.6472 0.0 0 CFG=2
M  V30 76 C -5.5215 -8.5758 0.0 0
M  V30 77 O -6.5396 -4.5154 0.0 0
M  V30 78 C -4.4316 -4.0843 0.0 0
M  V30 79 O -4.1082 -9.019 0.0 0
M  V30 80 C -6.6594 -9.5579 0.0 0 CFG=1
M  V30 81 N -6.3719 -11.0072 0.0 0
M  V30 82 C -8.1206 -9.0669 0.0 0
M  V30 83 C -4.9586 -11.4504 0.0 0
M  V30 84 C -8.456 -7.5697 0.0 0
M  V30 85 O -3.8687 -10.4203 0.0 0
M  V30 86 C -4.6711 -12.8996 0.0 0
M  V30 87 C -9.9173 -7.0786 0.0 0
M  V30 88 C -7.3661 -6.5396 0.0 0
M  V30 89 N -3.2578 -13.3428 0.0 0
M  V30 90 C -2.9704 -14.7921 0.0 0
M  V30 91 O -4.1082 -15.7742 0.0 0
M  V30 92 C -1.557 -15.2352 0.0 0 CFG=1
M  V30 93 N -1.2696 -16.6845 0.0 0
M  V30 94 C -0.4671 -14.2052 0.0 0
M  V30 95 C -2.4074 -17.6667 0.0 0
M  V30 96 C -0.8024 -12.708 0.0 0
M  V30 97 O -3.8687 -17.1756 0.0 0
M  V30 98 C -2.12 -19.1159 0.0 0 CFG=1
M  V30 99 C 0.2874 -11.6779 0.0 0
M  V30 100 C -2.2637 -12.2169 0.0 0
M  V30 101 N -3.2578 -20.0981 0.0 0
M  V30 102 C -0.7066 -19.5591 0.0 0
M  V30 103 C -0.0479 -10.1808 0.0 0
M  V30 104 C -2.5991 -10.7197 0.0 0
M  V30 105 C -4.7191 -19.607 0.0 0
M  V30 106 C 0.3832 -18.529 0.0 0
M  V30 107 C -1.5091 -9.6897 0.0 0
M  V30 108 O -5.0544 -18.1098 0.0 0
M  V30 109 C -5.8569 -20.5891 0.0 0 CFG=1
M  V30 110 C 1.7966 -18.9722 0.0 0
M  V30 111 O -1.8445 -8.1925 0.0 0
M  V30 112 N -7.3182 -20.0981 0.0 0
M  V30 113 C -5.5695 -22.0384 0.0 0
M  V30 114 C 2.8865 -17.9421 0.0 0
M  V30 115 C -7.6535 -18.6009 0.0 0
M  V30 116 C -4.1561 -22.4816 0.0 0
M  V30 117 N 4.2998 -18.3853 0.0 0
M  V30 118 O -6.5636 -17.5708 0.0 0
M  V30 119 C -9.1148 -18.1098 0.0 0 CFG=1
M  V30 120 C -3.8687 -23.9308 0.0 0
M  V30 121 N -10.2526 -19.092 0.0 0
M  V30 122 C -9.4501 -16.6126 0.0 0
M  V30 123 C -2.4553 -24.374 0.0 0
M  V30 124 C -9.9652 -20.5412 0.0 0
M  V30 125 C -10.9114 -16.1216 0.0 0
M  V30 126 N -2.1679 -25.8233 0.0 0
M  V30 127 O -8.5518 -20.9844 0.0 0
M  V30 128 C -11.103 -21.5234 0.0 0 CFG=1
M  V30 129 C -11.4025 -14.6603 0.0 0
M  V30 130 C -12.157 -16.9839 0.0 0
M  V30 131 N -12.5643 -21.0323 0.0 0
M  V30 132 C -10.8156 -22.9727 0.0 0
M  V30 133 C -12.9356 -14.6364 0.0 0
M  V30 134 C -10.6599 -13.3308 0.0 0
M  V30 135 N -13.4027 -16.0737 0.0 0
M  V30 136 C -13.7021 -22.0145 0.0 0
M  V30 137 C -11.9534 -23.9548 0.0 0
M  V30 138 C -9.4022 -23.4158 0.0 0
M  V30 139 C -13.7141 -13.3069 0.0 0
M  V30 140 C -11.4264 -12.0013 0.0 0
M  V30 141 O -15.1634 -21.5234 0.0 0
M  V30 142 C -13.4147 -23.4637 0.0 0
M  V30 143 C -12.9715 -11.9774 0.0 0
M  V30 144 N -14.5525 -24.4459 0.0 0
M  V30 145 C -14.2651 -25.8951 0.0 0
M  V30 146 O -12.8517 -26.3383 0.0 0
M  V30 147 C -15.4029 -26.8773 0.0 0 CFG=1
M  V30 148 N -16.8642 -26.3862 0.0 0
M  V30 149 C -15.1155 -28.3266 0.0 0
M  V30 150 C -18.002 -27.3684 0.0 0
M  V30 151 C -16.2533 -29.3087 0.0 0
M  V30 152 O -17.7146 -28.8176 0.0 0
M  V30 153 C -19.4633 -26.8773 0.0 0 CFG=1
M  V30 154 C -15.9659 -30.758 0.0 0
M  V30 155 N -19.7986 -25.3801 0.0 0
M  V30 156 C -20.6011 -27.8594 0.0 0
M  V30 157 O -14.5525 -31.2011 0.0 0
M  V30 158 O -17.1037 -31.7401 0.0 0
M  V30 159 C -21.2599 -24.889 0.0 0
M  V30 160 C -20.3137 -29.3087 0.0 0
M  V30 161 O -22.3977 -25.8712 0.0 0
M  V30 162 C -21.5952 -23.3919 0.0 0 CFG=1
M  V30 163 C -21.4515 -30.2909 0.0 0
M  V30 164 C -18.9003 -29.7519 0.0 0
M  V30 165 N -20.5053 -22.3618 0.0 0
M  V30 166 C -23.0565 -22.9008 0.0 0
M  V30 167 C -21.1641 -31.7401 0.0 0
M  V30 168 C -18.6129 -31.2011 0.0 0
M  V30 169 C -20.8407 -20.8646 0.0 0
M  V30 170 C -23.3919 -21.4036 0.0 0
M  V30 171 C -24.1943 -23.8829 0.0 0
M  V30 172 C -19.7507 -32.1833 0.0 0
M  V30 173 O -22.3019 -20.3736 0.0 0
M  V30 174 C -19.7507 -19.8346 0.0 0 CFG=1
M  V30 175 O -19.4633 -33.6326 0.0 0
M  V30 176 N -18.3374 -20.2777 0.0 0
M  V30 177 C -20.0861 -18.3374 0.0 0
M  V30 178 C -17.2474 -19.2477 0.0 0
M  V30 179 C -18.9961 -17.3073 0.0 0
M  V30 180 O -17.5828 -17.7505 0.0 0
M  V30 181 C -15.8341 -19.6908 0.0 0
M  V30 182 C -19.3315 -15.8102 0.0 0
M  V30 183 N -14.7442 -18.6608 0.0 0
M  V30 184 O -20.7928 -15.3191 0.0 0
M  V30 185 O -18.2416 -14.7801 0.0 0
M  V30 END ATOM
M  V30 BEGIN BOND
M  V30 1 2 1 2
M  V30 2 1 2 3
M  V30 3 1 2 4
M  V30 4 1 4 5 CFG=3
M  V30 5 1 4 6
M  V30 6 1 5 7
M  V30 7 1 6 8
M  V30 8 2 7 9
M  V30 9 1 7 10
M  V30 10 2 8 11
M  V30 11 1 8 12
M  V30 12 1 10 13 CFG=3
M  V30 13 1 10 14
M  V30 14 1 13 15
M  V30 15 1 14 16
M  V30 16 2 15 17
M  V30 17 1 15 18
M  V30 18 1 16 19
M  V30 19 1 18 20 CFG=3
M  V30 20 1 18 21
M  V30 21 2 19 22
M  V30 22 1 19 23
M  V30 23 1 20 24
M  V30 24 1 21 25
M  V30 25 2 24 26
M  V30 26 1 24 27
M  V30 27 1 25 28
M  V30 28 1 27 29 CFG=3
M  V30 29 1 27 30
M  V30 30 1 28 31
M  V30 31 1 29 32
M  V30 32 1 30 33
M  V30 33 1 31 34
M  V30 34 2 32 35
M  V30 35 1 32 36
M  V30 36 1 33 37
M  V30 37 1 33 38
M  V30 38 1 36 39 CFG=3
M  V30 39 1 36 40
M  V30 40 1 39 41
M  V30 41 1 40 42 CFG=1
M  V30 42 1 40 43
M  V30 43 2 41 44
M  V30 44 1 41 45
M  V30 45 1 45 46 CFG=3
M  V30 46 1 45 47
M  V30 47 1 46 48
M  V30 48 1 47 49
M  V30 49 2 48 50
M  V30 50 1 48 51
M  V30 51 1 49 52
M  V30 52 1 51 53 CFG=3
M  V30 53 1 51 54
M  V30 54 1 52 55
M  V30 55 1 53 56
M  V30 56 1 54 57
M  V30 57 1 54 58
M  V30 58 1 55 59
M  V30 59 2 56 60
M  V30 60 1 56 61
M  V30 61 1 61 62 CFG=3
M  V30 62 1 61 63
M  V30 63 1 62 64
M  V30 64 2 64 65
M  V30 65 1 64 66
M  V30 66 1 66 67 CFG=1
M  V30 67 1 66 68
M  V30 68 1 67 69
M  V30 69 1 68 70
M  V30 70 1 68 71
M  V30 71 2 69 72
M  V30 72 1 69 73
M  V30 73 1 73 74 CFG=1
M  V30 74 1 73 75
M  V30 75 1 74 76
M  V30 76 1 75 77 CFG=3
M  V30 77 1 75 78
M  V30 78 2 76 79
M  V30 79 1 76 80
M  V30 80 1 80 81 CFG=1
M  V30 81 1 80 82
M  V30 82 1 81 83
M  V30 83 1 82 84
M  V30 84 2 83 85
M  V30 85 1 83 86
M  V30 86 1 84 87
M  V30 87 1 84 88
M  V30 88 1 86 89
M  V30 89 1 89 90
M  V30 90 2 90 91
M  V30 91 1 90 92
M  V30 92 1 92 93 CFG=3
M  V30 93 1 92 94
M  V30 94 1 93 95
M  V30 95 1 94 96
M  V30 96 2 95 97
M  V30 97 1 95 98
M  V30 98 2 96 99
M  V30 99 1 96 100
M  V30 100 1 98 101 CFG=3
M  V30 101 1 98 102
M  V30 102 1 99 103
M  V30 103 2 100 104
M  V30 104 1 101 105
M  V30 105 1 102 106
M  V30 106 2 103 107
M  V30 107 2 105 108
M  V30 108 1 105 109
M  V30 109 1 106 110
M  V30 110 1 107 111
M  V30 111 1 109 112 CFG=3
M  V30 112 1 109 113
M  V30 113 1 110 114
M  V30 114 1 112 115
M  V30 115 1 113 116
M  V30 116 1 114 117
M  V30 117 2 115 118
M  V30 118 1 115 119
M  V30 119 1 116 120
M  V30 120 1 119 121 CFG=1
M  V30 121 1 119 122
M  V30 122 1 120 123
M  V30 123 1 121 124
M  V30 124 1 122 125
M  V30 125 1 123 126
M  V30 126 2 124 127
M  V30 127 1 124 128
M  V30 128 1 125 129
M  V30 129 2 125 130
M  V30 130 1 128 131 CFG=3
M  V30 131 1 128 132
M  V30 132 2 129 133
M  V30 133 1 129 134
M  V30 134 1 130 135
M  V30 135 1 131 136
M  V30 136 1 132 137
M  V30 137 1 132 138
M  V30 138 1 133 139
M  V30 139 2 134 140
M  V30 140 2 136 141
M  V30 141 1 136 142
M  V30 142 2 139 143
M  V30 143 1 142 144
M  V30 144 1 144 145
M  V30 145 2 145 146
M  V30 146 1 145 147
M  V30 147 1 147 148 CFG=3
M  V30 148 1 147 149
M  V30 149 1 148 150
M  V30 150 1 149 151
M  V30 151 2 150 152
M  V30 152 1 150 153
M  V30 153 1 151 154
M  V30 154 1 153 155 CFG=3
M  V30 155 1 153 156
M  V30 156 2 154 157
M  V30 157 1 154 158
M  V30 158 1 155 159
M  V30 159 1 156 160
M  V30 160 2 159 161
M  V30 161 1 159 162
M  V30 162 2 160 163
M  V30 163 1 160 164
M  V30 164 1 162 165 CFG=3
M  V30 165 1 162 166
M  V30 166 1 163 167
M  V30 167 2 164 168
M  V30 168 1 165 169
M  V30 169 1 166 170
M  V30 170 1 166 171
M  V30 171 2 167 172
M  V30 172 2 169 173
M  V30 173 1 169 174
M  V30 174 1 172 175
M  V30 175 1 174 176 CFG=3
M  V30 176 1 174 177
M  V30 177 1 176 178
M  V30 178 1 177 179
M  V30 179 2 178 180
M  V30 180 1 178 181
M  V30 181 1 179 182
M  V30 182 1 181 183
M  V30 183 2 182 184
M  V30 184 1 182 185
M  V30 185 1 104 107
M  V30 186 1 133 135
M  V30 187 1 140 143
M  V30 188 1 168 172
M  V30 END BOND
M  V30 BEGIN COLLECTION
M  V30 MDLV30/STEABS ATOMS=(22 4 10 18 27 36 40 45 51 61 66 73 75 80 92 98 109 119 128 147 153 162 174)
M  V30 END COLLECTION
M  V30 END CTAB
M  END
>  <PASS_MNA_COUNT>
751

>  <PEPTIDE>
GEVYEGVWKKYGLTVAVKTLKED

>  <AA_MUTATION>
p.S265G

>  <PASS_MNA_NEW_COUNT>
20

>  <PASS_ACTIVITY_SPECTRUM>
0,333  0,147  Imatinib

>  <POSITION>
265

$$$$
Compound 15
Actelion Java MolfileCreator 2.0

  0  0  0  0  0  0              0 V3000
M  V30 BEGIN CTAB
M  V30 COUNTS 190 192 0 0 0
M  V30 BEGIN ATOM
M  V30 1 S 0.0 0.0 0.0 0
M  V30 2 C 0.7424 -1.2813 0.0 0
M  V30 3 C 0.7424 1.3292 0.0 0
M  V30 4 C -0.0239 -2.5627 0.0 0
M  V30 5 C 0.7065 -3.8441 0.0 0 CFG=2
M  V30 6 N -0.0598 -5.1255 0.0 0
M  V30 7 C 2.1915 -3.8202 0.0 0
M  V30 8 C 0.6706 -6.4069 0.0 0
M  V30 9 O 2.5867 -5.2452 0.0 0
M  V30 10 N 2.934 -2.4909 0.0 0
M  V30 11 O 2.1556 -6.3829 0.0 0
M  V30 12 C -0.0958 -7.6883 0.0 0 CFG=1
M  V30 13 C 4.4189 -2.4669 0.0 0 CFG=2
M  V30 14 N 0.6347 -8.9696 0.0 0
M  V30 15 C -1.6286 -7.6643 0.0 0
M  V30 16 C 5.1614 -3.7483 0.0 0
M  V30 17 C 5.1614 -1.1376 0.0 0
M  V30 18 C 2.1196 -8.9457 0.0 0
M  V30 19 C -2.3951 -6.335 0.0 0
M  V30 20 O 4.0956 -4.8021 0.0 0
M  V30 21 N 6.6464 -3.7243 0.0 0
M  V30 22 C 6.6464 -1.1137 0.0 0
M  V30 23 O 2.8621 -7.6164 0.0 0
M  V30 24 C 2.8621 -10.2271 0.0 0 CFG=1
M  V30 25 C -3.9279 -6.3111 0.0 0
M  V30 26 C 7.3889 -5.0057 0.0 0 CFG=2
M  V30 27 C 7.3889 0.2155 0.0 0
M  V30 28 N 4.3471 -10.2031 0.0 0
M  V30 29 C 2.0957 -11.5085 0.0 0
M  V30 30 N -4.6944 -4.9818 0.0 0
M  V30 31 C 6.6105 -6.2871 0.0 0
M  V30 32 C 8.8738 -4.9818 0.0 0
M  V30 33 O 6.6105 1.5448 0.0 0
M  V30 34 O 8.8738 0.2395 0.0 0
M  V30 35 C 5.0896 -11.4845 0.0 0
M  V30 36 S 0.5628 -11.4845 0.0 0
M  V30 37 C -6.2272 -4.9578 0.0 0
M  V30 38 O 5.1255 -6.6344 0.0 0
M  V30 39 N 7.3529 -7.5685 0.0 0
M  V30 40 C 9.6163 -6.2632 0.0 0
M  V30 41 O 4.3231 -12.7659 0.0 0
M  V30 42 C 6.5745 -11.4606 0.0 0 CFG=1
M  V30 43 N -7.0057 -6.2392 0.0 0
M  V30 44 N -7.0057 -3.6285 0.0 0
M  V30 45 C 8.8259 -7.7002 0.0 0 CFG=2
M  V30 46 C 6.7063 -8.9217 0.0 0
M  V30 47 C 11.1013 -6.2392 0.0 0
M  V30 48 N 7.317 -10.1313 0.0 0
M  V30 49 C 7.317 -12.7419 0.0 0
M  V30 50 C 9.8079 -6.5626 0.0 0
M  V30 51 C 9.1134 -9.1493 0.0 0
M  V30 52 C 7.796 -9.9037 0.0 0
M  V30 53 N 11.8438 -7.5206 0.0 0
M  V30 54 C 6.5506 -8.802 0.0 0
M  V30 55 C 6.5506 -14.0233 0.0 0
M  V30 56 O 9.6762 -5.0297 0.0 0
M  V30 57 N 11.257 -6.85 0.0 0
M  V30 58 C 13.3287 -7.4966 0.0 0
M  V30 59 O 5.0177 -8.778 0.0 0
M  V30 60 C 7.2931 -7.4727 0.0 0 CFG=1
M  V30 61 O 5.0177 -13.9994 0.0 0
M  V30 62 O 7.2931 -15.3047 0.0 0
M  V30 63 C 12.239 -5.7123 0.0 0 CFG=2
M  V30 64 N 14.5862 -6.6823 0.0 0
M  V30 65 N 14.3467 -8.5505 0.0 0
M  V30 66 N 8.778 -7.4487 0.0 0
M  V30 67 C 6.5266 -6.1434 0.0 0
M  V30 68 C 11.748 -4.2513 0.0 0
M  V30 69 C 13.688 -5.9997 0.0 0
M  V30 70 C 9.5205 -8.7301 0.0 0
M  V30 71 C 4.9938 -6.1195 0.0 0
M  V30 72 O 10.2989 -3.7363 0.0 0
M  V30 73 N 12.73 -3.1136 0.0 0
M  V30 74 C 14.67 -4.862 0.0 0
M  V30 75 O 8.7421 -10.0115 0.0 0
M  V30 76 C 11.0055 -8.7062 0.0 0 CFG=1
M  V30 77 C 4.2273 -4.7902 0.0 0
M  V30 78 C 12.239 -1.6526 0.0 0
M  V30 79 C 16.1191 -5.1494 0.0 0
M  V30 80 N 11.748 -9.9876 0.0 0
M  V30 81 C 11.748 -7.3769 0.0 0
M  V30 82 C 2.6945 -4.7662 0.0 0
M  V30 83 C 13.221 -0.5149 0.0 0
M  V30 84 O 16.5621 -6.5626 0.0 0
M  V30 85 O 17.101 -4.0118 0.0 0
M  V30 86 C 13.2329 -9.9636 0.0 0
M  V30 87 C 10.9696 -6.0476 0.0 0
M  V30 88 N 2.443 -3.9758 0.0 0
M  V30 89 O 14.67 -0.8023 0.0 0
M  V30 90 N 12.73 0.946 0.0 0
M  V30 91 O 13.9754 -11.245 0.0 0
M  V30 92 C 13.9754 -8.6343 0.0 0 CFG=1
M  V30 93 C 11.712 -4.7183 0.0 0
M  V30 94 C 13.712 2.0837 0.0 0 CFG=2
M  V30 95 N 15.4604 -8.6104 0.0 0
M  V30 96 C 13.197 -7.305 0.0 0
M  V30 97 O 10.7899 -3.4968 0.0 0
M  V30 98 O 12.7779 -4.5626 0.0 0
M  V30 99 C 13.221 3.5447 0.0 0
M  V30 100 C 15.161 1.7963 0.0 0
M  V30 101 C 16.2029 -9.8918 0.0 0
M  V30 102 C 13.9395 -5.9758 0.0 0
M  V30 103 O 11.724 3.88 0.0 0
M  V30 104 N 14.203 4.6824 0.0 0
M  V30 105 S 16.143 2.934 0.0 0
M  V30 106 O 15.4245 -11.1731 0.0 0
M  V30 107 C 17.6879 -9.8678 0.0 0 CFG=1
M  V30 108 C 13.4844 -4.9459 0.0 0
M  V30 109 C 15.4245 -5.9518 0.0 0
M  V30 110 C 13.8676 6.1793 0.0 0 CFG=2
M  V30 111 C 15.676 4.5507 0.0 0
M  V30 112 N 18.4303 -11.1492 0.0 0
M  V30 113 C 18.4303 -8.5385 0.0 0
M  V30 114 C 12.4665 6.826 0.0 0
M  V30 115 C 15.149 6.9577 0.0 0
M  V30 116 C 16.2747 5.9518 0.0 0
M  V30 117 C 17.6639 -12.4306 0.0 0
M  V30 118 C 17.6639 -7.2092 0.0 0
M  V30 119 O 11.221 5.9638 0.0 0
M  V30 120 N 12.2869 8.3469 0.0 0
M  V30 121 O 16.131 -12.4066 0.0 0
M  V30 122 C 18.4064 -13.712 0.0 0 CFG=1
M  V30 123 C 18.4064 -5.8799 0.0 0
M  V30 124 C 16.131 -7.1853 0.0 0
M  V30 125 C 10.8857 8.9936 0.0 0 CFG=2
M  V30 126 N 17.6399 -14.9933 0.0 0
M  V30 127 C 19.8914 -13.688 0.0 0
M  V30 128 C 9.6403 8.1314 0.0 0
M  V30 129 C 10.7061 10.5145 0.0 0
M  V30 130 C 16.1071 -14.9694 0.0 0
M  V30 131 C 20.6338 -12.3587 0.0 0
M  V30 132 O 9.772 6.6584 0.0 0
M  V30 133 N 8.2391 8.778 0.0 0
M  V30 134 C 9.305 11.1612 0.0 0
M  V30 135 O 15.3287 -13.6401 0.0 0
M  V30 136 C 15.3287 -16.2508 0.0 0 CFG=1
M  V30 137 C 22.1188 -12.3348 0.0 0
M  V30 138 C 6.9937 7.9158 0.0 0 CFG=2
M  V30 139 C 9.1253 12.6821 0.0 0
M  V30 140 N 16.0712 -17.5322 0.0 0
M  V30 141 C 13.7958 -16.2268 0.0 0
M  V30 142 O 22.8613 -13.6162 0.0 0
M  V30 143 O 22.8613 -11.0055 0.0 0
M  V30 144 C 7.1254 6.4428 0.0 0
M  V30 145 C 5.5925 8.5625 0.0 0
M  V30 146 O 10.3229 13.5922 0.0 0
M  V30 147 O 7.7242 13.3287 0.0 0
M  V30 148 C 17.5561 -17.5082 0.0 0
M  V30 149 C 13.0174 -14.8975 0.0 0
M  V30 150 O 8.4786 5.844 0.0 0
M  V30 151 O 5.8799 5.5806 0.0 0
M  V30 152 C 4.3471 7.7002 0.0 0
M  V30 153 O 18.2986 -16.1789 0.0 0
M  V30 154 C 18.2986 -18.7896 0.0 0 CFG=1
M  V30 155 C 11.4845 -14.8736 0.0 0
M  V30 156 C 13.7599 -13.5683 0.0 0
M  V30 157 C 2.9459 8.3469 0.0 0
M  V30 158 N 17.5322 -20.071 0.0 0
M  V30 159 C 19.7836 -18.7657 0.0 0
M  V30 160 C 10.7181 -13.5443 0.0 0
M  V30 161 C 12.9815 -12.239 0.0 0
M  V30 162 C 1.7005 7.4847 0.0 0
M  V30 163 C 18.2747 -21.3524 0.0 0
M  V30 164 C 20.5261 -20.047 0.0 0
M  V30 165 C 20.5261 -17.4364 0.0 0
M  V30 166 C 11.4606 -12.215 0.0 0
M  V30 167 N 0.2993 8.1314 0.0 0
M  V30 168 O 19.7596 -21.3284 0.0 0
M  V30 169 C 17.4962 -22.6338 0.0 0 CFG=1
M  V30 170 O 10.6941 -10.8857 0.0 0
M  V30 171 N 15.9634 -22.6098 0.0 0
M  V30 172 C 18.2387 -23.9151 0.0 0
M  V30 173 C 15.185 -23.8912 0.0 0
M  V30 174 C 17.4603 -25.1965 0.0 0
M  V30 175 O 15.9274 -25.1726 0.0 0
M  V30 176 C 13.6521 -23.8672 0.0 0 CFG=1
M  V30 177 C 18.2028 -26.4779 0.0 0
M  V30 178 N 12.8737 -22.538 0.0 0
M  V30 179 C 12.8737 -25.1486 0.0 0
M  V30 180 O 19.6878 -26.454 0.0 0
M  V30 181 N 17.4244 -27.7593 0.0 0
M  V30 182 C 11.3408 -22.514 0.0 0
M  V30 183 O 11.3408 -25.1247 0.0 0
M  V30 184 O 10.5624 -23.7954 0.0 0
M  V30 185 C 10.5624 -21.1847 0.0 0 CFG=1
M  V30 186 N 11.3049 -19.8554 0.0 0
M  V30 187 C 9.0295 -21.1608 0.0 0
M  V30 188 C 8.2511 -19.8315 0.0 0
M  V30 189 C 6.7182 -19.8075 0.0 0
M  V30 190 C 8.9936 -18.5022 0.0 0
M  V30 END ATOM
M  V30 BEGIN BOND
M  V30 1 1 1 2
M  V30 2 1 1 3
M  V30 3 1 2 4
M  V30 4 1 4 5
M  V30 5 1 5 6 CFG=1
M  V30 6 1 5 7
M  V30 7 1 6 8
M  V30 8 2 7 9
M  V30 9 1 7 10
M  V30 10 2 8 11
M  V30 11 1 8 12
M  V30 12 1 13 10 CFG=1
M  V30 13 1 12 14 CFG=1
M  V30 14 1 12 15
M  V30 15 1 13 16
M  V30 16 1 13 17
M  V30 17 1 14 18
M  V30 18 1 15 19
M  V30 19 2 16 20
M  V30 20 1 16 21
M  V30 21 1 17 22
M  V30 22 2 18 23
M  V30 23 1 18 24
M  V30 24 1 19 25
M  V30 25 1 26 21 CFG=1
M  V30 26 1 22 27
M  V30 27 1 24 28 CFG=1
M  V30 28 1 24 29
M  V30 29 1 25 30
M  V30 30 1 26 31
M  V30 31 1 26 32
M  V30 32 2 27 33
M  V30 33 1 27 34
M  V30 34 1 28 35
M  V30 35 1 29 36
M  V30 36 1 30 37
M  V30 37 2 31 38
M  V30 38 1 31 39
M  V30 39 1 32 40
M  V30 40 2 35 41
M  V30 41 1 35 42
M  V30 42 2 37 43
M  V30 43 1 37 44
M  V30 44 1 39 45
M  V30 45 1 39 46
M  V30 46 1 40 47
M  V30 47 1 42 48 CFG=1
M  V30 48 1 42 49
M  V30 49 1 45 50 CFG=3
M  V30 50 1 45 51
M  V30 51 1 46 52
M  V30 52 1 47 53
M  V30 53 1 48 54
M  V30 54 1 49 55
M  V30 55 2 50 56
M  V30 56 1 50 57
M  V30 57 1 53 58
M  V30 58 2 54 59
M  V30 59 1 54 60
M  V30 60 2 55 61
M  V30 61 1 55 62
M  V30 62 1 63 57 CFG=3
M  V30 63 2 58 64
M  V30 64 1 58 65
M  V30 65 1 60 66 CFG=3
M  V30 66 1 60 67
M  V30 67 1 63 68
M  V30 68 1 63 69
M  V30 69 1 66 70
M  V30 70 1 67 71
M  V30 71 2 68 72
M  V30 72 1 68 73
M  V30 73 1 69 74
M  V30 74 2 70 75
M  V30 75 1 70 76
M  V30 76 1 71 77
M  V30 77 1 73 78
M  V30 78 1 74 79
M  V30 79 1 76 80 CFG=3
M  V30 80 1 76 81
M  V30 81 1 77 82
M  V30 82 1 78 83
M  V30 83 2 79 84
M  V30 84 1 79 85
M  V30 85 1 80 86
M  V30 86 1 81 87
M  V30 87 1 82 88
M  V30 88 2 83 89
M  V30 89 1 83 90
M  V30 90 2 86 91
M  V30 91 1 86 92
M  V30 92 1 87 93
M  V30 93 1 94 90 CFG=3
M  V30 94 1 92 95 CFG=3
M  V30 95 1 92 96
M  V30 96 2 93 97
M  V30 97 1 93 98
M  V30 98 1 94 99
M  V30 99 1 94 100
M  V30 100 1 95 101
M  V30 101 1 96 102
M  V30 102 2 99 103
M  V30 103 1 99 104
M  V30 104 1 100 105
M  V30 105 2 101 106
M  V30 106 1 101 107
M  V30 107 1 102 108
M  V30 108 1 102 109
M  V30 109 1 104 110
M  V30 110 1 104 111
M  V30 111 1 107 112 CFG=3
M  V30 112 1 107 113
M  V30 113 1 110 114 CFG=3
M  V30 114 1 110 115
M  V30 115 1 111 116
M  V30 116 1 112 117
M  V30 117 1 113 118
M  V30 118 2 114 119
M  V30 119 1 114 120
M  V30 120 2 117 121
M  V30 121 1 117 122
M  V30 122 1 118 123
M  V30 123 1 118 124
M  V30 124 1 125 120 CFG=3
M  V30 125 1 122 126 CFG=3
M  V30 126 1 122 127
M  V30 127 1 125 128
M  V30 128 1 125 129
M  V30 129 1 126 130
M  V30 130 1 127 131
M  V30 131 2 128 132
M  V30 132 1 128 133
M  V30 133 1 129 134
M  V30 134 2 130 135
M  V30 135 1 130 136
M  V30 136 1 131 137
M  V30 137 1 138 133 CFG=3
M  V30 138 1 134 139
M  V30 139 1 136 140 CFG=1
M  V30 140 1 136 141
M  V30 141 2 137 142
M  V30 142 1 137 143
M  V30 143 1 138 144
M  V30 144 1 138 145
M  V30 145 2 139 146
M  V30 146 1 139 147
M  V30 147 1 140 148
M  V30 148 1 141 149
M  V30 149 2 144 150
M  V30 150 1 144 151
M  V30 151 1 145 152
M  V30 152 2 148 153
M  V30 153 1 148 154
M  V30 154 2 149 155
M  V30 155 1 149 156
M  V30 156 1 152 157
M  V30 157 1 154 158 CFG=3
M  V30 158 1 154 159
M  V30 159 1 155 160
M  V30 160 2 156 161
M  V30 161 1 157 162
M  V30 162 1 158 163
M  V30 163 1 159 164
M  V30 164 1 159 165
M  V30 165 2 160 166
M  V30 166 1 162 167
M  V30 167 2 163 168
M  V30 168 1 163 169
M  V30 169 1 166 170
M  V30 170 1 169 171 CFG=3
M  V30 171 1 169 172
M  V30 172 1 171 173
M  V30 173 1 172 174
M  V30 174 2 173 175
M  V30 175 1 173 176
M  V30 176 1 174 177
M  V30 177 1 176 178 CFG=3
M  V30 178 1 176 179
M  V30 179 2 177 180
M  V30 180 1 177 181
M  V30 181 1 178 182
M  V30 182 1 179 183
M  V30 183 2 182 184
M  V30 184 1 182 185
M  V30 185 1 185 186 CFG=3
M  V30 186 1 185 187
M  V30 187 1 187 188
M  V30 188 1 188 189
M  V30 189 1 188 190
M  V30 190 1 51 52
M  V30 191 1 115 116
M  V30 192 1 161 166
M  V30 END BOND
M  V30 BEGIN COLLECTION
M  V30 MDLV30/STEABS ATOMS=(22 5 12 13 24 26 42 45 60 63 76 92 94 107 110 122 125 136 138 154 169 176 185)
M  V30 END COLLECTION
M  V30 END CTAB
M  END
>  <PASS_MNA_COUNT>
928

>  <PEPTIDE>
LSQVYELLEKDCRMERPEGCPEK

>  <AA_MUTATION>
p.Y456C

>  <PASS_MNA_NEW_COUNT>
17

>  <PASS_ACTIVITY_SPECTRUM>
0,339  0,144  Imatinib

>  <POSITION>
456

$$$$
Compound 16
Actelion Java MolfileCreator 2.0

  0  0  0  0  0  0              0 V3000
M  V30 BEGIN CTAB
M  V30 COUNTS 180 184 0 0 0
M  V30 BEGIN ATOM
M  V30 1 S 0.0 0.0 0.0 0
M  V30 2 C -0.3331 1.4873 0.0 0
M  V30 3 C -1.1303 -0.9756 0.0 0
M  V30 4 C 0.7496 2.5106 0.0 0
M  V30 5 C 0.4164 3.9979 0.0 0 CFG=2
M  V30 6 N -1.0351 4.4858 0.0 0
M  V30 7 C 1.4992 5.0212 0.0 0
M  V30 8 C -2.1655 3.5101 0.0 0
M  V30 9 O 2.9032 4.581 0.0 0
M  V30 10 N 1.166 6.5085 0.0 0
M  V30 11 O -1.8799 2.0703 0.0 0
M  V30 12 C -3.6172 3.9979 0.0 0
M  V30 13 C 2.2488 7.5318 0.0 0 CFG=2
M  V30 14 N -4.7475 3.0222 0.0 0
M  V30 15 C 3.6529 7.0916 0.0 0
M  V30 16 C 1.9156 9.0192 0.0 0
M  V30 17 C -6.1992 3.5101 0.0 0
M  V30 18 O 4.7356 8.1149 0.0 0
M  V30 19 N 3.9384 5.6518 0.0 0
M  V30 20 C 0.464 9.507 0.0 0
M  V30 21 O -6.5323 4.9974 0.0 0
M  V30 22 C -7.3296 2.5344 0.0 0 CFG=1
M  V30 23 C 5.3425 5.2116 0.0 0 CFG=2
M  V30 24 C -0.0237 10.9587 0.0 0
M  V30 25 C -0.7734 8.6503 0.0 0
M  V30 26 N -7.044 1.0946 0.0 0
M  V30 27 C -8.7812 3.0222 0.0 0
M  V30 28 C 6.4253 6.2349 0.0 0
M  V30 29 C 5.628 3.7718 0.0 0
M  V30 30 C -1.5468 10.9825 0.0 0
M  V30 31 C 0.7139 12.2794 0.0 0
M  V30 32 N -2.0108 9.5546 0.0 0
M  V30 33 C -8.1744 0.1189 0.0 0
M  V30 34 C -9.9116 2.0465 0.0 0
M  V30 35 O 6.0921 7.7222 0.0 0
M  V30 36 N 7.8293 5.7946 0.0 0
M  V30 37 C 7.0321 3.3316 0.0 0
M  V30 38 C -2.3202 12.3032 0.0 0
M  V30 39 C -0.0594 13.6002 0.0 0
M  V30 40 O -9.626 0.6068 0.0 0
M  V30 41 C -7.8888 -1.3207 0.0 0 CFG=1
M  V30 42 C -11.3632 2.5344 0.0 0
M  V30 43 C 8.9121 6.8179 0.0 0 CFG=2
M  V30 44 C 7.3177 1.8918 0.0 0
M  V30 45 C -1.5825 13.624 0.0 0
M  V30 46 N -9.0192 -2.2964 0.0 0
M  V30 47 C -6.4847 -1.761 0.0 0
M  V30 48 O -11.6964 4.0217 0.0 0
M  V30 49 O -12.4936 1.5587 0.0 0
M  V30 50 C 8.5789 8.3053 0.0 0
M  V30 51 C 10.3161 6.3777 0.0 0
M  V30 52 C 8.7217 1.4516 0.0 0
M  V30 53 C -10.4708 -1.8086 0.0 0
M  V30 54 C -6.1992 -3.2007 0.0 0
M  V30 55 O 7.1273 8.7931 0.0 0
M  V30 56 N 9.6617 9.3285 0.0 0
M  V30 57 C 11.3989 7.4009 0.0 0
M  V30 58 N 9.0073 0.0118 0.0 0
M  V30 59 O -10.804 -0.3212 0.0 0
M  V30 60 C -11.6012 -2.7842 0.0 0 CFG=1
M  V30 61 C -4.7951 -3.641 0.0 0
M  V30 62 C -7.3296 -4.1764 0.0 0
M  V30 63 C 9.3285 10.8159 0.0 0 CFG=2
M  V30 64 C 12.803 6.9607 0.0 0
M  V30 65 N -13.0528 -2.2964 0.0 0
M  V30 66 C -11.3156 -4.224 0.0 0
M  V30 67 C -4.5096 -5.0807 0.0 0
M  V30 68 C -7.044 -5.6161 0.0 0
M  V30 69 C 10.4113 11.8392 0.0 0
M  V30 70 C 7.8769 11.3037 0.0 0
M  V30 71 C 13.8857 7.984 0.0 0
M  V30 72 C -13.386 -0.8091 0.0 0
M  V30 73 C -12.446 -5.1997 0.0 0
M  V30 74 C -9.9116 -4.6642 0.0 0
M  V30 75 C -5.6399 -6.0564 0.0 0
M  V30 76 O 11.8154 11.3989 0.0 0
M  V30 77 N 10.0782 13.3265 0.0 0
M  V30 78 C 7.5437 12.7911 0.0 0
M  V30 79 N 15.2898 7.5437 0.0 0
M  V30 80 O -12.3032 0.2141 0.0 0
M  V30 81 C -14.8376 -0.3212 0.0 0 CFG=1
M  V30 82 O -5.3544 -7.4961 0.0 0
M  V30 83 C 11.1609 14.3498 0.0 0 CFG=2
M  V30 84 C 6.0921 13.2789 0.0 0
M  V30 85 C 8.6265 13.8144 0.0 0
M  V30 86 N -15.968 -1.2969 0.0 0
M  V30 87 C -15.1708 1.166 0.0 0
M  V30 88 C 12.565 13.9095 0.0 0
M  V30 89 C 10.8278 15.8371 0.0 0
M  V30 90 C 5.7589 14.7662 0.0 0
M  V30 91 C 8.2934 15.3017 0.0 0
M  V30 92 C -17.4197 -0.8091 0.0 0
M  V30 93 C -16.6224 1.6539 0.0 0
M  V30 94 O 12.8506 12.4698 0.0 0
M  V30 95 N 13.6478 14.9328 0.0 0
M  V30 96 O 9.3761 16.325 0.0 0
M  V30 97 C 6.8417 15.7895 0.0 0
M  V30 98 O -17.7528 0.6782 0.0 0
M  V30 99 C -18.55 -1.7848 0.0 0
M  V30 100 C -16.9556 3.1412 0.0 0
M  V30 101 C 13.3146 16.4202 0.0 0 CFG=2
M  V30 102 O 6.5085 17.2769 0.0 0
M  V30 103 N -20.0017 -1.2969 0.0 0
M  V30 104 O -15.8728 4.1645 0.0 0
M  V30 105 O -18.4073 3.6291 0.0 0
M  V30 106 C 14.3974 17.4435 0.0 0
M  V30 107 C 11.863 16.908 0.0 0
M  V30 108 C -21.1321 -2.2726 0.0 0
M  V30 109 O 14.0642 18.9308 0.0 0
M  V30 110 N 15.8014 17.0032 0.0 0
M  V30 111 C 11.5298 18.3954 0.0 0
M  V30 112 O -20.8465 -3.7123 0.0 0
M  V30 113 C -22.5837 -1.7848 0.0 0 CFG=1
M  V30 114 C 16.8842 18.0265 0.0 0 CFG=2
M  V30 115 C 10.0782 18.8832 0.0 0
M  V30 116 C 12.6126 19.4186 0.0 0
M  V30 117 N -22.9169 -0.2974 0.0 0
M  V30 118 C -23.7141 -2.7605 0.0 0
M  V30 119 C 16.5511 19.5138 0.0 0
M  V30 120 C 18.2883 17.5862 0.0 0 CFG=2
M  V30 121 C -24.3685 0.1903 0.0 0
M  V30 122 C -23.4285 -4.2002 0.0 0
M  V30 123 O 17.6338 20.5371 0.0 0
M  V30 124 N 15.0994 20.0017 0.0 0
M  V30 125 O 18.5738 16.1465 0.0 0
M  V30 126 C 19.3711 18.6095 0.0 0
M  V30 127 O -25.4989 -0.7853 0.0 0
M  V30 128 C -24.7017 1.6777 0.0 0 CFG=1
M  V30 129 C -24.5589 -5.1759 0.0 0
M  V30 130 C -22.0245 -4.6404 0.0 0
M  V30 131 C 14.7662 21.489 0.0 0 CFG=2
M  V30 132 N -23.6189 2.701 0.0 0
M  V30 133 C -26.1533 2.1655 0.0 0
M  V30 134 C -24.2733 -6.6156 0.0 0
M  V30 135 C -21.7389 -6.0802 0.0 0
M  V30 136 C 15.849 22.5123 0.0 0
M  V30 137 C 13.3146 21.9769 0.0 0
M  V30 138 C -23.9521 4.1883 0.0 0
M  V30 139 C -26.4865 3.6529 0.0 0
M  V30 140 C -22.8693 -7.0559 0.0 0
M  V30 141 O 17.2531 22.0721 0.0 0
M  V30 142 N 15.5159 23.9996 0.0 0
M  V30 143 C 12.9814 23.4642 0.0 0
M  V30 144 C 12.1842 21.0012 0.0 0
M  V30 145 O -25.4037 4.6761 0.0 0
M  V30 146 C -22.8693 5.2116 0.0 0
M  V30 147 C -27.9381 4.1407 0.0 0
M  V30 148 O -22.5837 -8.4956 0.0 0
M  V30 149 C 16.5987 25.0229 0.0 0 CFG=2
M  V30 150 N -23.2024 6.6989 0.0 0
M  V30 151 O -29.0685 3.165 0.0 0
M  V30 152 N -28.2713 5.628 0.0 0
M  V30 153 C 18.0027 24.5827 0.0 0
M  V30 154 C 16.2655 26.5103 0.0 0
M  V30 155 C -22.1197 7.7222 0.0 0
M  V30 156 O 18.2883 23.1429 0.0 0
M  V30 157 N 19.0855 25.606 0.0 0
M  V30 158 O -20.7156 7.282 0.0 0
M  V30 159 C -22.4528 9.2096 0.0 0
M  V30 160 C 20.4895 25.1657 0.0 0 CFG=2
M  V30 161 N -21.37 10.2328 0.0 0
M  V30 162 C 20.7751 23.726 0.0 0
M  V30 163 C 21.5723 26.189 0.0 0
M  V30 164 C -21.7032 11.7202 0.0 0
M  V30 165 O 19.6447 22.7503 0.0 0
M  V30 166 N 22.1791 23.2857 0.0 0
M  V30 167 C 22.9764 25.7488 0.0 0
M  V30 168 C 21.2391 27.6764 0.0 0
M  V30 169 O -23.1548 12.208 0.0 0
M  V30 170 C -20.6204 12.7435 0.0 0
M  V30 171 C 22.4647 21.846 0.0 0 CFG=2
M  V30 172 N -20.9536 14.2308 0.0 0
M  V30 173 C 21.3343 20.8703 0.0 0
M  V30 174 C 23.8688 21.4057 0.0 0
M  V30 175 O 19.8827 21.3581 0.0 0
M  V30 176 O 21.6199 19.4305 0.0 0
M  V30 177 C 24.1543 19.966 0.0 0
M  V30 178 C 25.5584 19.5257 0.0 0
M  V30 179 C 25.8439 18.086 0.0 0
M  V30 180 N 27.248 17.6457 0.0 0
M  V30 END ATOM
M  V30 BEGIN BOND
M  V30 1 1 1 2
M  V30 2 1 1 3
M  V30 3 1 2 4
M  V30 4 1 4 5
M  V30 5 1 5 6 CFG=3
M  V30 6 1 5 7
M  V30 7 1 6 8
M  V30 8 2 7 9
M  V30 9 1 7 10
M  V30 10 2 8 11
M  V30 11 1 8 12
M  V30 12 1 13 10 CFG=1
M  V30 13 1 12 14
M  V30 14 1 13 15
M  V30 15 1 13 16
M  V30 16 1 14 17
M  V30 17 2 15 18
M  V30 18 1 15 19
M  V30 19 1 16 20
M  V30 20 2 17 21
M  V30 21 1 17 22
M  V30 22 1 23 19 CFG=3
M  V30 23 1 20 24
M  V30 24 2 20 25
M  V30 25 1 22 26 CFG=1
M  V30 26 1 22 27
M  V30 27 1 23 28
M  V30 28 1 23 29
M  V30 29 2 24 30
M  V30 30 1 24 31
M  V30 31 1 25 32
M  V30 32 1 26 33
M  V30 33 1 27 34
M  V30 34 2 28 35
M  V30 35 1 28 36
M  V30 36 1 29 37
M  V30 37 1 30 38
M  V30 38 2 31 39
M  V30 39 2 33 40
M  V30 40 1 33 41
M  V30 41 1 34 42
M  V30 42 1 43 36 CFG=3
M  V30 43 1 37 44
M  V30 44 2 38 45
M  V30 45 1 41 46 CFG=3
M  V30 46 1 41 47
M  V30 47 2 42 48
M  V30 48 1 42 49
M  V30 49 1 43 50
M  V30 50 1 43 51
M  V30 51 1 44 52
M  V30 52 1 46 53
M  V30 53 1 47 54
M  V30 54 2 50 55
M  V30 55 1 50 56
M  V30 56 1 51 57
M  V30 57 1 52 58
M  V30 58 2 53 59
M  V30 59 1 53 60
M  V30 60 2 54 61
M  V30 61 1 54 62
M  V30 62 1 63 56 CFG=1
M  V30 63 1 57 64
M  V30 64 1 60 65 CFG=3
M  V30 65 1 60 66
M  V30 66 1 61 67
M  V30 67 2 62 68
M  V30 68 1 63 69
M  V30 69 1 63 70
M  V30 70 1 64 71
M  V30 71 1 65 72
M  V30 72 1 66 73
M  V30 73 1 66 74
M  V30 74 2 67 75
M  V30 75 2 69 76
M  V30 76 1 69 77
M  V30 77 1 70 78
M  V30 78 1 71 79
M  V30 79 2 72 80
M  V30 80 1 72 81
M  V30 81 1 75 82
M  V30 82 1 83 77 CFG=1
M  V30 83 2 78 84
M  V30 84 1 78 85
M  V30 85 1 81 86 CFG=1
M  V30 86 1 81 87
M  V30 87 1 83 88
M  V30 88 1 83 89
M  V30 89 1 84 90
M  V30 90 2 85 91
M  V30 91 1 86 92
M  V30 92 1 87 93
M  V30 93 2 88 94
M  V30 94 1 88 95
M  V30 95 1 89 96
M  V30 96 2 90 97
M  V30 97 2 92 98
M  V30 98 1 92 99
M  V30 99 1 93 100
M  V30 100 1 101 95 CFG=1
M  V30 101 1 97 102
M  V30 102 1 99 103
M  V30 103 2 100 104
M  V30 104 1 100 105
M  V30 105 1 101 106
M  V30 106 1 101 107
M  V30 107 1 103 108
M  V30 108 2 106 109
M  V30 109 1 106 110
M  V30 110 1 107 111
M  V30 111 2 108 112
M  V30 112 1 108 113
M  V30 113 1 114 110 CFG=3
M  V30 114 1 111 115
M  V30 115 1 111 116
M  V30 116 1 113 117 CFG=3
M  V30 117 1 113 118
M  V30 118 1 114 119
M  V30 119 1 114 120
M  V30 120 1 117 121
M  V30 121 1 118 122
M  V30 122 2 119 123
M  V30 123 1 119 124
M  V30 124 1 120 125 CFG=1
M  V30 125 1 120 126
M  V30 126 2 121 127
M  V30 127 1 121 128
M  V30 128 2 122 129
M  V30 129 1 122 130
M  V30 130 1 131 124 CFG=1
M  V30 131 1 128 132 CFG=3
M  V30 132 1 128 133
M  V30 133 1 129 134
M  V30 134 2 130 135
M  V30 135 1 131 136
M  V30 136 1 131 137
M  V30 137 1 132 138
M  V30 138 1 133 139
M  V30 139 2 134 140
M  V30 140 2 136 141
M  V30 141 1 136 142
M  V30 142 1 137 143
M  V30 143 1 137 144
M  V30 144 2 138 145
M  V30 145 1 138 146
M  V30 146 1 139 147
M  V30 147 1 140 148
M  V30 148 1 149 142 CFG=1
M  V30 149 1 146 150
M  V30 150 2 147 151
M  V30 151 1 147 152
M  V30 152 1 149 153
M  V30 153 1 149 154
M  V30 154 1 150 155
M  V30 155 2 153 156
M  V30 156 1 153 157
M  V30 157 2 155 158
M  V30 158 1 155 159
M  V30 159 1 160 157 CFG=1
M  V30 160 1 159 161
M  V30 161 1 160 162
M  V30 162 1 160 163
M  V30 163 1 161 164
M  V30 164 2 162 165
M  V30 165 1 162 166
M  V30 166 1 163 167
M  V30 167 1 163 168
M  V30 168 2 164 169
M  V30 169 1 164 170
M  V30 170 1 171 166 CFG=1
M  V30 171 1 170 172
M  V30 172 1 171 173
M  V30 173 1 171 174
M  V30 174 2 173 175
M  V30 175 1 173 176
M  V30 176 1 174 177
M  V30 177 1 177 178
M  V30 178 1 178 179
M  V30 179 1 179 180
M  V30 180 1 30 32
M  V30 181 1 39 45
M  V30 182 1 68 75
M  V30 183 1 91 97
M  V30 184 1 135 140
M  V30 END BOND
M  V30 BEGIN COLLECTION
M  V30 MDLV30/STEABS ATOMS=(19 5 13 22 23 41 43 60 63 81 83 101 113 114 120 128 131 149 160 171)
M  V30 END COLLECTION
M  V30 END CTAB
M  END
>  <PASS_MNA_COUNT>
853

>  <PEPTIDE>
GGGQYGEVYEGMWKKYSLTVAVK

>  <AA_MUTATION>
p.V260M

>  <PASS_MNA_NEW_COUNT>
8

>  <PASS_ACTIVITY_SPECTRUM>
0,345  0,141  Imatinib

>  <POSITION>
260

$$$$
Compound 17
Actelion Java MolfileCreator 2.0

  0  0  0  0  0  0              0 V3000
M  V30 BEGIN CTAB
M  V30 COUNTS 188 192 0 0 0
M  V30 BEGIN ATOM
M  V30 1 S 0.0 0.0 0.0 0
M  V30 2 C -0.7601 1.3184 0.0 0
M  V30 3 C 1.4728 0.0237 0.0 0
M  V30 4 C -2.2804 1.3421 0.0 0
M  V30 5 C -3.0406 2.6605 0.0 0 CFG=2
M  V30 6 N -4.5609 2.6843 0.0 0
M  V30 7 C -2.3042 3.9789 0.0 0
M  V30 8 C -5.3211 4.0027 0.0 0
M  V30 9 O -3.0762 5.2973 0.0 0
M  V30 10 N -0.8314 4.0027 0.0 0
M  V30 11 O -4.5965 5.3211 0.0 0
M  V30 12 C -6.8414 4.0264 0.0 0 CFG=1
M  V30 13 C -0.095 5.3211 0.0 0 CFG=2
M  V30 14 N -7.6134 5.3448 0.0 0
M  V30 15 C -7.6134 2.7555 0.0 0 CFG=2
M  V30 16 C -0.867 6.6395 0.0 0
M  V30 17 C 1.3777 5.3448 0.0 0
M  V30 18 C -6.877 6.6632 0.0 0
M  V30 19 O -9.1338 2.7793 0.0 0
M  V30 20 C -6.877 1.4846 0.0 0
M  V30 21 O 0.1425 7.7322 0.0 0
M  V30 22 N -2.3873 6.6632 0.0 0
M  V30 23 C 2.1023 6.6632 0.0 0
M  V30 24 O -5.4042 6.687 0.0 0
M  V30 25 C -7.6372 7.9816 0.0 0 CFG=1
M  V30 26 C -3.1475 7.9816 0.0 0 CFG=2
M  V30 27 C 3.5751 6.687 0.0 0
M  V30 28 C 1.3421 7.9816 0.0 0
M  V30 29 N -6.9008 9.3 0.0 0
M  V30 30 C -9.1575 8.0054 0.0 0
M  V30 31 C -2.4111 9.3 0.0 0
M  V30 32 C -4.6678 8.0054 0.0 0
M  V30 33 C 4.2996 8.0054 0.0 0
M  V30 34 C 2.0666 9.3 0.0 0
M  V30 35 C -5.428 9.3238 0.0 0
M  V30 36 C -9.9177 6.7345 0.0 0
M  V30 37 O -2.4824 10.8204 0.0 0
M  V30 38 N -0.9383 9.3238 0.0 0
M  V30 39 C -5.428 9.3238 0.0 0
M  V30 40 C 3.5394 9.3238 0.0 0
M  V30 41 O -4.8579 7.9698 0.0 0
M  V30 42 C -4.7034 10.6422 0.0 0 CFG=1
M  V30 43 C -11.438 6.7583 0.0 0
M  V30 44 C -0.2019 10.6422 0.0 0 CFG=2
M  V30 45 C -6.9483 9.3476 0.0 0
M  V30 46 N -3.2306 10.666 0.0 0
M  V30 47 C -5.4636 11.9606 0.0 0
M  V30 48 O -12.1982 8.0767 0.0 0
M  V30 49 O -12.1982 5.4874 0.0 0
M  V30 50 C -0.9739 11.9606 0.0 0
M  V30 51 C 1.2708 10.666 0.0 0
M  V30 52 O -8.0054 8.3023 0.0 0
M  V30 53 N -8.136 10.3096 0.0 0
M  V30 54 C -2.5061 9.3951 0.0 0
M  V30 55 C -6.9839 11.9844 0.0 0
M  V30 56 O -2.4824 11.8062 0.0 0
M  V30 57 N -0.2375 13.279 0.0 0
M  V30 58 C 2.0073 11.9844 0.0 0
M  V30 59 O -3.5632 8.3498 0.0 0
M  V30 60 C -1.0333 9.4188 0.0 0 CFG=1
M  V30 61 C -7.756 13.3028 0.0 0
M  V30 62 C -7.756 10.7135 0.0 0
M  V30 63 C -1.0095 14.5974 0.0 0 CFG=2
M  V30 64 C 3.4801 12.0081 0.0 0
M  V30 65 N -0.2969 10.7372 0.0 0
M  V30 66 C -0.2969 8.1479 0.0 0 CFG=2
M  V30 67 C -9.2763 13.3265 0.0 0
M  V30 68 C -9.2763 10.7372 0.0 0
M  V30 69 C -2.5299 14.6212 0.0 0
M  V30 70 C -0.2731 15.9158 0.0 0
M  V30 71 O 4.2046 10.7372 0.0 0
M  V30 72 O 4.6203 12.9702 0.0 0
M  V30 73 C -1.057 12.0556 0.0 0
M  V30 74 O 1.1283 8.5399 0.0 0
M  V30 75 C -1.354 7.1027 0.0 0
M  V30 76 C -10.0483 12.0556 0.0 0
M  V30 77 O -3.29 13.3503 0.0 0
M  V30 78 N -3.29 15.9396 0.0 0
M  V30 79 O -1.1877 17.1273 0.0 0
M  V30 80 O -2.5655 12.2575 0.0 0
M  V30 81 C -0.3206 13.374 0.0 0 CFG=1
M  V30 82 C -4.8103 15.9633 0.0 0 CFG=2
M  V30 83 N -1.0808 14.6924 0.0 0
M  V30 84 C 1.1521 13.3978 0.0 0
M  V30 85 C -5.5824 14.6924 0.0 0
M  V30 86 C -5.5824 17.2817 0.0 0
M  V30 87 C -0.3444 16.0108 0.0 0
M  V30 88 C 1.8885 14.7162 0.0 0
M  V30 89 O -5.1904 13.279 0.0 0
M  V30 90 N -7.1027 14.7162 0.0 0
M  V30 91 O -7.0552 16.9373 0.0 0
M  V30 92 O -0.962 17.4124 0.0 0
M  V30 93 C 1.1283 16.0346 0.0 0 CFG=1
M  V30 94 C 3.3613 14.7399 0.0 0
M  V30 95 C -7.8747 13.4453 0.0 0 CFG=2
M  V30 96 N 1.8647 17.353 0.0 0
M  V30 97 C 1.8647 14.7637 0.0 0
M  V30 98 O 4.5015 13.8254 0.0 0
M  V30 99 N 3.7532 16.2009 0.0 0
M  V30 100 C -7.1383 12.1744 0.0 0
M  V30 101 C -9.3951 13.4691 0.0 0 CFG=2
M  V30 102 C 1.0927 18.6714 0.0 0
M  V30 103 C 3.3375 14.7875 0.0 0
M  V30 104 O -8.3261 11.2598 0.0 0
M  V30 105 N -5.6655 12.1982 0.0 0
M  V30 106 C -10.1552 14.7875 0.0 0
M  V30 107 C -10.4522 12.4238 0.0 0
M  V30 108 O -0.4275 18.6952 0.0 0
M  V30 109 C 1.8291 19.9898 0.0 0 CFG=1
M  V30 110 N 4.1927 16.0227 0.0 0
M  V30 111 C 4.1927 13.5997 0.0 0
M  V30 112 C -4.9291 10.9273 0.0 0 CFG=2
M  V30 113 C -9.4307 16.1059 0.0 0
M  V30 114 N 1.057 21.3082 0.0 0
M  V30 115 C 3.3019 20.0136 0.0 0 CFG=2
M  V30 116 C 5.5943 15.5833 0.0 0
M  V30 117 N 5.5943 14.0867 0.0 0
M  V30 118 C -5.7012 9.6564 0.0 0
M  V30 119 C -3.4563 10.951 0.0 0
M  V30 120 C -0.4632 21.332 0.0 0
M  V30 121 C 4.0383 21.332 0.0 0
M  V30 122 C 4.0383 18.7427 0.0 0
M  V30 123 O -5.4874 8.2073 0.0 0
M  V30 124 O -7.2215 9.6801 0.0 0
M  V30 125 O -3.4326 9.4782 0.0 0
M  V30 126 O -1.2233 20.0611 0.0 0
M  V30 127 C -1.2233 22.6504 0.0 0 CFG=1
M  V30 128 C 5.5111 21.3557 0.0 0
M  V30 129 N -2.7437 22.6741 0.0 0
M  V30 130 C -0.4988 23.9688 0.0 0
M  V30 131 C -3.5038 21.4032 0.0 0
M  V30 132 C 0.9739 23.9925 0.0 0
M  V30 133 O -2.7674 20.1323 0.0 0
M  V30 134 C -5.0241 21.427 0.0 0 CFG=1
M  V30 135 C 1.7103 25.3109 0.0 0
M  V30 136 N -5.7962 20.1561 0.0 0
M  V30 137 C -5.7962 22.7454 0.0 0
M  V30 138 O 0.9383 26.6293 0.0 0
M  V30 139 O 3.1831 25.3347 0.0 0
M  V30 140 C -5.0598 18.8852 0.0 0
M  V30 141 O -3.587 18.909 0.0 0
M  V30 142 C -5.8318 17.6143 0.0 0 CFG=1
M  V30 143 N -7.3521 17.6381 0.0 0
M  V30 144 C -5.0954 16.3434 0.0 0
M  V30 145 C -8.1123 18.9565 0.0 0
M  V30 146 C -5.8674 15.0725 0.0 0
M  V30 147 O -7.3878 20.2749 0.0 0
M  V30 148 C -9.6326 18.9802 0.0 0 CFG=1
M  V30 149 C -5.131 13.8016 0.0 0
M  V30 150 C -7.3878 15.0963 0.0 0
M  V30 151 N -10.4047 17.7093 0.0 0
M  V30 152 C -10.4047 20.2986 0.0 0
M  V30 153 C -5.8912 12.5307 0.0 0
M  V30 154 C -8.1479 13.8254 0.0 0
M  V30 155 C -11.925 17.7331 0.0 0
M  V30 156 O -11.925 20.3224 0.0 0
M  V30 157 C -7.4115 12.5545 0.0 0
M  V30 158 O -12.697 19.0515 0.0 0
M  V30 159 C -12.697 16.4622 0.0 0 CFG=1
M  V30 160 N -14.2055 16.3315 0.0 0
M  V30 161 C -12.1031 15.12 0.0 0
M  V30 162 C -15.2269 17.4599 0.0 0
M  V30 163 C -14.538 14.8944 0.0 0
M  V30 164 C -13.2315 14.1461 0.0 0
M  V30 165 O -14.7875 18.909 0.0 0
M  V30 166 C -16.7116 17.1748 0.0 0 CFG=1
M  V30 167 N -17.1986 15.7733 0.0 0
M  V30 168 C -17.7331 18.3032 0.0 0
M  V30 169 C -18.6833 15.4882 0.0 0
M  V30 170 C -19.2178 18.0181 0.0 0
M  V30 171 O -19.7047 16.6166 0.0 0
M  V30 172 C -19.1703 14.0867 0.0 0 CFG=1
M  V30 173 C -20.2392 19.1465 0.0 0
M  V30 174 N -18.1963 13.0058 0.0 0
M  V30 175 C -20.655 13.8016 0.0 0
M  V30 176 N -21.7239 18.8614 0.0 0
M  V30 177 C -18.6833 11.6043 0.0 0
M  V30 178 C -21.6764 14.93 0.0 0
M  V30 179 C -22.7454 19.9898 0.0 0
M  V30 180 O -20.168 11.3192 0.0 0
M  V30 181 C -17.7093 10.5234 0.0 0 CFG=1
M  V30 182 O -21.2369 16.379 0.0 0
M  V30 183 O -23.1611 14.6449 0.0 0
M  V30 184 N -22.3059 21.4389 0.0 0
M  V30 185 N -24.2301 19.7047 0.0 0
M  V30 186 N -16.2721 10.856 0.0 0
M  V30 187 C -18.1963 9.1219 0.0 0
M  V30 188 O -17.2223 8.041 0.0 0
M  V30 END ATOM
M  V30 BEGIN BOND
M  V30 1 1 1 2
M  V30 2 1 1 3
M  V30 3 1 2 4
M  V30 4 1 4 5
M  V30 5 1 5 6 CFG=3
M  V30 6 1 5 7
M  V30 7 1 6 8
M  V30 8 2 7 9
M  V30 9 1 7 10
M  V30 10 2 8 11
M  V30 11 1 8 12
M  V30 12 1 13 10 CFG=3
M  V30 13 1 12 14 CFG=3
M  V30 14 1 12 15
M  V30 15 1 13 16
M  V30 16 1 13 17
M  V30 17 1 14 18
M  V30 18 1 15 19 CFG=1
M  V30 19 1 15 20
M  V30 20 2 16 21
M  V30 21 1 16 22
M  V30 22 1 17 23
M  V30 23 2 18 24
M  V30 24 1 18 25
M  V30 25 1 26 22 CFG=1
M  V30 26 2 23 27
M  V30 27 1 23 28
M  V30 28 1 25 29 CFG=3
M  V30 29 1 25 30
M  V30 30 1 26 31
M  V30 31 1 26 32
M  V30 32 1 27 33
M  V30 33 2 28 34
M  V30 34 1 29 35
M  V30 35 1 30 36
M  V30 36 2 31 37
M  V30 37 1 31 38
M  V30 38 1 32 39
M  V30 39 2 33 40
M  V30 40 2 35 41
M  V30 41 1 35 42
M  V30 42 1 36 43
M  V30 43 1 44 38 CFG=3
M  V30 44 1 39 45
M  V30 45 1 42 46 CFG=3
M  V30 46 1 42 47
M  V30 47 2 43 48
M  V30 48 1 43 49
M  V30 49 1 44 50
M  V30 50 1 44 51
M  V30 51 2 45 52
M  V30 52 1 45 53
M  V30 53 1 46 54
M  V30 54 1 47 55
M  V30 55 2 50 56
M  V30 56 1 50 57
M  V30 57 1 51 58
M  V30 58 2 54 59
M  V30 59 1 54 60
M  V30 60 2 55 61
M  V30 61 1 55 62
M  V30 62 1 63 57 CFG=3
M  V30 63 1 58 64
M  V30 64 1 60 65 CFG=1
M  V30 65 1 60 66
M  V30 66 1 61 67
M  V30 67 2 62 68
M  V30 68 1 63 69
M  V30 69 1 63 70
M  V30 70 2 64 71
M  V30 71 1 64 72
M  V30 72 1 65 73
M  V30 73 1 66 74 CFG=3
M  V30 74 1 66 75
M  V30 75 2 67 76
M  V30 76 2 69 77
M  V30 77 1 69 78
M  V30 78 1 70 79
M  V30 79 2 73 80
M  V30 80 1 73 81
M  V30 81 1 82 78 CFG=3
M  V30 82 1 81 83 CFG=1
M  V30 83 1 81 84
M  V30 84 1 82 85
M  V30 85 1 82 86
M  V30 86 1 83 87
M  V30 87 1 84 88
M  V30 88 2 85 89
M  V30 89 1 85 90
M  V30 90 1 86 91
M  V30 91 2 87 92
M  V30 92 1 87 93
M  V30 93 1 88 94
M  V30 94 1 95 90 CFG=3
M  V30 95 1 93 96 CFG=1
M  V30 96 1 93 97
M  V30 97 2 94 98
M  V30 98 1 94 99
M  V30 99 1 95 100
M  V30 100 1 95 101
M  V30 101 1 96 102
M  V30 102 1 97 103
M  V30 103 2 100 104
M  V30 104 1 100 105
M  V30 105 1 101 106
M  V30 106 1 101 107 CFG=1
M  V30 107 2 102 108
M  V30 108 1 102 109
M  V30 109 1 103 110
M  V30 110 2 103 111
M  V30 111 1 112 105 CFG=1
M  V30 112 1 106 113
M  V30 113 1 109 114 CFG=1
M  V30 114 1 109 115
M  V30 115 2 110 116
M  V30 116 1 111 117
M  V30 117 1 112 118
M  V30 118 1 112 119
M  V30 119 1 114 120
M  V30 120 1 115 121
M  V30 121 1 115 122 CFG=3
M  V30 122 2 118 123
M  V30 123 1 118 124
M  V30 124 1 119 125
M  V30 125 2 120 126
M  V30 126 1 120 127
M  V30 127 1 121 128
M  V30 128 1 127 129 CFG=1
M  V30 129 1 127 130
M  V30 130 1 129 131
M  V30 131 1 130 132
M  V30 132 2 131 133
M  V30 133 1 131 134
M  V30 134 1 132 135
M  V30 135 1 134 136 CFG=1
M  V30 136 1 134 137
M  V30 137 2 135 138
M  V30 138 1 135 139
M  V30 139 1 136 140
M  V30 140 2 140 141
M  V30 141 1 140 142
M  V30 142 1 142 143 CFG=3
M  V30 143 1 142 144
M  V30 144 1 143 145
M  V30 145 1 144 146
M  V30 146 2 145 147
M  V30 147 1 145 148
M  V30 148 2 146 149
M  V30 149 1 146 150
M  V30 150 1 148 151 CFG=1
M  V30 151 1 148 152
M  V30 152 1 149 153
M  V30 153 2 150 154
M  V30 154 1 151 155
M  V30 155 1 152 156
M  V30 156 2 153 157
M  V30 157 2 155 158
M  V30 158 1 159 155 CFG=3
M  V30 159 1 159 160
M  V30 160 1 159 161
M  V30 161 1 160 162
M  V30 162 1 160 163
M  V30 163 1 161 164
M  V30 164 2 162 165
M  V30 165 1 162 166
M  V30 166 1 166 167 CFG=1
M  V30 167 1 166 168
M  V30 168 1 167 169
M  V30 169 1 168 170
M  V30 170 2 169 171
M  V30 171 1 169 172
M  V30 172 1 170 173
M  V30 173 1 172 174 CFG=1
M  V30 174 1 172 175
M  V30 175 1 173 176
M  V30 176 1 174 177
M  V30 177 1 175 178
M  V30 178 1 176 179
M  V30 179 2 177 180
M  V30 180 1 177 181
M  V30 181 2 178 182
M  V30 182 1 178 183
M  V30 183 2 179 184
M  V30 184 1 179 185
M  V30 185 1 181 186 CFG=1
M  V30 186 1 181 187
M  V30 187 1 187 188
M  V30 188 1 34 40
M  V30 189 1 68 76
M  V30 190 1 116 117
M  V30 191 1 154 157
M  V30 192 1 163 164
M  V30 END BOND
M  V30 BEGIN COLLECTION
M  V30 MDLV30/STEABS ATOMS=(27 5 12 13 15 25 26 42 44 60 63 66 81 82 93 95 101 109 112 115 127 134 142 148 159 166 172 181)
M  V30 END COLLECTION
M  V30 END CTAB
M  END
>  <PASS_MNA_COUNT>
895

>  <PEPTIDE>
SDRPSFAEIHQTFETMFQESSIS

>  <AA_MUTATION>
p.A492T

>  <PASS_MNA_NEW_COUNT>
13

>  <PASS_ACTIVITY_SPECTRUM>
0,345  0,141  Imatinib

>  <POSITION>
492

$$$$
Compound 18
Actelion Java MolfileCreator 2.0

  0  0  0  0  0  0              0 V3000
M  V30 BEGIN CTAB
M  V30 COUNTS 191 195 0 0 0
M  V30 BEGIN ATOM
M  V30 1 S 0.0 0.0 0.0 0
M  V30 2 C -0.3328 1.4979 0.0 0
M  V30 3 C 1.4028 -0.4398 0.0 0
M  V30 4 C -1.7833 1.9854 0.0 0
M  V30 5 C -2.1161 3.4834 0.0 0 CFG=2
M  V30 6 N -3.5666 3.9708 0.0 0
M  V30 7 C -1.0224 4.5058 0.0 0
M  V30 8 C -3.8995 5.4688 0.0 0
M  V30 9 O -1.3553 6.0038 0.0 0
M  V30 10 N 0.3804 4.0659 0.0 0
M  V30 11 O -2.8057 6.4912 0.0 0
M  V30 12 C -5.3499 5.9562 0.0 0 CFG=1
M  V30 13 C 1.4742 5.0883 0.0 0 CFG=2
M  V30 14 N -5.6828 7.4542 0.0 0
M  V30 15 C -6.4912 4.9813 0.0 0
M  V30 16 C 1.1413 6.5863 0.0 0
M  V30 17 C 2.877 4.6485 0.0 0
M  V30 18 C -4.589 8.4766 0.0 0
M  V30 19 O -5.552 3.8519 0.0 0
M  V30 20 O -0.3091 7.0738 0.0 0
M  V30 21 N 2.235 7.6087 0.0 0
M  V30 22 C 3.9708 5.6709 0.0 0
M  V30 23 O -3.2575 7.8584 0.0 0
M  V30 24 C -4.9219 9.9746 0.0 0 CFG=1
M  V30 25 C 1.9021 9.1067 0.0 0 CFG=2
M  V30 26 C 5.3737 5.231 0.0 0
M  V30 27 N -3.8281 10.997 0.0 0
M  V30 28 C -6.3723 10.462 0.0 0 CFG=2
M  V30 29 C 0.4517 9.5942 0.0 0
M  V30 30 C 2.9959 10.1292 0.0 0
M  V30 31 C 6.4674 6.2534 0.0 0
M  V30 32 C -2.4253 10.5572 0.0 0
M  V30 33 C -6.7052 11.96 0.0 0
M  V30 34 C -7.2283 9.2375 0.0 0
M  V30 35 O -0.7965 8.762 0.0 0
M  V30 36 N 0.1188 11.0922 0.0 0
M  V30 37 C 2.663 11.6271 0.0 0
M  V30 38 N 7.8703 5.8135 0.0 0
M  V30 39 O -1.9616 9.1662 0.0 0
M  V30 40 C -1.3315 11.5796 0.0 0 CFG=1
M  V30 41 C -8.227 12.0908 0.0 0
M  V30 42 C -1.3315 11.5796 0.0 0 CFG=2
M  V30 43 N 1.272 12.2691 0.0 0
M  V30 44 C 3.6379 12.7685 0.0 0
M  V30 45 N -1.6644 13.0776 0.0 0
M  V30 46 C 0.0713 11.1397 0.0 0
M  V30 47 C -2.4728 10.6047 0.0 0
M  V30 48 C -1.6644 13.0776 0.0 0
M  V30 49 C 1.4028 13.7909 0.0 0
M  V30 50 N 2.8651 14.0881 0.0 0
M  V30 51 C -3.1148 13.565 0.0 0
M  V30 52 C 0.3566 9.6893 0.0 0
M  V30 53 O -2.3658 9.1305 0.0 0
M  V30 54 N -3.9232 11.0922 0.0 0
M  V30 55 C -3.1148 13.565 0.0 0
M  V30 56 O -4.2561 12.5901 0.0 0
M  V30 57 C -3.4477 15.063 0.0 0 CFG=1
M  V30 58 O -0.6538 8.5836 0.0 0
M  V30 59 O 1.8308 9.6061 0.0 0
M  V30 60 C -5.0646 10.1173 0.0 0 CFG=2
M  V30 61 C -3.4477 15.063 0.0 0
M  V30 62 N -4.8981 15.5504 0.0 0
M  V30 63 C -2.3539 16.0854 0.0 0 CFG=2
M  V30 64 C -4.7792 8.6668 0.0 0
M  V30 65 C -6.515 10.6047 0.0 0
M  V30 66 C -4.8981 15.5504 0.0 0
M  V30 67 C -5.231 17.0484 0.0 0
M  V30 68 O -2.3539 16.9058 0.0 0
M  V30 69 C -0.951 15.6455 0.0 0
M  V30 70 O -3.3288 8.4053 0.0 0
M  V30 71 N -5.9205 7.692 0.0 0
M  V30 72 C -7.6563 9.6298 0.0 0
M  V30 73 N -5.5877 16.9176 0.0 0
M  V30 74 O -6.6814 17.5359 0.0 0
M  V30 75 C -4.1372 18.0708 0.0 0 CFG=1
M  V30 76 C -5.6352 6.2415 0.0 0
M  V30 77 C -9.1781 9.7606 0.0 0
M  V30 78 C -7.371 8.1794 0.0 0
M  V30 79 N -4.4701 19.5688 0.0 0
M  V30 80 C -2.7344 17.631 0.0 0
M  V30 81 C -6.7765 5.2667 0.0 0
M  V30 82 C -5.9205 20.0563 0.0 0
M  V30 83 C -1.6406 18.6534 0.0 0
M  V30 84 O -8.0724 6.0751 0.0 0
M  V30 85 N -6.4912 3.8162 0.0 0
M  V30 86 O -7.0619 19.0814 0.0 0
M  V30 87 C -6.2534 21.5543 0.0 0 CFG=1
M  V30 88 C -0.2377 18.2135 0.0 0
M  V30 89 C -7.6325 2.8414 0.0 0
M  V30 90 N -7.7039 22.0417 0.0 0
M  V30 91 C -5.1597 22.5767 0.0 0
M  V30 92 N 0.8559 19.2359 0.0 0
M  V30 93 C -7.3472 1.3909 0.0 0
M  V30 94 C -8.8452 21.0668 0.0 0
M  V30 95 C -3.7568 22.1368 0.0 0
M  V30 96 C 2.2588 18.7961 0.0 0
M  V30 97 O -5.9443 0.951 0.0 0
M  V30 98 N -8.4885 0.4161 0.0 0
M  V30 99 O -8.5598 19.6164 0.0 0
M  V30 100 C -10.2956 21.5543 0.0 0 CFG=1
M  V30 101 C -2.663 23.1592 0.0 0
M  V30 102 N 2.5441 17.3456 0.0 0
M  V30 103 N 3.3526 19.8185 0.0 0
M  V30 104 C -8.2032 -1.0343 0.0 0
M  V30 105 N -11.4369 20.5794 0.0 0
M  V30 106 C -10.6285 23.0522 0.0 0
M  V30 107 O -2.9959 24.6572 0.0 0
M  V30 108 O -1.2602 22.7193 0.0 0
M  V30 109 C -9.3445 -2.0091 0.0 0
M  V30 110 C -11.1516 19.1289 0.0 0
M  V30 111 C -9.5347 24.0747 0.0 0
M  V30 112 O -10.7949 -1.5217 0.0 0
M  V30 113 N -9.0592 -3.4596 0.0 0
M  V30 114 O -9.7487 18.6891 0.0 0
M  V30 115 C -12.2929 18.1541 0.0 0 CFG=1
M  V30 116 S -9.8676 25.5726 0.0 0
M  V30 117 C -10.2005 -4.4345 0.0 0 CFG=2
M  V30 118 N -12.0076 16.7036 0.0 0
M  V30 119 C -13.7433 18.6415 0.0 0
M  V30 120 C -8.7738 26.5951 0.0 0
M  V30 121 C -11.6509 -3.947 0.0 0
M  V30 122 C -9.9152 -5.8849 0.0 0
M  V30 123 C -10.6047 16.2638 0.0 0
M  V30 124 C -14.0762 20.1395 0.0 0
M  V30 125 O -11.9838 -2.449 0.0 0
M  V30 126 N -12.7922 -4.9219 0.0 0
M  V30 127 C -11.0565 -6.8598 0.0 0
M  V30 128 O -9.5109 17.2862 0.0 0
M  V30 129 C -10.3194 14.8133 0.0 0 CFG=1
M  V30 130 C -15.5267 20.6269 0.0 0
M  V30 131 C -14.2427 -4.4345 0.0 0 CFG=2
M  V30 132 C -10.7712 -8.3102 0.0 0
M  V30 133 N -11.4607 13.8385 0.0 0
M  V30 134 C -8.9165 14.3734 0.0 0
M  V30 135 O -16.668 19.6521 0.0 0
M  V30 136 O -15.8595 22.1249 0.0 0
M  V30 137 C -14.5756 -2.9365 0.0 0
M  V30 138 C -15.384 -5.4093 0.0 0
M  V30 139 O -9.3683 -8.7501 0.0 0
M  V30 140 N -11.9125 -9.2851 0.0 0
M  V30 141 C -12.9111 14.3259 0.0 0
M  V30 142 C -8.6312 12.923 0.0 0
M  V30 143 O -13.4818 -1.914 0.0 0
M  V30 144 N -16.026 -2.449 0.0 0
M  V30 145 C -16.8344 -4.9219 0.0 0
M  V30 146 O -13.244 15.8239 0.0 0
M  V30 147 C -14.0525 13.351 0.0 0 CFG=1
M  V30 148 C -7.2878 12.3286 0.0 0
M  V30 149 C -9.6536 11.8293 0.0 0
M  V30 150 C -16.3589 -0.951 0.0 0
M  V30 151 C -17.1673 -3.4239 0.0 0
M  V30 152 C -17.9757 -5.8968 0.0 0
M  V30 153 N -13.7671 11.9006 0.0 0
M  V30 154 C -15.5029 13.8385 0.0 0
M  V30 155 C -7.4661 10.8544 0.0 0
M  V30 156 C -5.9443 12.9706 0.0 0
M  V30 157 N -8.9165 10.5572 0.0 0
M  V30 158 C -17.8093 -0.4636 0.0 0
M  V30 159 C -18.6177 -2.9365 0.0 0
M  V30 160 C -19.4262 -5.4093 0.0 0
M  V30 161 C -14.9084 10.9257 0.0 0
M  V30 162 C -16.6442 12.8636 0.0 0
M  V30 163 C -6.2772 9.9984 0.0 0
M  V30 164 C -4.7554 12.1146 0.0 0
M  V30 165 O -18.9506 -1.4385 0.0 0
M  V30 166 O -18.1422 1.0343 0.0 0
M  V30 167 C -19.7591 -3.9113 0.0 0
M  V30 168 O -16.3589 11.4131 0.0 0
M  V30 169 C -14.6231 9.4753 0.0 0 CFG=1
M  V30 170 C -18.0946 13.351 0.0 0
M  V30 171 C -4.9338 10.6404 0.0 0
M  V30 172 O -21.2095 -3.4239 0.0 0
M  V30 173 N -13.2202 9.0354 0.0 0
M  V30 174 C -15.7644 8.5004 0.0 0
M  V30 175 C -19.2359 12.3761 0.0 0
M  V30 176 C -12.9349 7.585 0.0 0
M  V30 177 C -17.2149 8.9878 0.0 0
M  V30 178 N -20.6864 12.8636 0.0 0
M  V30 179 O -14.0762 6.6101 0.0 0
M  V30 180 C -11.532 7.1451 0.0 0 CFG=1
M  V30 181 O -17.5477 10.4858 0.0 0
M  V30 182 O -18.3562 8.013 0.0 0
M  V30 183 N -10.4383 8.1675 0.0 0
M  V30 184 C -11.2467 5.6947 0.0 0
M  V30 185 C -9.8438 5.2548 0.0 0
M  V30 186 C -8.7501 6.2772 0.0 0
M  V30 187 C -9.5585 3.8043 0.0 0
M  V30 188 C -7.3472 5.8373 0.0 0
M  V30 189 C -8.1556 3.3645 0.0 0
M  V30 190 C -7.0619 4.3869 0.0 0
M  V30 191 O -5.659 3.947 0.0 0
M  V30 END ATOM
M  V30 BEGIN BOND
M  V30 1 1 1 2
M  V30 2 1 1 3
M  V30 3 1 2 4
M  V30 4 1 4 5
M  V30 5 1 5 6 CFG=3
M  V30 6 1 5 7
M  V30 7 1 6 8
M  V30 8 2 7 9
M  V30 9 1 7 10
M  V30 10 2 8 11
M  V30 11 1 8 12
M  V30 12 1 13 10 CFG=3
M  V30 13 1 12 14 CFG=3
M  V30 14 1 12 15
M  V30 15 1 13 16
M  V30 16 1 13 17
M  V30 17 1 14 18
M  V30 18 1 15 19
M  V30 19 2 16 20
M  V30 20 1 16 21
M  V30 21 1 17 22
M  V30 22 2 18 23
M  V30 23 1 18 24
M  V30 24 1 25 21 CFG=3
M  V30 25 1 22 26
M  V30 26 1 24 27 CFG=3
M  V30 27 1 24 28
M  V30 28 1 25 29
M  V30 29 1 25 30
M  V30 30 1 26 31
M  V30 31 1 27 32
M  V30 32 1 28 33
M  V30 33 1 28 34 CFG=1
M  V30 34 2 29 35
M  V30 35 1 29 36
M  V30 36 1 30 37
M  V30 37 1 31 38
M  V30 38 2 32 39
M  V30 39 1 32 40
M  V30 40 1 33 41
M  V30 41 1 42 36 CFG=3
M  V30 42 1 37 43
M  V30 43 2 37 44
M  V30 44 1 40 45 CFG=1
M  V30 45 1 40 46
M  V30 46 1 42 47
M  V30 47 1 42 48
M  V30 48 2 43 49
M  V30 49 1 44 50
M  V30 50 1 45 51
M  V30 51 1 46 52
M  V30 52 2 47 53
M  V30 53 1 47 54
M  V30 54 1 48 55
M  V30 55 2 51 56
M  V30 56 1 51 57
M  V30 57 2 52 58
M  V30 58 1 52 59
M  V30 59 1 60 54 CFG=3
M  V30 60 1 55 61
M  V30 61 1 57 62 CFG=1
M  V30 62 1 57 63
M  V30 63 1 60 64
M  V30 64 1 60 65
M  V30 65 1 61 66
M  V30 66 1 62 67
M  V30 67 1 63 68 CFG=3
M  V30 68 1 63 69
M  V30 69 2 64 70
M  V30 70 1 64 71
M  V30 71 1 65 72
M  V30 72 1 66 73
M  V30 73 2 67 74
M  V30 74 1 67 75
M  V30 75 1 71 76
M  V30 76 1 72 77
M  V30 77 1 72 78
M  V30 78 1 75 79 CFG=1
M  V30 79 1 75 80
M  V30 80 1 76 81
M  V30 81 1 79 82
M  V30 82 1 80 83
M  V30 83 2 81 84
M  V30 84 1 81 85
M  V30 85 2 82 86
M  V30 86 1 82 87
M  V30 87 1 83 88
M  V30 88 1 85 89
M  V30 89 1 87 90 CFG=1
M  V30 90 1 87 91
M  V30 91 1 88 92
M  V30 92 1 89 93
M  V30 93 1 90 94
M  V30 94 1 91 95
M  V30 95 1 92 96
M  V30 96 2 93 97
M  V30 97 1 93 98
M  V30 98 2 94 99
M  V30 99 1 94 100
M  V30 100 1 95 101
M  V30 101 2 96 102
M  V30 102 1 96 103
M  V30 103 1 98 104
M  V30 104 1 100 105 CFG=1
M  V30 105 1 100 106
M  V30 106 2 101 107
M  V30 107 1 101 108
M  V30 108 1 104 109
M  V30 109 1 105 110
M  V30 110 1 106 111
M  V30 111 2 109 112
M  V30 112 1 109 113
M  V30 113 2 110 114
M  V30 114 1 110 115
M  V30 115 1 111 116
M  V30 116 1 117 113 CFG=1
M  V30 117 1 115 118 CFG=1
M  V30 118 1 115 119
M  V30 119 1 116 120
M  V30 120 1 117 121
M  V30 121 1 117 122
M  V30 122 1 118 123
M  V30 123 1 119 124
M  V30 124 2 121 125
M  V30 125 1 121 126
M  V30 126 1 122 127
M  V30 127 2 123 128
M  V30 128 1 123 129
M  V30 129 1 124 130
M  V30 130 1 131 126 CFG=1
M  V30 131 1 127 132
M  V30 132 1 129 133 CFG=3
M  V30 133 1 129 134
M  V30 134 2 130 135
M  V30 135 1 130 136
M  V30 136 1 131 137
M  V30 137 1 131 138
M  V30 138 2 132 139
M  V30 139 1 132 140
M  V30 140 1 133 141
M  V30 141 1 134 142
M  V30 142 2 137 143
M  V30 143 1 137 144
M  V30 144 1 138 145
M  V30 145 2 141 146
M  V30 146 1 141 147
M  V30 147 1 142 148
M  V30 148 2 142 149
M  V30 149 1 144 150
M  V30 150 2 145 151
M  V30 151 1 145 152
M  V30 152 1 147 153 CFG=1
M  V30 153 1 147 154
M  V30 154 2 148 155
M  V30 155 1 148 156
M  V30 156 1 149 157
M  V30 157 1 150 158
M  V30 158 1 151 159
M  V30 159 2 152 160
M  V30 160 1 153 161
M  V30 161 1 154 162
M  V30 162 1 155 163
M  V30 163 2 156 164
M  V30 164 2 158 165
M  V30 165 1 158 166
M  V30 166 2 159 167
M  V30 167 2 161 168
M  V30 168 1 161 169
M  V30 169 1 162 170
M  V30 170 2 163 171
M  V30 171 1 167 172
M  V30 172 1 169 173 CFG=1
M  V30 173 1 169 174
M  V30 174 1 170 175
M  V30 175 1 173 176
M  V30 176 1 174 177
M  V30 177 1 175 178
M  V30 178 2 176 179
M  V30 179 1 176 180
M  V30 180 2 177 181
M  V30 181 1 177 182
M  V30 182 1 180 183 CFG=1
M  V30 183 1 180 184
M  V30 184 1 184 185
M  V30 185 2 185 186
M  V30 186 1 185 187
M  V30 187 1 186 188
M  V30 188 2 187 189
M  V30 189 2 188 190
M  V30 190 1 190 191
M  V30 191 1 49 50
M  V30 192 1 155 157
M  V30 193 1 160 167
M  V30 194 1 164 171
M  V30 195 1 189 190
M  V30 END BOND
M  V30 BEGIN COLLECTION
M  V30 MDLV30/STEABS ATOMS=(21 5 12 13 24 25 28 40 42 57 60 63 75 87 100 115 117 129 131 147 169 180)
M  V30 END COLLECTION
M  V30 END CTAB
M  END
>  <PASS_MNA_COUNT>
972

>  <PEPTIDE>
YDKWEMERTDISMKHKLGGGQYG

>  <AA_MUTATION>
p.T243S

>  <PASS_MNA_NEW_COUNT>
3

>  <PASS_ACTIVITY_SPECTRUM>
0,346  0,141  Imatinib

>  <POSITION>
243

$$$$
Compound 19
Actelion Java MolfileCreator 2.0

  0  0  0  0  0  0              0 V3000
M  V30 BEGIN CTAB
M  V30 COUNTS 198 205 0 0 0
M  V30 BEGIN ATOM
M  V30 1 O 0.0 0.0 0.0 0
M  V30 2 C -0.3316 1.4926 0.0 0
M  V30 3 O 0.4856 2.7601 0.0 0
M  V30 4 C -1.7887 1.9783 0.0 0 CFG=1
M  V30 5 N -2.926 0.995 0.0 0
M  V30 6 C -2.1204 3.4709 0.0 0
M  V30 7 C -2.6417 -0.4501 0.0 0
M  V30 8 C -1.0306 4.5015 0.0 0
M  V30 9 O -1.232 -0.8884 0.0 0
M  V30 10 C -3.7789 -1.4334 0.0 0 CFG=1
M  V30 11 C 0.379 4.0632 0.0 0
M  V30 12 C -1.3623 5.9942 0.0 0
M  V30 13 N -3.4946 -2.8786 0.0 0
M  V30 14 C -5.236 -0.9477 0.0 0 CFG=2
M  V30 15 C 1.4689 5.0939 0.0 0
M  V30 16 C -0.2724 7.0248 0.0 0
M  V30 17 C -2.0849 -3.3169 0.0 0
M  V30 18 O -6.3733 -1.9309 0.0 0
M  V30 19 C -5.236 -0.1303 0.0 0
M  V30 20 C 1.1372 6.5865 0.0 0
M  V30 21 O -0.995 -2.2863 0.0 0
M  V30 22 C -1.8006 -4.7622 0.0 0 CFG=1
M  V30 23 O 2.3455 7.475 0.0 0
M  V30 24 N -0.3909 -5.2005 0.0 0
M  V30 25 C -2.9378 -5.7454 0.0 0
M  V30 26 C 0.6989 -4.1699 0.0 0
M  V30 27 O 0.3672 -2.6772 0.0 0
M  V30 28 C 2.1086 -4.6082 0.0 0 CFG=1
M  V30 29 N 3.1985 -3.5775 0.0 0
M  V30 30 C 2.3929 -6.0534 0.0 0 CFG=2
M  V30 31 C 2.8668 -2.0849 0.0 0
M  V30 32 C 3.8026 -6.4917 0.0 0
M  V30 33 C 1.2557 -7.0367 0.0 0
M  V30 34 O 1.4097 -1.5992 0.0 0
M  V30 35 C 3.9566 -1.0543 0.0 0 CFG=1
M  V30 36 C 4.0869 -7.937 0.0 0
M  V30 37 N 3.6249 0.4383 0.0 0
M  V30 38 C 5.3663 -1.4926 0.0 0
M  V30 39 C 2.1678 0.924 0.0 0
M  V30 40 C 5.6506 -2.9378 0.0 0
M  V30 41 O 1.0306 -0.0592 0.0 0
M  V30 42 C 1.8361 2.4166 0.0 0 CFG=1
M  V30 43 C 7.0603 -3.3761 0.0 0
M  V30 44 N 0.379 2.9023 0.0 0
M  V30 45 C 2.926 3.4472 0.0 0
M  V30 46 O 8.1502 -2.3455 0.0 0
M  V30 47 O 7.3447 -4.8214 0.0 0
M  V30 48 C 0.0473 4.3949 0.0 0
M  V30 49 C 4.3357 3.0089 0.0 0
M  V30 50 O -1.2557 5.2123 0.0 0
M  V30 51 C 1.1372 5.4256 0.0 0 CFG=1
M  V30 52 C 5.5322 3.9211 0.0 0
M  V30 53 C 4.774 1.5992 0.0 0
M  V30 54 N 0.8055 6.9182 0.0 0
M  V30 55 C 2.5469 4.9872 0.0 0
M  V30 56 C 6.7287 3.0563 0.0 0
M  V30 57 C 5.6625 5.4374 0.0 0
M  V30 58 N 6.2548 1.6229 0.0 0
M  V30 59 C -0.6515 7.4039 0.0 0
M  V30 60 C 3.6368 6.0179 0.0 0
M  V30 61 C 8.0791 3.696 0.0 0
M  V30 62 C 7.013 6.0771 0.0 0
M  V30 63 O -2.002 6.7168 0.0 0
M  V30 64 C -0.9832 8.8965 0.0 0 CFG=1
M  V30 65 C 4.9636 5.9468 0.0 0
M  V30 66 C 3.3051 7.5105 0.0 0
M  V30 67 C 8.2094 5.2123 0.0 0
M  V30 68 N -2.4403 9.3822 0.0 0
M  V30 69 C 0.1066 9.9272 0.0 0
M  V30 70 C -3.5775 8.399 0.0 0
M  V30 71 C 1.5163 9.4888 0.0 0
M  V30 72 O -3.2932 6.9537 0.0 0
M  V30 73 C -5.0346 8.8847 0.0 0 CFG=1
M  V30 74 C 2.6061 10.5195 0.0 0
M  V30 75 C 1.9783 8.091 0.0 0
M  V30 76 N -6.1719 7.9014 0.0 0
M  V30 77 C -5.3663 10.3773 0.0 0
M  V30 78 C -5.8876 6.4562 0.0 0
M  V30 79 C -4.2765 11.4079 0.0 0
M  V30 80 C -6.8234 10.863 0.0 0
M  V30 81 O -4.4779 6.0179 0.0 0
M  V30 82 C -7.0248 5.4729 0.0 0
M  V30 83 N -6.7405 4.0277 0.0 0
M  V30 84 C -7.8777 3.0445 0.0 0
M  V30 85 O -9.3348 3.5301 0.0 0
M  V30 86 C -7.5934 1.5992 0.0 0 CFG=1
M  V30 87 N -8.7307 0.616 0.0 0
M  V30 88 C -6.1837 1.1609 0.0 0
M  V30 89 C -10.1878 1.1017 0.0 0
M  V30 90 C -5.0939 2.1915 0.0 0
M  V30 91 O -10.5195 2.5943 0.0 0
M  V30 92 C -11.325 0.1184 0.0 0 CFG=1
M  V30 93 C -3.6842 1.7532 0.0 0
M  V30 94 C -5.4256 3.6842 0.0 0
M  V30 95 N -12.7821 0.6041 0.0 0
M  V30 96 C -11.0407 -1.3267 0.0 0
M  V30 97 C -2.5943 2.7838 0.0 0
M  V30 98 C -4.3357 4.7148 0.0 0
M  V30 99 C -13.1138 2.0967 0.0 0
M  V30 100 O -9.631 -1.765 0.0 0
M  V30 101 C -2.926 4.2765 0.0 0
M  V30 102 O -12.024 3.1274 0.0 0
M  V30 103 C -14.5709 2.5824 0.0 0 CFG=1
M  V30 104 N -15.7082 1.5992 0.0 0
M  V30 105 C -14.9026 4.0751 0.0 0
M  V30 106 C -15.4238 0.154 0.0 0
M  V30 107 C -13.8127 5.1057 0.0 0
M  V30 108 O -14.0141 -0.2843 0.0 0
M  V30 109 C -16.5611 -0.8292 0.0 0 CFG=1
M  V30 110 C -13.9904 6.622 0.0 0
M  V30 111 C -12.3675 4.8214 0.0 0
M  V30 112 N -18.0182 -0.3435 0.0 0
M  V30 113 C -16.2768 -2.2744 0.0 0
M  V30 114 C -12.64 7.2617 0.0 0
M  V30 115 C -15.2343 7.5342 0.0 0
M  V30 116 N -11.633 6.1482 0.0 0
M  V30 117 C -18.3499 1.149 0.0 0
M  V30 118 C -17.414 -3.2577 0.0 0
M  V30 119 C -14.8671 -2.7128 0.0 0
M  V30 120 C -12.5097 8.7781 0.0 0
M  V30 121 C -15.104 9.0505 0.0 0
M  V30 122 O -17.26 2.1797 0.0 0
M  V30 123 C -19.807 1.6347 0.0 0 CFG=1
M  V30 124 C -13.7535 9.6902 0.0 0
M  V30 125 N -20.9442 0.6515 0.0 0
M  V30 126 C -20.1387 3.1274 0.0 0
M  V30 127 C -20.6599 -0.7937 0.0 0
M  V30 128 C -19.0488 4.158 0.0 0
M  V30 129 O -19.2502 -1.232 0.0 0
M  V30 130 C -21.7972 -1.7769 0.0 0 CFG=1
M  V30 131 O -17.6391 3.7197 0.0 0
M  V30 132 O -19.3805 5.6506 0.0 0
M  V30 133 N -23.2543 -1.2912 0.0 0
M  V30 134 C -21.5128 -3.2221 0.0 0
M  V30 135 C -24.3915 -2.2744 0.0 0
M  V30 136 O -22.6501 -4.2054 0.0 0
M  V30 137 O -24.1072 -3.7197 0.0 0
M  V30 138 C -25.8486 -1.7887 0.0 0 CFG=1
M  V30 139 N -26.1803 -0.2961 0.0 0
M  V30 140 C -26.9858 -2.772 0.0 0
M  V30 141 C -25.0904 0.7344 0.0 0
M  V30 142 C -28.4429 -2.2863 0.0 0
M  V30 143 O -23.6807 0.2961 0.0 0
M  V30 144 C -25.4221 2.2271 0.0 0 CFG=1
M  V30 145 C -29.5802 -3.2695 0.0 0
M  V30 146 N -26.8792 2.7128 0.0 0
M  V30 147 C -24.3323 3.2577 0.0 0 CFG=2
M  V30 148 C -29.2959 -4.7148 0.0 0
M  V30 149 C -27.2109 4.2054 0.0 0
M  V30 150 C -22.9226 2.8194 0.0 0
M  V30 151 C -24.664 4.7503 0.0 0
M  V30 152 N -30.4331 -5.698 0.0 0
M  V30 153 O -26.1211 5.236 0.0 0
M  V30 154 C -28.668 4.6911 0.0 0 CFG=1
M  V30 155 C -22.6382 1.3741 0.0 0
M  V30 156 N -29.8053 3.7078 0.0 0
M  V30 157 C -28.9997 6.1837 0.0 0
M  V30 158 C -29.5209 2.2626 0.0 0
M  V30 159 O -30.4568 6.6694 0.0 0
M  V30 160 O -28.1112 1.8243 0.0 0
M  V30 161 C -30.6582 1.2794 0.0 0 CFG=1
M  V30 162 N -32.1153 1.765 0.0 0
M  V30 163 C -30.3739 -0.1658 0.0 0
M  V30 164 C -32.447 3.2577 0.0 0
M  V30 165 C -31.5111 -1.149 0.0 0
M  V30 166 O -31.3571 4.2883 0.0 0
M  V30 167 C -33.9041 3.7434 0.0 0 CFG=1
M  V30 168 C -31.2268 -2.5943 0.0 0
M  V30 169 C -32.9682 -0.6633 0.0 0
M  V30 170 N -35.0413 2.7601 0.0 0
M  V30 171 C -34.2358 5.236 0.0 0
M  V30 172 C -32.3641 -3.5775 0.0 0
M  V30 173 C -34.1055 -1.6466 0.0 0
M  V30 174 C -36.4984 3.2458 0.0 0
M  V30 175 C -35.6929 5.7217 0.0 0
M  V30 176 C -33.8212 -3.0918 0.0 0
M  V30 177 O -36.8301 4.7385 0.0 0
M  V30 178 C -37.6357 2.2626 0.0 0 CFG=1
M  V30 179 C -36.0246 7.2144 0.0 0
M  V30 180 N -37.3514 0.8173 0.0 0
M  V30 181 C -39.0928 2.7483 0.0 0
M  V30 182 C -37.4817 7.7 0.0 0
M  V30 183 C -38.4886 -0.1658 0.0 0
M  V30 184 C -39.4245 4.2409 0.0 0
M  V30 185 N -37.8134 9.1927 0.0 0
M  V30 186 O -39.9457 0.3198 0.0 0
M  V30 187 C -38.2043 -1.611 0.0 0 CFG=1
M  V30 188 O -38.3346 5.2716 0.0 0
M  V30 189 N -40.8816 4.7266 0.0 0
M  V30 190 N -36.7946 -2.0494 0.0 0
M  V30 191 C -39.3415 -2.5943 0.0 0
M  V30 192 C -39.0572 -4.0395 0.0 0
M  V30 193 C -40.1945 -5.0228 0.0 0
M  V30 194 C -37.6475 -4.4779 0.0 0
M  V30 195 C -39.9102 -6.468 0.0 0
M  V30 196 C -37.3632 -5.9231 0.0 0
M  V30 197 C -38.5004 -6.9063 0.0 0
M  V30 198 O -38.2161 -8.3516 0.0 0
M  V30 END ATOM
M  V30 BEGIN BOND
M  V30 1 2 1 2
M  V30 2 1 2 3
M  V30 3 1 2 4
M  V30 4 1 4 5 CFG=1
M  V30 5 1 4 6
M  V30 6 1 5 7
M  V30 7 1 6 8
M  V30 8 2 7 9
M  V30 9 1 7 10
M  V30 10 2 8 11
M  V30 11 1 8 12
M  V30 12 1 10 13 CFG=1
M  V30 13 1 10 14
M  V30 14 1 11 15
M  V30 15 2 12 16
M  V30 16 1 13 17
M  V30 17 1 14 18 CFG=3
M  V30 18 1 14 19
M  V30 19 2 15 20
M  V30 20 2 17 21
M  V30 21 1 17 22
M  V30 22 1 20 23
M  V30 23 1 22 24 CFG=1
M  V30 24 1 22 25
M  V30 25 1 24 26
M  V30 26 2 26 27
M  V30 27 1 26 28
M  V30 28 1 28 29 CFG=1
M  V30 29 1 28 30
M  V30 30 1 29 31
M  V30 31 1 30 32
M  V30 32 1 30 33 CFG=3
M  V30 33 2 31 34
M  V30 34 1 31 35
M  V30 35 1 32 36
M  V30 36 1 35 37 CFG=1
M  V30 37 1 35 38
M  V30 38 1 37 39
M  V30 39 1 38 40
M  V30 40 2 39 41
M  V30 41 1 39 42
M  V30 42 1 40 43
M  V30 43 1 42 44 CFG=1
M  V30 44 1 42 45
M  V30 45 2 43 46
M  V30 46 1 43 47
M  V30 47 1 44 48
M  V30 48 1 45 49
M  V30 49 2 48 50
M  V30 50 1 48 51
M  V30 51 1 49 52
M  V30 52 2 49 53
M  V30 53 1 51 54 CFG=1
M  V30 54 1 51 55
M  V30 55 2 52 56
M  V30 56 1 52 57
M  V30 57 1 53 58
M  V30 58 1 54 59
M  V30 59 1 55 60
M  V30 60 1 56 61
M  V30 61 2 57 62
M  V30 62 2 59 63
M  V30 63 1 59 64
M  V30 64 1 60 65
M  V30 65 1 60 66
M  V30 66 2 61 67
M  V30 67 1 64 68 CFG=1
M  V30 68 1 64 69
M  V30 69 1 68 70
M  V30 70 1 69 71
M  V30 71 2 70 72
M  V30 72 1 70 73
M  V30 73 1 71 74
M  V30 74 1 71 75
M  V30 75 1 73 76 CFG=1
M  V30 76 1 73 77
M  V30 77 1 76 78
M  V30 78 1 77 79
M  V30 79 1 77 80
M  V30 80 2 78 81
M  V30 81 1 78 82
M  V30 82 1 82 83
M  V30 83 1 83 84
M  V30 84 2 84 85
M  V30 85 1 84 86
M  V30 86 1 86 87 CFG=3
M  V30 87 1 86 88
M  V30 88 1 87 89
M  V30 89 1 88 90
M  V30 90 2 89 91
M  V30 91 1 89 92
M  V30 92 2 90 93
M  V30 93 1 90 94
M  V30 94 1 92 95 CFG=3
M  V30 95 1 92 96
M  V30 96 1 93 97
M  V30 97 2 94 98
M  V30 98 1 95 99
M  V30 99 1 96 100
M  V30 100 2 97 101
M  V30 101 2 99 102
M  V30 102 1 99 103
M  V30 103 1 103 104 CFG=1
M  V30 104 1 103 105
M  V30 105 1 104 106
M  V30 106 1 105 107
M  V30 107 2 106 108
M  V30 108 1 106 109
M  V30 109 1 107 110
M  V30 110 2 107 111
M  V30 111 1 109 112 CFG=3
M  V30 112 1 109 113
M  V30 113 2 110 114
M  V30 114 1 110 115
M  V30 115 1 111 116
M  V30 116 1 112 117
M  V30 117 1 113 118
M  V30 118 1 113 119
M  V30 119 1 114 120
M  V30 120 2 115 121
M  V30 121 2 117 122
M  V30 122 1 117 123
M  V30 123 2 120 124
M  V30 124 1 123 125 CFG=1
M  V30 125 1 123 126
M  V30 126 1 125 127
M  V30 127 1 126 128
M  V30 128 2 127 129
M  V30 129 1 127 130
M  V30 130 2 128 131
M  V30 131 1 128 132
M  V30 132 1 130 133 CFG=3
M  V30 133 1 130 134
M  V30 134 1 133 135
M  V30 135 1 134 136
M  V30 136 2 135 137
M  V30 137 1 135 138
M  V30 138 1 138 139 CFG=3
M  V30 139 1 138 140
M  V30 140 1 139 141
M  V30 141 1 140 142
M  V30 142 2 141 143
M  V30 143 1 141 144
M  V30 144 1 142 145
M  V30 145 1 144 146 CFG=1
M  V30 146 1 144 147
M  V30 147 1 145 148
M  V30 148 1 146 149
M  V30 149 1 147 150
M  V30 150 1 147 151 CFG=1
M  V30 151 1 148 152
M  V30 152 2 149 153
M  V30 153 1 149 154
M  V30 154 1 150 155
M  V30 155 1 154 156 CFG=1
M  V30 156 1 154 157
M  V30 157 1 156 158
M  V30 158 1 157 159
M  V30 159 2 158 160
M  V30 160 1 158 161
M  V30 161 1 161 162 CFG=3
M  V30 162 1 161 163
M  V30 163 1 162 164
M  V30 164 1 163 165
M  V30 165 2 164 166
M  V30 166 1 164 167
M  V30 167 2 165 168
M  V30 168 1 165 169
M  V30 169 1 167 170 CFG=1
M  V30 170 1 167 171
M  V30 171 1 168 172
M  V30 172 2 169 173
M  V30 173 1 170 174
M  V30 174 1 171 175
M  V30 175 2 172 176
M  V30 176 2 174 177
M  V30 177 1 174 178
M  V30 178 1 175 179
M  V30 179 1 178 180 CFG=1
M  V30 180 1 178 181
M  V30 181 1 179 182
M  V30 182 1 180 183
M  V30 183 1 181 184
M  V30 184 1 182 185
M  V30 185 2 183 186
M  V30 186 1 183 187
M  V30 187 2 184 188
M  V30 188 1 184 189
M  V30 189 1 187 190 CFG=1
M  V30 190 1 187 191
M  V30 191 1 191 192
M  V30 192 2 192 193
M  V30 193 1 192 194
M  V30 194 1 193 195
M  V30 195 2 194 196
M  V30 196 2 195 197
M  V30 197 1 197 198
M  V30 198 1 16 20
M  V30 199 1 56 58
M  V30 200 1 62 67
M  V30 201 1 98 101
M  V30 202 1 114 116
M  V30 203 1 121 124
M  V30 204 1 173 176
M  V30 205 1 196 197
M  V30 END BOND
M  V30 BEGIN COLLECTION
M  V30 MDLV30/STEABS ATOMS=(25 4 10 14 22 28 30 35 42 51 64 73 86 92 103 109 123 130 138 144 147 154 161 167 178 187)
M  V30 END COLLECTION
M  V30 END CTAB
M  END
>  <PASS_MNA_COUNT>
893

>  <PEPTIDE>
YNKFSIKSDVWSFGVLLWEIATY

>  <AA_MUTATION>
p.A424S

>  <PASS_MNA_NEW_COUNT>
16

>  <PASS_ACTIVITY_SPECTRUM>
0,359  0,135  Imatinib
0,175  0,084  Dasatinib

>  <POSITION>
424

$$$$
Compound 20
Actelion Java MolfileCreator 2.0

  0  0  0  0  0  0              0 V3000
M  V30 BEGIN CTAB
M  V30 COUNTS 197 205 0 0 0
M  V30 BEGIN ATOM
M  V30 1 S 0.0 0.0 0.0 0
M  V30 2 C -0.3344 -1.4452 0.0 0
M  V30 3 C 1.4093 0.4896 0.0 0
M  V30 4 C -1.7915 -1.8871 0.0 0
M  V30 5 C -2.126 -3.3323 0.0 0 CFG=2
M  V30 6 N -3.5831 -3.7742 0.0 0
M  V30 7 C -1.0391 -4.3117 0.0 0
M  V30 8 C -3.9175 -5.2194 0.0 0
M  V30 9 O -1.5526 -5.7091 0.0 0
M  V30 10 N 0.3702 -3.822 0.0 0
M  V30 11 O -2.8306 -6.1988 0.0 0
M  V30 12 C -5.3747 -5.6613 0.0 0 CFG=1
M  V30 13 C 1.4571 -4.8014 0.0 0 CFG=2
M  V30 14 N -5.7091 -7.1065 0.0 0
M  V30 15 C -6.5093 -4.6342 0.0 0 CFG=2
M  V30 16 C 1.1227 -6.2466 0.0 0
M  V30 17 C 2.8665 -4.3117 0.0 0
M  V30 18 C -4.6222 -8.0859 0.0 0
M  V30 19 O -7.9665 -5.0761 0.0 0
M  V30 20 C -6.2227 -3.1412 0.0 0
M  V30 21 O -0.3822 -6.5093 0.0 0
M  V30 22 O 2.4245 -6.9393 0.0 0
M  V30 23 C 3.9534 -5.2911 0.0 0
M  V30 24 O -3.3681 -7.2737 0.0 0
M  V30 25 C -4.9566 -9.5311 0.0 0 CFG=1
M  V30 26 C 3.6189 -6.7363 0.0 0
M  V30 27 C 5.3627 -4.8014 0.0 0
M  V30 28 N -3.8697 -10.5105 0.0 0
M  V30 29 C -6.4138 -9.973 0.0 0
M  V30 30 C 4.7058 -7.7157 0.0 0
M  V30 31 C 6.4496 -5.7808 0.0 0
M  V30 32 C -2.4604 -10.0208 0.0 0
M  V30 33 C -7.5484 -8.9459 0.0 0
M  V30 34 C 6.1152 -7.226 0.0 0
M  V30 35 O -1.8154 -8.6473 0.0 0
M  V30 36 C -1.3735 -11.0002 0.0 0 CFG=1
M  V30 37 C -9.0056 -9.3878 0.0 0
M  V30 38 N 0.0358 -10.5105 0.0 0
M  V30 39 C -1.7079 -12.4454 0.0 0
M  V30 40 O -9.34 -10.833 0.0 0
M  V30 41 O -10.2597 -8.504 0.0 0
M  V30 42 C 0.3224 -9.0175 0.0 0
M  V30 43 C -3.1651 -12.8873 0.0 0
M  V30 44 O -0.5374 -7.7515 0.0 0
M  V30 45 C 1.7318 -8.5278 0.0 0 CFG=1
M  V30 46 C -4.2997 -11.8602 0.0 0
M  V30 47 C -3.4995 -14.3325 0.0 0
M  V30 48 N 2.0185 -7.0349 0.0 0
M  V30 49 C 2.6873 -9.6386 0.0 0
M  V30 50 C -5.7569 -12.3021 0.0 0
M  V30 51 C -4.9566 -14.7745 0.0 0
M  V30 52 C 0.8838 -6.0077 0.0 0
M  V30 53 C -6.0913 -13.7473 0.0 0
M  V30 54 O -0.5016 -6.6288 0.0 0
M  V30 55 C 1.1704 -4.5147 0.0 0 CFG=1
M  V30 56 N 2.5798 -4.025 0.0 0
M  V30 57 C 0.0358 -3.4875 0.0 0
M  V30 58 C 3.6667 -5.0044 0.0 0
M  V30 59 C -1.4213 -3.9295 0.0 0
M  V30 60 O 3.6906 -6.4854 0.0 0
M  V30 61 C 5.0761 -4.5147 0.0 0 CFG=1
M  V30 62 C -2.5559 -2.9023 0.0 0
M  V30 63 N 6.163 -5.4941 0.0 0
M  V30 64 C 5.3627 -3.0217 0.0 0
M  V30 65 O -1.911 -1.5288 0.0 0
M  V30 66 N -4.0847 -2.9859 0.0 0
M  V30 67 C 5.8285 -6.9393 0.0 0
M  V30 68 C 4.2281 -1.9946 0.0 0
M  V30 69 O 4.7655 -7.9904 0.0 0
M  V30 70 C 6.9154 -7.9187 0.0 0 CFG=1
M  V30 71 N 2.7351 -2.2812 0.0 0
M  V30 72 C 4.3594 -0.4777 0.0 0
M  V30 73 N 6.581 -9.3639 0.0 0
M  V30 74 C 8.3248 -7.429 0.0 0 CFG=2
M  V30 75 C 1.9707 -0.9555 0.0 0
M  V30 76 N 2.962 0.1672 0.0 0
M  V30 77 C 5.1239 -9.8058 0.0 0
M  V30 78 C 9.4117 -8.4084 0.0 0
M  V30 79 C 8.4323 -5.9002 0.0 0
M  V30 80 O 3.9892 -8.7787 0.0 0
M  V30 81 C 4.7894 -11.251 0.0 0 CFG=1
M  V30 82 C 10.6658 -7.5962 0.0 0
M  V30 83 N 3.3323 -11.693 0.0 0
M  V30 84 C 5.8763 -12.2304 0.0 0
M  V30 85 C 2.1976 -10.6658 0.0 0
M  V30 86 C 7.2857 -11.7407 0.0 0
M  V30 87 O 2.9859 -9.3759 0.0 0
M  V30 88 C 0.7405 -11.1077 0.0 0 CFG=1
M  V30 89 C 8.3726 -12.7201 0.0 0
M  V30 90 N 0.406 -12.5529 0.0 0
M  V30 91 C -0.7405 -10.7136 0.0 0
M  V30 92 O 7.859 -14.1176 0.0 0
M  V30 93 O 9.8536 -12.5887 0.0 0
M  V30 94 C 1.4929 -13.5323 0.0 0
M  V30 95 O 2.9023 -13.0426 0.0 0
M  V30 96 C 1.1585 -14.9775 0.0 0 CFG=1
M  V30 97 N -0.2985 -15.4194 0.0 0
M  V30 98 C 2.2454 -15.9569 0.0 0
M  V30 99 C -1.4332 -14.3923 0.0 0
M  V30 100 C 3.6548 -15.4672 0.0 0
M  V30 101 O -1.1466 -12.8993 0.0 0
M  V30 102 C -2.8904 -14.8342 0.0 0 CFG=1
M  V30 103 C 4.7416 -16.4466 0.0 0
M  V30 104 C 3.9414 -13.9742 0.0 0
M  V30 105 N -4.025 -13.807 0.0 0
M  V30 106 C -3.2248 -16.2794 0.0 0
M  V30 107 C -3.7384 -12.314 0.0 0
M  V30 108 O -2.1379 -17.2588 0.0 0
M  V30 109 O -2.2573 -12.1827 0.0 0
M  V30 110 C -4.873 -11.2869 0.0 0 CFG=1
M  V30 111 N -4.7416 -9.77 0.0 0
M  V30 112 C -6.366 -11.5735 0.0 0
M  V30 113 C -3.4637 -9.0056 0.0 0
M  V30 114 C -6.1391 -9.125 0.0 0
M  V30 115 C -7.1304 -10.2478 0.0 0
M  V30 116 O -2.4126 -10.0208 0.0 0
M  V30 117 C -3.4875 -7.4768 0.0 0 CFG=1
M  V30 118 N -2.2096 -6.7124 0.0 0
M  V30 119 C -4.8133 -6.7124 0.0 0
M  V30 120 C -0.9316 -7.441 0.0 0
M  V30 121 C -6.1391 -7.441 0.0 0
M  V30 122 O -1.3257 -8.8742 0.0 0
M  V30 123 C 0.3463 -6.6765 0.0 0 CFG=1
M  V30 124 C -7.4648 -6.6765 0.0 0
M  V30 125 N 0.3224 -5.1477 0.0 0
M  V30 126 C 1.6243 -7.4051 0.0 0
M  V30 127 N -8.7906 -7.4051 0.0 0
M  V30 128 C -1.0032 -4.3714 0.0 0
M  V30 129 C 1.6004 -8.8862 0.0 0
M  V30 130 C -10.1164 -6.6407 0.0 0
M  V30 131 O -2.2215 -5.2433 0.0 0
M  V30 132 C -1.0271 -2.8426 0.0 0 CFG=1
M  V30 133 O 0.1313 -9.2803 0.0 0
M  V30 134 O 2.6515 -9.9014 0.0 0
M  V30 135 N -10.1403 -5.1119 0.0 0
M  V30 136 N -11.5257 -7.214 0.0 0
M  V30 137 N 0.2508 -2.0782 0.0 0
M  V30 138 C -2.3529 -2.0782 0.0 0
M  V30 139 C 1.5288 -2.8187 0.0 0
M  V30 140 O -3.8817 -2.1021 0.0 0
M  V30 141 O 1.1346 -4.252 0.0 0
M  V30 142 C 2.8067 -2.0543 0.0 0 CFG=1
M  V30 143 N 4.1564 -2.6515 0.0 0
M  V30 144 C 2.9381 -0.5374 0.0 0
M  V30 145 C 4.4431 -4.0967 0.0 0
M  V30 146 C 5.1358 -1.5168 0.0 0
M  V30 147 C 4.3833 -0.203 0.0 0
M  V30 148 O 5.8524 -4.5386 0.0 0
M  V30 149 C 3.3084 -5.0761 0.0 0 CFG=1
M  V30 150 N 3.595 -6.5213 0.0 0
M  V30 151 C 1.8512 -4.5864 0.0 0
M  V30 152 C 5.0044 -6.9632 0.0 0
M  V30 153 C 1.5168 -3.0934 0.0 0
M  V30 154 O 6.0913 -5.936 0.0 0
M  V30 155 C 5.2911 -8.4084 0.0 0 CFG=1
M  V30 156 O 1.8751 -2.0423 0.0 0
M  V30 157 N -0.0119 -2.962 0.0 0
M  V30 158 N 6.7004 -8.8503 0.0 0
M  V30 159 C 4.1564 -9.3878 0.0 0
M  V30 160 C 7.7873 -7.8232 0.0 0
M  V30 161 C 2.6993 -8.8981 0.0 0
M  V30 162 O 7.8112 -6.2943 0.0 0
M  V30 163 C 9.1967 -8.2651 0.0 0 CFG=1
M  V30 164 C 1.4571 -9.7581 0.0 0
M  V30 165 C 2.2096 -7.441 0.0 0
M  V30 166 N 10.2836 -7.2379 0.0 0
M  V30 167 C 9.4833 -9.7103 0.0 0
M  V30 168 C 0.2149 -8.8503 0.0 0
M  V30 169 C 1.2779 -11.2271 0.0 0
M  V30 170 N 0.6807 -7.4171 0.0 0
M  V30 171 C 9.9492 -5.7449 0.0 0
M  V30 172 C 8.3487 -10.6897 0.0 0
M  V30 173 C -1.1824 -9.4475 0.0 0
M  V30 174 C -0.1194 -11.8243 0.0 0
M  V30 175 O 8.5637 -5.0761 0.0 0
M  V30 176 C 11.036 -4.7178 0.0 0 CFG=1
M  V30 177 C 8.6353 -12.1349 0.0 0
M  V30 178 C -1.3615 -10.9166 0.0 0
M  V30 179 N 12.4454 -5.1597 0.0 0
M  V30 180 C 10.7016 -3.2248 0.0 0
M  V30 181 O 10.0447 -12.5768 0.0 0
M  V30 182 N 7.6321 -13.2457 0.0 0
M  V30 183 C 12.7321 -6.6049 0.0 0
M  V30 184 C 11.7885 -2.1976 0.0 0
M  V30 185 O 11.5974 -7.5843 0.0 0
M  V30 186 C 14.1414 -7.0468 0.0 0 CFG=1
M  V30 187 C 11.6093 -0.6807 0.0 0
M  V30 188 C 13.2337 -2.4843 0.0 0
M  V30 189 N 15.2283 -6.0196 0.0 0
M  V30 190 C 14.4281 -8.492 0.0 0
M  V30 191 C 12.959 -0.0358 0.0 0
M  V30 192 C 10.3672 0.2269 0.0 0
M  V30 193 N 13.9742 -1.1585 0.0 0
M  V30 194 S 15.8375 -8.9339 0.0 0
M  V30 195 C 13.0904 1.481 0.0 0
M  V30 196 C 10.4986 1.7437 0.0 0
M  V30 197 C 11.8482 2.3887 0.0 0
M  V30 END ATOM
M  V30 BEGIN BOND
M  V30 1 1 1 2
M  V30 2 1 1 3
M  V30 3 1 2 4
M  V30 4 1 4 5
M  V30 5 1 5 6 CFG=1
M  V30 6 1 5 7
M  V30 7 1 6 8
M  V30 8 2 7 9
M  V30 9 1 7 10
M  V30 10 2 8 11
M  V30 11 1 8 12
M  V30 12 1 13 10 CFG=1
M  V30 13 1 12 14 CFG=1
M  V30 14 1 12 15
M  V30 15 1 13 16
M  V30 16 1 13 17
M  V30 17 1 14 18
M  V30 18 1 15 19 CFG=3
M  V30 19 1 15 20
M  V30 20 2 16 21
M  V30 21 1 16 22
M  V30 22 1 17 23
M  V30 23 2 18 24
M  V30 24 1 18 25
M  V30 25 2 23 26
M  V30 26 1 23 27
M  V30 27 1 25 28 CFG=1
M  V30 28 1 25 29
M  V30 29 1 26 30
M  V30 30 2 27 31
M  V30 31 1 28 32
M  V30 32 1 29 33
M  V30 33 2 30 34
M  V30 34 2 32 35
M  V30 35 1 32 36
M  V30 36 1 33 37
M  V30 37 1 36 38 CFG=1
M  V30 38 1 36 39
M  V30 39 2 37 40
M  V30 40 1 37 41
M  V30 41 1 38 42
M  V30 42 1 39 43
M  V30 43 2 42 44
M  V30 44 1 42 45
M  V30 45 2 43 46
M  V30 46 1 43 47
M  V30 47 1 45 48 CFG=1
M  V30 48 1 45 49
M  V30 49 1 46 50
M  V30 50 2 47 51
M  V30 51 1 48 52
M  V30 52 2 50 53
M  V30 53 2 52 54
M  V30 54 1 52 55
M  V30 55 1 55 56 CFG=3
M  V30 56 1 55 57
M  V30 57 1 56 58
M  V30 58 1 57 59
M  V30 59 2 58 60
M  V30 60 1 58 61
M  V30 61 1 59 62
M  V30 62 1 61 63 CFG=3
M  V30 63 1 61 64
M  V30 64 2 62 65
M  V30 65 1 62 66
M  V30 66 1 63 67
M  V30 67 1 64 68
M  V30 68 2 67 69
M  V30 69 1 67 70
M  V30 70 1 68 71
M  V30 71 2 68 72
M  V30 72 1 70 73 CFG=3
M  V30 73 1 70 74
M  V30 74 2 71 75
M  V30 75 1 72 76
M  V30 76 1 73 77
M  V30 77 1 74 78
M  V30 78 1 74 79 CFG=1
M  V30 79 2 77 80
M  V30 80 1 77 81
M  V30 81 1 78 82
M  V30 82 1 81 83 CFG=3
M  V30 83 1 81 84
M  V30 84 1 83 85
M  V30 85 1 84 86
M  V30 86 2 85 87
M  V30 87 1 85 88
M  V30 88 1 86 89
M  V30 89 1 88 90 CFG=1
M  V30 90 1 88 91
M  V30 91 2 89 92
M  V30 92 1 89 93
M  V30 93 1 90 94
M  V30 94 2 94 95
M  V30 95 1 94 96
M  V30 96 1 96 97 CFG=3
M  V30 97 1 96 98
M  V30 98 1 97 99
M  V30 99 1 98 100
M  V30 100 2 99 101
M  V30 101 1 99 102
M  V30 102 1 100 103
M  V30 103 1 100 104
M  V30 104 1 102 105 CFG=3
M  V30 105 1 102 106
M  V30 106 1 105 107
M  V30 107 1 106 108
M  V30 108 2 107 109
M  V30 109 1 110 107 CFG=3
M  V30 110 1 110 111
M  V30 111 1 110 112
M  V30 112 1 111 113
M  V30 113 1 111 114
M  V30 114 1 112 115
M  V30 115 2 113 116
M  V30 116 1 113 117
M  V30 117 1 117 118 CFG=3
M  V30 118 1 117 119
M  V30 119 1 118 120
M  V30 120 1 119 121
M  V30 121 2 120 122
M  V30 122 1 120 123
M  V30 123 1 121 124
M  V30 124 1 123 125 CFG=1
M  V30 125 1 123 126
M  V30 126 1 124 127
M  V30 127 1 125 128
M  V30 128 1 126 129
M  V30 129 1 127 130
M  V30 130 2 128 131
M  V30 131 1 128 132
M  V30 132 2 129 133
M  V30 133 1 129 134
M  V30 134 2 130 135
M  V30 135 1 130 136
M  V30 136 1 132 137 CFG=3
M  V30 137 1 132 138
M  V30 138 1 137 139
M  V30 139 1 138 140
M  V30 140 2 139 141
M  V30 141 1 142 139 CFG=3
M  V30 142 1 142 143
M  V30 143 1 142 144
M  V30 144 1 143 145
M  V30 145 1 143 146
M  V30 146 1 144 147
M  V30 147 2 145 148
M  V30 148 1 145 149
M  V30 149 1 149 150 CFG=1
M  V30 150 1 149 151
M  V30 151 1 150 152
M  V30 152 1 151 153
M  V30 153 2 152 154
M  V30 154 1 152 155
M  V30 155 2 153 156
M  V30 156 1 153 157
M  V30 157 1 155 158 CFG=1
M  V30 158 1 155 159
M  V30 159 1 158 160
M  V30 160 1 159 161
M  V30 161 2 160 162
M  V30 162 1 160 163
M  V30 163 1 161 164
M  V30 164 2 161 165
M  V30 165 1 163 166 CFG=1
M  V30 166 1 163 167
M  V30 167 2 164 168
M  V30 168 1 164 169
M  V30 169 1 165 170
M  V30 170 1 166 171
M  V30 171 1 167 172
M  V30 172 1 168 173
M  V30 173 2 169 174
M  V30 174 2 171 175
M  V30 175 1 171 176
M  V30 176 1 172 177
M  V30 177 2 173 178
M  V30 178 1 176 179 CFG=3
M  V30 179 1 176 180
M  V30 180 2 177 181
M  V30 181 1 177 182
M  V30 182 1 179 183
M  V30 183 1 180 184
M  V30 184 2 183 185
M  V30 185 1 183 186
M  V30 186 1 184 187
M  V30 187 2 184 188
M  V30 188 1 186 189 CFG=1
M  V30 189 1 186 190
M  V30 190 2 187 191
M  V30 191 1 187 192
M  V30 192 1 188 193
M  V30 193 1 190 194
M  V30 194 1 191 195
M  V30 195 2 192 196
M  V30 196 2 195 197
M  V30 197 1 31 34
M  V30 198 1 51 53
M  V30 199 1 75 76
M  V30 200 1 114 115
M  V30 201 1 146 147
M  V30 202 1 168 170
M  V30 203 1 174 178
M  V30 204 1 191 193
M  V30 205 1 196 197
M  V30 END BOND
M  V30 BEGIN COLLECTION
M  V30 MDLV30/STEABS ATOMS=(25 5 12 13 15 25 36 45 55 61 70 74 81 88 96 102 110 117 123 132 142 149 155 163 176 186)
M  V30 END COLLECTION
M  V30 END CTAB
M  END
>  <PASS_MNA_COUNT>
1003

>  <PEPTIDE>
CWQWNPSDRPSLAEIHQAFETMF

>  <AA_MUTATION>
p.F486L

>  <PASS_MNA_NEW_COUNT>
16

>  <PASS_ACTIVITY_SPECTRUM>
0,377  0,127  Imatinib

>  <POSITION>
486

$$$$
Compound 21
Actelion Java MolfileCreator 2.0

  0  0  0  0  0  0              0 V3000
M  V30 BEGIN CTAB
M  V30 COUNTS 181 185 0 0 0
M  V30 BEGIN ATOM
M  V30 1 S 0.0 0.0 0.0 0
M  V30 2 C -0.1782 1.5095 0.0 0
M  V30 3 C 1.3431 -0.5943 0.0 0
M  V30 4 C -1.5689 2.1514 0.0 0
M  V30 5 C -1.7472 3.6609 0.0 0 CFG=2
M  V30 6 N -3.1379 4.3028 0.0 0
M  V30 7 C -0.5586 4.5643 0.0 0
M  V30 8 C -3.3162 5.8123 0.0 0
M  V30 9 O -0.7369 6.0738 0.0 0
M  V30 10 N 0.7844 3.97 0.0 0
M  V30 11 O -2.1276 6.7157 0.0 0
M  V30 12 C -4.7069 6.4542 0.0 0
M  V30 13 C 1.9731 4.8733 0.0 0 CFG=2
M  V30 14 N -4.8852 7.9638 0.0 0
M  V30 15 C 1.7948 6.3829 0.0 0
M  V30 16 C 3.3162 4.279 0.0 0
M  V30 17 C -6.2759 8.6056 0.0 0
M  V30 18 O 0.4041 7.0247 0.0 0
M  V30 19 N 2.9834 7.2862 0.0 0
M  V30 20 O 3.447 2.817 0.0 0
M  V30 21 O -7.5121 7.7498 0.0 0
M  V30 22 C -6.4542 10.1152 0.0 0 CFG=1
M  V30 23 C 4.386 6.8464 0.0 0 CFG=2
M  V30 24 C 2.9596 8.8077 0.0 0
M  V30 25 N -5.2656 11.0185 0.0 0
M  V30 26 C -7.8449 10.757 0.0 0
M  V30 27 C 4.8258 5.4439 0.0 0
M  V30 28 C 5.2418 8.0826 0.0 0
M  V30 29 C 4.3622 9.295 0.0 0
M  V30 30 C -3.9224 10.4242 0.0 0
M  V30 31 C -8.0232 12.2666 0.0 0
M  V30 32 O 6.264 5.1586 0.0 0
M  V30 33 N 3.8036 4.3622 0.0 0
M  V30 34 O -3.7917 8.9622 0.0 0
M  V30 35 C -2.7338 11.3276 0.0 0 CFG=1
M  V30 36 C -9.4139 12.9084 0.0 0
M  V30 37 C -6.8346 13.1699 0.0 0
M  V30 38 C 4.2434 2.9596 0.0 0 CFG=2
M  V30 39 N -2.9121 12.8371 0.0 0
M  V30 40 C -1.3906 10.7333 0.0 0 CFG=2
M  V30 41 C -9.5922 14.418 0.0 0
M  V30 42 C -7.0129 14.6795 0.0 0
M  V30 43 C 5.6816 2.6744 0.0 0
M  V30 44 C 3.2211 1.878 0.0 0
M  V30 45 C -1.7235 13.7405 0.0 0
M  V30 46 O -1.2599 9.2712 0.0 0
M  V30 47 C -0.202 11.6366 0.0 0
M  V30 48 C -8.4035 15.3214 0.0 0
M  V30 49 O 6.894 3.5302 0.0 0
M  V30 50 N 6.1214 1.2718 0.0 0
M  V30 51 C 3.6609 0.4754 0.0 0
M  V30 52 O -0.3803 13.1462 0.0 0
M  V30 53 C -1.9018 15.25 0.0 0 CFG=1
M  V30 54 O -8.5818 16.8309 0.0 0
M  V30 55 C 7.524 0.832 0.0 0 CFG=2
M  V30 56 C 5.218 0.0832 0.0 0
M  V30 57 C 2.6387 -0.6062 0.0 0
M  V30 58 C 5.0992 0.1901 0.0 0
M  V30 59 N -3.2924 15.8919 0.0 0
M  V30 60 C -0.7131 16.1534 0.0 0
M  V30 61 C 8.7126 1.7353 0.0 0
M  V30 62 C 7.5002 -0.6418 0.0 0
M  V30 63 C 6.0738 -1.1054 0.0 0
M  V30 64 C 3.0785 -2.0087 0.0 0
M  V30 65 C 5.539 -1.2124 0.0 0
M  V30 66 C -3.4707 17.4015 0.0 0
M  V30 67 O 8.9028 3.2449 0.0 0
M  V30 68 N 10.0557 1.141 0.0 0
M  V30 69 C 4.5167 -2.294 0.0 0
M  V30 70 O -2.2821 18.3048 0.0 0
M  V30 71 C -4.8614 18.0433 0.0 0 CFG=1
M  V30 72 C 11.2444 2.0444 0.0 0
M  V30 73 O 4.5999 -3.7679 0.0 0
M  V30 74 N -6.0976 17.1875 0.0 0
M  V30 75 C -5.0397 19.5529 0.0 0 CFG=2
M  V30 76 C 12.5875 1.4501 0.0 0
M  V30 77 C -3.8511 20.4562 0.0 0
M  V30 78 C -6.4304 20.1947 0.0 0
M  V30 79 O 13.0749 0.0713 0.0 0
M  V30 80 N 13.7761 2.3534 0.0 0
M  V30 81 C -4.0294 21.9658 0.0 0
M  V30 82 C 15.1193 1.7591 0.0 0 CFG=2
M  V30 83 C 15.25 0.2971 0.0 0
M  V30 84 C 16.3079 2.6625 0.0 0 CFG=2
M  V30 85 O 14.2635 -0.8201 0.0 0
M  V30 86 N 16.5932 -0.2971 0.0 0
M  V30 87 O 16.1296 4.172 0.0 0
M  V30 88 C 17.6511 2.0682 0.0 0
M  V30 89 C 16.7239 -1.7591 0.0 0 CFG=2
M  V30 90 C 15.4878 -2.6149 0.0 0
M  V30 91 C 18.0671 -2.3534 0.0 0
M  V30 92 O 14.0376 -2.1514 0.0 0
M  V30 93 N 15.6185 -4.0769 0.0 0
M  V30 94 C 18.1978 -3.8154 0.0 0
M  V30 95 C 14.3823 -4.9328 0.0 0 CFG=2
M  V30 96 O 16.9617 -4.6713 0.0 0
M  V30 97 O 19.541 -4.4098 0.0 0
M  V30 98 C 12.9917 -4.2909 0.0 0
M  V30 99 C 14.5131 -6.3948 0.0 0
M  V30 100 O 12.8134 -2.7813 0.0 0
M  V30 101 N 11.7555 -5.1467 0.0 0
M  V30 102 C 13.2769 -7.2506 0.0 0
M  V30 103 C 10.3648 -4.5048 0.0 0 CFG=2
M  V30 104 C 13.4077 -8.7126 0.0 0
M  V30 105 C 11.8862 -6.6087 0.0 0
M  V30 106 C 10.1865 -2.9953 0.0 0
M  V30 107 C 9.1286 -5.3607 0.0 0
M  V30 108 O 11.3751 -2.0919 0.0 0
M  V30 109 N 8.7958 -2.3534 0.0 0
M  V30 110 O 7.7379 -4.7188 0.0 0
M  V30 111 C 8.6175 -0.8439 0.0 0 CFG=2
M  V30 112 C 9.8061 0.0594 0.0 0
M  V30 113 C 7.2268 -0.202 0.0 0
M  V30 114 O 9.6278 1.5689 0.0 0
M  V30 115 N 11.1493 -0.5348 0.0 0
M  V30 116 C 7.0485 1.3074 0.0 0
M  V30 117 C 12.3379 0.3684 0.0 0 CFG=2
M  V30 118 C 5.6578 1.9493 0.0 0
M  V30 119 C 12.1596 1.878 0.0 0
M  V30 120 C 13.6811 -0.2258 0.0 0
M  V30 121 O 4.3266 1.2361 0.0 0
M  V30 122 N 5.6578 3.4707 0.0 0
M  V30 123 O 10.9591 2.817 0.0 0
M  V30 124 N 13.3482 2.7813 0.0 0
M  V30 125 C 14.6201 0.939 0.0 0
M  V30 126 C 13.6335 -1.6997 0.0 0
M  V30 127 C 13.1699 4.2909 0.0 0 CFG=2
M  V30 128 C 11.7793 4.9328 0.0 0
M  V30 129 C 14.3586 5.1943 0.0 0
M  V30 130 O 10.5431 4.0769 0.0 0
M  V30 131 N 11.601 6.4423 0.0 0
M  V30 132 C 14.1803 6.7038 0.0 0
M  V30 133 C 10.2103 7.0842 0.0 0 CFG=2
M  V30 134 C 15.3689 7.6072 0.0 0
M  V30 135 C 12.7896 7.3457 0.0 0
M  V30 136 C 8.9741 6.2284 0.0 0
M  V30 137 C 10.032 8.5937 0.0 0
M  V30 138 C 15.1906 9.1167 0.0 0
M  V30 139 C 12.6113 8.8552 0.0 0
M  V30 140 O 9.1048 4.7663 0.0 0
M  V30 141 N 7.5834 6.8702 0.0 0
M  V30 142 C 8.6413 9.2356 0.0 0
M  V30 143 C 13.7999 9.7586 0.0 0
M  V30 144 C 6.3472 6.0144 0.0 0 CFG=2
M  V30 145 C 8.463 10.7451 0.0 0
M  V30 146 O 13.6216 11.2681 0.0 0
M  V30 147 C 6.478 4.5524 0.0 0
M  V30 148 C 4.9565 6.6563 0.0 0
M  V30 149 O 9.6516 11.6485 0.0 0
M  V30 150 O 7.0723 11.387 0.0 0
M  V30 151 O 5.0041 4.1839 0.0 0
M  V30 152 N 7.8211 3.9581 0.0 0
M  V30 153 C 3.7204 5.8005 0.0 0
M  V30 154 C 7.9519 2.4961 0.0 0 CFG=2
M  V30 155 C 2.3297 6.4423 0.0 0
M  V30 156 C 3.4826 4.3384 0.0 0
M  V30 157 C 6.7157 1.6403 0.0 0
M  V30 158 C 9.295 1.9018 0.0 0
M  V30 159 O 5.325 2.2821 0.0 0
M  V30 160 N 6.8464 0.1782 0.0 0
M  V30 161 C 9.4258 0.4397 0.0 0
M  V30 162 C 5.6103 -0.6775 0.0 0 CFG=2
M  V30 163 C 10.5787 -0.4516 0.0 0
M  V30 164 C 8.0113 -0.1069 0.0 0
M  V30 165 C 4.2196 -0.0356 0.0 0
M  V30 166 C 5.741 -2.1395 0.0 0
M  V30 167 O 3.8511 1.4501 0.0 0
M  V30 168 N 2.9834 -0.8914 0.0 0
M  V30 169 C 4.5048 -2.9953 0.0 0
M  V30 170 C 1.5927 -0.2496 0.0 0 CFG=2
M  V30 171 C 4.6356 -4.4573 0.0 0
M  V30 172 C 1.4144 1.2599 0.0 0
M  V30 173 C 0.3565 -1.1054 0.0 0
M  V30 174 O 5.9787 -5.0516 0.0 0
M  V30 175 O 3.3994 -5.3131 0.0 0
M  V30 176 O 2.7813 1.8542 0.0 0
M  V30 177 O 0.0237 1.9018 0.0 0
M  V30 178 C -1.0341 -0.4635 0.0 0
M  V30 179 C -2.2702 -1.3193 0.0 0
M  V30 180 C -3.6609 -0.6775 0.0 0
M  V30 181 N -4.8971 -1.5333 0.0 0
M  V30 END ATOM
M  V30 BEGIN BOND
M  V30 1 1 1 2
M  V30 2 1 1 3
M  V30 3 1 2 4
M  V30 4 1 4 5
M  V30 5 1 5 6 CFG=3
M  V30 6 1 5 7
M  V30 7 1 6 8
M  V30 8 2 7 9
M  V30 9 1 7 10
M  V30 10 2 8 11
M  V30 11 1 8 12
M  V30 12 1 13 10 CFG=3
M  V30 13 1 12 14
M  V30 14 1 13 15
M  V30 15 1 13 16
M  V30 16 1 14 17
M  V30 17 2 15 18
M  V30 18 1 15 19
M  V30 19 1 16 20
M  V30 20 2 17 21
M  V30 21 1 17 22
M  V30 22 1 19 23
M  V30 23 1 19 24
M  V30 24 1 22 25 CFG=3
M  V30 25 1 22 26
M  V30 26 1 23 27 CFG=1
M  V30 27 1 23 28
M  V30 28 1 24 29
M  V30 29 1 25 30
M  V30 30 1 26 31
M  V30 31 2 27 32
M  V30 32 1 27 33
M  V30 33 2 30 34
M  V30 34 1 30 35
M  V30 35 2 31 36
M  V30 36 1 31 37
M  V30 37 1 38 33 CFG=3
M  V30 38 1 35 39 CFG=1
M  V30 39 1 35 40
M  V30 40 1 36 41
M  V30 41 2 37 42
M  V30 42 1 38 43
M  V30 43 1 38 44
M  V30 44 1 39 45
M  V30 45 1 40 46 CFG=1
M  V30 46 1 40 47
M  V30 47 2 41 48
M  V30 48 2 43 49
M  V30 49 1 43 50
M  V30 50 1 44 51
M  V30 51 2 45 52
M  V30 52 1 45 53
M  V30 53 1 48 54
M  V30 54 1 50 55
M  V30 55 1 50 56
M  V30 56 2 51 57
M  V30 57 1 51 58
M  V30 58 1 53 59 CFG=1
M  V30 59 1 53 60
M  V30 60 1 55 61 CFG=3
M  V30 61 1 55 62
M  V30 62 1 56 63
M  V30 63 1 57 64
M  V30 64 2 58 65
M  V30 65 1 59 66
M  V30 66 2 61 67
M  V30 67 1 61 68
M  V30 68 2 64 69
M  V30 69 2 66 70
M  V30 70 1 66 71
M  V30 71 1 68 72
M  V30 72 1 69 73
M  V30 73 1 71 74 CFG=1
M  V30 74 1 71 75
M  V30 75 1 72 76
M  V30 76 1 75 77
M  V30 77 1 75 78 CFG=1
M  V30 78 2 76 79
M  V30 79 1 76 80
M  V30 80 1 77 81
M  V30 81 1 82 80 CFG=1
M  V30 82 1 82 83
M  V30 83 1 82 84
M  V30 84 2 83 85
M  V30 85 1 83 86
M  V30 86 1 84 87 CFG=3
M  V30 87 1 84 88
M  V30 88 1 89 86 CFG=1
M  V30 89 1 89 90
M  V30 90 1 89 91
M  V30 91 2 90 92
M  V30 92 1 90 93
M  V30 93 1 91 94
M  V30 94 1 95 93 CFG=1
M  V30 95 2 94 96
M  V30 96 1 94 97
M  V30 97 1 95 98
M  V30 98 1 95 99
M  V30 99 2 98 100
M  V30 100 1 98 101
M  V30 101 1 99 102
M  V30 102 1 103 101 CFG=1
M  V30 103 1 102 104
M  V30 104 1 102 105
M  V30 105 1 103 106
M  V30 106 1 103 107
M  V30 107 2 106 108
M  V30 108 1 106 109
M  V30 109 1 107 110
M  V30 110 1 111 109 CFG=1
M  V30 111 1 111 112
M  V30 112 1 111 113
M  V30 113 2 112 114
M  V30 114 1 112 115
M  V30 115 1 113 116
M  V30 116 1 117 115 CFG=3
M  V30 117 1 116 118
M  V30 118 1 117 119
M  V30 119 1 117 120
M  V30 120 2 118 121
M  V30 121 1 118 122
M  V30 122 2 119 123
M  V30 123 1 119 124
M  V30 124 1 120 125
M  V30 125 1 120 126
M  V30 126 1 127 124 CFG=3
M  V30 127 1 127 128
M  V30 128 1 127 129
M  V30 129 2 128 130
M  V30 130 1 128 131
M  V30 131 1 129 132
M  V30 132 1 133 131 CFG=3
M  V30 133 2 132 134
M  V30 134 1 132 135
M  V30 135 1 133 136
M  V30 136 1 133 137
M  V30 137 1 134 138
M  V30 138 2 135 139
M  V30 139 2 136 140
M  V30 140 1 136 141
M  V30 141 1 137 142
M  V30 142 2 138 143
M  V30 143 1 144 141 CFG=3
M  V30 144 1 142 145
M  V30 145 1 143 146
M  V30 146 1 144 147
M  V30 147 1 144 148
M  V30 148 2 145 149
M  V30 149 1 145 150
M  V30 150 2 147 151
M  V30 151 1 147 152
M  V30 152 1 148 153
M  V30 153 1 154 152 CFG=1
M  V30 154 1 153 155
M  V30 155 1 153 156
M  V30 156 1 154 157
M  V30 157 1 154 158
M  V30 158 2 157 159
M  V30 159 1 157 160
M  V30 160 1 158 161
M  V30 161 1 162 160 CFG=1
M  V30 162 1 161 163
M  V30 163 1 161 164
M  V30 164 1 162 165
M  V30 165 1 162 166
M  V30 166 2 165 167
M  V30 167 1 165 168
M  V30 168 1 166 169
M  V30 169 1 170 168 CFG=1
M  V30 170 1 169 171
M  V30 171 1 170 172
M  V30 172 1 170 173
M  V30 173 2 171 174
M  V30 174 1 171 175
M  V30 175 2 172 176
M  V30 176 1 172 177
M  V30 177 1 173 178
M  V30 178 1 178 179
M  V30 179 1 179 180
M  V30 180 1 180 181
M  V30 181 1 28 29
M  V30 182 1 42 48
M  V30 183 1 62 63
M  V30 184 1 65 69
M  V30 185 1 139 143
M  V30 END BOND
M  V30 BEGIN COLLECTION
M  V30 MDLV30/STEABS ATOMS=(24 5 13 22 23 35 38 40 53 55 71 75 82 84 89 95 103 111 117 127 133 144 154 162 170)
M  V30 END COLLECTION
M  V30 END CTAB
M  END
>  <PASS_MNA_COUNT>
898

>  <PEPTIDE>
IATYGMSPYPGTDLSQVYELLEK

>  <AA_MUTATION>
p.I443T

>  <PASS_MNA_NEW_COUNT>
38

>  <PASS_ACTIVITY_SPECTRUM>
0,379  0,126  Imatinib

>  <POSITION>
443

$$$$
Compound 22
Actelion Java MolfileCreator 2.0

  0  0  0  0  0  0              0 V3000
M  V30 BEGIN CTAB
M  V30 COUNTS 175 176 0 0 0
M  V30 BEGIN ATOM
M  V30 1 S 0.0 0.0 0.0 0
M  V30 2 C 1.483 0.0239 0.0 0
M  V30 3 C 2.2245 1.3514 0.0 0 CFG=2
M  V30 4 N 1.4471 2.679 0.0 0
M  V30 5 C 3.7075 1.3753 0.0 0
M  V30 6 C -0.0837 2.7029 0.0 0
M  V30 7 O 4.1142 0.3946 0.0 0
M  V30 8 N 4.449 2.7029 0.0 0
M  V30 9 O -0.8491 1.4232 0.0 0
M  V30 10 C -0.8491 4.0304 0.0 0 CFG=1
M  V30 11 C 5.9321 2.7268 0.0 0 CFG=2
M  V30 12 N -0.1076 5.358 0.0 0
M  V30 13 C -2.38 4.0544 0.0 0
M  V30 14 C 6.6736 4.0544 0.0 0
M  V30 15 C 6.6736 1.4471 0.0 0
M  V30 16 C 1.3753 5.3819 0.0 0
M  V30 17 C -3.1574 5.3819 0.0 0
M  V30 18 O 8.1566 4.0783 0.0 0
M  V30 19 N 5.8962 5.3819 0.0 0
M  V30 20 C 5.8962 0.1674 0.0 0
M  V30 21 O 2.1169 4.1022 0.0 0
M  V30 22 C 2.1169 6.7095 0.0 0 CFG=1
M  V30 23 O -2.4158 6.7095 0.0 0
M  V30 24 N -4.6882 5.4058 0.0 0
M  V30 25 C 6.6377 6.7095 0.0 0 CFG=2
M  V30 26 C 6.6377 -1.1122 0.0 0
M  V30 27 C 4.7839 0.0597 0.0 0
M  V30 28 N 1.3514 8.037 0.0 0
M  V30 29 C 3.5999 6.7334 0.0 0
M  V30 30 C 5.8603 8.037 0.0 0
M  V30 31 C 8.1207 6.7334 0.0 0
M  V30 32 C -0.1793 8.0609 0.0 0
M  V30 33 C 4.3414 8.0609 0.0 0
M  V30 34 O 7.1161 8.8503 0.0 0
M  V30 35 N 4.3294 8.0609 0.0 0
M  V30 36 C 8.8622 5.4537 0.0 0
M  V30 37 C 8.9938 7.9533 0.0 0
M  V30 38 O -1.1003 6.8889 0.0 0
M  V30 39 C -0.9448 9.3885 0.0 0 CFG=1
M  V30 40 C 5.8244 8.0848 0.0 0
M  V30 41 C 3.564 9.3885 0.0 0
M  V30 42 N -0.2033 10.716 0.0 0
M  V30 43 C -2.4756 9.4124 0.0 0
M  V30 44 N 6.5659 9.4124 0.0 0
M  V30 45 C 2.0331 9.4124 0.0 0
M  V30 46 C 1.2797 10.7399 0.0 0
M  V30 47 C 8.049 9.4363 0.0 0
M  V30 48 O 1.1122 8.2403 0.0 0
M  V30 49 N 1.2677 10.7399 0.0 0
M  V30 50 O 1.6743 9.3167 0.0 0
M  V30 51 C 2.0212 12.0675 0.0 0 CFG=1
M  V30 52 N 8.922 8.2642 0.0 0
M  V30 53 N 8.7905 10.7639 0.0 0
M  V30 54 C -0.2631 10.7639 0.0 0 CFG=2
M  V30 55 N 1.2557 13.395 0.0 0
M  V30 56 C 3.5042 12.0914 0.0 0
M  V30 57 C -1.0405 12.0914 0.0 0
M  V30 58 C -1.0405 9.4841 0.0 0
M  V30 59 C 1.9973 14.7226 0.0 0
M  V30 60 O -2.5594 11.9359 0.0 0
M  V30 61 N -0.2989 13.419 0.0 0
M  V30 62 C -0.2989 8.2044 0.0 0
M  V30 63 O 3.4324 15.1173 0.0 0
M  V30 64 C 1.2318 16.0501 0.0 0 CFG=1
M  V30 65 C -1.0763 14.7465 0.0 0 CFG=2
M  V30 66 O 1.172 8.4078 0.0 0
M  V30 67 O -0.9209 6.841 0.0 0
M  V30 68 N -0.2989 16.0741 0.0 0
M  V30 69 C 1.9733 17.3777 0.0 0
M  V30 70 C -0.3348 16.0741 0.0 0
M  V30 71 C -2.6072 14.7704 0.0 0
M  V30 72 C -1.0644 14.7943 0.0 0
M  V30 73 C 1.1959 18.7052 0.0 0
M  V30 74 O -1.6385 16.8873 0.0 0
M  V30 75 N 1.1481 16.098 0.0 0
M  V30 76 C -3.3726 13.4907 0.0 0
M  V30 77 O -0.3229 13.5146 0.0 0
M  V30 78 C -2.5952 14.8183 0.0 0 CFG=1
M  V30 79 C 1.9375 20.0328 0.0 0
M  V30 80 C -0.3348 18.7292 0.0 0
M  V30 81 C 1.8896 17.4255 0.0 0 CFG=2
M  V30 82 O -2.7986 12.1273 0.0 0
M  V30 83 N -4.8557 13.1439 0.0 0
M  V30 84 N -3.3726 16.1458 0.0 0
M  V30 85 C -3.3726 13.5386 0.0 0
M  V30 86 C 3.3726 17.4494 0.0 0
M  V30 87 C 1.1242 18.7531 0.0 0
M  V30 88 C -4.9035 16.1697 0.0 0
M  V30 89 C -4.9035 13.5625 0.0 0
M  V30 90 O 3.7673 18.9205 0.0 0
M  V30 91 N 4.1142 16.1697 0.0 0
M  V30 92 C -0.4066 18.777 0.0 0
M  V30 93 O -5.5254 15.4043 0.0 0
M  V30 94 C -5.6689 17.4973 0.0 0 CFG=1
M  V30 95 O -5.5254 14.3757 0.0 0
M  V30 96 O -5.6689 12.2828 0.0 0
M  V30 97 C 5.5972 16.1937 0.0 0 CFG=2
M  V30 98 N -1.3155 17.581 0.0 0
M  V30 99 C -1.3155 20.0208 0.0 0
M  V30 100 N -4.9274 18.8248 0.0 0
M  V30 101 C -7.1998 17.5212 0.0 0
M  V30 102 C 6.3387 17.5212 0.0 0
M  V30 103 C 6.3387 14.9139 0.0 0
M  V30 104 C -2.7746 18.0714 0.0 0
M  V30 105 N -2.7746 19.5783 0.0 0
M  V30 106 C -7.9772 18.8488 0.0 0
M  V30 107 O 7.8217 17.5451 0.0 0
M  V30 108 N 5.5733 18.8488 0.0 0
M  V30 109 C 5.5733 13.6342 0.0 0
M  V30 110 C -9.5081 18.8727 0.0 0
M  V30 111 C 6.3148 20.1763 0.0 0 CFG=2
M  V30 112 C 5.9679 12.211 0.0 0
M  V30 113 C 4.0544 13.4788 0.0 0
M  V30 114 N -10.2735 20.2002 0.0 0
M  V30 115 C 5.5493 21.5038 0.0 0
M  V30 116 C 7.7978 20.2002 0.0 0
M  V30 117 C -11.8044 20.2241 0.0 0
M  V30 118 O 6.2909 22.8314 0.0 0
M  V30 119 N 4.0185 21.5278 0.0 0
M  V30 120 C 8.5393 18.9205 0.0 0
M  V30 121 C 8.5393 21.5278 0.0 0
M  V30 122 N -12.5698 18.9444 0.0 0
M  V30 123 N -12.5698 21.5517 0.0 0
M  V30 124 C 3.2411 22.8553 0.0 0 CFG=2
M  V30 125 C 1.7102 22.8792 0.0 0
M  V30 126 C 3.9826 24.1829 0.0 0
M  V30 127 O 0.9328 24.2068 0.0 0
M  V30 128 N 0.9328 21.5995 0.0 0
M  V30 129 C 5.4656 24.2068 0.0 0
M  V30 130 C -0.5979 21.6234 0.0 0 CFG=2
M  V30 131 C 6.2071 25.5343 0.0 0
M  V30 132 C -1.3634 20.3437 0.0 0
M  V30 133 C -1.3634 22.951 0.0 0
M  V30 134 C 7.6902 25.5583 0.0 0
M  V30 135 O -2.8464 20.7384 0.0 0
M  V30 136 N -0.6219 19.064 0.0 0
M  V30 137 C -0.6219 24.2785 0.0 0
M  V30 138 C -2.8942 22.9749 0.0 0
M  V30 139 N 8.4317 26.8858 0.0 0
M  V30 140 C -1.3873 17.7843 0.0 0 CFG=2
M  V30 141 C -0.6458 16.5046 0.0 0
M  V30 142 C -2.8703 17.4375 0.0 0
M  V30 143 O -0.9089 15.0455 0.0 0
M  V30 144 N 0.8371 16.5285 0.0 0
M  V30 145 C 1.5787 15.2488 0.0 0 CFG=2
M  V30 146 C 3.0617 15.2727 0.0 0
M  V30 147 C 0.8013 13.9691 0.0 0
M  V30 148 O 3.6358 13.9093 0.0 0
M  V30 149 N 3.8032 16.6003 0.0 0
M  V30 150 C -0.7295 13.993 0.0 0
M  V30 151 C 5.2862 16.6242 0.0 0 CFG=2
M  V30 152 O -2.1169 14.6628 0.0 0
M  V30 153 O -1.172 12.5698 0.0 0
M  V30 154 C 6.0277 15.3445 0.0 0
M  V30 155 C 6.0277 17.9518 0.0 0
M  V30 156 O 7.5108 15.3684 0.0 0
M  V30 157 N 5.2503 14.0648 0.0 0
M  V30 158 C 5.2503 19.2793 0.0 0
M  V30 159 C 5.9919 12.7851 0.0 0
M  V30 160 C 5.9919 20.6069 0.0 0
M  V30 161 C 3.7195 19.3032 0.0 0
M  V30 162 C 5.2145 11.5054 0.0 0
M  V30 163 C 5.2145 21.9344 0.0 0
M  V30 164 C 2.954 20.6308 0.0 0
M  V30 165 O 3.6836 11.5293 0.0 0
M  V30 166 N 5.956 10.2257 0.0 0
M  V30 167 C 3.6836 21.9583 0.0 0
M  V30 168 C 5.1905 8.946 0.0 0 CFG=2
M  V30 169 C 3.6597 8.9699 0.0 0
M  V30 170 C 5.9321 7.6662 0.0 0
M  V30 171 O 3.2172 10.4409 0.0 0
M  V30 172 O 3.2172 7.5466 0.0 0
M  V30 173 C 5.1666 6.3865 0.0 0
M  V30 174 C 6.1832 5.3341 0.0 0
M  V30 175 C 3.6358 6.4105 0.0 0
M  V30 END ATOM
M  V30 BEGIN BOND
M  V30 1 1 1 2
M  V30 2 1 2 3
M  V30 3 1 3 4 CFG=3
M  V30 4 1 3 5
M  V30 5 1 4 6
M  V30 6 2 5 7
M  V30 7 1 5 8
M  V30 8 2 6 9
M  V30 9 1 6 10
M  V30 10 1 11 8 CFG=3
M  V30 11 1 10 12 CFG=3
M  V30 12 1 10 13
M  V30 13 1 11 14
M  V30 14 1 11 15
M  V30 15 1 12 16
M  V30 16 1 13 17
M  V30 17 2 14 18
M  V30 18 1 14 19
M  V30 19 1 15 20
M  V30 20 2 16 21
M  V30 21 1 16 22
M  V30 22 2 17 23
M  V30 23 1 17 24
M  V30 24 1 25 19 CFG=3
M  V30 25 1 20 26
M  V30 26 1 20 27
M  V30 27 1 22 28 CFG=1
M  V30 28 1 22 29
M  V30 29 1 25 30
M  V30 30 1 25 31
M  V30 31 1 28 32
M  V30 32 1 29 33
M  V30 33 2 30 34
M  V30 34 1 30 35
M  V30 35 1 31 36
M  V30 36 1 31 37
M  V30 37 2 32 38
M  V30 38 1 32 39
M  V30 39 1 33 40
M  V30 40 1 35 41
M  V30 41 1 39 42 CFG=3
M  V30 42 1 39 43
M  V30 43 1 40 44
M  V30 44 1 41 45
M  V30 45 1 42 46
M  V30 46 1 44 47
M  V30 47 2 45 48
M  V30 48 1 45 49
M  V30 49 2 46 50
M  V30 50 1 46 51
M  V30 51 2 47 52
M  V30 52 1 47 53
M  V30 53 1 54 49 CFG=1
M  V30 54 1 51 55 CFG=1
M  V30 55 1 51 56
M  V30 56 1 54 57
M  V30 57 1 54 58
M  V30 58 1 55 59
M  V30 59 2 57 60
M  V30 60 1 57 61
M  V30 61 1 58 62
M  V30 62 2 59 63
M  V30 63 1 59 64
M  V30 64 1 65 61 CFG=1
M  V30 65 2 62 66
M  V30 66 1 62 67
M  V30 67 1 64 68 CFG=1
M  V30 68 1 64 69
M  V30 69 1 65 70
M  V30 70 1 65 71
M  V30 71 1 68 72
M  V30 72 1 69 73
M  V30 73 2 70 74
M  V30 74 1 70 75
M  V30 75 1 71 76
M  V30 76 2 72 77
M  V30 77 1 72 78
M  V30 78 1 73 79
M  V30 79 1 73 80
M  V30 80 1 81 75 CFG=1
M  V30 81 2 76 82
M  V30 82 1 76 83
M  V30 83 1 78 84 CFG=3
M  V30 84 1 78 85
M  V30 85 1 81 86
M  V30 86 1 81 87
M  V30 87 1 84 88
M  V30 88 1 85 89
M  V30 89 2 86 90
M  V30 90 1 86 91
M  V30 91 1 87 92
M  V30 92 2 88 93
M  V30 93 1 88 94
M  V30 94 2 89 95
M  V30 95 1 89 96
M  V30 96 1 97 91 CFG=3
M  V30 97 1 92 98
M  V30 98 2 92 99
M  V30 99 1 94 100 CFG=3
M  V30 100 1 94 101
M  V30 101 1 97 102
M  V30 102 1 97 103
M  V30 103 2 98 104
M  V30 104 1 99 105
M  V30 105 1 101 106
M  V30 106 2 102 107
M  V30 107 1 102 108
M  V30 108 1 103 109
M  V30 109 1 106 110
M  V30 110 1 111 108 CFG=3
M  V30 111 1 109 112
M  V30 112 1 109 113
M  V30 113 1 110 114
M  V30 114 1 111 115
M  V30 115 1 111 116
M  V30 116 1 114 117
M  V30 117 2 115 118
M  V30 118 1 115 119
M  V30 119 1 116 120
M  V30 120 1 116 121
M  V30 121 2 117 122
M  V30 122 1 117 123
M  V30 123 1 124 119 CFG=3
M  V30 124 1 124 125
M  V30 125 1 124 126
M  V30 126 2 125 127
M  V30 127 1 125 128
M  V30 128 1 126 129
M  V30 129 1 130 128 CFG=3
M  V30 130 1 129 131
M  V30 131 1 130 132
M  V30 132 1 130 133
M  V30 133 1 131 134
M  V30 134 2 132 135
M  V30 135 1 132 136
M  V30 136 1 133 137
M  V30 137 1 133 138
M  V30 138 1 134 139
M  V30 139 1 140 136 CFG=3
M  V30 140 1 140 141
M  V30 141 1 140 142
M  V30 142 2 141 143
M  V30 143 1 141 144
M  V30 144 1 145 144 CFG=3
M  V30 145 1 145 146
M  V30 146 1 145 147
M  V30 147 2 146 148
M  V30 148 1 146 149
M  V30 149 1 147 150
M  V30 150 1 151 149 CFG=1
M  V30 151 2 150 152
M  V30 152 1 150 153
M  V30 153 1 151 154
M  V30 154 1 151 155
M  V30 155 2 154 156
M  V30 156 1 154 157
M  V30 157 1 155 158
M  V30 158 1 157 159
M  V30 159 2 158 160
M  V30 160 1 158 161
M  V30 161 1 159 162
M  V30 162 1 160 163
M  V30 163 2 161 164
M  V30 164 2 162 165
M  V30 165 1 162 166
M  V30 166 2 163 167
M  V30 167 1 168 166 CFG=1
M  V30 168 1 168 169
M  V30 169 1 168 170
M  V30 170 2 169 171
M  V30 171 1 169 172
M  V30 172 1 170 173
M  V30 173 1 173 174
M  V30 174 1 173 175
M  V30 175 1 104 105
M  V30 176 1 164 167
M  V30 END BOND
M  V30 BEGIN COLLECTION
M  V30 MDLV30/STEABS ATOMS=(21 3 10 11 22 25 39 51 54 64 65 78 81 94 97 111 124 130 140 145 151 168)
M  V30 END COLLECTION
M  V30 END CTAB
M  END
>  <PASS_MNA_COUNT>
810

>  <PEPTIDE>
RDLAARNCLVGDNHLVKVADFGL

>  <AA_MUTATION>
p.E373D

>  <PASS_MNA_NEW_COUNT>
4

>  <PASS_ACTIVITY_SPECTRUM>
0,412  0,114  Imatinib

>  <POSITION>
373

$$$$
Compound 23
Actelion Java MolfileCreator 2.0

  0  0  0  0  0  0              0 V3000
M  V30 BEGIN CTAB
M  V30 COUNTS 186 187 0 0 0
M  V30 BEGIN ATOM
M  V30 1 S 0.0 0.0 0.0 0
M  V30 2 C 1.4723 0.0237 0.0 0
M  V30 3 C -0.7599 -1.2705 0.0 0
M  V30 4 C 2.2085 1.3417 0.0 0
M  V30 5 C 3.6809 1.3655 0.0 0 CFG=2
M  V30 6 N 4.4171 0.0949 0.0 0
M  V30 7 C 4.4171 2.6835 0.0 0
M  V30 8 C 3.6572 -1.1755 0.0 0
M  V30 9 O 3.6572 4.0015 0.0 0
M  V30 10 N 5.8895 2.7072 0.0 0
M  V30 11 O 2.1373 -1.1517 0.0 0
M  V30 12 C 4.3933 -2.446 0.0 0 CFG=1
M  V30 13 C 6.6257 4.0252 0.0 0 CFG=2
M  V30 14 N 5.8657 -2.4223 0.0 0
M  V30 15 C 3.6334 -3.7165 0.0 0
M  V30 16 C 5.8657 5.3433 0.0 0
M  V30 17 C 8.098 4.049 0.0 0
M  V30 18 C 6.6019 -3.6928 0.0 0
M  V30 19 O 6.6019 6.6613 0.0 0
M  V30 20 N 4.3458 5.367 0.0 0
M  V30 21 C 8.8342 2.7785 0.0 0
M  V30 22 O 5.842 -4.9633 0.0 0
M  V30 23 C 8.0743 -3.669 0.0 0 CFG=1
M  V30 24 C 3.5859 6.685 0.0 0 CFG=2
M  V30 25 C 10.3066 2.8022 0.0 0
M  V30 26 N 8.8105 -2.351 0.0 0
M  V30 27 C 8.8105 -4.9396 0.0 0
M  V30 28 C 4.3221 8.0031 0.0 0
M  V30 29 C 2.066 6.7088 0.0 0
M  V30 30 O 11.0428 4.1202 0.0 0
M  V30 31 O 11.0428 1.5317 0.0 0
M  V30 32 C 10.2829 -2.3273 0.0 0
M  V30 33 O 10.2829 -4.9158 0.0 0
M  V30 34 O 3.5622 9.3211 0.0 0
M  V30 35 N 5.7945 8.0268 0.0 0
M  V30 36 C 1.3061 8.0268 0.0 0
M  V30 37 O 11.0191 -3.5978 0.0 0
M  V30 38 C 11.0191 -1.0092 0.0 0 CFG=1
M  V30 39 C 6.5188 9.3448 0.0 0 CFG=2
M  V30 40 C -0.2137 8.0505 0.0 0
M  V30 41 C 2.0423 9.3448 0.0 0
M  V30 42 N 10.2591 0.3087 0.0 0
M  V30 43 C 12.4914 -0.9855 0.0 0
M  V30 44 C 5.7589 10.6628 0.0 0
M  V30 45 C 7.9912 9.3686 0.0 0
M  V30 46 C -0.9736 9.3686 0.0 0
M  V30 47 C 1.2823 10.6628 0.0 0
M  V30 48 O 13.2276 0.3324 0.0 0
M  V30 49 O 4.239 10.6866 0.0 0
M  V30 50 N 6.495 11.9809 0.0 0
M  V30 51 C 8.7274 10.6866 0.0 0
M  V30 52 C -0.2374 10.6866 0.0 0
M  V30 53 C 5.7351 13.2989 0.0 0 CFG=2
M  V30 54 C 10.1997 10.7103 0.0 0
M  V30 55 C 7.9674 12.0046 0.0 0
M  V30 56 O -0.9974 12.0046 0.0 0
M  V30 57 C 4.2152 13.3226 0.0 0
M  V30 58 C 6.4713 14.6169 0.0 0
M  V30 59 O 3.4553 12.0521 0.0 0
M  V30 60 N 3.4553 14.6406 0.0 0
M  V30 61 C 5.7114 15.9349 0.0 0
M  V30 62 C 1.9354 14.6644 0.0 0 CFG=2
M  V30 63 C 6.4476 17.2529 0.0 0
M  V30 64 C 1.1755 13.3939 0.0 0
M  V30 65 C 1.1755 15.9824 0.0 0
M  V30 66 O 7.9199 17.2767 0.0 0
M  V30 67 O 5.6876 18.5709 0.0 0
M  V30 68 O 1.9117 12.1233 0.0 0
M  V30 69 N -0.3443 13.4176 0.0 0
M  V30 70 C 1.9117 17.3004 0.0 0
M  V30 71 C -1.1042 14.7356 0.0 0 CFG=2
M  V30 72 C 1.1517 18.6184 0.0 0
M  V30 73 C -2.6241 14.7594 0.0 0
M  V30 74 C -0.368 16.0537 0.0 0
M  V30 75 C 1.8879 19.9365 0.0 0
M  V30 76 O -3.3841 13.4889 0.0 0
M  V30 77 N -3.3841 16.0774 0.0 0
M  V30 78 C -1.128 17.3717 0.0 0
M  V30 79 N 1.128 21.2545 0.0 0
M  V30 80 C -4.9039 16.1011 0.0 0 CFG=2
M  V30 81 C -0.3918 18.6897 0.0 0
M  V30 82 C -5.6639 14.8306 0.0 0
M  V30 83 C -5.6639 17.4192 0.0 0
M  V30 84 C -1.1517 20.0077 0.0 0
M  V30 85 O -7.1837 14.8544 0.0 0
M  V30 86 N -4.9277 13.5601 0.0 0
M  V30 87 C -7.1837 17.4429 0.0 0
M  V30 88 N -0.4155 21.3257 0.0 0
M  V30 89 C -5.6876 12.2896 0.0 0 CFG=2
M  V30 90 O -7.9437 16.1724 0.0 0
M  V30 91 N -7.9437 18.7609 0.0 0
M  V30 92 C -7.2075 12.3133 0.0 0
M  V30 93 C -4.9514 11.0191 0.0 0
M  V30 94 O -7.9674 11.0428 0.0 0
M  V30 95 N -7.9674 13.6313 0.0 0
M  V30 96 C -5.7114 9.7485 0.0 0
M  V30 97 C -9.4873 13.6551 0.0 0 CFG=2
M  V30 98 C -4.9752 8.478 0.0 0
M  V30 99 C -7.2312 9.7723 0.0 0
M  V30 100 C -10.2472 12.3846 0.0 0
M  V30 101 C -10.2472 14.9731 0.0 0 CFG=2
M  V30 102 O -9.5111 11.1141 0.0 0
M  V30 103 N -11.7671 12.4083 0.0 0
M  V30 104 C -9.5111 16.2911 0.0 0
M  V30 105 C -11.7671 14.9969 0.0 0
M  V30 106 C -12.5271 11.1378 0.0 0 CFG=2
M  V30 107 C -10.271 17.6092 0.0 0
M  V30 108 C -14.0469 11.1615 0.0 0
M  V30 109 C -11.8027 9.8673 0.0 0
M  V30 110 O -14.8069 12.4796 0.0 0
M  V30 111 N -14.8069 9.891 0.0 0
M  V30 112 C -12.5627 8.5968 0.0 0
M  V30 113 C -16.3268 9.9148 0.0 0 CFG=2
M  V30 114 N -14.0707 8.4661 0.0 0
M  V30 115 C -11.969 7.255 0.0 0
M  V30 116 C -17.0867 11.2328 0.0 0
M  V30 117 C -17.0867 8.6443 0.0 0
M  V30 118 C -14.4032 7.0294 0.0 0
M  V30 119 N -13.097 6.2813 0.0 0
M  V30 120 O -16.3505 12.5508 0.0 0
M  V30 121 N -18.6066 11.2565 0.0 0
M  V30 122 C -16.3505 7.3737 0.0 0
M  V30 123 C -19.3665 9.986 0.0 0 CFG=2
M  V30 124 C -17.1104 6.1032 0.0 0
M  V30 125 C -20.8864 10.0098 0.0 0
M  V30 126 C -18.6303 8.7155 0.0 0
M  V30 127 N -16.3742 4.8327 0.0 0
M  V30 128 O -21.6463 8.7392 0.0 0
M  V30 129 N -21.6463 11.3278 0.0 0
M  V30 130 C -19.3903 7.445 0.0 0
M  V30 131 C -17.1461 3.5622 0.0 0
M  V30 132 C -20.9101 12.6458 0.0 0 CFG=2
M  V30 133 O -20.9101 7.4687 0.0 0
M  V30 134 O -18.6541 6.1745 0.0 0
M  V30 135 N -18.6659 3.5859 0.0 0
M  V30 136 N -16.4099 2.2916 0.0 0
M  V30 137 C -21.6701 13.9638 0.0 0
M  V30 138 C -19.4378 12.6695 0.0 0
M  V30 139 O -23.1899 13.9876 0.0 0
M  V30 140 N -20.9339 15.2818 0.0 0
M  V30 141 C -18.7016 13.9876 0.0 0
M  V30 142 C -21.6938 16.5999 0.0 0 CFG=2
M  V30 143 C -17.2292 14.0113 0.0 0
M  V30 144 C -19.4615 15.3056 0.0 0
M  V30 145 C -23.2137 16.6236 0.0 0
M  V30 146 C -20.9695 17.9179 0.0 0
M  V30 147 O -23.9736 15.3531 0.0 0
M  V30 148 N -23.9736 17.9416 0.0 0
M  V30 149 C -25.4935 17.9654 0.0 0 CFG=2
M  V30 150 C -26.2535 16.6948 0.0 0
M  V30 151 C -26.2535 19.2834 0.0 0
M  V30 152 O -27.7733 16.7186 0.0 0
M  V30 153 N -25.5173 15.4243 0.0 0
M  V30 154 C -26.2772 14.1538 0.0 0 CFG=2
M  V30 155 C -27.7971 14.1776 0.0 0
M  V30 156 C -25.541 12.8833 0.0 0
M  V30 157 O -28.557 15.4956 0.0 0
M  V30 158 N -28.557 12.907 0.0 0
M  V30 159 C -26.3009 11.6128 0.0 0
M  V30 160 C -30.0769 12.9308 0.0 0 CFG=2
M  V30 161 C -25.5648 10.3422 0.0 0
M  V30 162 C -30.8368 14.2488 0.0 0
M  V30 163 C -30.8368 11.6603 0.0 0
M  V30 164 N -26.3247 9.0717 0.0 0
M  V30 165 O -30.1125 15.5668 0.0 0
M  V30 166 N -32.3567 14.2725 0.0 0
M  V30 167 C -32.3567 11.684 0.0 0
M  V30 168 C -25.5885 7.8012 0.0 0
M  V30 169 C -33.1166 15.5906 0.0 0 CFG=2
M  V30 170 O -33.1166 13.002 0.0 0
M  V30 171 N -33.1166 10.4135 0.0 0
M  V30 172 N -24.1161 7.8249 0.0 0
M  V30 173 N -26.3603 6.5307 0.0 0
M  V30 174 C -34.6365 15.6143 0.0 0
M  V30 175 C -32.3805 16.9086 0.0 0
M  V30 176 O -35.3965 14.3438 0.0 0
M  V30 177 N -35.3965 16.9323 0.0 0
M  V30 178 S -33.1404 18.2266 0.0 0
M  V30 179 C -36.9163 16.9561 0.0 0 CFG=2
M  V30 180 C -37.6763 15.6856 0.0 0
M  V30 181 C -37.6763 18.2741 0.0 0
M  V30 182 O -36.952 14.415 0.0 0
M  V30 183 O -39.1962 15.7093 0.0 0
M  V30 184 C -39.1962 18.2978 0.0 0
M  V30 185 C -39.9561 19.6159 0.0 0
M  V30 186 C -39.9561 17.0273 0.0 0
M  V30 END ATOM
M  V30 BEGIN BOND
M  V30 1 1 1 2
M  V30 2 1 1 3
M  V30 3 1 2 4
M  V30 4 1 4 5
M  V30 5 1 5 6 CFG=1
M  V30 6 1 5 7
M  V30 7 1 6 8
M  V30 8 2 7 9
M  V30 9 1 7 10
M  V30 10 2 8 11
M  V30 11 1 8 12
M  V30 12 1 13 10 CFG=3
M  V30 13 1 12 14 CFG=1
M  V30 14 1 12 15
M  V30 15 1 13 16
M  V30 16 1 13 17
M  V30 17 1 14 18
M  V30 18 2 16 19
M  V30 19 1 16 20
M  V30 20 1 17 21
M  V30 21 2 18 22
M  V30 22 1 18 23
M  V30 23 1 24 20 CFG=1
M  V30 24 1 21 25
M  V30 25 1 23 26 CFG=1
M  V30 26 1 23 27
M  V30 27 1 24 28
M  V30 28 1 24 29
M  V30 29 2 25 30
M  V30 30 1 25 31
M  V30 31 1 26 32
M  V30 32 1 27 33
M  V30 33 2 28 34
M  V30 34 1 28 35
M  V30 35 1 29 36
M  V30 36 2 32 37
M  V30 37 1 32 38
M  V30 38 1 39 35 CFG=3
M  V30 39 2 36 40
M  V30 40 1 36 41
M  V30 41 1 38 42 CFG=1
M  V30 42 1 38 43
M  V30 43 1 39 44
M  V30 44 1 39 45
M  V30 45 1 40 46
M  V30 46 2 41 47
M  V30 47 1 43 48
M  V30 48 2 44 49
M  V30 49 1 44 50
M  V30 50 1 45 51
M  V30 51 2 46 52
M  V30 52 1 53 50 CFG=3
M  V30 53 1 51 54
M  V30 54 1 51 55
M  V30 55 1 52 56
M  V30 56 1 53 57
M  V30 57 1 53 58
M  V30 58 2 57 59
M  V30 59 1 57 60
M  V30 60 1 58 61
M  V30 61 1 62 60 CFG=3
M  V30 62 1 61 63
M  V30 63 1 62 64
M  V30 64 1 62 65
M  V30 65 2 63 66
M  V30 66 1 63 67
M  V30 67 2 64 68
M  V30 68 1 64 69
M  V30 69 1 65 70
M  V30 70 1 71 69 CFG=3
M  V30 71 1 70 72
M  V30 72 1 71 73
M  V30 73 1 71 74
M  V30 74 1 72 75
M  V30 75 2 73 76
M  V30 76 1 73 77
M  V30 77 1 74 78
M  V30 78 1 75 79
M  V30 79 1 80 77 CFG=3
M  V30 80 1 78 81
M  V30 81 1 80 82
M  V30 82 1 80 83
M  V30 83 1 81 84
M  V30 84 2 82 85
M  V30 85 1 82 86
M  V30 86 1 83 87
M  V30 87 1 84 88
M  V30 88 1 89 86 CFG=1
M  V30 89 2 87 90
M  V30 90 1 87 91
M  V30 91 1 89 92
M  V30 92 1 89 93
M  V30 93 2 92 94
M  V30 94 1 92 95
M  V30 95 1 93 96
M  V30 96 1 97 95 CFG=3
M  V30 97 1 96 98
M  V30 98 1 96 99
M  V30 99 1 97 100
M  V30 100 1 97 101
M  V30 101 2 100 102
M  V30 102 1 100 103
M  V30 103 1 101 104
M  V30 104 1 101 105 CFG=1
M  V30 105 1 106 103 CFG=1
M  V30 106 1 104 107
M  V30 107 1 106 108
M  V30 108 1 106 109
M  V30 109 2 108 110
M  V30 110 1 108 111
M  V30 111 1 109 112
M  V30 112 1 113 111 CFG=1
M  V30 113 1 112 114
M  V30 114 2 112 115
M  V30 115 1 113 116
M  V30 116 1 113 117
M  V30 117 2 114 118
M  V30 118 1 115 119
M  V30 119 2 116 120
M  V30 120 1 116 121
M  V30 121 1 117 122
M  V30 122 1 123 121 CFG=1
M  V30 123 1 122 124
M  V30 124 1 123 125
M  V30 125 1 123 126
M  V30 126 1 124 127
M  V30 127 2 125 128
M  V30 128 1 125 129
M  V30 129 1 126 130
M  V30 130 1 127 131
M  V30 131 1 132 129 CFG=3
M  V30 132 2 130 133
M  V30 133 1 130 134
M  V30 134 2 131 135
M  V30 135 1 131 136
M  V30 136 1 132 137
M  V30 137 1 132 138
M  V30 138 2 137 139
M  V30 139 1 137 140
M  V30 140 1 138 141
M  V30 141 1 142 140 CFG=3
M  V30 142 1 141 143
M  V30 143 1 141 144
M  V30 144 1 142 145
M  V30 145 1 142 146
M  V30 146 2 145 147
M  V30 147 1 145 148
M  V30 148 1 149 148 CFG=3
M  V30 149 1 149 150
M  V30 150 1 149 151
M  V30 151 2 150 152
M  V30 152 1 150 153
M  V30 153 1 154 153 CFG=1
M  V30 154 1 154 155
M  V30 155 1 154 156
M  V30 156 2 155 157
M  V30 157 1 155 158
M  V30 158 1 156 159
M  V30 159 1 160 158 CFG=1
M  V30 160 1 159 161
M  V30 161 1 160 162
M  V30 162 1 160 163
M  V30 163 1 161 164
M  V30 164 2 162 165
M  V30 165 1 162 166
M  V30 166 1 163 167
M  V30 167 1 164 168
M  V30 168 1 169 166 CFG=3
M  V30 169 2 167 170
M  V30 170 1 167 171
M  V30 171 2 168 172
M  V30 172 1 168 173
M  V30 173 1 169 174
M  V30 174 1 169 175
M  V30 175 2 174 176
M  V30 176 1 174 177
M  V30 177 1 175 178
M  V30 178 1 179 177 CFG=3
M  V30 179 1 179 180
M  V30 180 1 179 181
M  V30 181 2 180 182
M  V30 182 1 180 183
M  V30 183 1 181 184
M  V30 184 1 184 185
M  V30 185 1 184 186
M  V30 186 1 47 52
M  V30 187 1 118 119
M  V30 END BOND
M  V30 BEGIN COLLECTION
M  V30 MDLV30/STEABS ATOMS=(24 5 12 13 23 24 38 39 53 62 71 80 89 97 101 106 113 123 132 142 149 154 160 169 179)
M  V30 END COLLECTION
M  V30 END CTAB
M  END
>  <PASS_MNA_COUNT>
890

>  <PEPTIDE>
SSAMEYLEKKNLIHRDLAARNCL

>  <AA_MUTATION>
p.F359L

>  <PASS_MNA_NEW_COUNT>
3

>  <PASS_ACTIVITY_SPECTRUM>
0,415  0,113  Imatinib

>  <POSITION>
359

$$$$
Compound 24
Actelion Java MolfileCreator 2.0

  0  0  0  0  0  0              0 V3000
M  V30 BEGIN CTAB
M  V30 COUNTS 204 208 0 0 0
M  V30 BEGIN ATOM
M  V30 1 S 0.0 0.0 0.0 0
M  V30 2 C -1.5271 0.0238 0.0 0
M  V30 3 C 0.8709 -1.1692 0.0 0
M  V30 4 C -2.2907 1.3482 0.0 0
M  V30 5 C -3.8179 1.372 0.0 0 CFG=2
M  V30 6 N -4.5815 2.6964 0.0 0
M  V30 7 C -4.5815 0.0954 0.0 0
M  V30 8 C -6.1086 2.7202 0.0 0
M  V30 9 O -6.1086 0.1193 0.0 0
M  V30 10 N -3.8417 -1.1811 0.0 0
M  V30 11 O -6.8722 1.4436 0.0 0
M  V30 12 C -6.8722 4.0446 0.0 0 CFG=1
M  V30 13 C -2.3623 -1.1573 0.0 0 CFG=2
M  V30 14 N -8.3994 4.0684 0.0 0
M  V30 15 C -6.1325 5.3689 0.0 0
M  V30 16 C -1.6226 0.167 0.0 0
M  V30 17 C -1.6226 -2.4339 0.0 0 CFG=2
M  V30 18 C -9.163 2.7918 0.0 0
M  V30 19 C -4.6531 5.3928 0.0 0
M  V30 20 O -0.3221 0.9067 0.0 0
M  V30 21 N -2.3862 1.4913 0.0 0
M  V30 22 O -2.6844 -3.4838 0.0 0
M  V30 23 C -0.1551 -2.2311 0.0 0
M  V30 24 O -8.4233 1.5152 0.0 0
M  V30 25 C -10.6902 2.8157 0.0 0 CFG=1
M  V30 26 C -3.9133 4.1162 0.0 0
M  V30 27 C -3.9133 6.7171 0.0 0
M  V30 28 C -1.6464 2.8157 0.0 0 CFG=2
M  V30 29 N -11.4657 1.5391 0.0 0
M  V30 30 C -11.4657 4.14 0.0 0
M  V30 31 C -2.4339 4.14 0.0 0
M  V30 32 C -2.4339 6.741 0.0 0
M  V30 33 C -0.167 2.8395 0.0 0
M  V30 34 C -2.41 4.14 0.0 0
M  V30 35 C -12.9929 1.5629 0.0 0
M  V30 36 C -12.9929 4.1639 0.0 0
M  V30 37 C -1.6942 5.4644 0.0 0
M  V30 38 O 0.8471 3.9372 0.0 0
M  V30 39 N 0.5607 1.5629 0.0 0
M  V30 40 C -1.6703 5.4644 0.0 0
M  V30 41 O -13.7564 2.8873 0.0 0
M  V30 42 C -13.7564 0.2863 0.0 0 CFG=1
M  V30 43 C -13.7564 5.4882 0.0 0
M  V30 44 C 2.0402 1.5868 0.0 0
M  V30 45 C -0.1908 5.4882 0.0 0
M  V30 46 C -2.4339 6.7887 0.0 0
M  V30 47 N -15.2836 0.3102 0.0 0
M  V30 48 C -13.0167 -0.9902 0.0 0 CFG=2
M  V30 49 O -13.0167 6.8126 0.0 0
M  V30 50 O -15.2836 5.5121 0.0 0
M  V30 51 C 2.7799 0.3102 0.0 0
M  V30 52 C 0.5368 6.8126 0.0 0
M  V30 53 C -1.6942 8.1131 0.0 0
M  V30 54 C -16.0472 -0.9664 0.0 0
M  V30 55 O -13.7803 -2.2668 0.0 0
M  V30 56 C -11.5373 -0.9664 0.0 0
M  V30 57 O 2.1595 -1.0499 0.0 0
M  V30 58 N 4.2593 0.334 0.0 0
M  V30 59 C -0.2266 8.1369 0.0 0
M  V30 60 O -15.3075 -2.243 0.0 0
M  V30 61 C -17.5744 -0.9425 0.0 0 CFG=1
M  V30 62 C 4.9991 -0.9425 0.0 0 CFG=2
M  V30 63 O 0.5011 9.4613 0.0 0
M  V30 64 N -18.338 -2.2191 0.0 0
M  V30 65 C -18.338 0.3817 0.0 0 CFG=2
M  V30 66 C 4.2355 -2.2191 0.0 0
M  V30 67 C 6.4785 -0.9186 0.0 0
M  V30 68 C -17.5982 -3.4957 0.0 0
M  V30 69 C -19.8651 0.4056 0.0 0
M  V30 70 C -17.5982 1.7061 0.0 0
M  V30 71 O 2.7202 -2.3742 0.0 0
M  V30 72 N 4.9752 -3.4957 0.0 0
M  V30 73 C 7.2182 -2.1953 0.0 0
M  V30 74 O -16.1188 -3.4719 0.0 0
M  V30 75 C -18.3738 -4.7724 0.0 0 CFG=1
M  V30 76 C -20.6287 1.73 0.0 0
M  V30 77 C 4.2116 -4.7724 0.0 0 CFG=2
M  V30 78 O 6.4546 -3.4719 0.0 0
M  V30 79 O 8.65 -2.5413 0.0 0
M  V30 80 N -17.634 -6.049 0.0 0
M  V30 81 C -19.9009 -4.7485 0.0 0 CFG=2
M  V30 82 C 2.6844 -4.7485 0.0 0
M  V30 83 C 4.9513 -6.049 0.0 0
M  V30 84 C -16.1546 -6.0251 0.0 0
M  V30 85 C -20.6645 -6.0251 0.0 0
M  V30 86 C -20.6645 -3.4242 0.0 0
M  V30 87 O 1.7657 -3.5315 0.0 0
M  V30 88 N 1.9208 -6.0251 0.0 0
M  V30 89 C 4.1758 -7.3256 0.0 0
M  V30 90 O -15.4149 -4.7008 0.0 0
M  V30 91 C -15.4149 -7.3017 0.0 0 CFG=1
M  V30 92 C -22.1917 -6.0013 0.0 0
M  V30 93 C 0.3937 -6.0013 0.0 0 CFG=2
M  V30 94 C 4.5695 -8.7454 0.0 0
M  V30 95 C 2.6486 -7.3017 0.0 0
M  V30 96 N -13.9354 -7.2779 0.0 0
M  V30 97 C -16.1784 -8.5784 0.0 0
M  V30 98 C -0.3698 -4.6769 0.0 0
M  V30 99 C -0.3698 -7.2779 0.0 0
M  V30 100 C -13.1957 -5.9535 0.0 0
M  V30 101 C -17.7056 -8.5545 0.0 0
M  V30 102 O 0.3579 -3.3526 0.0 0
M  V30 103 N -1.897 -4.6531 0.0 0
M  V30 104 C -1.897 -7.254 0.0 0
M  V30 105 O -13.9593 -4.6292 0.0 0
M  V30 106 C -11.7162 -5.9297 0.0 0 CFG=1
M  V30 107 C -18.4811 -9.8311 0.0 0
M  V30 108 C -18.4811 -7.2302 0.0 0
M  V30 109 C -2.6606 -3.3287 0.0 0 CFG=2
M  V30 110 C -2.9588 -8.304 0.0 0
M  V30 111 C -2.6606 -5.9297 0.0 0
M  V30 112 N -10.9765 -7.2063 0.0 0
M  V30 113 C -10.9765 -4.6053 0.0 0
M  V30 114 C -20.0083 -9.8073 0.0 0
M  V30 115 C -20.0083 -7.2063 0.0 0
M  V30 116 C -1.9208 -2.0044 0.0 0
M  V30 117 C -4.1877 -3.3048 0.0 0
M  V30 118 C -9.4971 -4.5815 0.0 0
M  V30 119 C -20.7719 -8.4829 0.0 0
M  V30 120 O -0.4533 -2.1595 0.0 0
M  V30 121 N -2.6844 -0.68 0.0 0
M  V30 122 C -4.9513 -1.9805 0.0 0
M  V30 123 C -8.7573 -3.2571 0.0 0
M  V30 124 C -8.7573 -5.8581 0.0 0
M  V30 125 O -22.2991 -8.4591 0.0 0
M  V30 126 C -1.9447 0.6442 0.0 0 CFG=2
M  V30 127 O -4.5576 -0.513 0.0 0
M  V30 128 O -6.4785 -1.9566 0.0 0
M  V30 129 C -7.2779 -3.2333 0.0 0
M  V30 130 C -7.2779 -5.8342 0.0 0
M  V30 131 C -0.4653 0.6681 0.0 0
M  V30 132 C -2.7202 1.9686 0.0 0
M  V30 133 C -6.5382 -4.5099 0.0 0
M  V30 134 O 0.1073 -0.692 0.0 0
M  V30 135 N 0.2624 1.9924 0.0 0
M  V30 136 C -1.9805 3.2929 0.0 0
M  V30 137 C 1.7419 2.0163 0.0 0 CFG=2
M  V30 138 C -0.5011 3.3168 0.0 0
M  V30 139 C -2.7441 4.6173 0.0 0
M  V30 140 C 2.4816 0.7397 0.0 0
M  V30 141 C 2.4816 3.3406 0.0 0
M  V30 142 C 0.2266 4.6411 0.0 0
M  V30 143 C -2.0044 5.9416 0.0 0
M  V30 144 O 1.5629 -0.4295 0.0 0
M  V30 145 N 3.9611 0.7635 0.0 0
M  V30 146 C 3.9611 3.3645 0.0 0
M  V30 147 C -0.5368 5.9655 0.0 0
M  V30 148 C 4.7008 -0.513 0.0 0 CFG=2
M  V30 149 C 4.7008 4.6888 0.0 0
M  V30 150 C 4.7008 2.0879 0.0 0
M  V30 151 O -0.1431 7.433 0.0 0
M  V30 152 C 3.9253 -1.7896 0.0 0
M  V30 153 C 6.1802 -0.4891 0.0 0
M  V30 154 O 2.41 -1.5868 0.0 0
M  V30 155 N 4.665 -3.0662 0.0 0
M  V30 156 C 6.92 -1.7657 0.0 0
M  V30 157 C 3.9014 -4.3428 0.0 0 CFG=2
M  V30 158 C 8.3994 -1.7419 0.0 0
M  V30 159 C 2.3742 -4.319 0.0 0
M  V30 160 C 4.6411 -5.6195 0.0 0
M  V30 161 N 9.1391 -3.0185 0.0 0
M  V30 162 O 1.7538 -2.9111 0.0 0
M  V30 163 N 1.6106 -5.5956 0.0 0
M  V30 164 C 3.8775 -6.8961 0.0 0
M  V30 165 C 10.6186 -2.9946 0.0 0
M  V30 166 C 0.0835 -5.5717 0.0 0 CFG=2
M  V30 167 C 4.6173 -8.1727 0.0 0
M  V30 168 N 11.3583 -1.6703 0.0 0
M  V30 169 N 11.3583 -4.2713 0.0 0
M  V30 170 C -0.68 -6.8484 0.0 0
M  V30 171 C -0.68 -4.2474 0.0 0
M  V30 172 O 6.0967 -8.1489 0.0 0
M  V30 173 O 3.8537 -9.4493 0.0 0
M  V30 174 O 0.0477 -8.125 0.0 0
M  V30 175 N -2.2072 -6.8245 0.0 0
M  V30 176 S -2.1595 -4.5934 0.0 0
M  V30 177 C -2.9827 -8.1011 0.0 0 CFG=2
M  V30 178 C -2.243 -9.3777 0.0 0
M  V30 179 C -4.5099 -8.0773 0.0 0
M  V30 180 O -0.7635 -9.3539 0.0 0
M  V30 181 N -3.0066 -10.6544 0.0 0
M  V30 182 C -5.2735 -9.3539 0.0 0
M  V30 183 C -2.2668 -11.931 0.0 0 CFG=2
M  V30 184 O -4.5337 -10.6305 0.0 0
M  V30 185 N -6.8006 -9.33 0.0 0
M  V30 186 C -0.7874 -11.9071 0.0 0
M  V30 187 C -3.0304 -13.2076 0.0 0
M  V30 188 O -0.0596 -10.5828 0.0 0
M  V30 189 N -0.0596 -13.1838 0.0 0
M  V30 190 C -2.2907 -14.4842 0.0 0
M  V30 191 C 1.4197 -13.1599 0.0 0 CFG=2
M  V30 192 C -3.0543 -15.7609 0.0 0
M  V30 193 C 2.1595 -11.8355 0.0 0
M  V30 194 C 2.1595 -14.4365 0.0 0
M  V30 195 N -2.3146 -17.0375 0.0 0
M  V30 196 O 1.3959 -10.5112 0.0 0
M  V30 197 O 3.6389 -11.8117 0.0 0
M  V30 198 C 3.6389 -14.4126 0.0 0
M  V30 199 C -3.0901 -18.3141 0.0 0
M  V30 200 C 4.3786 -15.6893 0.0 0
M  V30 201 N -4.6173 -18.2902 0.0 0
M  V30 202 N -2.3504 -19.5907 0.0 0
M  V30 203 O 3.6151 -16.9659 0.0 0
M  V30 204 N 5.8581 -15.6654 0.0 0
M  V30 END ATOM
M  V30 BEGIN BOND
M  V30 1 1 1 2
M  V30 2 1 1 3
M  V30 3 1 2 4
M  V30 4 1 4 5
M  V30 5 1 5 6 CFG=1
M  V30 6 1 5 7
M  V30 7 1 6 8
M  V30 8 2 7 9
M  V30 9 1 7 10
M  V30 10 2 8 11
M  V30 11 1 8 12
M  V30 12 1 13 10 CFG=3
M  V30 13 1 12 14 CFG=1
M  V30 14 1 12 15
M  V30 15 1 13 16
M  V30 16 1 13 17
M  V30 17 1 14 18
M  V30 18 1 15 19
M  V30 19 2 16 20
M  V30 20 1 16 21
M  V30 21 1 17 22 CFG=1
M  V30 22 1 17 23
M  V30 23 2 18 24
M  V30 24 1 18 25
M  V30 25 2 19 26
M  V30 26 1 19 27
M  V30 27 1 28 21 CFG=1
M  V30 28 1 25 29 CFG=1
M  V30 29 1 25 30
M  V30 30 1 26 31
M  V30 31 2 27 32
M  V30 32 1 28 33
M  V30 33 1 28 34
M  V30 34 1 29 35
M  V30 35 1 30 36
M  V30 36 2 31 37
M  V30 37 2 33 38
M  V30 38 1 33 39
M  V30 39 1 34 40
M  V30 40 2 35 41
M  V30 41 1 35 42
M  V30 42 1 36 43
M  V30 43 1 39 44
M  V30 44 2 40 45
M  V30 45 1 40 46
M  V30 46 1 42 47 CFG=3
M  V30 47 1 42 48
M  V30 48 2 43 49
M  V30 49 1 43 50
M  V30 50 1 44 51
M  V30 51 1 45 52
M  V30 52 2 46 53
M  V30 53 1 47 54
M  V30 54 1 48 55 CFG=1
M  V30 55 1 48 56
M  V30 56 2 51 57
M  V30 57 1 51 58
M  V30 58 2 52 59
M  V30 59 2 54 60
M  V30 60 1 54 61
M  V30 61 1 62 58 CFG=1
M  V30 62 1 59 63
M  V30 63 1 61 64 CFG=1
M  V30 64 1 61 65
M  V30 65 1 62 66
M  V30 66 1 62 67
M  V30 67 1 64 68
M  V30 68 1 65 69
M  V30 69 1 65 70 CFG=3
M  V30 70 2 66 71
M  V30 71 1 66 72
M  V30 72 1 67 73
M  V30 73 2 68 74
M  V30 74 1 68 75
M  V30 75 1 69 76
M  V30 76 1 77 72 CFG=1
M  V30 77 2 73 78
M  V30 78 1 73 79
M  V30 79 1 75 80 CFG=1
M  V30 80 1 75 81
M  V30 81 1 77 82
M  V30 82 1 77 83
M  V30 83 1 80 84
M  V30 84 1 81 85
M  V30 85 1 81 86 CFG=3
M  V30 86 2 82 87
M  V30 87 1 82 88
M  V30 88 1 83 89
M  V30 89 2 84 90
M  V30 90 1 84 91
M  V30 91 1 85 92
M  V30 92 1 93 88 CFG=1
M  V30 93 1 89 94
M  V30 94 1 89 95
M  V30 95 1 91 96 CFG=1
M  V30 96 1 91 97
M  V30 97 1 93 98
M  V30 98 1 93 99
M  V30 99 1 96 100
M  V30 100 1 97 101
M  V30 101 2 98 102
M  V30 102 1 98 103
M  V30 103 1 99 104
M  V30 104 2 100 105
M  V30 105 1 100 106
M  V30 106 2 101 107
M  V30 107 1 101 108
M  V30 108 1 109 103 CFG=1
M  V30 109 1 104 110
M  V30 110 1 104 111
M  V30 111 1 106 112 CFG=3
M  V30 112 1 106 113
M  V30 113 1 107 114
M  V30 114 2 108 115
M  V30 115 1 109 116
M  V30 116 1 109 117
M  V30 117 1 113 118
M  V30 118 2 114 119
M  V30 119 2 116 120
M  V30 120 1 116 121
M  V30 121 1 117 122
M  V30 122 2 118 123
M  V30 123 1 118 124
M  V30 124 1 119 125
M  V30 125 1 126 121 CFG=1
M  V30 126 2 122 127
M  V30 127 1 122 128
M  V30 128 1 123 129
M  V30 129 2 124 130
M  V30 130 1 126 131
M  V30 131 1 126 132
M  V30 132 2 129 133
M  V30 133 2 131 134
M  V30 134 1 131 135
M  V30 135 1 132 136
M  V30 136 1 137 135 CFG=1
M  V30 137 2 136 138
M  V30 138 1 136 139
M  V30 139 1 137 140
M  V30 140 1 137 141
M  V30 141 1 138 142
M  V30 142 2 139 143
M  V30 143 2 140 144
M  V30 144 1 140 145
M  V30 145 1 141 146
M  V30 146 2 142 147
M  V30 147 1 148 145 CFG=1
M  V30 148 1 146 149
M  V30 149 1 146 150
M  V30 150 1 147 151
M  V30 151 1 148 152
M  V30 152 1 148 153
M  V30 153 2 152 154
M  V30 154 1 152 155
M  V30 155 1 153 156
M  V30 156 1 157 155 CFG=1
M  V30 157 1 156 158
M  V30 158 1 157 159
M  V30 159 1 157 160
M  V30 160 1 158 161
M  V30 161 2 159 162
M  V30 162 1 159 163
M  V30 163 1 160 164
M  V30 164 1 161 165
M  V30 165 1 166 163 CFG=3
M  V30 166 1 164 167
M  V30 167 2 165 168
M  V30 168 1 165 169
M  V30 169 1 166 170
M  V30 170 1 166 171
M  V30 171 2 167 172
M  V30 172 1 167 173
M  V30 173 2 170 174
M  V30 174 1 170 175
M  V30 175 1 171 176
M  V30 176 1 177 175 CFG=3
M  V30 177 1 177 178
M  V30 178 1 177 179
M  V30 179 2 178 180
M  V30 180 1 178 181
M  V30 181 1 179 182
M  V30 182 1 183 181 CFG=3
M  V30 183 2 182 184
M  V30 184 1 182 185
M  V30 185 1 183 186
M  V30 186 1 183 187
M  V30 187 2 186 188
M  V30 188 1 186 189
M  V30 189 1 187 190
M  V30 190 1 191 189 CFG=3
M  V30 191 1 190 192
M  V30 192 1 191 193
M  V30 193 1 191 194
M  V30 194 1 192 195
M  V30 195 2 193 196
M  V30 196 1 193 197
M  V30 197 1 194 198
M  V30 198 1 195 199
M  V30 199 1 198 200
M  V30 200 2 199 201
M  V30 201 1 199 202
M  V30 202 2 200 203
M  V30 203 1 200 204
M  V30 204 1 32 37
M  V30 205 1 53 59
M  V30 206 1 115 119
M  V30 207 1 130 133
M  V30 208 1 143 147
M  V30 END BOND
M  V30 BEGIN COLLECTION
M  V30 MDLV30/STEABS ATOMS=(26 5 12 13 17 25 28 42 48 61 62 65 75 77 81 91 93 106 109 126 137 148 157 166 177 183 191)
M  V30 END COLLECTION
M  V30 END CTAB
M  END
>  <PASS_MNA_COUNT>
861

>  <PEPTIDE>
FYIITEFMTYGDLLDYLRECNRQ

>  <AA_MUTATION>
p.N322D

>  <PASS_MNA_NEW_COUNT>
1

>  <PASS_ACTIVITY_SPECTRUM>
0,417  0,112  Imatinib
0,317  0,017  Dasatinib

>  <POSITION>
322

$$$$
Compound 25
Actelion Java MolfileCreator 2.0

  0  0  0  0  0  0              0 V3000
M  V30 BEGIN CTAB
M  V30 COUNTS 197 201 0 0 0
M  V30 BEGIN ATOM
M  V30 1 S 0.0 0.0 0.0 0
M  V30 2 C 0.7259 -1.2733 0.0 0
M  V30 3 C 0.2142 1.4994 0.0 0
M  V30 4 C -0.0357 -2.5466 0.0 0
M  V30 5 C 0.6902 -3.8199 0.0 0 CFG=2
M  V30 6 N -0.0714 -5.0933 0.0 0
M  V30 7 C 2.1658 -3.7961 0.0 0
M  V30 8 C 0.6545 -6.3666 0.0 0
M  V30 9 O 2.38 -2.2967 0.0 0
M  V30 10 N 2.9036 -5.0695 0.0 0
M  V30 11 O 2.1301 -6.3428 0.0 0
M  V30 12 C -0.1071 -7.6399 0.0 0 CFG=1
M  V30 13 C 4.3793 -5.0457 0.0 0 CFG=2
M  V30 14 N 0.6188 -8.9133 0.0 0
M  V30 15 C -1.6303 -7.6161 0.0 0
M  V30 16 C 5.1052 -3.7247 0.0 0
M  V30 17 C 5.1052 -6.319 0.0 0
M  V30 18 C 2.0944 -8.8895 0.0 0
M  V30 19 C -2.3919 -6.2952 0.0 0
M  V30 20 O 4.3436 -2.4038 0.0 0
M  V30 21 N 6.5808 -3.7009 0.0 0
M  V30 22 C 6.5808 -6.2952 0.0 0
M  V30 23 O 2.9631 -7.6756 0.0 0
M  V30 24 C 2.8322 -10.1628 0.0 0 CFG=1
M  V30 25 C -3.9151 -6.2714 0.0 0
M  V30 26 C 7.3067 -2.38 0.0 0 CFG=2
M  V30 27 C 7.3067 -7.5685 0.0 0
M  V30 28 N 4.3079 -10.139 0.0 0
M  V30 29 C 2.0706 -11.4361 0.0 0
M  V30 30 N -4.6768 -4.9505 0.0 0
M  V30 31 C 8.7824 -2.3562 0.0 0
M  V30 32 C 6.5451 -1.0591 0.0 0
M  V30 33 O 6.5451 -8.8419 0.0 0
M  V30 34 O 8.7348 -7.9136 0.0 0
M  V30 35 C 5.0338 -8.8181 0.0 0
M  V30 36 C 0.5474 -11.4123 0.0 0
M  V30 37 C -6.2 -4.9267 0.0 0
M  V30 38 O 9.5202 -3.6295 0.0 0
M  V30 39 N 9.5202 -1.0353 0.0 0
M  V30 40 S 7.271 0.2618 0.0 0
M  V30 41 O 4.415 -7.4138 0.0 0
M  V30 42 C 6.5094 -8.7943 0.0 0 CFG=1
M  V30 43 C -0.2142 -10.0914 0.0 0
M  V30 44 C -0.2142 -12.6857 0.0 0
M  V30 45 N -7.2591 -5.9739 0.0 0
M  V30 46 N -7.2591 -3.8318 0.0 0
M  V30 47 C 8.8776 0.357 0.0 0 CFG=2
M  V30 48 C 10.9839 -0.8568 0.0 0
M  V30 49 N 7.2353 -7.4733 0.0 0
M  V30 50 C 7.2353 -10.0676 0.0 0
M  V30 51 C -1.7374 -10.0676 0.0 0
M  V30 52 C -1.7374 -12.6619 0.0 0
M  V30 53 C 7.39 0.6902 0.0 0
M  V30 54 C 9.9605 1.3804 0.0 0
M  V30 55 C 11.2695 0.6307 0.0 0
M  V30 56 C 6.4618 -6.1524 0.0 0
M  V30 57 C 6.4618 -11.3409 0.0 0
M  V30 58 C -2.499 -11.3409 0.0 0
M  V30 59 O 5.962 0.2023 0.0 0
M  V30 60 N 6.9021 2.142 0.0 0
M  V30 61 O 4.9862 -6.4975 0.0 0
M  V30 62 C 7.1996 -4.8315 0.0 0 CFG=1
M  V30 63 O 4.9386 -11.3171 0.0 0
M  V30 64 O 7.1996 -12.6143 0.0 0
M  V30 65 O -4.0222 -11.3171 0.0 0
M  V30 66 C 5.4146 2.4752 0.0 0 CFG=2
M  V30 67 N 8.6753 -4.8077 0.0 0
M  V30 68 C 6.438 -3.5105 0.0 0
M  V30 69 C 4.3912 1.3923 0.0 0
M  V30 70 C 4.9267 3.927 0.0 0
M  V30 71 C 9.4131 -6.081 0.0 0
M  V30 72 C 4.9148 -3.4867 0.0 0
M  V30 73 O 5.1528 0.1428 0.0 0
M  V30 74 N 2.9036 1.7255 0.0 0
M  V30 75 C 3.4391 4.2603 0.0 0
M  V30 76 O 10.8887 -6.0572 0.0 0
M  V30 77 C 8.6515 -7.3543 0.0 0 CFG=1
M  V30 78 C 4.1532 -2.1658 0.0 0
M  V30 79 C 1.8802 0.6426 0.0 0
M  V30 80 C 2.9512 5.7121 0.0 0
M  V30 81 N 9.3893 -8.6277 0.0 0
M  V30 82 C 7.1282 -7.3305 0.0 0
M  V30 83 C 2.6299 -2.142 0.0 0
M  V30 84 C 0.3927 0.9758 0.0 0
M  V30 85 O 3.927 6.8426 0.0 0
M  V30 86 O 1.4637 6.0453 0.0 0
M  V30 87 C 10.8649 -8.6039 0.0 0
M  V30 88 C 6.3666 -8.6039 0.0 0
M  V30 89 N 2.1896 -0.6783 0.0 0
M  V30 90 O 0.0833 2.4752 0.0 0
M  V30 91 N -0.6307 -0.1071 0.0 0
M  V30 92 O 11.5908 -7.2829 0.0 0
M  V30 93 C 11.5908 -9.8772 0.0 0 CFG=1
M  V30 94 C 4.8434 -8.5801 0.0 0
M  V30 95 C -2.1182 0.2261 0.0 0 CFG=2
M  V30 96 N 13.0665 -9.8534 0.0 0
M  V30 97 C 10.8292 -11.1505 0.0 0
M  V30 98 O 3.927 -7.3662 0.0 0
M  V30 99 O 3.7842 -9.6273 0.0 0
M  V30 100 C -3.1416 -0.8568 0.0 0
M  V30 101 C -2.6061 1.6779 0.0 0
M  V30 102 C 13.7924 -8.5325 0.0 0
M  V30 103 C 9.306 -11.1267 0.0 0
M  V30 104 O -3.0583 -2.3324 0.0 0
M  V30 105 N -4.6292 -0.5236 0.0 0
M  V30 106 S -3.9746 2.3681 0.0 0
M  V30 107 O 13.0308 -7.2115 0.0 0
M  V30 108 C 15.268 -8.5087 0.0 0 CFG=1
M  V30 109 C 8.5444 -12.4001 0.0 0
M  V30 110 C 8.5444 -9.8058 0.0 0
M  V30 111 C -5.7597 -1.4994 0.0 0 CFG=2
M  V30 112 C -5.2718 0.8687 0.0 0
M  V30 113 N 16.0058 -7.1877 0.0 0
M  V30 114 C 16.0058 -9.782 0.0 0
M  V30 115 C -5.6288 -2.9631 0.0 0
M  V30 116 C -7.0806 -0.7259 0.0 0
M  V30 117 C -6.7831 0.7378 0.0 0
M  V30 118 C 15.2442 -5.8668 0.0 0
M  V30 119 C 15.2442 -11.0553 0.0 0
M  V30 120 O -4.2841 -3.5581 0.0 0
M  V30 121 N -6.8664 -3.8199 0.0 0
M  V30 122 O 13.721 -5.843 0.0 0
M  V30 123 C 15.982 -4.5459 0.0 0 CFG=1
M  V30 124 C 15.982 -12.3286 0.0 0
M  V30 125 C 13.721 -11.0315 0.0 0
M  V30 126 C -6.7355 -5.2837 0.0 0 CFG=2
M  V30 127 N 15.2085 -3.2249 0.0 0
M  V30 128 C 17.4577 -4.5221 0.0 0
M  V30 129 C -5.3908 -5.8787 0.0 0
M  V30 130 C -7.9731 -6.1405 0.0 0
M  V30 131 C 13.6853 -3.2011 0.0 0
M  V30 132 C 18.1955 -5.7954 0.0 0
M  V30 133 O -4.2008 -4.9743 0.0 0
M  V30 134 N -5.2599 -7.3424 0.0 0
M  V30 135 C -7.8422 -7.6042 0.0 0
M  V30 136 O 12.9237 -4.4745 0.0 0
M  V30 137 C 12.9237 -1.8802 0.0 0 CFG=1
M  V30 138 C 19.6711 -5.7716 0.0 0
M  V30 139 C -3.9151 -7.9374 0.0 0 CFG=2
M  V30 140 C -9.0799 -8.4611 0.0 0
M  V30 141 N 13.6615 -0.5593 0.0 0
M  V30 142 C 11.4004 -1.8564 0.0 0
M  V30 143 O 20.397 -4.4507 0.0 0
M  V30 144 O 20.397 -7.0449 0.0 0
M  V30 145 C -2.7251 -7.033 0.0 0
M  V30 146 C -3.7842 -9.4012 0.0 0
M  V30 147 O -10.4722 -7.8184 0.0 0
M  V30 148 O -8.949 -9.9248 0.0 0
M  V30 149 C 10.6388 -0.5355 0.0 0
M  V30 150 O -3.2606 -5.605 0.0 0
M  V30 151 N -1.3804 -7.628 0.0 0
M  V30 152 C -2.4395 -9.9962 0.0 0
M  V30 153 C 9.1156 -0.5117 0.0 0
M  V30 154 C 11.3647 0.7854 0.0 0
M  V30 155 C -0.1904 -6.7236 0.0 0 CFG=2
M  V30 156 C -2.3086 -11.4599 0.0 0
M  V30 157 C 8.354 0.8092 0.0 0
M  V30 158 C 10.6031 2.1063 0.0 0
M  V30 159 C -0.3689 -5.2123 0.0 0
M  V30 160 C 1.1543 -7.3186 0.0 0
M  V30 161 C -0.9639 -12.0549 0.0 0
M  V30 162 C 9.0799 2.1301 0.0 0
M  V30 163 O 0.8211 -4.3079 0.0 0
M  V30 164 N -1.7612 -4.5697 0.0 0
M  V30 165 C 2.2253 -6.2714 0.0 0
M  V30 166 C 1.6422 -8.6991 0.0 0
M  V30 167 N -0.833 -13.5187 0.0 0
M  V30 168 O 8.3183 3.451 0.0 0
M  V30 169 C -1.9397 -3.0583 0.0 0 CFG=2
M  V30 170 C -0.7497 -2.1539 0.0 0
M  V30 171 C -3.332 -2.4157 0.0 0
M  V30 172 O 0.4046 -3.0464 0.0 0
M  V30 173 N -0.9282 -0.6426 0.0 0
M  V30 174 C -3.5105 -0.9044 0.0 0
M  V30 175 C 0.2618 0.2618 0.0 0 CFG=2
M  V30 176 C -2.3205 0.0 0.0 0
M  V30 177 C -4.9029 -0.2618 0.0 0
M  V30 178 C 1.6065 -0.3332 0.0 0
M  V30 179 C 0.0833 1.7731 0.0 0
M  V30 180 C -2.499 1.5113 0.0 0
M  V30 181 C -5.0814 1.2495 0.0 0
M  V30 182 O 1.19 -1.7612 0.0 0
M  V30 183 N 2.7965 0.5712 0.0 0
M  V30 184 C 1.2733 2.6775 0.0 0
M  V30 185 C -3.8913 2.1539 0.0 0
M  V30 186 C 4.1413 -0.0238 0.0 0 CFG=2
M  V30 187 C 1.0948 4.1889 0.0 0
M  V30 188 O -4.0698 3.6652 0.0 0
M  V30 189 C 4.2722 -1.4875 0.0 0
M  V30 190 C 5.3313 0.8806 0.0 0
M  V30 191 O -0.2975 4.8315 0.0 0
M  V30 192 O 2.0349 5.3551 0.0 0
M  V30 193 O 3.0345 -2.3443 0.0 0
M  V30 194 O 5.4265 -2.38 0.0 0
M  V30 195 C 6.676 0.2856 0.0 0
M  V30 196 C 7.866 1.19 0.0 0
M  V30 197 C 6.438 -1.1781 0.0 0
M  V30 END ATOM
M  V30 BEGIN BOND
M  V30 1 1 1 2
M  V30 2 1 1 3
M  V30 3 1 2 4
M  V30 4 1 4 5
M  V30 5 1 5 6 CFG=1
M  V30 6 1 5 7
M  V30 7 1 6 8
M  V30 8 2 7 9
M  V30 9 1 7 10
M  V30 10 2 8 11
M  V30 11 1 8 12
M  V30 12 1 13 10 CFG=3
M  V30 13 1 12 14 CFG=1
M  V30 14 1 12 15
M  V30 15 1 13 16
M  V30 16 1 13 17
M  V30 17 1 14 18
M  V30 18 1 15 19
M  V30 19 2 16 20
M  V30 20 1 16 21
M  V30 21 1 17 22
M  V30 22 2 18 23
M  V30 23 1 18 24
M  V30 24 1 19 25
M  V30 25 1 26 21 CFG=1
M  V30 26 1 22 27
M  V30 27 1 24 28 CFG=1
M  V30 28 1 24 29
M  V30 29 1 25 30
M  V30 30 1 26 31
M  V30 31 1 26 32
M  V30 32 2 27 33
M  V30 33 1 27 34
M  V30 34 1 28 35
M  V30 35 1 29 36
M  V30 36 1 30 37
M  V30 37 2 31 38
M  V30 38 1 31 39
M  V30 39 1 32 40
M  V30 40 2 35 41
M  V30 41 1 35 42
M  V30 42 2 36 43
M  V30 43 1 36 44
M  V30 44 2 37 45
M  V30 45 1 37 46
M  V30 46 1 39 47
M  V30 47 1 39 48
M  V30 48 1 42 49 CFG=1
M  V30 49 1 42 50
M  V30 50 1 43 51
M  V30 51 2 44 52
M  V30 52 1 47 53 CFG=3
M  V30 53 1 47 54
M  V30 54 1 48 55
M  V30 55 1 49 56
M  V30 56 1 50 57
M  V30 57 2 51 58
M  V30 58 2 53 59
M  V30 59 1 53 60
M  V30 60 2 56 61
M  V30 61 1 56 62
M  V30 62 2 57 63
M  V30 63 1 57 64
M  V30 64 1 58 65
M  V30 65 1 66 60 CFG=3
M  V30 66 1 62 67 CFG=3
M  V30 67 1 62 68
M  V30 68 1 66 69
M  V30 69 1 66 70
M  V30 70 1 67 71
M  V30 71 1 68 72
M  V30 72 2 69 73
M  V30 73 1 69 74
M  V30 74 1 70 75
M  V30 75 2 71 76
M  V30 76 1 71 77
M  V30 77 1 72 78
M  V30 78 1 74 79
M  V30 79 1 75 80
M  V30 80 1 77 81 CFG=1
M  V30 81 1 77 82
M  V30 82 1 78 83
M  V30 83 1 79 84
M  V30 84 2 80 85
M  V30 85 1 80 86
M  V30 86 1 81 87
M  V30 87 1 82 88
M  V30 88 1 83 89
M  V30 89 2 84 90
M  V30 90 1 84 91
M  V30 91 2 87 92
M  V30 92 1 87 93
M  V30 93 1 88 94
M  V30 94 1 95 91 CFG=3
M  V30 95 1 93 96 CFG=1
M  V30 96 1 93 97
M  V30 97 2 94 98
M  V30 98 1 94 99
M  V30 99 1 95 100
M  V30 100 1 95 101
M  V30 101 1 96 102
M  V30 102 1 97 103
M  V30 103 2 100 104
M  V30 104 1 100 105
M  V30 105 1 101 106
M  V30 106 2 102 107
M  V30 107 1 102 108
M  V30 108 1 103 109
M  V30 109 1 103 110
M  V30 110 1 105 111
M  V30 111 1 105 112
M  V30 112 1 108 113 CFG=1
M  V30 113 1 108 114
M  V30 114 1 111 115 CFG=3
M  V30 115 1 111 116
M  V30 116 1 112 117
M  V30 117 1 113 118
M  V30 118 1 114 119
M  V30 119 2 115 120
M  V30 120 1 115 121
M  V30 121 2 118 122
M  V30 122 1 118 123
M  V30 123 1 119 124
M  V30 124 1 119 125
M  V30 125 1 126 121 CFG=3
M  V30 126 1 123 127 CFG=1
M  V30 127 1 123 128
M  V30 128 1 126 129
M  V30 129 1 126 130
M  V30 130 1 127 131
M  V30 131 1 128 132
M  V30 132 2 129 133
M  V30 133 1 129 134
M  V30 134 1 130 135
M  V30 135 2 131 136
M  V30 136 1 131 137
M  V30 137 1 132 138
M  V30 138 1 139 134 CFG=3
M  V30 139 1 135 140
M  V30 140 1 137 141 CFG=3
M  V30 141 1 137 142
M  V30 142 2 138 143
M  V30 143 1 138 144
M  V30 144 1 139 145
M  V30 145 1 139 146
M  V30 146 2 140 147
M  V30 147 1 140 148
M  V30 148 1 142 149
M  V30 149 2 145 150
M  V30 150 1 145 151
M  V30 151 1 146 152
M  V30 152 2 149 153
M  V30 153 1 149 154
M  V30 154 1 155 151 CFG=3
M  V30 155 1 152 156
M  V30 156 1 153 157
M  V30 157 2 154 158
M  V30 158 1 155 159
M  V30 159 1 155 160
M  V30 160 1 156 161
M  V30 161 2 157 162
M  V30 162 2 159 163
M  V30 163 1 159 164
M  V30 164 1 160 165
M  V30 165 1 160 166
M  V30 166 1 161 167
M  V30 167 1 162 168
M  V30 168 1 169 164 CFG=1
M  V30 169 1 169 170
M  V30 170 1 169 171
M  V30 171 2 170 172
M  V30 172 1 170 173
M  V30 173 1 171 174
M  V30 174 1 175 173 CFG=1
M  V30 175 2 174 176
M  V30 176 1 174 177
M  V30 177 1 175 178
M  V30 178 1 175 179
M  V30 179 1 176 180
M  V30 180 2 177 181
M  V30 181 2 178 182
M  V30 182 1 178 183
M  V30 183 1 179 184
M  V30 184 2 180 185
M  V30 185 1 186 183 CFG=1
M  V30 186 1 184 187
M  V30 187 1 185 188
M  V30 188 1 186 189
M  V30 189 1 186 190
M  V30 190 2 187 191
M  V30 191 1 187 192
M  V30 192 2 189 193
M  V30 193 1 189 194
M  V30 194 1 190 195
M  V30 195 1 195 196
M  V30 196 1 195 197
M  V30 197 1 52 58
M  V30 198 1 54 55
M  V30 199 1 116 117
M  V30 200 1 158 162
M  V30 201 1 181 185
M  V30 END BOND
M  V30 BEGIN COLLECTION
M  V30 MDLV30/STEABS ATOMS=(22 5 12 13 24 26 42 47 62 66 77 93 95 108 111 123 126 137 139 155 169 175 186)
M  V30 END COLLECTION
M  V30 END CTAB
M  END
>  <PASS_MNA_COUNT>
797

>  <PEPTIDE>
YELLEKDYRMECPEGCPEKVYEL

>  <AA_MUTATION>
p.R460C

>  <PASS_MNA_NEW_COUNT>
24

>  <PASS_ACTIVITY_SPECTRUM>
0,423  0,110  Imatinib

>  <POSITION>
460

$$$$
Compound 26
Actelion Java MolfileCreator 2.0

  0  0  0  0  0  0              0 V3000
M  V30 BEGIN CTAB
M  V30 COUNTS 197 204 0 0 0
M  V30 BEGIN ATOM
M  V30 1 S 0.0 0.0 0.0 0
M  V30 2 C 1.4112 0.4903 0.0 0
M  V30 3 C -0.6936 -1.3275 0.0 0
M  V30 4 C 1.6983 1.9853 0.0 0
M  V30 5 C 3.1096 2.4757 0.0 0 CFG=2
M  V30 6 N 3.3966 3.9707 0.0 0
M  V30 7 C 4.1979 1.495 0.0 0
M  V30 8 C 4.8079 4.461 0.0 0
M  V30 9 O 5.681 1.4352 0.0 0
M  V30 10 N 3.863 0.0478 0.0 0
M  V30 11 O 5.4776 3.1454 0.0 0
M  V30 12 C 5.0949 5.956 0.0 0 CFG=1
M  V30 13 C 4.9514 -0.9328 0.0 0 CFG=2
M  V30 14 N 6.5062 6.4464 0.0 0
M  V30 15 C 3.9587 6.9846 0.0 0 CFG=2
M  V30 16 C 6.3627 -0.4425 0.0 0
M  V30 17 C 4.6165 -2.38 0.0 0
M  V30 18 C 7.5946 5.4657 0.0 0
M  V30 19 O 4.4252 8.4318 0.0 0
M  V30 20 C 2.6551 6.2192 0.0 0
M  V30 21 O 6.6497 1.0524 0.0 0
M  V30 22 N 7.451 -1.4232 0.0 0
M  V30 23 C 5.7049 -3.3607 0.0 0
M  V30 24 O 7.0803 4.0664 0.0 0
M  V30 25 C 9.0058 5.956 0.0 0 CFG=1
M  V30 26 C 8.8623 -0.9328 0.0 0 CFG=2
M  V30 27 C 5.37 -4.8079 0.0 0
M  V30 28 C 7.1162 -2.8704 0.0 0
M  V30 29 N 10.0942 4.9753 0.0 0
M  V30 30 C 9.2929 7.451 0.0 0
M  V30 31 C 9.1494 0.5621 0.0 0
M  V30 32 C 9.9507 -1.9136 0.0 0
M  V30 33 C 6.4584 -5.7886 0.0 0
M  V30 34 C 8.2045 -3.8511 0.0 0
M  V30 35 C 9.7593 3.5282 0.0 0
M  V30 36 C 8.1567 8.4796 0.0 0
M  V30 37 O 7.7979 1.3036 0.0 0
M  V30 38 N 10.5607 1.0524 0.0 0
M  V30 39 C 11.362 -1.4232 0.0 0
M  V30 40 C 7.8696 -5.2982 0.0 0
M  V30 41 O 8.6949 2.4757 0.0 0
M  V30 42 C 10.8477 2.5474 0.0 0 CFG=1
M  V30 43 C 8.4437 9.9746 0.0 0
M  V30 44 C 10.8477 2.5474 0.0 0 CFG=2
M  V30 45 C 12.4503 -2.4039 0.0 0
M  V30 46 N 10.5128 1.1003 0.0 0
M  V30 47 C 12.259 3.0378 0.0 0
M  V30 48 O 9.855 10.465 0.0 0
M  V30 49 O 7.7261 11.3381 0.0 0
M  V30 50 C 9.7115 3.576 0.0 0
M  V30 51 C 12.259 3.0378 0.0 0
M  V30 52 O 12.1155 -3.8511 0.0 0
M  V30 53 N 13.8616 -1.9136 0.0 0
M  V30 54 C 9.0537 0.6578 0.0 0
M  V30 55 C 12.546 4.5328 0.0 0
M  V30 56 O 8.4078 2.8106 0.0 0
M  V30 57 O 10.6563 4.7481 0.0 0
M  V30 58 C 12.546 4.5328 0.0 0
M  V30 59 O 7.5706 1.0524 0.0 0
M  V30 60 C 8.7188 -0.7893 0.0 0 CFG=1
M  V30 61 C 13.9573 5.0232 0.0 0
M  V30 62 C 11.4098 5.5614 0.0 0
M  V30 63 C 13.9573 5.0232 0.0 0
M  V30 64 N 7.2597 -1.2318 0.0 0
M  V30 65 C 9.5321 -2.0092 0.0 0
M  V30 66 C 14.2443 6.5182 0.0 0
M  V30 67 C 11.6969 7.0564 0.0 0
M  V30 68 O 15.0457 4.0424 0.0 0
M  V30 69 O 13.8855 6.554 0.0 0
M  V30 70 C 6.1235 -0.2033 0.0 0
M  V30 71 C 13.1081 7.5467 0.0 0
M  V30 72 O 6.0517 1.3275 0.0 0
M  V30 73 C 4.6644 -0.6458 0.0 0 CFG=1
M  V30 74 N 3.5282 0.3827 0.0 0
M  V30 75 C 4.3295 -2.093 0.0 0
M  V30 76 C 3.8152 1.8777 0.0 0
M  V30 77 C 5.4178 -3.0737 0.0 0
M  V30 78 O 5.2743 2.1886 0.0 0
M  V30 79 C 2.679 2.9062 0.0 0 CFG=1
M  V30 80 C 5.083 -4.5208 0.0 0
M  V30 81 N 2.966 4.4012 0.0 0
M  V30 82 C 1.2199 2.4637 0.0 0
M  V30 83 O 3.6238 -4.9634 0.0 0
M  V30 84 N 5.5733 -5.9082 0.0 0
M  V30 85 C 4.3773 4.8916 0.0 0
M  V30 86 C 0.885 1.0166 0.0 0
M  V30 87 O 5.3341 3.7793 0.0 0
M  V30 88 C 4.6644 6.3866 0.0 0 CFG=1
M  V30 89 N 1.8657 -0.0717 0.0 0
M  V30 90 C -0.5142 0.4186 0.0 0
M  V30 91 N 3.5282 7.4152 0.0 0
M  V30 92 C 6.0756 6.877 0.0 0 CFG=2
M  V30 93 C 1.1003 -1.3514 0.0 0
M  V30 94 N -0.3827 -1.0524 0.0 0
M  V30 95 C 2.069 6.9726 0.0 0
M  V30 96 C 6.3627 8.372 0.0 0
M  V30 97 C 6.8889 5.657 0.0 0
M  V30 98 O 1.3754 5.6451 0.0 0
M  V30 99 C 0.9328 8.0012 0.0 0 CFG=1
M  V30 100 C 5.1069 9.257 0.0 0
M  V30 101 N 1.2199 9.4962 0.0 0
M  V30 102 C -0.5262 7.5587 0.0 0
M  V30 103 C 2.6312 9.9866 0.0 0
M  V30 104 C -0.8611 6.1115 0.0 0
M  V30 105 O 3.8391 9.1494 0.0 0
M  V30 106 C 2.9182 11.4816 0.0 0 CFG=1
M  V30 107 O 0.2272 5.1308 0.0 0
M  V30 108 O -2.3202 5.669 0.0 0
M  V30 109 N 4.3295 11.9719 0.0 0
M  V30 110 C 1.782 12.5101 0.0 0
M  V30 111 C 5.4178 10.9912 0.0 0
M  V30 112 O 4.9036 9.5919 0.0 0
M  V30 113 C 6.8291 11.4816 0.0 0 CFG=1
M  V30 114 N 7.9175 10.5009 0.0 0
M  V30 115 C 7.1162 12.9766 0.0 0
M  V30 116 C 7.5826 9.0537 0.0 0
M  V30 117 C 5.98 14.0051 0.0 0
M  V30 118 O 6.0756 8.7906 0.0 0
M  V30 119 C 8.671 8.073 0.0 0 CFG=1
M  V30 120 C 6.267 15.5001 0.0 0
M  V30 121 C 4.5208 13.5626 0.0 0
M  V30 122 N 8.3361 6.6258 0.0 0
M  V30 123 C 10.0823 8.5633 0.0 0
M  V30 124 C 5.1308 16.5287 0.0 0
M  V30 125 C 3.3846 14.5912 0.0 0
M  V30 126 C 6.877 6.1833 0.0 0
M  V30 127 O 10.3693 10.0583 0.0 0
M  V30 128 C 3.6717 16.0862 0.0 0
M  V30 129 O 6.6976 7.7022 0.0 0
M  V30 130 C 6.5421 4.7361 0.0 0 CFG=1
M  V30 131 N 5.1428 4.1381 0.0 0
M  V30 132 C 7.5228 3.6478 0.0 0
M  V30 133 C 3.8152 4.9036 0.0 0
M  V30 134 C 5.2743 2.667 0.0 0
M  V30 135 C 6.7574 2.368 0.0 0
M  V30 136 O 3.0019 3.6478 0.0 0
M  V30 137 C 3.7913 6.4344 0.0 0 CFG=1
M  V30 138 N 5.071 7.2118 0.0 0
M  V30 139 C 2.4637 7.2118 0.0 0
M  V30 140 C 6.3507 6.4703 0.0 0
M  V30 141 C 1.1362 6.4703 0.0 0
M  V30 142 O 6.5062 4.9992 0.0 0
M  V30 143 C 7.6304 7.2477 0.0 0 CFG=1
M  V30 144 C -0.1913 7.2477 0.0 0
M  V30 145 N 8.9102 6.5062 0.0 0
M  V30 146 C 7.6065 8.7786 0.0 0
M  V30 147 N -1.5189 6.5062 0.0 0
M  V30 148 C 8.8862 5.0232 0.0 0
M  V30 149 C 6.279 9.5441 0.0 0
M  V30 150 C -2.8464 7.2836 0.0 0
M  V30 151 O 7.5587 4.2816 0.0 0
M  V30 152 C 10.166 4.2816 0.0 0 CFG=1
M  V30 153 O 4.8677 8.97 0.0 0
M  V30 154 O 5.7049 10.9793 0.0 0
M  V30 155 N -2.8704 8.8145 0.0 0
M  V30 156 N -4.174 6.5421 0.0 0
M  V30 157 N 10.1421 2.7986 0.0 0
M  V30 158 C 11.4457 5.0471 0.0 0
M  V30 159 C 8.8145 2.0571 0.0 0
M  V30 160 O 11.4218 6.578 0.0 0
M  V30 161 O 7.7142 3.1215 0.0 0
M  V30 162 C 8.7906 0.574 0.0 0 CFG=1
M  V30 163 N 7.5467 -0.287 0.0 0
M  V30 164 C 9.9866 -0.287 0.0 0
M  V30 165 C 6.0876 0.2033 0.0 0
M  V30 166 C 7.9892 -1.6983 0.0 0
M  V30 167 C 9.4962 -1.6983 0.0 0
M  V30 168 O 6.1115 1.7342 0.0 0
M  V30 169 C 4.9514 -0.7774 0.0 0 CFG=1
M  V30 170 N 5.2384 -2.2245 0.0 0
M  V30 171 C 3.4923 -0.287 0.0 0
M  V30 172 C 6.6497 -2.667 0.0 0
M  V30 173 C 3.1574 1.2079 0.0 0
M  V30 174 O 7.3434 -2.2604 0.0 0
M  V30 175 C 6.9368 -4.1142 0.0 0 CFG=1
M  V30 176 O 4.2458 2.2365 0.0 0
M  V30 177 N 1.6983 1.6983 0.0 0
M  V30 178 N 5.8006 -5.0949 0.0 0
M  V30 179 C 8.348 -4.5567 0.0 0
M  V30 180 C 4.3414 -4.6046 0.0 0
M  V30 181 C 8.6351 -6.0039 0.0 0
M  V30 182 O 3.3488 -3.4325 0.0 0
M  V30 183 C 3.2052 -5.5853 0.0 0 CFG=1
M  V30 184 C 9.9866 -6.6019 0.0 0
M  V30 185 C 7.6065 -7.0922 0.0 0
M  V30 186 N 3.4923 -7.0324 0.0 0
M  V30 187 C 1.7461 -5.0949 0.0 0
M  V30 188 C 9.8072 -8.073 0.0 0
M  V30 189 C 11.3381 -5.956 0.0 0
M  V30 190 N 8.348 -8.372 0.0 0
M  V30 191 C 0.6099 -6.0756 0.0 0
M  V30 192 C 11.0032 -8.9341 0.0 0
M  V30 193 C 12.5341 -6.8172 0.0 0
M  V30 194 C -0.8491 -5.5853 0.0 0
M  V30 195 C 12.3547 -8.2882 0.0 0
M  V30 196 O -1.184 -4.0903 0.0 0
M  V30 197 N -1.9853 -6.566 0.0 0
M  V30 END ATOM
M  V30 BEGIN BOND
M  V30 1 1 1 2
M  V30 2 1 1 3
M  V30 3 1 2 4
M  V30 4 1 4 5
M  V30 5 1 5 6 CFG=3
M  V30 6 1 5 7
M  V30 7 1 6 8
M  V30 8 2 7 9
M  V30 9 1 7 10
M  V30 10 2 8 11
M  V30 11 1 8 12
M  V30 12 1 13 10 CFG=3
M  V30 13 1 12 14 CFG=3
M  V30 14 1 12 15
M  V30 15 1 13 16
M  V30 16 1 13 17
M  V30 17 1 14 18
M  V30 18 1 15 19 CFG=1
M  V30 19 1 15 20
M  V30 20 2 16 21
M  V30 21 1 16 22
M  V30 22 1 17 23
M  V30 23 2 18 24
M  V30 24 1 18 25
M  V30 25 1 26 22 CFG=3
M  V30 26 2 23 27
M  V30 27 1 23 28
M  V30 28 1 25 29 CFG=3
M  V30 29 1 25 30
M  V30 30 1 26 31
M  V30 31 1 26 32
M  V30 32 1 27 33
M  V30 33 2 28 34
M  V30 34 1 29 35
M  V30 35 1 30 36
M  V30 36 2 31 37
M  V30 37 1 31 38
M  V30 38 1 32 39
M  V30 39 2 33 40
M  V30 40 2 35 41
M  V30 41 1 35 42
M  V30 42 1 36 43
M  V30 43 1 44 38 CFG=3
M  V30 44 1 39 45
M  V30 45 1 42 46 CFG=3
M  V30 46 1 42 47
M  V30 47 2 43 48
M  V30 48 1 43 49
M  V30 49 1 44 50
M  V30 50 1 44 51
M  V30 51 2 45 52
M  V30 52 1 45 53
M  V30 53 1 46 54
M  V30 54 1 47 55
M  V30 55 2 50 56
M  V30 56 1 50 57
M  V30 57 1 51 58
M  V30 58 2 54 59
M  V30 59 1 54 60
M  V30 60 2 55 61
M  V30 61 1 55 62
M  V30 62 1 58 63
M  V30 63 1 60 64 CFG=3
M  V30 64 1 60 65
M  V30 65 1 61 66
M  V30 66 2 62 67
M  V30 67 2 63 68
M  V30 68 1 63 69
M  V30 69 1 64 70
M  V30 70 2 66 71
M  V30 71 2 70 72
M  V30 72 1 70 73
M  V30 73 1 73 74 CFG=3
M  V30 74 1 73 75
M  V30 75 1 74 76
M  V30 76 1 75 77
M  V30 77 2 76 78
M  V30 78 1 76 79
M  V30 79 1 77 80
M  V30 80 1 79 81 CFG=3
M  V30 81 1 79 82
M  V30 82 2 80 83
M  V30 83 1 80 84
M  V30 84 1 81 85
M  V30 85 1 82 86
M  V30 86 2 85 87
M  V30 87 1 85 88
M  V30 88 1 86 89
M  V30 89 2 86 90
M  V30 90 1 88 91 CFG=1
M  V30 91 1 88 92
M  V30 92 2 89 93
M  V30 93 1 90 94
M  V30 94 1 91 95
M  V30 95 1 92 96
M  V30 96 1 92 97 CFG=3
M  V30 97 2 95 98
M  V30 98 1 95 99
M  V30 99 1 96 100
M  V30 100 1 99 101 CFG=3
M  V30 101 1 99 102
M  V30 102 1 101 103
M  V30 103 1 102 104
M  V30 104 2 103 105
M  V30 105 1 103 106
M  V30 106 2 104 107
M  V30 107 1 104 108
M  V30 108 1 106 109 CFG=3
M  V30 109 1 106 110
M  V30 110 1 109 111
M  V30 111 2 111 112
M  V30 112 1 111 113
M  V30 113 1 113 114 CFG=3
M  V30 114 1 113 115
M  V30 115 1 114 116
M  V30 116 1 115 117
M  V30 117 2 116 118
M  V30 118 1 116 119
M  V30 119 2 117 120
M  V30 120 1 117 121
M  V30 121 1 119 122 CFG=3
M  V30 122 1 119 123
M  V30 123 1 120 124
M  V30 124 2 121 125
M  V30 125 1 122 126
M  V30 126 1 123 127
M  V30 127 2 124 128
M  V30 128 2 126 129
M  V30 129 1 130 126 CFG=3
M  V30 130 1 130 131
M  V30 131 1 130 132
M  V30 132 1 131 133
M  V30 133 1 131 134
M  V30 134 1 132 135
M  V30 135 2 133 136
M  V30 136 1 133 137
M  V30 137 1 137 138 CFG=3
M  V30 138 1 137 139
M  V30 139 1 138 140
M  V30 140 1 139 141
M  V30 141 2 140 142
M  V30 142 1 140 143
M  V30 143 1 141 144
M  V30 144 1 143 145 CFG=3
M  V30 145 1 143 146
M  V30 146 1 144 147
M  V30 147 1 145 148
M  V30 148 1 146 149
M  V30 149 1 147 150
M  V30 150 2 148 151
M  V30 151 1 148 152
M  V30 152 2 149 153
M  V30 153 1 149 154
M  V30 154 2 150 155
M  V30 155 1 150 156
M  V30 156 1 152 157 CFG=3
M  V30 157 1 152 158
M  V30 158 1 157 159
M  V30 159 1 158 160
M  V30 160 2 159 161
M  V30 161 1 162 159 CFG=3
M  V30 162 1 162 163
M  V30 163 1 162 164
M  V30 164 1 163 165
M  V30 165 1 163 166
M  V30 166 1 164 167
M  V30 167 2 165 168
M  V30 168 1 165 169
M  V30 169 1 169 170 CFG=1
M  V30 170 1 169 171
M  V30 171 1 170 172
M  V30 172 1 171 173
M  V30 173 2 172 174
M  V30 174 1 172 175
M  V30 175 2 173 176
M  V30 176 1 173 177
M  V30 177 1 175 178 CFG=3
M  V30 178 1 175 179
M  V30 179 1 178 180
M  V30 180 1 179 181
M  V30 181 2 180 182
M  V30 182 1 180 183
M  V30 183 1 181 184
M  V30 184 2 181 185
M  V30 185 1 183 186 CFG=1
M  V30 186 1 183 187
M  V30 187 2 184 188
M  V30 188 1 184 189
M  V30 189 1 185 190
M  V30 190 1 187 191
M  V30 191 1 188 192
M  V30 192 2 189 193
M  V30 193 1 191 194
M  V30 194 2 192 195
M  V30 195 2 194 196
M  V30 196 1 194 197
M  V30 197 1 34 40
M  V30 198 1 67 71
M  V30 199 1 93 94
M  V30 200 1 125 128
M  V30 201 1 134 135
M  V30 202 1 166 167
M  V30 203 1 188 190
M  V30 204 1 193 195
M  V30 END BOND
M  V30 BEGIN COLLECTION
M  V30 MDLV30/STEABS ATOMS=(25 5 12 13 15 25 26 42 44 60 73 79 88 92 99 106 113 119 130 137 143 152 162 169 175 183)
M  V30 END COLLECTION
M  V30 END CTAB
M  END
>  <PASS_MNA_COUNT>
987

>  <PEPTIDE>
QWNPSDRPSFADIHQAFETMFQE

>  <AA_MUTATION>
p.E488D

>  <PASS_MNA_NEW_COUNT>
7

>  <PASS_ACTIVITY_SPECTRUM>
0,455  0,097  Imatinib

>  <POSITION>
488

$$$$
Compound 27
Actelion Java MolfileCreator 2.0

  0  0  0  0  0  0              0 V3000
M  V30 BEGIN CTAB
M  V30 COUNTS 178 180 0 0 0
M  V30 BEGIN ATOM
M  V30 1 S 0.0 0.0 0.0 0
M  V30 2 C -0.7646 1.3261 0.0 0
M  V30 3 C -0.9199 -1.1708 0.0 0
M  V30 4 C -0.0238 2.6522 0.0 0
M  V30 5 C -0.7885 3.9783 0.0 0 CFG=2
M  V30 6 N -0.0477 5.3044 0.0 0
M  V30 7 C -2.3177 4.0022 0.0 0
M  V30 8 C -0.8124 6.6306 0.0 0
M  V30 9 O -3.381 2.9509 0.0 0
M  V30 10 N -3.0823 5.3283 0.0 0
M  V30 11 O -1.6009 6.8456 0.0 0
M  V30 12 C -0.0716 7.9567 0.0 0 CFG=1
M  V30 13 C -4.6115 5.3522 0.0 0 CFG=2
M  V30 14 N 1.4097 7.9806 0.0 0
M  V30 15 C -0.8362 9.2828 0.0 0
M  V30 16 C -5.3761 4.0739 0.0 0
M  V30 17 C -5.3761 6.6784 0.0 0 CFG=2
M  V30 18 C 2.1504 6.7023 0.0 0
M  V30 19 C -2.3655 9.3067 0.0 0
M  V30 20 O -6.8576 3.7274 0.0 0
M  V30 21 N -4.6354 2.7956 0.0 0
M  V30 22 O -4.9819 8.1478 0.0 0
M  V30 23 C -6.9054 6.7023 0.0 0
M  V30 24 O 1.2305 5.5314 0.0 0
M  V30 25 C 3.6319 6.7261 0.0 0 CFG=1
M  V30 26 C -3.4288 10.4058 0.0 0
M  V30 27 C -3.4288 8.2554 0.0 0
M  V30 28 C -5.4 1.5172 0.0 0
M  V30 29 N 4.3726 5.4478 0.0 0
M  V30 30 C 4.3726 8.0523 0.0 0
M  V30 31 C -4.6593 0.2389 0.0 0
M  V30 32 C 3.596 4.1695 0.0 0
M  V30 33 C 3.596 9.3784 0.0 0
M  V30 34 O -3.1898 0.0836 0.0 0
M  V30 35 N -5.4239 -1.0393 0.0 0
M  V30 36 O 2.1146 4.5637 0.0 0
M  V30 37 C 4.3367 2.8911 0.0 0 CFG=1
M  V30 38 C 4.3367 10.7045 0.0 0
M  V30 39 C -4.6832 -2.3177 0.0 0 CFG=2
M  V30 40 N 3.5721 1.6128 0.0 0
M  V30 41 C 5.8182 2.915 0.0 0
M  V30 42 N 3.5721 12.0306 0.0 0
M  V30 43 C -3.2018 -2.2938 0.0 0
M  V30 44 C -5.4478 -3.596 0.0 0
M  V30 45 C 2.0429 1.6367 0.0 0
M  V30 46 O 6.3916 4.3248 0.0 0
M  V30 47 C 4.3128 13.3568 0.0 0
M  V30 48 O -2.461 -0.9677 0.0 0
M  V30 49 N -2.461 -3.5721 0.0 0
M  V30 50 C -4.7071 -4.8744 0.0 0
M  V30 51 O 1.6009 3.1062 0.0 0
M  V30 52 C 1.2783 0.3584 0.0 0 CFG=1
M  V30 53 N 5.7943 13.3807 0.0 0
M  V30 54 N 3.5482 14.6829 0.0 0
M  V30 55 C -0.9796 -3.5482 0.0 0 CFG=2
M  V30 56 O -3.2257 -4.8505 0.0 0
M  V30 57 O -5.4837 -6.1527 0.0 0
M  V30 58 N -0.2508 0.3823 0.0 0
M  V30 59 C 2.019 -0.9199 0.0 0
M  V30 60 C -0.2389 -2.2221 0.0 0
M  V30 61 C -0.2389 -4.8266 0.0 0 CFG=2
M  V30 62 C -1.0274 1.7084 0.0 0
M  V30 63 C 3.5004 -0.896 0.0 0
M  V30 64 O -1.1588 -1.0035 0.0 0
M  V30 65 N 1.2424 -2.1982 0.0 0
M  V30 66 O -1.0155 -6.1049 0.0 0
M  V30 67 C 1.2424 -4.8027 0.0 0
M  V30 68 O -0.2867 3.0345 0.0 0
M  V30 69 C -2.5566 1.7323 0.0 0 CFG=1
M  V30 70 C 4.2412 -2.1743 0.0 0
M  V30 71 C 3.8947 0.5734 0.0 0
M  V30 72 C 1.9832 -0.8721 0.0 0 CFG=2
M  V30 73 N -3.3212 3.0584 0.0 0
M  V30 74 C -3.1779 0.3703 0.0 0
M  V30 75 C 1.2186 0.4539 0.0 0
M  V30 76 C 3.4646 -0.8482 0.0 0
M  V30 77 C -2.5805 4.3845 0.0 0
M  V30 78 O -0.1314 -0.2389 0.0 0
M  V30 79 N 1.9593 1.7801 0.0 0
M  V30 80 C 4.2053 0.4778 0.0 0
M  V30 81 O -1.111 4.2292 0.0 0
M  V30 82 C -3.3451 5.7106 0.0 0 CFG=1
M  V30 83 C 1.1947 3.1062 0.0 0 CFG=2
M  V30 84 C 5.6868 0.5017 0.0 0
M  V30 85 C 3.4407 1.804 0.0 0
M  V30 86 N -4.8744 5.7345 0.0 0
M  V30 87 C -2.6044 7.0368 0.0 0
M  V30 88 C -0.3345 3.1301 0.0 0
M  V30 89 C 1.9354 4.4323 0.0 0 CFG=2
M  V30 90 C 6.4275 1.8279 0.0 0
M  V30 91 C 4.1814 3.1301 0.0 0
M  V30 92 C -5.6509 4.4562 0.0 0
M  V30 93 C -3.381 8.3629 0.0 0
M  V30 94 O -1.6367 2.3655 0.0 0
M  V30 95 O -0.5973 4.6354 0.0 0
M  V30 96 O 3.369 4.0858 0.0 0
M  V30 97 C 1.0155 5.6509 0.0 0
M  V30 98 C 5.6629 3.154 0.0 0
M  V30 99 O -4.6354 3.4049 0.0 0
M  V30 100 C -7.1801 4.4801 0.0 0 CFG=1
M  V30 101 C -2.6403 9.689 0.0 0
M  V30 102 C -4.9102 8.3868 0.0 0
M  V30 103 O 6.535 4.3726 0.0 0
M  V30 104 N -7.9447 5.8062 0.0 0
M  V30 105 C -7.9447 3.2018 0.0 0
M  V30 106 C -3.4049 11.0151 0.0 0
M  V30 107 C -5.6748 9.7129 0.0 0
M  V30 108 C -9.474 5.8301 0.0 0
M  V30 109 C -9.474 3.2257 0.0 0
M  V30 110 C -4.9341 11.039 0.0 0
M  V30 111 O -10.0952 5.0655 0.0 0
M  V30 112 C -10.2386 7.1562 0.0 0 CFG=1
M  V30 113 O -10.0952 4.0381 0.0 0
M  V30 114 O -10.2386 1.9473 0.0 0
M  V30 115 N -9.4979 8.4824 0.0 0
M  V30 116 C -11.7678 7.1801 0.0 0
M  V30 117 C -10.2744 9.8085 0.0 0
M  V30 118 O -11.8036 9.8324 0.0 0
M  V30 119 C -9.5337 11.1346 0.0 0 CFG=1
M  V30 120 N -10.2983 12.4607 0.0 0
M  V30 121 C -8.0523 11.1585 0.0 0
M  V30 122 C -9.5576 13.7869 0.0 0
M  V30 123 C -7.3116 12.4846 0.0 0
M  V30 124 C -7.3116 9.8802 0.0 0
M  V30 125 O -8.0762 13.8108 0.0 0
M  V30 126 C -10.3222 15.113 0.0 0 CFG=1
M  V30 127 N -9.5815 16.4391 0.0 0
M  V30 128 C -11.8514 15.1369 0.0 0
M  V30 129 C -10.3461 17.7652 0.0 0
M  V30 130 C -12.616 16.463 0.0 0
M  V30 131 O -11.8753 17.7891 0.0 0
M  V30 132 C -9.6054 19.0914 0.0 0 CFG=1
M  V30 133 C -14.1453 16.4869 0.0 0
M  V30 134 N -8.124 19.1152 0.0 0
M  V30 135 C -10.37 20.4175 0.0 0
M  V30 136 C -14.9099 17.813 0.0 0
M  V30 137 C -7.3832 17.8369 0.0 0
M  V30 138 C -9.6293 21.7436 0.0 0
M  V30 139 C -11.8992 20.4414 0.0 0
M  V30 140 N -16.4391 17.8369 0.0 0
M  V30 141 O -8.1478 16.5586 0.0 0
M  V30 142 C -5.9018 17.8608 0.0 0 CFG=1
M  V30 143 N -5.1611 19.1869 0.0 0
M  V30 144 C -5.1611 16.5825 0.0 0
M  V30 145 C -3.6796 19.2108 0.0 0
M  V30 146 C -5.9257 15.3041 0.0 0
M  V30 147 O -2.9389 17.9325 0.0 0
M  V30 148 C -2.9389 20.5369 0.0 0 CFG=1
M  V30 149 C -5.185 14.0258 0.0 0
M  V30 150 C -7.4549 15.328 0.0 0
M  V30 151 N -3.7155 21.8631 0.0 0
M  V30 152 C -1.4575 20.5608 0.0 0
M  V30 153 C -2.9748 23.1892 0.0 0
M  V30 154 C -0.7168 19.2825 0.0 0
M  V30 155 O -1.4933 23.2131 0.0 0
M  V30 156 C -3.7394 24.5153 0.0 0 CFG=1
M  V30 157 N 0.7526 19.1511 0.0 0
M  V30 158 C -1.3619 17.9325 0.0 0
M  V30 159 N -5.2686 24.5392 0.0 0
M  V30 160 C -2.9987 25.8414 0.0 0
M  V30 161 C 1.0393 17.7055 0.0 0
M  V30 162 N -0.2747 16.9528 0.0 0
M  V30 163 C -6.0332 25.8653 0.0 0
M  V30 164 C -1.5172 25.8653 0.0 0
M  V30 165 O -5.2925 27.1915 0.0 0
M  V30 166 C -7.5624 25.8892 0.0 0 CFG=1
M  V30 167 O -0.7765 24.587 0.0 0
M  V30 168 N -0.7765 27.1915 0.0 0
M  V30 169 N -8.339 24.6109 0.0 0
M  V30 170 C -8.339 27.2154 0.0 0
M  V30 171 C -9.8682 24.6348 0.0 0
M  V30 172 C -9.8682 27.2392 0.0 0
M  V30 173 O -10.6328 25.9609 0.0 0
M  V30 174 C -10.6328 23.3565 0.0 0
M  V30 175 C -10.6328 28.5654 0.0 0
M  V30 176 N -12.1621 23.3803 0.0 0
M  V30 177 O -9.8921 29.8915 0.0 0
M  V30 178 O -12.1621 28.5893 0.0 0
M  V30 END ATOM
M  V30 BEGIN BOND
M  V30 1 1 1 2
M  V30 2 1 1 3
M  V30 3 1 2 4
M  V30 4 1 4 5
M  V30 5 1 5 6 CFG=1
M  V30 6 1 5 7
M  V30 7 1 6 8
M  V30 8 2 7 9
M  V30 9 1 7 10
M  V30 10 2 8 11
M  V30 11 1 8 12
M  V30 12 1 13 10 CFG=3
M  V30 13 1 12 14 CFG=3
M  V30 14 1 12 15
M  V30 15 1 13 16
M  V30 16 1 13 17
M  V30 17 1 14 18
M  V30 18 1 15 19
M  V30 19 2 16 20
M  V30 20 1 16 21
M  V30 21 1 17 22 CFG=1
M  V30 22 1 17 23
M  V30 23 2 18 24
M  V30 24 1 18 25
M  V30 25 1 19 26
M  V30 26 1 19 27
M  V30 27 1 21 28
M  V30 28 1 25 29 CFG=3
M  V30 29 1 25 30
M  V30 30 1 28 31
M  V30 31 1 29 32
M  V30 32 1 30 33
M  V30 33 2 31 34
M  V30 34 1 31 35
M  V30 35 2 32 36
M  V30 36 1 32 37
M  V30 37 1 33 38
M  V30 38 1 39 35 CFG=3
M  V30 39 1 37 40 CFG=3
M  V30 40 1 37 41
M  V30 41 1 38 42
M  V30 42 1 39 43
M  V30 43 1 39 44
M  V30 44 1 40 45
M  V30 45 1 41 46
M  V30 46 1 42 47
M  V30 47 2 43 48
M  V30 48 1 43 49
M  V30 49 1 44 50
M  V30 50 2 45 51
M  V30 51 1 45 52
M  V30 52 2 47 53
M  V30 53 1 47 54
M  V30 54 1 55 49 CFG=3
M  V30 55 2 50 56
M  V30 56 1 50 57
M  V30 57 1 52 58 CFG=3
M  V30 58 1 52 59
M  V30 59 1 55 60
M  V30 60 1 55 61
M  V30 61 1 58 62
M  V30 62 1 59 63
M  V30 63 2 60 64
M  V30 64 1 60 65
M  V30 65 1 61 66 CFG=1
M  V30 66 1 61 67
M  V30 67 2 62 68
M  V30 68 1 62 69
M  V30 69 1 63 70
M  V30 70 1 63 71
M  V30 71 1 72 65 CFG=3
M  V30 72 1 69 73 CFG=3
M  V30 73 1 69 74
M  V30 74 1 72 75
M  V30 75 1 72 76
M  V30 76 1 73 77
M  V30 77 2 75 78
M  V30 78 1 75 79
M  V30 79 1 76 80
M  V30 80 2 77 81
M  V30 81 1 77 82
M  V30 82 1 83 79 CFG=3
M  V30 83 2 80 84
M  V30 84 1 80 85
M  V30 85 1 82 86 CFG=1
M  V30 86 1 82 87
M  V30 87 1 83 88
M  V30 88 1 83 89
M  V30 89 1 84 90
M  V30 90 2 85 91
M  V30 91 1 86 92
M  V30 92 1 87 93
M  V30 93 2 88 94
M  V30 94 1 88 95
M  V30 95 1 89 96 CFG=1
M  V30 96 1 89 97
M  V30 97 2 90 98
M  V30 98 2 92 99
M  V30 99 1 92 100
M  V30 100 2 93 101
M  V30 101 1 93 102
M  V30 102 1 98 103
M  V30 103 1 100 104 CFG=3
M  V30 104 1 100 105
M  V30 105 1 101 106
M  V30 106 2 102 107
M  V30 107 1 104 108
M  V30 108 1 105 109
M  V30 109 2 106 110
M  V30 110 2 108 111
M  V30 111 1 108 112
M  V30 112 2 109 113
M  V30 113 1 109 114
M  V30 114 1 112 115 CFG=3
M  V30 115 1 112 116
M  V30 116 1 115 117
M  V30 117 2 117 118
M  V30 118 1 117 119
M  V30 119 1 119 120 CFG=1
M  V30 120 1 119 121
M  V30 121 1 120 122
M  V30 122 1 121 123
M  V30 123 1 121 124
M  V30 124 2 122 125
M  V30 125 1 122 126
M  V30 126 1 126 127 CFG=3
M  V30 127 1 126 128
M  V30 128 1 127 129
M  V30 129 1 128 130
M  V30 130 2 129 131
M  V30 131 1 129 132
M  V30 132 1 130 133
M  V30 133 1 132 134 CFG=3
M  V30 134 1 132 135
M  V30 135 1 133 136
M  V30 136 1 134 137
M  V30 137 1 135 138
M  V30 138 1 135 139
M  V30 139 1 136 140
M  V30 140 2 137 141
M  V30 141 1 137 142
M  V30 142 1 142 143 CFG=1
M  V30 143 1 142 144
M  V30 144 1 143 145
M  V30 145 1 144 146
M  V30 146 2 145 147
M  V30 147 1 145 148
M  V30 148 1 146 149
M  V30 149 1 146 150
M  V30 150 1 148 151 CFG=1
M  V30 151 1 148 152
M  V30 152 1 151 153
M  V30 153 1 152 154
M  V30 154 2 153 155
M  V30 155 1 153 156
M  V30 156 1 154 157
M  V30 157 2 154 158
M  V30 158 1 156 159 CFG=1
M  V30 159 1 156 160
M  V30 160 2 157 161
M  V30 161 1 158 162
M  V30 162 1 159 163
M  V30 163 1 160 164
M  V30 164 2 163 165
M  V30 165 1 163 166
M  V30 166 2 164 167
M  V30 167 1 164 168
M  V30 168 1 166 169 CFG=1
M  V30 169 1 166 170
M  V30 170 1 169 171
M  V30 171 1 170 172
M  V30 172 2 171 173
M  V30 173 1 171 174
M  V30 174 1 172 175
M  V30 175 1 174 176
M  V30 176 2 175 177
M  V30 177 1 175 178
M  V30 178 1 91 98
M  V30 179 1 107 110
M  V30 180 1 161 162
M  V30 END BOND
M  V30 BEGIN COLLECTION
M  V30 MDLV30/STEABS ATOMS=(24 5 12 13 17 25 37 39 52 55 61 69 72 82 83 89 100 112 119 126 132 142 148 156 166)
M  V30 END COLLECTION
M  V30 END CTAB
M  END
>  <PASS_MNA_COUNT>
937

>  <PEPTIDE>
GENHLVKVADFALSRLMTGDTYT

>  <AA_MUTATION>
p.G383A

>  <PASS_MNA_NEW_COUNT>
9

>  <PASS_ACTIVITY_SPECTRUM>
0,456  0,096  Imatinib

>  <POSITION>
383

$$$$
Compound 28
Actelion Java MolfileCreator 2.0

  0  0  0  0  0  0              0 V3000
M  V30 BEGIN CTAB
M  V30 COUNTS 205 209 0 0 0
M  V30 BEGIN ATOM
M  V30 1 S 0.0 0.0 0.0 0
M  V30 2 C -1.5272 0.0238 0.0 0
M  V30 3 C 0.871 -1.1693 0.0 0
M  V30 4 C -2.2909 1.3482 0.0 0
M  V30 5 C -3.8181 1.3721 0.0 0 CFG=2
M  V30 6 N -4.5818 2.6965 0.0 0
M  V30 7 C -4.5818 0.0954 0.0 0
M  V30 8 C -6.1091 2.7204 0.0 0
M  V30 9 O -6.1091 0.1193 0.0 0
M  V30 10 N -3.842 -1.1812 0.0 0
M  V30 11 O -6.8727 1.4437 0.0 0
M  V30 12 C -6.8727 4.0448 0.0 0 CFG=1
M  V30 13 C -2.3625 -1.1573 0.0 0 CFG=2
M  V30 14 N -8.4 4.0687 0.0 0
M  V30 15 C -6.1329 5.3693 0.0 0
M  V30 16 C -1.6227 0.167 0.0 0
M  V30 17 C -1.6227 -2.434 0.0 0 CFG=2
M  V30 18 C -9.1755 2.792 0.0 0
M  V30 19 C -4.6534 5.3931 0.0 0
M  V30 20 O -0.3221 0.9068 0.0 0
M  V30 21 N -2.3863 1.4914 0.0 0
M  V30 22 O -2.6846 -3.4841 0.0 0
M  V30 23 C -0.1551 -2.2312 0.0 0
M  V30 24 O -8.4358 1.5153 0.0 0
M  V30 25 C -10.7028 2.8159 0.0 0 CFG=1
M  V30 26 C -3.9136 4.1164 0.0 0
M  V30 27 C -3.9136 6.7176 0.0 0
M  V30 28 C -1.6465 2.8159 0.0 0 CFG=2
M  V30 29 N -11.4784 1.5392 0.0 0
M  V30 30 C -11.4784 4.1403 0.0 0
M  V30 31 C -2.434 4.1403 0.0 0
M  V30 32 C -2.434 6.7414 0.0 0
M  V30 33 C -0.167 2.8397 0.0 0
M  V30 34 C -2.4102 4.1403 0.0 0
M  V30 35 C -13.0057 1.563 0.0 0
M  V30 36 C -13.0057 4.1642 0.0 0
M  V30 37 C -1.6943 5.4647 0.0 0
M  V30 38 O 0.8471 3.9375 0.0 0
M  V30 39 N 0.5607 1.563 0.0 0
M  V30 40 C -1.6704 5.4647 0.0 0
M  V30 41 O -13.7693 2.8875 0.0 0
M  V30 42 C -13.7693 0.2863 0.0 0 CFG=1
M  V30 43 C -13.7693 5.4886 0.0 0
M  V30 44 C 2.0403 1.5869 0.0 0
M  V30 45 C -0.1909 5.4886 0.0 0
M  V30 46 C -2.434 6.7892 0.0 0
M  V30 47 N -15.2966 0.3102 0.0 0
M  V30 48 C -13.0295 -0.9903 0.0 0 CFG=2
M  V30 49 O -13.0295 6.813 0.0 0
M  V30 50 O -15.2966 5.5125 0.0 0
M  V30 51 C 2.7801 0.3102 0.0 0
M  V30 52 C 0.5369 6.813 0.0 0
M  V30 53 C -1.6943 8.1136 0.0 0
M  V30 54 C -16.0602 -0.9664 0.0 0
M  V30 55 O -13.8051 -2.267 0.0 0
M  V30 56 C -11.55 -0.9664 0.0 0
M  V30 57 O 2.1596 -1.05 0.0 0
M  V30 58 N 4.2596 0.334 0.0 0
M  V30 59 C -0.2267 8.1375 0.0 0
M  V30 60 O -15.3205 -2.2431 0.0 0
M  V30 61 C -17.5875 -0.9426 0.0 0 CFG=1
M  V30 62 C 4.9994 -0.9426 0.0 0 CFG=2
M  V30 63 O 0.5011 9.4619 0.0 0
M  V30 64 N -18.3511 -2.2193 0.0 0
M  V30 65 C -18.3511 0.3818 0.0 0 CFG=2
M  V30 66 C 4.2238 -2.2193 0.0 0
M  V30 67 C 6.4789 -0.9187 0.0 0
M  V30 68 C -17.6114 -3.496 0.0 0
M  V30 69 C -19.8784 0.4056 0.0 0
M  V30 70 C -17.6114 1.7062 0.0 0
M  V30 71 O 2.7085 -2.3744 0.0 0
M  V30 72 N 4.9636 -3.496 0.0 0
M  V30 73 C 7.2187 -2.1954 0.0 0
M  V30 74 O -16.1318 -3.4721 0.0 0
M  V30 75 C -18.375 -4.7727 0.0 0 CFG=1
M  V30 76 C -20.6421 1.7301 0.0 0
M  V30 77 C 4.2 -4.7727 0.0 0 CFG=2
M  V30 78 C 8.6983 -2.1715 0.0 0
M  V30 79 N -17.6352 -6.0494 0.0 0
M  V30 80 C -19.9023 -4.7488 0.0 0 CFG=2
M  V30 81 C 2.6727 -4.7488 0.0 0
M  V30 82 C 4.9397 -6.0494 0.0 0
M  V30 83 C 9.438 -3.4483 0.0 0
M  V30 84 C -16.1557 -6.0255 0.0 0
M  V30 85 C -20.6659 -6.0255 0.0 0
M  V30 86 C -20.6659 -3.4244 0.0 0
M  V30 87 O 1.7539 -3.5318 0.0 0
M  V30 88 N 1.909 -6.0255 0.0 0
M  V30 89 C 4.1761 -7.3261 0.0 0
M  V30 90 N 10.8699 -3.7943 0.0 0
M  V30 91 O -15.4159 -4.7011 0.0 0
M  V30 92 C -15.4159 -7.3022 0.0 0 CFG=1
M  V30 93 C -22.1932 -6.0017 0.0 0
M  V30 94 C 0.3818 -6.0017 0.0 0 CFG=2
M  V30 95 C 4.5699 -8.746 0.0 0
M  V30 96 C 2.6488 -7.3022 0.0 0
M  V30 97 N -13.9364 -7.2784 0.0 0
M  V30 98 C -16.1795 -8.579 0.0 0
M  V30 99 C -0.3818 -4.6772 0.0 0
M  V30 100 C -0.3818 -7.2784 0.0 0
M  V30 101 C -13.1966 -5.9539 0.0 0
M  V30 102 C -17.7068 -8.5551 0.0 0
M  V30 103 O 0.3579 -3.3528 0.0 0
M  V30 104 N -1.909 -4.6534 0.0 0
M  V30 105 C -1.909 -7.2545 0.0 0
M  V30 106 O -13.9602 -4.6295 0.0 0
M  V30 107 C -11.717 -5.9301 0.0 0 CFG=1
M  V30 108 C -18.4705 -9.8318 0.0 0
M  V30 109 C -18.4705 -7.2307 0.0 0
M  V30 110 C -2.6727 -3.3289 0.0 0 CFG=2
M  V30 111 C -2.971 -8.3045 0.0 0
M  V30 112 C -2.6727 -5.9301 0.0 0
M  V30 113 N -10.9773 -7.2068 0.0 0
M  V30 114 C -10.9773 -4.6056 0.0 0
M  V30 115 C -19.9977 -9.8079 0.0 0
M  V30 116 C -19.9977 -7.2068 0.0 0
M  V30 117 C -1.9329 -2.0045 0.0 0
M  V30 118 C -4.2 -3.3051 0.0 0
M  V30 119 C -9.4977 -4.5818 0.0 0
M  V30 120 C -20.7614 -8.4835 0.0 0
M  V30 121 O -0.4653 -2.1596 0.0 0
M  V30 122 N -2.6965 -0.6801 0.0 0
M  V30 123 C -4.9636 -1.9806 0.0 0
M  V30 124 C -8.7579 -3.2573 0.0 0
M  V30 125 C -8.7579 -5.8585 0.0 0
M  V30 126 O -22.2887 -8.4596 0.0 0
M  V30 127 C -1.9568 0.6443 0.0 0 CFG=2
M  V30 128 O -4.5699 -0.513 0.0 0
M  V30 129 O -6.4909 -1.9568 0.0 0
M  V30 130 C -7.2784 -3.2335 0.0 0
M  V30 131 C -7.2784 -5.8346 0.0 0
M  V30 132 C -0.4772 0.6681 0.0 0
M  V30 133 C -2.7204 1.9687 0.0 0
M  V30 134 C -6.5386 -4.5102 0.0 0
M  V30 135 O 0.0954 -0.692 0.0 0
M  V30 136 N 0.2625 1.9926 0.0 0
M  V30 137 C -1.9806 3.2931 0.0 0
M  V30 138 C 1.742 2.0164 0.0 0 CFG=2
M  V30 139 C -0.5011 3.317 0.0 0
M  V30 140 C -2.7443 4.6176 0.0 0
M  V30 141 C 2.4818 0.7397 0.0 0
M  V30 142 C 2.4818 3.3409 0.0 0
M  V30 143 C 0.2386 4.6414 0.0 0
M  V30 144 C -2.0045 5.942 0.0 0
M  V30 145 O 1.563 -0.4295 0.0 0
M  V30 146 N 3.9613 0.7636 0.0 0
M  V30 147 C 3.9613 3.3647 0.0 0
M  V30 148 C -0.525 5.9659 0.0 0
M  V30 149 C 4.7011 -0.513 0.0 0 CFG=2
M  V30 150 C 4.7011 4.6892 0.0 0
M  V30 151 C 4.7011 2.088 0.0 0
M  V30 152 O -0.1312 7.4335 0.0 0
M  V30 153 C 3.9375 -1.7897 0.0 0
M  V30 154 C 6.1807 -0.4892 0.0 0
M  V30 155 O 2.4221 -1.5869 0.0 0
M  V30 156 N 4.6772 -3.0664 0.0 0
M  V30 157 C 6.9204 -1.7659 0.0 0
M  V30 158 C 3.9136 -4.3431 0.0 0 CFG=2
M  V30 159 C 8.4 -1.742 0.0 0
M  V30 160 C 2.3863 -4.3193 0.0 0
M  V30 161 C 4.6534 -5.6199 0.0 0
M  V30 162 N 9.1398 -3.0187 0.0 0
M  V30 163 O 1.7659 -2.9113 0.0 0
M  V30 164 N 1.6227 -5.596 0.0 0
M  V30 165 C 3.8897 -6.8966 0.0 0
M  V30 166 C 10.6193 -2.9948 0.0 0
M  V30 167 C 0.0954 -5.5721 0.0 0 CFG=2
M  V30 168 C 4.6295 -8.1733 0.0 0
M  V30 169 N 11.3591 -1.6704 0.0 0
M  V30 170 N 11.3591 -4.2716 0.0 0
M  V30 171 C -0.6681 -6.8488 0.0 0
M  V30 172 C -0.6681 -4.2477 0.0 0
M  V30 173 O 6.1091 -8.1494 0.0 0
M  V30 174 O 3.8539 -9.45 0.0 0
M  V30 175 O 0.0596 -8.1255 0.0 0
M  V30 176 N -2.1954 -6.825 0.0 0
M  V30 177 S -2.1477 -4.5937 0.0 0
M  V30 178 C -2.959 -8.1017 0.0 0 CFG=2
M  V30 179 C -2.2193 -9.3784 0.0 0
M  V30 180 C -4.4863 -8.0778 0.0 0
M  V30 181 O -0.7397 -9.3545 0.0 0
M  V30 182 N -2.9829 -10.6551 0.0 0
M  V30 183 C -5.25 -9.3545 0.0 0
M  V30 184 C -2.2431 -11.9318 0.0 0 CFG=2
M  V30 185 O -4.5102 -10.6312 0.0 0
M  V30 186 N -6.7772 -9.3307 0.0 0
M  V30 187 C -0.7636 -11.9079 0.0 0
M  V30 188 C -3.0068 -13.2085 0.0 0
M  V30 189 O -0.0357 -10.5835 0.0 0
M  V30 190 N -0.0357 -13.1846 0.0 0
M  V30 191 C -2.267 -14.4852 0.0 0
M  V30 192 C 1.4437 -13.1608 0.0 0 CFG=2
M  V30 193 C -3.0306 -15.7619 0.0 0
M  V30 194 C 2.1835 -11.8363 0.0 0
M  V30 195 C 2.1835 -14.4375 0.0 0
M  V30 196 N -2.2909 -17.0386 0.0 0
M  V30 197 O 1.4198 -10.5119 0.0 0
M  V30 198 O 3.663 -11.8125 0.0 0
M  V30 199 C 3.663 -14.4136 0.0 0
M  V30 200 C -3.0545 -18.3153 0.0 0
M  V30 201 C 4.4028 -15.6903 0.0 0
M  V30 202 N -4.5818 -18.2915 0.0 0
M  V30 203 N -2.3147 -19.5921 0.0 0
M  V30 204 O 3.6272 -16.967 0.0 0
M  V30 205 N 5.8824 -15.6665 0.0 0
M  V30 END ATOM
M  V30 BEGIN BOND
M  V30 1 1 1 2
M  V30 2 1 1 3
M  V30 3 1 2 4
M  V30 4 1 4 5
M  V30 5 1 5 6 CFG=1
M  V30 6 1 5 7
M  V30 7 1 6 8
M  V30 8 2 7 9
M  V30 9 1 7 10
M  V30 10 2 8 11
M  V30 11 1 8 12
M  V30 12 1 13 10 CFG=3
M  V30 13 1 12 14 CFG=1
M  V30 14 1 12 15
M  V30 15 1 13 16
M  V30 16 1 13 17
M  V30 17 1 14 18
M  V30 18 1 15 19
M  V30 19 2 16 20
M  V30 20 1 16 21
M  V30 21 1 17 22 CFG=1
M  V30 22 1 17 23
M  V30 23 2 18 24
M  V30 24 1 18 25
M  V30 25 2 19 26
M  V30 26 1 19 27
M  V30 27 1 28 21 CFG=1
M  V30 28 1 25 29 CFG=1
M  V30 29 1 25 30
M  V30 30 1 26 31
M  V30 31 2 27 32
M  V30 32 1 28 33
M  V30 33 1 28 34
M  V30 34 1 29 35
M  V30 35 1 30 36
M  V30 36 2 31 37
M  V30 37 2 33 38
M  V30 38 1 33 39
M  V30 39 1 34 40
M  V30 40 2 35 41
M  V30 41 1 35 42
M  V30 42 1 36 43
M  V30 43 1 39 44
M  V30 44 2 40 45
M  V30 45 1 40 46
M  V30 46 1 42 47 CFG=3
M  V30 47 1 42 48
M  V30 48 2 43 49
M  V30 49 1 43 50
M  V30 50 1 44 51
M  V30 51 1 45 52
M  V30 52 2 46 53
M  V30 53 1 47 54
M  V30 54 1 48 55 CFG=1
M  V30 55 1 48 56
M  V30 56 2 51 57
M  V30 57 1 51 58
M  V30 58 2 52 59
M  V30 59 2 54 60
M  V30 60 1 54 61
M  V30 61 1 62 58 CFG=1
M  V30 62 1 59 63
M  V30 63 1 61 64 CFG=1
M  V30 64 1 61 65
M  V30 65 1 62 66
M  V30 66 1 62 67
M  V30 67 1 64 68
M  V30 68 1 65 69
M  V30 69 1 65 70 CFG=3
M  V30 70 2 66 71
M  V30 71 1 66 72
M  V30 72 1 67 73
M  V30 73 2 68 74
M  V30 74 1 68 75
M  V30 75 1 69 76
M  V30 76 1 77 72 CFG=1
M  V30 77 1 73 78
M  V30 78 1 75 79 CFG=1
M  V30 79 1 75 80
M  V30 80 1 77 81
M  V30 81 1 77 82
M  V30 82 1 78 83
M  V30 83 1 79 84
M  V30 84 1 80 85
M  V30 85 1 80 86 CFG=3
M  V30 86 2 81 87
M  V30 87 1 81 88
M  V30 88 1 82 89
M  V30 89 1 83 90
M  V30 90 2 84 91
M  V30 91 1 84 92
M  V30 92 1 85 93
M  V30 93 1 94 88 CFG=1
M  V30 94 1 89 95
M  V30 95 1 89 96
M  V30 96 1 92 97 CFG=1
M  V30 97 1 92 98
M  V30 98 1 94 99
M  V30 99 1 94 100
M  V30 100 1 97 101
M  V30 101 1 98 102
M  V30 102 2 99 103
M  V30 103 1 99 104
M  V30 104 1 100 105
M  V30 105 2 101 106
M  V30 106 1 101 107
M  V30 107 2 102 108
M  V30 108 1 102 109
M  V30 109 1 110 104 CFG=1
M  V30 110 1 105 111
M  V30 111 1 105 112
M  V30 112 1 107 113 CFG=3
M  V30 113 1 107 114
M  V30 114 1 108 115
M  V30 115 2 109 116
M  V30 116 1 110 117
M  V30 117 1 110 118
M  V30 118 1 114 119
M  V30 119 2 115 120
M  V30 120 2 117 121
M  V30 121 1 117 122
M  V30 122 1 118 123
M  V30 123 2 119 124
M  V30 124 1 119 125
M  V30 125 1 120 126
M  V30 126 1 127 122 CFG=1
M  V30 127 2 123 128
M  V30 128 1 123 129
M  V30 129 1 124 130
M  V30 130 2 125 131
M  V30 131 1 127 132
M  V30 132 1 127 133
M  V30 133 2 130 134
M  V30 134 2 132 135
M  V30 135 1 132 136
M  V30 136 1 133 137
M  V30 137 1 138 136 CFG=1
M  V30 138 2 137 139
M  V30 139 1 137 140
M  V30 140 1 138 141
M  V30 141 1 138 142
M  V30 142 1 139 143
M  V30 143 2 140 144
M  V30 144 2 141 145
M  V30 145 1 141 146
M  V30 146 1 142 147
M  V30 147 2 143 148
M  V30 148 1 149 146 CFG=1
M  V30 149 1 147 150
M  V30 150 1 147 151
M  V30 151 1 148 152
M  V30 152 1 149 153
M  V30 153 1 149 154
M  V30 154 2 153 155
M  V30 155 1 153 156
M  V30 156 1 154 157
M  V30 157 1 158 156 CFG=1
M  V30 158 1 157 159
M  V30 159 1 158 160
M  V30 160 1 158 161
M  V30 161 1 159 162
M  V30 162 2 160 163
M  V30 163 1 160 164
M  V30 164 1 161 165
M  V30 165 1 162 166
M  V30 166 1 167 164 CFG=3
M  V30 167 1 165 168
M  V30 168 2 166 169
M  V30 169 1 166 170
M  V30 170 1 167 171
M  V30 171 1 167 172
M  V30 172 2 168 173
M  V30 173 1 168 174
M  V30 174 2 171 175
M  V30 175 1 171 176
M  V30 176 1 172 177
M  V30 177 1 178 176 CFG=3
M  V30 178 1 178 179
M  V30 179 1 178 180
M  V30 180 2 179 181
M  V30 181 1 179 182
M  V30 182 1 180 183
M  V30 183 1 184 182 CFG=3
M  V30 184 2 183 185
M  V30 185 1 183 186
M  V30 186 1 184 187
M  V30 187 1 184 188
M  V30 188 2 187 189
M  V30 189 1 187 190
M  V30 190 1 188 191
M  V30 191 1 192 190 CFG=3
M  V30 192 1 191 193
M  V30 193 1 192 194
M  V30 194 1 192 195
M  V30 195 1 193 196
M  V30 196 2 194 197
M  V30 197 1 194 198
M  V30 198 1 195 199
M  V30 199 1 196 200
M  V30 200 1 199 201
M  V30 201 2 200 202
M  V30 202 1 200 203
M  V30 203 2 201 204
M  V30 204 1 201 205
M  V30 205 1 32 37
M  V30 206 1 53 59
M  V30 207 1 116 120
M  V30 208 1 131 134
M  V30 209 1 144 148
M  V30 END BOND
M  V30 BEGIN COLLECTION
M  V30 MDLV30/STEABS ATOMS=(26 5 12 13 17 25 28 42 48 61 62 65 75 77 80 92 94 107 110 127 138 149 158 167 178 184 192)
M  V30 END COLLECTION
M  V30 END CTAB
M  END
>  <PASS_MNA_COUNT>
896

>  <PEPTIDE>
FYIITEFMTYGKLLDYLRECNRQ

>  <AA_MUTATION>
p.N322K

>  <PASS_MNA_NEW_COUNT>
1

>  <PASS_ACTIVITY_SPECTRUM>
0,462  0,094  Imatinib
0,301  0,019  Dasatinib

>  <POSITION>
322

$$$$
Compound 29
Actelion Java MolfileCreator 2.0

  0  0  0  0  0  0              0 V3000
M  V30 BEGIN CTAB
M  V30 COUNTS 185 190 0 0 0
M  V30 BEGIN ATOM
M  V30 1 O 0.0 0.0 0.0 0
M  V30 2 C -0.6938 1.3757 0.0 0
M  V30 3 O 0.1196 2.6438 0.0 0
M  V30 4 C -2.1533 1.8662 0.0 0 CFG=1
M  V30 5 N -2.4882 3.3615 0.0 0
M  V30 6 C -3.2898 0.8852 0.0 0 CFG=2
M  V30 7 C -1.3996 4.3903 0.0 0
M  V30 8 O -4.6775 1.5551 0.0 0
M  V30 9 C -2.6438 -0.4426 0.0 0
M  V30 10 O 0.0837 4.3066 0.0 0
M  V30 11 C -1.7346 5.8857 0.0 0 CFG=1
M  V30 12 N -3.1941 6.3762 0.0 0
M  V30 13 C -0.6459 6.9145 0.0 0
M  V30 14 C -4.3305 5.3952 0.0 0
M  V30 15 C 0.7656 6.4719 0.0 0
M  V30 16 O -4.0434 3.9477 0.0 0
M  V30 17 C -5.79 5.8857 0.0 0 CFG=1
M  V30 18 C 1.5791 7.74 0.0 0
M  V30 19 C 1.4116 5.144 0.0 0
M  V30 20 N -6.9265 4.9048 0.0 0
M  V30 21 C -6.125 7.3811 0.0 0
M  V30 22 C -6.6394 3.4572 0.0 0
M  V30 23 O -5.0363 8.4099 0.0 0
M  V30 24 O -5.2277 3.0146 0.0 0
M  V30 25 C -7.7759 2.4763 0.0 0 CFG=1
M  V30 26 N -7.4887 1.0288 0.0 0
M  V30 27 C -9.2353 2.9668 0.0 0
M  V30 28 C -6.0771 0.5861 0.0 0
M  V30 29 C -9.5703 4.4621 0.0 0
M  V30 30 O -5.1201 1.7465 0.0 0
M  V30 31 C -5.79 -0.8613 0.0 0 CFG=1
M  V30 32 C -11.0298 4.9526 0.0 0
M  V30 33 C -8.4817 5.4909 0.0 0
M  V30 34 N -4.3784 -1.3039 0.0 0
M  V30 35 C -6.9265 -1.8422 0.0 0
M  V30 36 C -11.3647 6.448 0.0 0
M  V30 37 C -8.8166 6.9863 0.0 0
M  V30 38 C -3.2898 -0.2751 0.0 0
M  V30 39 C -8.386 -1.3518 0.0 0
M  V30 40 C -10.2761 7.4768 0.0 0
M  V30 41 O -3.9836 1.1005 0.0 0
M  V30 42 C -1.8781 -0.7177 0.0 0 CFG=1
M  V30 43 C -9.5224 -2.3327 0.0 0
M  V30 44 O -10.6111 8.9721 0.0 0
M  V30 45 N -0.7895 0.311 0.0 0
M  V30 46 C -1.591 -2.1652 0.0 0
M  V30 47 C -10.9819 -1.8422 0.0 0
M  V30 48 C -1.1245 1.8064 0.0 0
M  V30 49 C -2.7275 -3.1462 0.0 0
M  V30 50 N -12.1184 -2.8232 0.0 0
M  V30 51 O -2.6557 1.9379 0.0 0
M  V30 52 C -0.0358 2.8352 0.0 0 CFG=1
M  V30 53 C -4.187 -2.6557 0.0 0
M  V30 54 N 1.3757 2.3925 0.0 0
M  V30 55 C -0.3708 4.3305 0.0 0
M  V30 56 C -5.3235 -3.6367 0.0 0
M  V30 57 C 1.6628 0.945 0.0 0
M  V30 58 C 0.7177 5.3593 0.0 0
M  V30 59 N -6.7829 -3.1462 0.0 0
M  V30 60 O 0.5263 -0.0358 0.0 0
M  V30 61 C 3.0744 0.5024 0.0 0 CFG=1
M  V30 62 C 0.5383 6.8786 0.0 0
M  V30 63 C 2.1652 5.0722 0.0 0
M  V30 64 N 3.3615 -0.945 0.0 0
M  V30 65 C 4.163 1.5312 0.0 0
M  V30 66 C 1.8901 7.5246 0.0 0
M  V30 67 C -0.7058 7.7878 0.0 0
M  V30 68 N 2.9069 6.4001 0.0 0
M  V30 69 C 2.2251 -1.926 0.0 0
M  V30 70 C 5.5747 1.0886 0.0 0
M  V30 71 C 3.8281 3.0266 0.0 0
M  V30 72 C 2.0217 9.0439 0.0 0
M  V30 73 C -0.5742 9.3071 0.0 0
M  V30 74 O 0.7656 -1.4355 0.0 0
M  V30 75 C 2.5122 -3.3735 0.0 0
M  V30 76 C 0.7775 9.9531 0.0 0
M  V30 77 N 1.3757 -4.3545 0.0 0
M  V30 78 C -0.0837 -3.864 0.0 0
M  V30 79 O -0.4187 -2.3686 0.0 0
M  V30 80 C -1.2202 -4.8449 0.0 0 CFG=1
M  V30 81 N -0.9331 -6.2924 0.0 0
M  V30 82 C -2.6796 -4.3545 0.0 0
M  V30 83 C -2.0695 -7.2734 0.0 0
M  V30 84 C -3.8161 -5.3354 0.0 0
M  V30 85 O -3.529 -6.7829 0.0 0
M  V30 86 C -1.7824 -8.7209 0.0 0 CFG=1
M  V30 87 C -5.2756 -4.8449 0.0 0
M  V30 88 N -0.3708 -9.1636 0.0 0
M  V30 89 C -2.9189 -9.7019 0.0 0
M  V30 90 O -6.4121 -5.8259 0.0 0
M  V30 91 O -5.6584 -4.0913 0.0 0
M  V30 92 C -0.0837 -10.6111 0.0 0
M  V30 93 C -4.3784 -9.2114 0.0 0
M  V30 94 O -1.2202 -11.592 0.0 0
M  V30 95 C 1.3278 -11.0537 0.0 0 CFG=1
M  V30 96 C -5.5149 -10.1924 0.0 0
M  V30 97 C -4.7133 -7.716 0.0 0
M  V30 98 N 2.4165 -10.0249 0.0 0
M  V30 99 C 1.6149 -12.5012 0.0 0
M  V30 100 C -6.9743 -9.7019 0.0 0
M  V30 101 C -6.1728 -7.2256 0.0 0
M  V30 102 C 3.8281 -10.4675 0.0 0
M  V30 103 C -7.3093 -8.2065 0.0 0
M  V30 104 O 4.1152 -11.915 0.0 0
M  V30 105 C 4.9167 -9.4387 0.0 0 CFG=1
M  V30 106 O -8.7688 -7.716 0.0 0
M  V30 107 N 4.5818 -7.9433 0.0 0
M  V30 108 C 6.3283 -9.8813 0.0 0
M  V30 109 C 5.6704 -6.9145 0.0 0
M  V30 110 C 7.417 -8.8525 0.0 0
M  V30 111 O 7.082 -7.3572 0.0 0
M  V30 112 C 5.3354 -5.4192 0.0 0
M  V30 113 C 8.8286 -9.2951 0.0 0
M  V30 114 N 6.424 -4.3903 0.0 0
M  V30 115 O 9.1157 -10.7427 0.0 0
M  V30 116 O 9.9172 -8.2663 0.0 0
M  V30 117 C 6.0891 -2.895 0.0 0
M  V30 118 O 4.6296 -2.4045 0.0 0
M  V30 119 C 7.1777 -1.8662 0.0 0 CFG=1
M  V30 120 N 8.5893 -2.3088 0.0 0
M  V30 121 C 6.8427 -0.3708 0.0 0
M  V30 122 C 8.8764 -3.7563 0.0 0
M  V30 123 C 7.9314 0.6579 0.0 0
M  V30 124 O 7.74 -4.7373 0.0 0
M  V30 125 C 10.2881 -4.1989 0.0 0 CFG=1
M  V30 126 C 9.343 0.2153 0.0 0
M  V30 127 C 7.5964 2.1533 0.0 0
M  V30 128 N 11.3767 -3.1701 0.0 0
M  V30 129 C 10.5752 -5.6465 0.0 0
M  V30 130 C 10.4316 1.2441 0.0 0
M  V30 131 C 8.685 3.1821 0.0 0
M  V30 132 C 12.7883 -3.6128 0.0 0
M  V30 133 C 11.9868 -6.0891 0.0 0
M  V30 134 C 10.0967 2.7395 0.0 0
M  V30 135 O 13.0754 -5.0603 0.0 0
M  V30 136 C 13.8769 -2.5839 0.0 0
M  V30 137 C 12.2739 -7.5366 0.0 0
M  V30 138 O 11.1853 3.7683 0.0 0
M  V30 139 N 15.2886 -3.0266 0.0 0
M  V30 140 O 11.1374 -8.5176 0.0 0
M  V30 141 N 13.6855 -7.9792 0.0 0
M  V30 142 C 16.3772 -1.9978 0.0 0
M  V30 143 O 16.0422 -0.5024 0.0 0
M  V30 144 C 17.7888 -2.4404 0.0 0
M  V30 145 N 18.8774 -1.4116 0.0 0
M  V30 146 C 20.2891 -1.8542 0.0 0
M  V30 147 O 20.5762 -3.3017 0.0 0
M  V30 148 C 21.3777 -0.8254 0.0 0
M  V30 149 N 22.7893 -1.268 0.0 0
M  V30 150 C 23.878 -0.2392 0.0 0
M  V30 151 O 23.543 1.2561 0.0 0
M  V30 152 C 25.2896 -0.6818 0.0 0 CFG=1
M  V30 153 N 25.5767 -2.1294 0.0 0
M  V30 154 C 26.3782 0.3469 0.0 0
M  V30 155 C 26.9883 -2.572 0.0 0
M  V30 156 C 26.0432 1.8422 0.0 0
M  V30 157 O 28.0769 -1.5432 0.0 0
M  V30 158 C 27.2754 -4.0195 0.0 0 CFG=1
M  V30 159 C 27.1319 2.8711 0.0 0
M  V30 160 C 24.5838 2.3327 0.0 0
M  V30 161 N 26.1389 -5.0005 0.0 0
M  V30 162 C 28.687 -4.4621 0.0 0
M  V30 163 C 26.4261 -6.448 0.0 0
M  V30 164 C 28.9742 -5.9096 0.0 0
M  V30 165 O 27.8377 -6.8906 0.0 0
M  V30 166 C 25.2896 -7.4289 0.0 0 CFG=1
M  V30 167 C 30.3858 -6.3523 0.0 0
M  V30 168 N 23.8301 -6.9384 0.0 0
M  V30 169 C 25.5767 -8.8764 0.0 0
M  V30 170 C 30.6729 -7.7998 0.0 0
M  V30 171 C 22.6936 -7.9194 0.0 0
M  V30 172 C 26.9883 -9.3191 0.0 0
M  V30 173 N 32.0845 -8.2424 0.0 0
M  V30 174 O 22.9807 -9.3669 0.0 0
M  V30 175 C 21.2341 -7.4289 0.0 0 CFG=1
M  V30 176 N 27.4309 -10.7307 0.0 0
M  V30 177 C 28.1846 -8.4099 0.0 0
M  V30 178 N 20.8992 -5.9336 0.0 0
M  V30 179 C 20.0977 -8.4099 0.0 0
M  V30 180 C 28.9143 -10.7068 0.0 0
M  V30 181 N 29.3809 -9.2712 0.0 0
M  V30 182 C 18.6382 -7.9194 0.0 0
M  V30 183 C 17.5017 -8.9004 0.0 0
M  V30 184 C 16.0422 -8.4099 0.0 0
M  V30 185 N 14.9058 -9.3908 0.0 0
M  V30 END ATOM
M  V30 BEGIN BOND
M  V30 1 2 1 2
M  V30 2 1 2 3
M  V30 3 1 2 4
M  V30 4 1 4 5 CFG=3
M  V30 5 1 4 6
M  V30 6 1 5 7
M  V30 7 1 6 8 CFG=1
M  V30 8 1 6 9
M  V30 9 2 7 10
M  V30 10 1 7 11
M  V30 11 1 11 12 CFG=1
M  V30 12 1 11 13
M  V30 13 1 12 14
M  V30 14 1 13 15
M  V30 15 2 14 16
M  V30 16 1 14 17
M  V30 17 1 15 18
M  V30 18 1 15 19
M  V30 19 1 17 20 CFG=1
M  V30 20 1 17 21
M  V30 21 1 20 22
M  V30 22 1 21 23
M  V30 23 2 22 24
M  V30 24 1 22 25
M  V30 25 1 25 26 CFG=1
M  V30 26 1 25 27
M  V30 27 1 26 28
M  V30 28 1 27 29
M  V30 29 2 28 30
M  V30 30 1 28 31
M  V30 31 2 29 32
M  V30 32 1 29 33
M  V30 33 1 31 34 CFG=1
M  V30 34 1 31 35
M  V30 35 1 32 36
M  V30 36 2 33 37
M  V30 37 1 34 38
M  V30 38 1 35 39
M  V30 39 2 36 40
M  V30 40 2 38 41
M  V30 41 1 38 42
M  V30 42 1 39 43
M  V30 43 1 40 44
M  V30 44 1 42 45 CFG=1
M  V30 45 1 42 46
M  V30 46 1 43 47
M  V30 47 1 45 48
M  V30 48 1 46 49
M  V30 49 1 47 50
M  V30 50 2 48 51
M  V30 51 1 48 52
M  V30 52 1 49 53
M  V30 53 1 52 54 CFG=3
M  V30 54 1 52 55
M  V30 55 1 53 56
M  V30 56 1 54 57
M  V30 57 1 55 58
M  V30 58 1 56 59
M  V30 59 2 57 60
M  V30 60 1 57 61
M  V30 61 1 58 62
M  V30 62 2 58 63
M  V30 63 1 61 64 CFG=3
M  V30 64 1 61 65
M  V30 65 2 62 66
M  V30 66 1 62 67
M  V30 67 1 63 68
M  V30 68 1 64 69
M  V30 69 1 65 70
M  V30 70 1 65 71
M  V30 71 1 66 72
M  V30 72 2 67 73
M  V30 73 2 69 74
M  V30 74 1 69 75
M  V30 75 2 72 76
M  V30 76 1 75 77
M  V30 77 1 77 78
M  V30 78 2 78 79
M  V30 79 1 78 80
M  V30 80 1 80 81 CFG=1
M  V30 81 1 80 82
M  V30 82 1 81 83
M  V30 83 1 82 84
M  V30 84 2 83 85
M  V30 85 1 83 86
M  V30 86 1 84 87
M  V30 87 1 86 88 CFG=1
M  V30 88 1 86 89
M  V30 89 2 87 90
M  V30 90 1 87 91
M  V30 91 1 88 92
M  V30 92 1 89 93
M  V30 93 2 92 94
M  V30 94 1 92 95
M  V30 95 2 93 96
M  V30 96 1 93 97
M  V30 97 1 95 98 CFG=1
M  V30 98 1 95 99
M  V30 99 1 96 100
M  V30 100 2 97 101
M  V30 101 1 98 102
M  V30 102 2 100 103
M  V30 103 2 102 104
M  V30 104 1 102 105
M  V30 105 1 103 106
M  V30 106 1 105 107 CFG=1
M  V30 107 1 105 108
M  V30 108 1 107 109
M  V30 109 1 108 110
M  V30 110 2 109 111
M  V30 111 1 109 112
M  V30 112 1 110 113
M  V30 113 1 112 114
M  V30 114 2 113 115
M  V30 115 1 113 116
M  V30 116 1 114 117
M  V30 117 2 117 118
M  V30 118 1 117 119
M  V30 119 1 119 120 CFG=3
M  V30 120 1 119 121
M  V30 121 1 120 122
M  V30 122 1 121 123
M  V30 123 2 122 124
M  V30 124 1 122 125
M  V30 125 2 123 126
M  V30 126 1 123 127
M  V30 127 1 125 128 CFG=1
M  V30 128 1 125 129
M  V30 129 1 126 130
M  V30 130 2 127 131
M  V30 131 1 128 132
M  V30 132 1 129 133
M  V30 133 2 130 134
M  V30 134 2 132 135
M  V30 135 1 132 136
M  V30 136 1 133 137
M  V30 137 1 134 138
M  V30 138 1 136 139
M  V30 139 2 137 140
M  V30 140 1 137 141
M  V30 141 1 139 142
M  V30 142 2 142 143
M  V30 143 1 142 144
M  V30 144 1 144 145
M  V30 145 1 145 146
M  V30 146 2 146 147
M  V30 147 1 146 148
M  V30 148 1 148 149
M  V30 149 1 149 150
M  V30 150 2 150 151
M  V30 151 1 150 152
M  V30 152 1 152 153 CFG=3
M  V30 153 1 152 154
M  V30 154 1 153 155
M  V30 155 1 154 156
M  V30 156 2 155 157
M  V30 157 1 155 158
M  V30 158 1 156 159
M  V30 159 1 156 160
M  V30 160 1 158 161 CFG=3
M  V30 161 1 158 162
M  V30 162 1 161 163
M  V30 163 1 162 164
M  V30 164 2 163 165
M  V30 165 1 163 166
M  V30 166 1 164 167
M  V30 167 1 166 168 CFG=3
M  V30 168 1 166 169
M  V30 169 1 167 170
M  V30 170 1 168 171
M  V30 171 1 169 172
M  V30 172 1 170 173
M  V30 173 2 171 174
M  V30 174 1 171 175
M  V30 175 1 172 176
M  V30 176 2 172 177
M  V30 177 1 175 178 CFG=3
M  V30 178 1 175 179
M  V30 179 2 176 180
M  V30 180 1 177 181
M  V30 181 1 179 182
M  V30 182 1 182 183
M  V30 183 1 183 184
M  V30 184 1 184 185
M  V30 185 1 37 40
M  V30 186 1 66 68
M  V30 187 1 73 76
M  V30 188 1 101 103
M  V30 189 1 131 134
M  V30 190 1 180 181
M  V30 END BOND
M  V30 BEGIN COLLECTION
M  V30 MDLV30/STEABS ATOMS=(19 4 6 11 17 25 31 42 52 61 80 86 95 105 119 125 152 158 166 175)
M  V30 END COLLECTION
M  V30 END CTAB
M  END
>  <PASS_MNA_COUNT>
847

>  <PEPTIDE>
KHKLGGGQYGEAYEGVWKKYSLT

>  <AA_MUTATION>
p.V256A

>  <PASS_MNA_NEW_COUNT>
17

>  <PASS_ACTIVITY_SPECTRUM>
0,466  0,093  Imatinib

>  <POSITION>
256

$$$$
Compound 30
Actelion Java MolfileCreator 2.0

  0  0  0  0  0  0              0 V3000
M  V30 BEGIN CTAB
M  V30 COUNTS 189 191 0 0 0
M  V30 BEGIN ATOM
M  V30 1 S 0.0 0.0 0.0 0
M  V30 2 C 0.7295 -1.2796 0.0 0
M  V30 3 C 1.0165 1.1002 0.0 0
M  V30 4 C -0.0358 -2.5593 0.0 0
M  V30 5 C 0.6936 -3.8389 0.0 0 CFG=2
M  V30 6 N -0.0717 -5.1186 0.0 0
M  V30 7 C 2.1766 -3.815 0.0 0
M  V30 8 C 0.6577 -6.3982 0.0 0
M  V30 9 O 3.1931 -4.8674 0.0 0
M  V30 10 N 2.9061 -2.4875 0.0 0
M  V30 11 O 2.0928 -6.0036 0.0 0
M  V30 12 C -0.1076 -7.6779 0.0 0 CFG=1
M  V30 13 C 4.3891 -2.4636 0.0 0 CFG=2
M  V30 14 N 0.6218 -8.9575 0.0 0
M  V30 15 C -1.6384 -7.654 0.0 0
M  V30 16 C 5.1186 -3.7432 0.0 0
M  V30 17 C 5.1186 -1.1361 0.0 0
M  V30 18 C 2.1048 -8.9336 0.0 0
M  V30 19 O 4.6761 -5.1664 0.0 0
M  V30 20 N 6.6015 -3.7193 0.0 0
M  V30 21 C 6.6015 -1.1122 0.0 0
M  V30 22 O 3.1214 -7.8334 0.0 0
M  V30 23 C 2.8343 -10.2133 0.0 0 CFG=1
M  V30 24 C 7.343 -4.999 0.0 0 CFG=2
M  V30 25 C 7.343 0.2152 0.0 0
M  V30 26 N 4.3173 -10.1894 0.0 0
M  V30 27 C 2.0689 -11.4929 0.0 0
M  V30 28 C 6.5776 -6.2786 0.0 0
M  V30 29 C 8.826 -4.9751 0.0 0
M  V30 30 O 6.2786 1.3155 0.0 0
M  V30 31 O 8.826 0.2391 0.0 0
M  V30 32 C 5.0468 -8.8619 0.0 0
M  V30 33 O 0.7175 -10.7515 0.0 0
M  V30 34 O 5.0468 -6.2547 0.0 0
M  V30 35 N 7.3071 -7.5583 0.0 0
M  V30 36 O 9.699 -6.1471 0.0 0
M  V30 37 O 4.6043 -7.3909 0.0 0
M  V30 38 C 6.5298 -8.838 0.0 0 CFG=1
M  V30 39 C 6.5417 -8.838 0.0 0 CFG=2
M  V30 40 N 7.2713 -7.5105 0.0 0
M  V30 41 C 7.2713 -10.1176 0.0 0
M  V30 42 C 5.0109 -8.814 0.0 0
M  V30 43 C 7.2832 -10.1176 0.0 0
M  V30 44 C 6.5059 -6.183 0.0 0
M  V30 45 O 7.0082 -11.5767 0.0 0
M  V30 46 O 3.9466 -7.7138 0.0 0
M  V30 47 N 4.2455 -10.0937 0.0 0
M  V30 48 C 6.5178 -11.3973 0.0 0
M  V30 49 O 5.0229 -6.5298 0.0 0
M  V30 50 C 7.2354 -4.8555 0.0 0 CFG=1
M  V30 51 C 2.7147 -10.0698 0.0 0 CFG=2
M  V30 52 C 7.2474 -12.6769 0.0 0
M  V30 53 C 4.987 -11.3733 0.0 0
M  V30 54 N 6.47 -3.528 0.0 0
M  V30 55 C 8.7184 -4.8316 0.0 0 CFG=2
M  V30 56 C 1.9493 -8.7423 0.0 0
M  V30 57 C 1.9493 -11.3494 0.0 0
M  V30 58 C 7.2115 -2.2005 0.0 0
M  V30 59 C 9.4479 -3.5041 0.0 0
M  V30 60 C 9.8665 -5.7524 0.0 0
M  V30 61 O 2.6908 -7.4148 0.0 0
M  V30 62 N 0.4185 -8.7184 0.0 0
M  V30 63 C 0.4185 -11.3255 0.0 0
M  V30 64 O 8.2759 -2.045 0.0 0
M  V30 65 C 6.4461 -0.873 0.0 0 CFG=1
M  V30 66 C 8.9934 -2.4755 0.0 0
M  V30 67 C -0.3468 -7.3909 0.0 0 CFG=2
M  V30 68 C -0.3468 -12.6052 0.0 0
M  V30 69 N 7.1876 0.4544 0.0 0
M  V30 70 C 4.9153 -0.8491 0.0 0
M  V30 71 C 0.3827 -6.0634 0.0 0
M  V30 72 C -1.8776 -7.3669 0.0 0
M  V30 73 O 0.3827 -13.8848 0.0 0
M  V30 74 O -1.8297 -12.952 0.0 0
M  V30 75 C 6.4102 1.7819 0.0 0
M  V30 76 C 4.1499 -2.1287 0.0 0
M  V30 77 O 1.8178 -6.4102 0.0 0
M  V30 78 N -0.3827 -4.7359 0.0 0
M  V30 79 C -2.643 -6.0395 0.0 0
M  V30 80 O 7.1517 3.1094 0.0 0
M  V30 81 C 4.8794 1.8058 0.0 0 CFG=1
M  V30 82 C 2.6191 -2.1048 0.0 0
M  V30 83 C 0.3468 -3.4084 0.0 0 CFG=2
M  V30 84 C -4.1738 -6.0155 0.0 0
M  V30 85 N 4.114 3.1333 0.0 0
M  V30 86 C 4.114 0.5262 0.0 0 CFG=2
M  V30 87 O 1.9972 -0.6936 0.0 0
M  V30 88 N 2.9061 -3.5519 0.0 0
M  V30 89 C 1.8297 -3.3845 0.0 0
M  V30 90 C -0.4185 -2.0809 0.0 0
M  V30 91 C -4.9392 -4.688 0.0 0
M  V30 92 C 4.8555 4.4608 0.0 0
M  V30 93 O 2.5832 0.5501 0.0 0
M  V30 94 C 5.3697 -0.2391 0.0 0
M  V30 95 O 2.2244 -4.8076 0.0 0
M  V30 96 N 2.5712 -2.057 0.0 0
M  V30 97 C 0.3109 -0.7534 0.0 0
M  V30 98 N -6.4222 -5.0349 0.0 0
M  V30 99 O 6.3384 4.4847 0.0 0
M  V30 100 C 4.0901 5.7883 0.0 0 CFG=1
M  V30 101 C 4.0542 -2.033 0.0 0 CFG=2
M  V30 102 C -0.4544 0.574 0.0 0
M  V30 103 N 4.8196 7.1158 0.0 0
M  V30 104 C 2.5593 5.8122 0.0 0
M  V30 105 C 4.7837 -3.3127 0.0 0
M  V30 106 C 4.7837 -0.7056 0.0 0
M  V30 107 C 0.275 1.9015 0.0 0
M  V30 108 C 6.3026 7.1397 0.0 0
M  V30 109 O 3.7193 -4.3651 0.0 0
M  V30 110 N 6.2667 -3.2888 0.0 0
M  V30 111 C 6.2667 -0.6816 0.0 0
M  V30 112 N -0.4903 3.229 0.0 0
M  V30 113 O 7.0321 5.8601 0.0 0
M  V30 114 C 7.0321 8.4672 0.0 0 CFG=1
M  V30 115 C 6.9962 -4.5684 0.0 0 CFG=2
M  V30 116 O 7.1397 -1.8537 0.0 0
M  V30 117 N 6.1112 0.8491 0.0 0
M  V30 118 N 8.515 8.4911 0.0 0
M  V30 119 C 6.2667 9.7947 0.0 0
M  V30 120 C 6.2308 -5.8481 0.0 0
M  V30 121 C 8.4792 -4.5445 0.0 0
M  V30 122 C 9.2565 7.2115 0.0 0
M  V30 123 C 4.7359 9.8186 0.0 0
M  V30 124 O 4.7478 -5.4534 0.0 0
M  V30 125 N 6.9723 -7.1278 0.0 0
M  V30 126 C 9.2207 -5.8242 0.0 0
M  V30 127 O 8.4911 5.9318 0.0 0
M  V30 128 C 10.7395 7.2354 0.0 0 CFG=1
M  V30 129 S 3.9705 11.1461 0.0 0
M  V30 130 C 6.2069 -8.4074 0.0 0 CFG=2
M  V30 131 C 8.4553 -7.1038 0.0 0
M  V30 132 C 10.7036 -5.8003 0.0 0
M  V30 133 N 11.481 8.5629 0.0 0
M  V30 134 C 11.481 5.9557 0.0 0
M  V30 135 C 2.4397 11.17 0.0 0
M  V30 136 C 4.6761 -8.3835 0.0 0
M  V30 137 C 6.9364 -9.6871 0.0 0 CFG=2
M  V30 138 C 9.1848 -8.3835 0.0 0
M  V30 139 C 11.4451 -7.0799 0.0 0
M  V30 140 C 12.9639 5.9797 0.0 0
M  V30 141 O 3.9107 -7.056 0.0 0
M  V30 142 N 3.9107 -9.6632 0.0 0
M  V30 143 C 8.4194 -9.6632 0.0 0
M  V30 144 C 5.7405 -10.6079 0.0 0
M  V30 145 C 10.6677 -8.3596 0.0 0
M  V30 146 C 13.6935 4.7 0.0 0
M  V30 147 C 13.6935 7.3071 0.0 0
M  V30 148 C 2.3799 -9.6392 0.0 0 CFG=2
M  V30 149 C 9.1609 -10.9428 0.0 0
M  V30 150 C 15.1764 4.7239 0.0 0
M  V30 151 C 15.1764 7.3311 0.0 0
M  V30 152 C 1.6145 -8.3117 0.0 0
M  V30 153 C 1.6145 -10.9189 0.0 0
M  V30 154 C 15.906 6.0514 0.0 0
M  V30 155 O 2.0091 -6.8407 0.0 0
M  V30 156 N 0.0837 -8.2878 0.0 0
M  V30 157 C 0.0837 -10.895 0.0 0
M  V30 158 O 17.3889 6.0753 0.0 0
M  V30 159 C -0.6816 -6.9603 0.0 0 CFG=2
M  V30 160 N -0.8251 -12.0909 0.0 0
M  V30 161 C -0.8251 -9.6512 0.0 0
M  V30 162 C 0.0478 -5.6328 0.0 0
M  V30 163 C -2.2124 -6.9364 0.0 0
M  V30 164 C -2.2842 -11.6006 0.0 0
M  V30 165 N -2.2842 -10.0937 0.0 0
M  V30 166 O 1.5308 -5.6089 0.0 0
M  V30 167 N -0.7175 -4.3053 0.0 0
M  V30 168 C -2.9778 -5.6089 0.0 0
M  V30 169 C 0.0119 -2.9778 0.0 0 CFG=2
M  V30 170 C -4.5086 -5.585 0.0 0
M  V30 171 C 1.4949 -2.9539 0.0 0
M  V30 172 C -0.7534 -1.6503 0.0 0
M  V30 173 N -5.274 -4.2575 0.0 0
M  V30 174 O 2.2244 -4.2336 0.0 0
M  V30 175 N 2.2244 -1.6264 0.0 0
M  V30 176 C -0.0239 -0.3229 0.0 0
M  V30 177 C -6.8049 -4.2336 0.0 0
M  V30 178 C 3.7074 -1.6025 0.0 0 CFG=2
M  V30 179 O 1.447 -0.1195 0.0 0
M  V30 180 O -0.7893 1.0045 0.0 0
M  V30 181 N -7.5703 -5.5132 0.0 0
M  V30 182 N -7.5703 -2.9061 0.0 0
M  V30 183 C 4.4489 -2.8822 0.0 0
M  V30 184 C 4.4489 -0.275 0.0 0
M  V30 185 O 3.6834 -4.1618 0.0 0
M  V30 186 O 5.5372 -1.8537 0.0 0
M  V30 187 C 5.9318 -0.2511 0.0 0
M  V30 188 C 6.1471 1.2557 0.0 0
M  V30 189 C 7.0799 -1.172 0.0 0
M  V30 END ATOM
M  V30 BEGIN BOND
M  V30 1 1 1 2
M  V30 2 1 1 3
M  V30 3 1 2 4
M  V30 4 1 4 5
M  V30 5 1 5 6 CFG=1
M  V30 6 1 5 7
M  V30 7 1 6 8
M  V30 8 2 7 9
M  V30 9 1 7 10
M  V30 10 2 8 11
M  V30 11 1 8 12
M  V30 12 1 13 10 CFG=1
M  V30 13 1 12 14 CFG=1
M  V30 14 1 12 15
M  V30 15 1 13 16
M  V30 16 1 13 17
M  V30 17 1 14 18
M  V30 18 2 16 19
M  V30 19 1 16 20
M  V30 20 1 17 21
M  V30 21 2 18 22
M  V30 22 1 18 23
M  V30 23 1 24 20 CFG=1
M  V30 24 1 21 25
M  V30 25 1 23 26 CFG=1
M  V30 26 1 23 27
M  V30 27 1 24 28
M  V30 28 1 24 29
M  V30 29 2 25 30
M  V30 30 1 25 31
M  V30 31 1 26 32
M  V30 32 1 27 33
M  V30 33 2 28 34
M  V30 34 1 28 35
M  V30 35 1 29 36
M  V30 36 2 32 37
M  V30 37 1 32 38
M  V30 38 1 39 35 CFG=1
M  V30 39 1 38 40 CFG=1
M  V30 40 1 38 41
M  V30 41 1 39 42
M  V30 42 1 39 43
M  V30 43 1 40 44
M  V30 44 1 41 45
M  V30 45 2 42 46
M  V30 46 1 42 47
M  V30 47 1 43 48
M  V30 48 2 44 49
M  V30 49 1 44 50
M  V30 50 1 51 47 CFG=1
M  V30 51 1 48 52
M  V30 52 1 48 53
M  V30 53 1 50 54 CFG=1
M  V30 54 1 50 55
M  V30 55 1 51 56
M  V30 56 1 51 57
M  V30 57 1 54 58
M  V30 58 1 55 59
M  V30 59 1 55 60 CFG=3
M  V30 60 2 56 61
M  V30 61 1 56 62
M  V30 62 1 57 63
M  V30 63 2 58 64
M  V30 64 1 58 65
M  V30 65 1 59 66
M  V30 66 1 67 62 CFG=1
M  V30 67 1 63 68
M  V30 68 1 65 69 CFG=3
M  V30 69 1 65 70
M  V30 70 1 67 71
M  V30 71 1 67 72
M  V30 72 2 68 73
M  V30 73 1 68 74
M  V30 74 1 69 75
M  V30 75 1 70 76
M  V30 76 2 71 77
M  V30 77 1 71 78
M  V30 78 1 72 79
M  V30 79 2 75 80
M  V30 80 1 75 81
M  V30 81 1 76 82
M  V30 82 1 83 78 CFG=1
M  V30 83 1 79 84
M  V30 84 1 81 85 CFG=3
M  V30 85 1 81 86
M  V30 86 2 82 87
M  V30 87 1 82 88
M  V30 88 1 83 89
M  V30 89 1 83 90
M  V30 90 1 84 91
M  V30 91 1 85 92
M  V30 92 1 86 93 CFG=1
M  V30 93 1 86 94
M  V30 94 2 89 95
M  V30 95 1 89 96
M  V30 96 1 90 97
M  V30 97 1 91 98
M  V30 98 2 92 99
M  V30 99 1 92 100
M  V30 100 1 101 96 CFG=1
M  V30 101 1 97 102
M  V30 102 1 100 103 CFG=3
M  V30 103 1 100 104
M  V30 104 1 101 105
M  V30 105 1 101 106
M  V30 106 1 102 107
M  V30 107 1 103 108
M  V30 108 2 105 109
M  V30 109 1 105 110
M  V30 110 1 106 111
M  V30 111 1 107 112
M  V30 112 2 108 113
M  V30 113 1 108 114
M  V30 114 1 115 110 CFG=1
M  V30 115 2 111 116
M  V30 116 1 111 117
M  V30 117 1 114 118 CFG=3
M  V30 118 1 114 119
M  V30 119 1 115 120
M  V30 120 1 115 121
M  V30 121 1 118 122
M  V30 122 1 119 123
M  V30 123 2 120 124
M  V30 124 1 120 125
M  V30 125 1 121 126
M  V30 126 2 122 127
M  V30 127 1 122 128
M  V30 128 1 123 129
M  V30 129 1 130 125 CFG=1
M  V30 130 2 126 131
M  V30 131 1 126 132
M  V30 132 1 128 133 CFG=1
M  V30 133 1 128 134
M  V30 134 1 129 135
M  V30 135 1 130 136
M  V30 136 1 130 137
M  V30 137 1 131 138
M  V30 138 2 132 139
M  V30 139 1 134 140
M  V30 140 2 136 141
M  V30 141 1 136 142
M  V30 142 1 137 143
M  V30 143 1 137 144 CFG=3
M  V30 144 2 138 145
M  V30 145 2 140 146
M  V30 146 1 140 147
M  V30 147 1 148 142 CFG=1
M  V30 148 1 143 149
M  V30 149 1 146 150
M  V30 150 2 147 151
M  V30 151 1 148 152
M  V30 152 1 148 153
M  V30 153 2 150 154
M  V30 154 2 152 155
M  V30 155 1 152 156
M  V30 156 1 153 157
M  V30 157 1 154 158
M  V30 158 1 159 156 CFG=1
M  V30 159 1 157 160
M  V30 160 2 157 161
M  V30 161 1 159 162
M  V30 162 1 159 163
M  V30 163 2 160 164
M  V30 164 1 161 165
M  V30 165 2 162 166
M  V30 166 1 162 167
M  V30 167 1 163 168
M  V30 168 1 169 167 CFG=1
M  V30 169 1 168 170
M  V30 170 1 169 171
M  V30 171 1 169 172
M  V30 172 1 170 173
M  V30 173 2 171 174
M  V30 174 1 171 175
M  V30 175 1 172 176
M  V30 176 1 173 177
M  V30 177 1 178 175 CFG=1
M  V30 178 2 176 179
M  V30 179 1 176 180
M  V30 180 2 177 181
M  V30 181 1 177 182
M  V30 182 1 178 183
M  V30 183 1 178 184
M  V30 184 2 183 185
M  V30 185 1 183 186
M  V30 186 1 184 187
M  V30 187 1 187 188
M  V30 188 1 187 189
M  V30 189 1 139 145
M  V30 190 1 151 154
M  V30 191 1 164 165
M  V30 END BOND
M  V30 BEGIN COLLECTION
M  V30 MDLV30/STEABS ATOMS=(26 5 12 13 23 24 38 39 50 51 55 65 67 81 83 86 100 101 114 115 128 130 137 148 159 169 178)
M  V30 END COLLECTION
M  V30 END CTAB
M  END
>  <PASS_MNA_COUNT>
947

>  <PEPTIDE>
YMATQISSAMESLEKKNFIHRDL

>  <AA_MUTATION>
p.Y353S

>  <PASS_MNA_NEW_COUNT>
14

>  <PASS_ACTIVITY_SPECTRUM>
0,498  0,083  Imatinib
0,147  0,138  Dasatinib

>  <POSITION>
353

$$$$
Compound 31
Actelion Java MolfileCreator 2.0

  0  0  0  0  0  0              0 V3000
M  V30 BEGIN CTAB
M  V30 COUNTS 189 191 0 0 0
M  V30 BEGIN ATOM
M  V30 1 S 0.0 0.0 0.0 0
M  V30 2 C -1.5293 0.0238 0.0 0
M  V30 3 C 0.7407 -1.2784 0.0 0
M  V30 4 C -2.294 1.3501 0.0 0
M  V30 5 C -3.8234 1.374 0.0 0 CFG=2
M  V30 6 N -4.5881 2.7003 0.0 0
M  V30 7 C -4.5881 0.0955 0.0 0
M  V30 8 C -6.1175 2.7242 0.0 0
M  V30 9 O -6.1055 0.2987 0.0 0
M  V30 10 N -3.8473 -1.1828 0.0 0
M  V30 11 O -7.0375 1.5532 0.0 0
M  V30 12 C -6.8822 4.0504 0.0 0 CFG=1
M  V30 13 C -4.612 -2.4613 0.0 0 CFG=2
M  V30 14 N -6.1414 5.3767 0.0 0
M  V30 15 C -8.4116 4.0743 0.0 0
M  V30 16 C -6.1414 -2.4374 0.0 0
M  V30 17 C -3.8712 -3.7398 0.0 0
M  V30 18 C -4.6598 5.4006 0.0 0
M  V30 19 C -8.8536 2.6525 0.0 0
M  V30 20 C -9.1763 5.4006 0.0 0
M  V30 21 O -7.0614 -1.2187 0.0 0
M  V30 22 N -6.9061 -3.7159 0.0 0
M  V30 23 C -4.6359 -5.0182 0.0 0
M  V30 24 O -3.4052 4.6359 0.0 0
M  V30 25 C -3.919 6.7268 0.0 0 CFG=1
M  V30 26 C -8.4355 -3.692 0.0 0 CFG=2
M  V30 27 C -3.8951 -6.2967 0.0 0
M  V30 28 N -2.4374 6.7507 0.0 0
M  V30 29 C -4.6837 8.0531 0.0 0 CFG=2
M  V30 30 C -9.2001 -2.3657 0.0 0
M  V30 31 C -9.2001 -4.9704 0.0 0
M  V30 32 C -4.6598 -7.5752 0.0 0
M  V30 33 C -1.6966 8.077 0.0 0
M  V30 34 O -4.2774 9.0807 0.0 0
M  V30 35 C -6.2131 8.077 0.0 0
M  V30 36 O -8.3279 -1.147 0.0 0
M  V30 37 N -10.7295 -2.3418 0.0 0
M  V30 38 C -10.7295 -4.9465 0.0 0
M  V30 39 N -3.919 -8.8536 0.0 0
M  V30 40 O -0.215 8.1009 0.0 0
M  V30 41 C -2.4613 9.4033 0.0 0 CFG=1
M  V30 42 C -11.5062 -1.0156 0.0 0 CFG=2
M  V30 43 C -11.5062 -6.225 0.0 0
M  V30 44 N -1.7205 10.7295 0.0 0
M  V30 45 C -3.5725 9.5586 0.0 0
M  V30 46 C -10.7654 0.3106 0.0 0
M  V30 47 C -13.0356 -0.9917 0.0 0 CFG=2
M  V30 48 O -10.7654 -7.5035 0.0 0
M  V30 49 O -13.0356 -6.2011 0.0 0
M  V30 50 C -0.2389 10.7534 0.0 0
M  V30 51 O -9.2838 0.3345 0.0 0
M  V30 52 N -11.542 1.6369 0.0 0
M  V30 53 C -13.8002 -2.2701 0.0 0
M  V30 54 C -13.8002 0.3345 0.0 0
M  V30 55 O 0.4898 9.475 0.0 0
M  V30 56 C 0.4898 12.0797 0.0 0 CFG=1
M  V30 57 C -10.8012 2.9631 0.0 0 CFG=2
M  V30 58 C -15.3296 -2.2462 0.0 0
M  V30 59 N 1.9714 12.1036 0.0 0
M  V30 60 C -0.2748 13.406 0.0 0
M  V30 61 C -9.3196 2.987 0.0 0
M  V30 62 C -11.5779 4.2894 0.0 0
M  V30 63 C 2.7122 10.8251 0.0 0
M  V30 64 C -1.8041 13.4298 0.0 0
M  V30 65 O -8.5788 1.7086 0.0 0
M  V30 66 N -8.5788 4.3133 0.0 0
M  V30 67 C -10.8371 5.6157 0.0 0
M  V30 68 O 1.9475 9.5466 0.0 0
M  V30 69 C 4.1938 10.849 0.0 0 CFG=1
M  V30 70 C -2.5688 14.7561 0.0 0
M  V30 71 C -7.0972 4.3372 0.0 0 CFG=2
M  V30 72 C -11.6137 6.9419 0.0 0
M  V30 73 N 4.9346 9.5705 0.0 0
M  V30 74 C 4.9346 12.1753 0.0 0
M  V30 75 O -1.828 16.0824 0.0 0
M  V30 76 O -4.0982 14.78 0.0 0
M  V30 77 C -6.3564 3.0587 0.0 0
M  V30 78 C -6.3564 5.6634 0.0 0
M  V30 79 C -10.8729 8.2682 0.0 0
M  V30 80 C 4.1699 8.2921 0.0 0
M  V30 81 C 4.1699 13.5015 0.0 0
M  V30 82 O -6.9778 1.6966 0.0 0
M  V30 83 N -4.8749 3.0826 0.0 0
M  V30 84 C -4.8749 5.6873 0.0 0
M  V30 85 N -11.6376 9.5944 0.0 0
M  V30 86 O 2.6405 8.316 0.0 0
M  V30 87 C 4.9107 7.0136 0.0 0 CFG=1
M  V30 88 C 4.9107 14.8278 0.0 0
M  V30 89 C -4.0146 1.8878 0.0 0 CFG=2
M  V30 90 C -4.0146 4.3252 0.0 0
M  V30 91 N -4.0146 4.4925 0.0 0
M  V30 92 C -4.0146 6.93 0.0 0
M  V30 93 N 4.146 5.7351 0.0 0
M  V30 94 C 6.3923 7.0375 0.0 0
M  V30 95 C 4.146 16.1541 0.0 0
M  V30 96 C -4.5045 0.4779 0.0 0
M  V30 97 C -2.6047 2.3777 0.0 0
M  V30 98 C -2.6047 3.8832 0.0 0
M  V30 99 C -2.6047 4.9824 0.0 0
M  V30 100 N -2.6047 6.4879 0.0 0
M  V30 101 C 2.6166 5.759 0.0 0
M  V30 102 C 7.1331 8.3638 0.0 0
M  V30 103 N 4.8868 17.4803 0.0 0
M  V30 104 O -5.9502 0.0119 0.0 0
M  V30 105 N -3.5247 -0.6093 0.0 0
M  V30 106 O 1.8519 7.0853 0.0 0
M  V30 107 C 1.8519 4.4806 0.0 0 CFG=1
M  V30 108 C 8.6147 8.3877 0.0 0
M  V30 109 C 6.3684 9.69 0.0 0
M  V30 110 C -4.0146 -2.0192 0.0 0 CFG=2
M  V30 111 N 2.5927 3.2021 0.0 0
M  V30 112 C 0.3226 4.5045 0.0 0
M  V30 113 C -5.5081 -2.306 0.0 0
M  V30 114 C -3.0348 -3.1065 0.0 0
M  V30 115 C 4.0743 3.226 0.0 0
M  V30 116 C -0.442 3.226 0.0 0
M  V30 117 O -6.3923 -1.0514 0.0 0
M  V30 118 N -5.998 -3.7159 0.0 0
M  V30 119 C -3.5247 -4.5164 0.0 0
M  V30 120 O 4.8151 4.5523 0.0 0
M  V30 121 C 4.8151 1.9475 0.0 0 CFG=1
M  V30 122 C -1.9714 3.2499 0.0 0
M  V30 123 C 0.2987 1.9475 0.0 0
M  V30 124 C -7.4915 -4.0026 0.0 0 CFG=2
M  V30 125 O -4.8988 -5.1616 0.0 0
M  V30 126 N -2.5449 -5.6037 0.0 0
M  V30 127 N 4.0504 0.6691 0.0 0
M  V30 128 C 6.2967 1.9714 0.0 0
M  V30 129 C -2.7361 1.9714 0.0 0
M  V30 130 C -0.4659 0.6691 0.0 0
M  V30 131 C -8.5191 -2.8675 0.0 0
M  V30 132 C -7.9814 -5.4125 0.0 0
M  V30 133 C 4.7912 -0.6093 0.0 0
M  V30 134 C 7.0375 0.693 0.0 0
M  V30 135 C -1.9953 0.693 0.0 0
M  V30 136 O -8.077 -1.4099 0.0 0
M  V30 137 N -10.0126 -3.1543 0.0 0
M  V30 138 C -9.475 -5.6993 0.0 0
M  V30 139 O 6.2728 -0.5854 0.0 0
M  V30 140 C 4.0265 -1.8878 0.0 0 CFG=1
M  V30 141 C 8.5191 0.7168 0.0 0
M  V30 142 C -11.0402 -2.0192 0.0 0 CFG=2
M  V30 143 C -9.9648 -7.1092 0.0 0
M  V30 144 C -10.7415 -4.839 0.0 0
M  V30 145 N 4.7673 -3.1663 0.0 0
M  V30 146 C 2.4971 -1.8639 0.0 0
M  V30 147 O 9.2599 2.0431 0.0 0
M  V30 148 O 9.2599 -0.5615 0.0 0
M  V30 149 C -10.5981 -0.5615 0.0 0
M  V30 150 C -12.5337 -2.306 0.0 0
M  V30 151 C 6.2489 -3.1424 0.0 0
M  V30 152 C 1.7325 -3.1424 0.0 0
M  V30 153 O -9.2001 -0.0477 0.0 0
M  V30 154 O -11.8646 0.2987 0.0 0
M  V30 155 C -13.8002 -1.4457 0.0 0
M  V30 156 C -13.0236 -3.7159 0.0 0
M  V30 157 O 6.9897 -1.8161 0.0 0
M  V30 158 C 6.9897 -4.4208 0.0 0 CFG=1
M  V30 159 C 0.2031 -3.1185 0.0 0
M  V30 160 N 6.225 -5.6993 0.0 0
M  V30 161 C 8.4713 -4.3969 0.0 0
M  V30 162 O -0.5615 -1.7922 0.0 0
M  V30 163 O -0.5615 -4.3969 0.0 0
M  V30 164 C 4.6956 -5.6754 0.0 0
M  V30 165 C 9.2121 -5.6754 0.0 0
M  V30 166 C 9.2121 -3.0707 0.0 0
M  V30 167 O 3.9309 -4.3491 0.0 0
M  V30 168 C 3.9309 -6.9539 0.0 0 CFG=1
M  V30 169 N 4.6717 -8.2323 0.0 0
M  V30 170 C 2.4016 -6.93 0.0 0
M  V30 171 C 3.907 -9.5108 0.0 0
M  V30 172 C 1.6369 -8.2084 0.0 0
M  V30 173 O 2.3777 -9.4869 0.0 0
M  V30 174 C 4.6478 -10.7893 0.0 0 CFG=1
M  V30 175 C 0.1075 -8.1845 0.0 0
M  V30 176 N 6.1294 -10.7654 0.0 0
M  V30 177 C 3.8832 -12.0677 0.0 0
M  V30 178 O -0.6571 -6.8583 0.0 0
M  V30 179 O -0.6571 -9.463 0.0 0
M  V30 180 C 6.8702 -9.4391 0.0 0
M  V30 181 C 4.6239 -13.3462 0.0 0
M  V30 182 O 6.1055 -8.1129 0.0 0
M  V30 183 C 8.3518 -9.4152 0.0 0 CFG=1
M  V30 184 S 3.8593 -14.6247 0.0 0
M  V30 185 N 9.0926 -10.6937 0.0 0
M  V30 186 C 9.0926 -8.089 0.0 0 CFG=2
M  V30 187 C 4.6 -15.9031 0.0 0
M  V30 188 O 8.3279 -6.7627 0.0 0
M  V30 189 C 10.5742 -8.0651 0.0 0
M  V30 END ATOM
M  V30 BEGIN BOND
M  V30 1 1 1 2
M  V30 2 1 1 3
M  V30 3 1 2 4
M  V30 4 1 4 5
M  V30 5 1 5 6 CFG=1
M  V30 6 1 5 7
M  V30 7 1 6 8
M  V30 8 2 7 9
M  V30 9 1 7 10
M  V30 10 2 8 11
M  V30 11 1 8 12
M  V30 12 1 13 10 CFG=1
M  V30 13 1 12 14 CFG=3
M  V30 14 1 12 15
M  V30 15 1 13 16
M  V30 16 1 13 17
M  V30 17 1 14 18
M  V30 18 1 15 19
M  V30 19 1 15 20
M  V30 20 2 16 21
M  V30 21 1 16 22
M  V30 22 1 17 23
M  V30 23 2 18 24
M  V30 24 1 18 25
M  V30 25 1 26 22 CFG=1
M  V30 26 1 23 27
M  V30 27 1 25 28 CFG=3
M  V30 28 1 25 29
M  V30 29 1 26 30
M  V30 30 1 26 31
M  V30 31 1 27 32
M  V30 32 1 28 33
M  V30 33 1 29 34 CFG=1
M  V30 34 1 29 35
M  V30 35 2 30 36
M  V30 36 1 30 37
M  V30 37 1 31 38
M  V30 38 1 32 39
M  V30 39 2 33 40
M  V30 40 1 33 41
M  V30 41 1 42 37 CFG=1
M  V30 42 1 38 43
M  V30 43 1 41 44 CFG=3
M  V30 44 1 41 45
M  V30 45 1 42 46
M  V30 46 1 42 47
M  V30 47 2 43 48
M  V30 48 1 43 49
M  V30 49 1 44 50
M  V30 50 2 46 51
M  V30 51 1 46 52
M  V30 52 1 47 53
M  V30 53 1 47 54 CFG=3
M  V30 54 2 50 55
M  V30 55 1 50 56
M  V30 56 1 57 52 CFG=1
M  V30 57 1 53 58
M  V30 58 1 56 59 CFG=3
M  V30 59 1 56 60
M  V30 60 1 57 61
M  V30 61 1 57 62
M  V30 62 1 59 63
M  V30 63 1 60 64
M  V30 64 2 61 65
M  V30 65 1 61 66
M  V30 66 1 62 67
M  V30 67 2 63 68
M  V30 68 1 63 69
M  V30 69 1 64 70
M  V30 70 1 71 66 CFG=1
M  V30 71 1 67 72
M  V30 72 1 69 73 CFG=3
M  V30 73 1 69 74
M  V30 74 2 70 75
M  V30 75 1 70 76
M  V30 76 1 71 77
M  V30 77 1 71 78
M  V30 78 1 72 79
M  V30 79 1 73 80
M  V30 80 1 74 81
M  V30 81 2 77 82
M  V30 82 1 77 83
M  V30 83 1 78 84
M  V30 84 1 79 85
M  V30 85 2 80 86
M  V30 86 1 80 87
M  V30 87 1 81 88
M  V30 88 1 83 89
M  V30 89 1 83 90
M  V30 90 1 84 91
M  V30 91 2 84 92
M  V30 92 1 87 93 CFG=3
M  V30 93 1 87 94
M  V30 94 1 88 95
M  V30 95 1 89 96 CFG=1
M  V30 96 1 89 97
M  V30 97 1 90 98
M  V30 98 2 91 99
M  V30 99 1 92 100
M  V30 100 1 93 101
M  V30 101 1 94 102
M  V30 102 1 95 103
M  V30 103 2 96 104
M  V30 104 1 96 105
M  V30 105 2 101 106
M  V30 106 1 101 107
M  V30 107 1 102 108
M  V30 108 1 102 109
M  V30 109 1 110 105 CFG=1
M  V30 110 1 107 111 CFG=1
M  V30 111 1 107 112
M  V30 112 1 110 113
M  V30 113 1 110 114
M  V30 114 1 111 115
M  V30 115 1 112 116
M  V30 116 2 113 117
M  V30 117 1 113 118
M  V30 118 1 114 119
M  V30 119 2 115 120
M  V30 120 1 115 121
M  V30 121 2 116 122
M  V30 122 1 116 123
M  V30 123 1 124 118 CFG=1
M  V30 124 2 119 125
M  V30 125 1 119 126
M  V30 126 1 121 127 CFG=3
M  V30 127 1 121 128
M  V30 128 1 122 129
M  V30 129 2 123 130
M  V30 130 1 124 131
M  V30 131 1 124 132
M  V30 132 1 127 133
M  V30 133 1 128 134
M  V30 134 2 129 135
M  V30 135 2 131 136
M  V30 136 1 131 137
M  V30 137 1 132 138
M  V30 138 2 133 139
M  V30 139 1 133 140
M  V30 140 1 134 141
M  V30 141 1 142 137 CFG=1
M  V30 142 1 138 143
M  V30 143 1 138 144
M  V30 144 1 140 145 CFG=1
M  V30 145 1 140 146
M  V30 146 2 141 147
M  V30 147 1 141 148
M  V30 148 1 142 149
M  V30 149 1 142 150
M  V30 150 1 145 151
M  V30 151 1 146 152
M  V30 152 2 149 153
M  V30 153 1 149 154
M  V30 154 1 150 155
M  V30 155 1 150 156
M  V30 156 2 151 157
M  V30 157 1 151 158
M  V30 158 1 152 159
M  V30 159 1 158 160 CFG=3
M  V30 160 1 158 161
M  V30 161 2 159 162
M  V30 162 1 159 163
M  V30 163 1 160 164
M  V30 164 1 161 165
M  V30 165 1 161 166
M  V30 166 2 164 167
M  V30 167 1 164 168
M  V30 168 1 168 169 CFG=1
M  V30 169 1 168 170
M  V30 170 1 169 171
M  V30 171 1 170 172
M  V30 172 2 171 173
M  V30 173 1 171 174
M  V30 174 1 172 175
M  V30 175 1 174 176 CFG=1
M  V30 176 1 174 177
M  V30 177 2 175 178
M  V30 178 1 175 179
M  V30 179 1 176 180
M  V30 180 1 177 181
M  V30 181 2 180 182
M  V30 182 1 180 183
M  V30 183 1 181 184
M  V30 184 1 183 185 CFG=3
M  V30 185 1 183 186
M  V30 186 1 184 187
M  V30 187 1 186 188 CFG=3
M  V30 188 1 186 189
M  V30 189 1 97 98
M  V30 190 1 99 100
M  V30 191 1 130 135
M  V30 END BOND
M  V30 BEGIN COLLECTION
M  V30 MDLV30/STEABS ATOMS=(26 5 12 13 25 26 29 41 42 47 56 57 69 71 87 89 107 110 121 124 140 142 158 168 174 183 186)
M  V30 END COLLECTION
M  V30 END CTAB
M  END
>  <PASS_MNA_COUNT>
839

>  <PEPTIDE>
TMEVEEFLKEATVMKEIKHPNLV

>  <AA_MUTATION>
p.A288T

>  <PASS_MNA_NEW_COUNT>
10

>  <PASS_ACTIVITY_SPECTRUM>
0,575  0,068  Imatinib

>  <POSITION>
288

$$$$
Compound 32
Actelion Java MolfileCreator 2.0

  0  0  0  0  0  0              0 V3000
M  V30 BEGIN CTAB
M  V30 COUNTS 188 189 0 0 0
M  V30 BEGIN ATOM
M  V30 1 S 0.0 0.0 0.0 0
M  V30 2 C -1.5293 0.0238 0.0 0
M  V30 3 C 0.7407 1.3262 0.0 0
M  V30 4 C -2.294 -1.2545 0.0 0
M  V30 5 C -3.8233 -1.2306 0.0 0 CFG=2
M  V30 6 N -4.588 -2.5091 0.0 0
M  V30 7 C -4.588 0.0955 0.0 0
M  V30 8 C -6.1174 -2.4852 0.0 0
M  V30 9 O -6.1054 0.2987 0.0 0
M  V30 10 N -3.8472 1.4218 0.0 0
M  V30 11 O -6.7387 -1.0753 0.0 0
M  V30 12 C -6.8821 -3.7636 0.0 0 CFG=1
M  V30 13 C -4.6119 2.748 0.0 0 CFG=2
M  V30 14 N -8.4114 -3.7397 0.0 0
M  V30 15 C -6.1413 -5.0421 0.0 0
M  V30 16 C -6.1413 2.7719 0.0 0
M  V30 17 C -4.2176 4.2176 0.0 0
M  V30 18 C -9.1761 -2.4135 0.0 0
M  V30 19 C -4.6597 -5.0182 0.0 0
M  V30 20 O -7.0613 1.601 0.0 0
M  V30 21 N -6.906 4.0982 0.0 0
M  V30 22 O -8.3039 -1.1948 0.0 0
M  V30 23 C -10.7055 -2.3896 0.0 0 CFG=1
M  V30 24 C -3.9189 -6.2966 0.0 0
M  V30 25 C -3.9189 -3.6919 0.0 0
M  V30 26 C -8.4353 4.122 0.0 0 CFG=2
M  V30 27 N -11.4701 -1.0633 0.0 0
M  V30 28 C -11.4701 -3.668 0.0 0
M  V30 29 C -2.4374 -6.2727 0.0 0
M  V30 30 C -2.4374 -3.668 0.0 0
M  V30 31 C -9.2 2.8436 0.0 0
M  V30 32 C -9.2 5.4483 0.0 0 CFG=2
M  V30 33 C -10.7294 0.2628 0.0 0
M  V30 34 C -10.7294 -4.9465 0.0 0
M  V30 35 C -1.6966 -4.9465 0.0 0
M  V30 36 O -8.6265 1.4815 0.0 0
M  V30 37 O -10.5501 3.5844 0.0 0
M  V30 38 O -8.8057 6.9179 0.0 0
M  V30 39 C -10.7174 5.6514 0.0 0
M  V30 40 O -9.2597 0.4659 0.0 0
M  V30 41 C -11.494 1.589 0.0 0 CFG=1
M  V30 42 C -11.494 -6.2249 0.0 0
M  V30 43 C -9.2478 -4.9226 0.0 0
M  V30 44 O -0.215 -4.9226 0.0 0
M  V30 45 N -10.7533 2.9153 0.0 0
M  V30 46 C -13.0234 1.6129 0.0 0
M  V30 47 C -9.2717 2.9392 0.0 0
M  V30 48 C -13.7881 0.3345 0.0 0
M  V30 49 O -8.3995 1.7683 0.0 0
M  V30 50 C -8.5309 4.2654 0.0 0 CFG=1
M  V30 51 C -15.3055 0.5376 0.0 0
M  V30 52 C -13.0473 -0.9439 0.0 0
M  V30 53 N -7.0493 4.2893 0.0 0
M  V30 54 C -9.2956 5.5917 0.0 0
M  V30 55 C -6.3086 3.0109 0.0 0
M  V30 56 C -10.7294 6.1652 0.0 0
M  V30 57 C -8.5548 6.9179 0.0 0
M  V30 58 O -6.9299 1.6488 0.0 0
M  V30 59 C -4.827 3.0348 0.0 0 CFG=1
M  V30 60 N -4.0862 1.7563 0.0 0
M  V30 61 C -4.0862 4.361 0.0 0
M  V30 62 C -4.8509 0.4779 0.0 0
M  V30 63 C -4.8509 5.6873 0.0 0
M  V30 64 C -2.6046 4.3849 0.0 0
M  V30 65 O -6.3683 0.3225 0.0 0
M  V30 66 C -4.1101 -0.8005 0.0 0 CFG=1
M  V30 67 N -4.8748 -2.0789 0.0 0
M  V30 68 C -2.6763 -1.147 0.0 0
M  V30 69 C -6.4041 -2.055 0.0 0
M  V30 70 O -7.3241 -0.8363 0.0 0
M  V30 71 C -7.1688 -3.3335 0.0 0 CFG=1
M  V30 72 N -8.6982 -3.3096 0.0 0
M  V30 73 C -6.428 -4.6119 0.0 0
M  V30 74 C -9.4629 -1.9833 0.0 0
M  V30 75 C -4.9465 -4.588 0.0 0
M  V30 76 O -8.8893 -0.5735 0.0 0
M  V30 77 C -10.9922 -1.9594 0.0 0 CFG=1
M  V30 78 O -3.9309 -3.4888 0.0 0
M  V30 79 N -4.5522 -6.0099 0.0 0
M  V30 80 N -11.7569 -0.6332 0.0 0
M  V30 81 C -11.7569 -3.2379 0.0 0
M  V30 82 C -11.0161 0.6929 0.0 0
M  V30 83 C -11.3626 -4.6597 0.0 0
M  V30 84 C -13.2863 -3.214 0.0 0
M  V30 85 O -9.5465 0.5376 0.0 0
M  V30 86 C -11.7808 2.0192 0.0 0 CFG=1
M  V30 87 N -13.3101 2.0431 0.0 0
M  V30 88 C -11.04 3.3454 0.0 0
M  V30 89 C -14.0748 3.3693 0.0 0
M  V30 90 C -9.7377 2.6524 0.0 0
M  V30 91 C -11.2909 4.134 0.0 0
M  V30 92 O -15.6042 3.3932 0.0 0
M  V30 93 C -13.334 4.6956 0.0 0 CFG=1
M  V30 94 N -14.0987 6.0218 0.0 0
M  V30 95 C -11.8525 4.7195 0.0 0
M  V30 96 C -15.6281 6.0457 0.0 0
M  V30 97 C -11.1117 6.0457 0.0 0
M  V30 98 O -16.3928 4.7672 0.0 0
M  V30 99 C -16.3928 7.3719 0.0 0 CFG=1
M  V30 100 C -9.6301 6.0696 0.0 0
M  V30 101 N -17.9221 7.3958 0.0 0
M  V30 102 C -15.652 8.6982 0.0 0
M  V30 103 O -9.6182 5.2093 0.0 0
M  V30 104 N -8.6145 7.1688 0.0 0
M  V30 105 C -18.6868 6.1174 0.0 0
M  V30 106 C -14.1704 8.7221 0.0 0
M  V30 107 O -17.946 4.8389 0.0 0
M  V30 108 C -20.2162 6.1413 0.0 0 CFG=1
M  V30 109 C -13.4296 10.0483 0.0 0
M  V30 110 N -20.9808 4.8628 0.0 0
M  V30 111 C -20.9808 7.4675 0.0 0
M  V30 112 N -11.9481 10.0722 0.0 0
M  V30 113 C -20.2401 3.5844 0.0 0
M  V30 114 C -20.2401 8.7938 0.0 0
M  V30 115 C -11.2073 11.3985 0.0 0
M  V30 116 O -18.7585 3.6083 0.0 0
M  V30 117 C -21.0047 2.3059 0.0 0 CFG=1
M  V30 118 O -18.7585 8.8177 0.0 0
M  V30 119 N -21.0047 10.12 0.0 0
M  V30 120 N -11.972 12.7247 0.0 0
M  V30 121 N -9.7257 11.4223 0.0 0
M  V30 122 N -20.264 1.0275 0.0 0
M  V30 123 C -22.5341 2.3298 0.0 0
M  V30 124 C -21.0286 -0.2509 0.0 0
M  V30 125 S -23.2988 3.6561 0.0 0
M  V30 126 O -22.558 -0.227 0.0 0
M  V30 127 C -20.2878 -1.5293 0.0 0 CFG=1
M  V30 128 N -21.0525 -2.8078 0.0 0
M  V30 129 C -18.8063 -1.5054 0.0 0
M  V30 130 C -22.5819 -2.7839 0.0 0
M  V30 131 C -18.0655 -0.1792 0.0 0
M  V30 132 O -23.3466 -1.4576 0.0 0
M  V30 133 C -23.3466 -4.0623 0.0 0 CFG=1
M  V30 134 C -16.5839 -0.1553 0.0 0
M  V30 135 N -24.8759 -4.0384 0.0 0
M  V30 136 C -22.6058 -5.3408 0.0 0
M  V30 137 O -15.8431 -1.4337 0.0 0
M  V30 138 O -16.0104 1.2545 0.0 0
M  V30 139 C -25.6406 -2.7122 0.0 0
M  V30 140 C -21.1242 -5.3169 0.0 0
M  V30 141 O -24.8998 -1.3859 0.0 0
M  V30 142 C -27.17 -2.6883 0.0 0 CFG=1
M  V30 143 C -20.3834 -6.5953 0.0 0
M  V30 144 N -27.9346 -1.362 0.0 0
M  V30 145 C -27.9346 -3.9667 0.0 0
M  V30 146 N -18.9019 -6.5714 0.0 0
M  V30 147 C -27.1939 -0.0358 0.0 0
M  V30 148 C -27.1939 -5.2452 0.0 0
M  V30 149 C -18.1611 -7.8499 0.0 0
M  V30 150 O -25.7123 -0.0119 0.0 0
M  V30 151 C -27.9585 1.2903 0.0 0 CFG=1
M  V30 152 C -27.9585 -6.5236 0.0 0
M  V30 153 C -25.7123 -5.2213 0.0 0
M  V30 154 N -18.9258 -9.1283 0.0 0
M  V30 155 N -16.6795 -7.826 0.0 0
M  V30 156 N -29.4879 1.3142 0.0 0
M  V30 157 C -27.2178 2.6166 0.0 0
M  V30 158 C -30.2645 0.0358 0.0 0
M  V30 159 C -27.9824 3.9428 0.0 0
M  V30 160 O -29.5237 -1.2426 0.0 0
M  V30 161 C -31.7939 0.0597 0.0 0 CFG=1
M  V30 162 C -27.2417 5.2691 0.0 0
M  V30 163 C -29.5118 3.9667 0.0 0
M  V30 164 N -32.5705 1.3859 0.0 0
M  V30 165 C -32.5705 -1.2187 0.0 0
M  V30 166 C -28.0063 6.5953 0.0 0
M  V30 167 C -30.2884 5.293 0.0 0
M  V30 168 C -34.0999 1.4098 0.0 0
M  V30 169 C -31.8297 -2.4971 0.0 0
M  V30 170 C -29.5357 6.6192 0.0 0
M  V30 171 O -34.8645 0.1314 0.0 0
M  V30 172 C -34.8645 2.7361 0.0 0 CFG=1
M  V30 173 O -30.3482 -2.4732 0.0 0
M  V30 174 O -32.5944 -3.7756 0.0 0
M  V30 175 O -30.3123 7.9454 0.0 0
M  V30 176 N -34.1238 4.0623 0.0 0
M  V30 177 C -36.3939 2.76 0.0 0
M  V30 178 C -34.8884 5.3885 0.0 0
M  V30 179 C -37.1586 1.4815 0.0 0
M  V30 180 O -36.4178 5.4124 0.0 0
M  V30 181 C -34.1477 6.7148 0.0 0 CFG=1
M  V30 182 C -38.6879 1.5054 0.0 0
M  V30 183 C -36.4178 0.2031 0.0 0
M  V30 184 N -32.6661 6.7387 0.0 0
M  V30 185 C -34.9123 8.041 0.0 0
M  V30 186 C -34.1716 9.3673 0.0 0
M  V30 187 C -34.9362 10.6935 0.0 0
M  V30 188 C -32.69 9.3912 0.0 0
M  V30 END ATOM
M  V30 BEGIN BOND
M  V30 1 1 1 2
M  V30 2 1 1 3
M  V30 3 1 2 4
M  V30 4 1 4 5
M  V30 5 1 5 6 CFG=3
M  V30 6 1 5 7
M  V30 7 1 6 8
M  V30 8 2 7 9
M  V30 9 1 7 10
M  V30 10 2 8 11
M  V30 11 1 8 12
M  V30 12 1 13 10 CFG=3
M  V30 13 1 12 14 CFG=3
M  V30 14 1 12 15
M  V30 15 1 13 16
M  V30 16 1 13 17
M  V30 17 1 14 18
M  V30 18 1 15 19
M  V30 19 2 16 20
M  V30 20 1 16 21
M  V30 21 2 18 22
M  V30 22 1 18 23
M  V30 23 2 19 24
M  V30 24 1 19 25
M  V30 25 1 26 21 CFG=3
M  V30 26 1 23 27 CFG=3
M  V30 27 1 23 28
M  V30 28 1 24 29
M  V30 29 2 25 30
M  V30 30 1 26 31
M  V30 31 1 26 32
M  V30 32 1 27 33
M  V30 33 1 28 34
M  V30 34 2 29 35
M  V30 35 2 31 36
M  V30 36 1 31 37
M  V30 37 1 32 38 CFG=1
M  V30 38 1 32 39
M  V30 39 2 33 40
M  V30 40 1 33 41
M  V30 41 1 34 42
M  V30 42 1 34 43
M  V30 43 1 35 44
M  V30 44 1 41 45 CFG=3
M  V30 45 1 41 46
M  V30 46 1 45 47
M  V30 47 1 46 48
M  V30 48 2 47 49
M  V30 49 1 47 50
M  V30 50 1 48 51
M  V30 51 1 48 52
M  V30 52 1 50 53 CFG=3
M  V30 53 1 50 54
M  V30 54 1 53 55
M  V30 55 1 54 56
M  V30 56 1 54 57
M  V30 57 2 55 58
M  V30 58 1 55 59
M  V30 59 1 59 60 CFG=3
M  V30 60 1 59 61
M  V30 61 1 60 62
M  V30 62 1 61 63
M  V30 63 1 61 64
M  V30 64 2 62 65
M  V30 65 1 62 66
M  V30 66 1 66 67 CFG=3
M  V30 67 1 66 68
M  V30 68 1 67 69
M  V30 69 2 69 70
M  V30 70 1 69 71
M  V30 71 1 71 72 CFG=3
M  V30 72 1 71 73
M  V30 73 1 72 74
M  V30 74 1 73 75
M  V30 75 2 74 76
M  V30 76 1 74 77
M  V30 77 2 75 78
M  V30 78 1 75 79
M  V30 79 1 77 80 CFG=3
M  V30 80 1 77 81
M  V30 81 1 80 82
M  V30 82 1 81 83
M  V30 83 1 81 84
M  V30 84 2 82 85
M  V30 85 1 82 86
M  V30 86 1 86 87 CFG=1
M  V30 87 1 86 88
M  V30 88 1 87 89
M  V30 89 1 88 90
M  V30 90 1 88 91
M  V30 91 2 89 92
M  V30 92 1 89 93
M  V30 93 1 93 94 CFG=1
M  V30 94 1 93 95
M  V30 95 1 94 96
M  V30 96 1 95 97
M  V30 97 2 96 98
M  V30 98 1 96 99
M  V30 99 1 97 100
M  V30 100 1 99 101 CFG=1
M  V30 101 1 99 102
M  V30 102 2 100 103
M  V30 103 1 100 104
M  V30 104 1 101 105
M  V30 105 1 102 106
M  V30 106 2 105 107
M  V30 107 1 105 108
M  V30 108 1 106 109
M  V30 109 1 108 110 CFG=1
M  V30 110 1 108 111
M  V30 111 1 109 112
M  V30 112 1 110 113
M  V30 113 1 111 114
M  V30 114 1 112 115
M  V30 115 2 113 116
M  V30 116 1 113 117
M  V30 117 2 114 118
M  V30 118 1 114 119
M  V30 119 2 115 120
M  V30 120 1 115 121
M  V30 121 1 117 122 CFG=1
M  V30 122 1 117 123
M  V30 123 1 122 124
M  V30 124 1 123 125
M  V30 125 2 124 126
M  V30 126 1 124 127
M  V30 127 1 127 128 CFG=3
M  V30 128 1 127 129
M  V30 129 1 128 130
M  V30 130 1 129 131
M  V30 131 2 130 132
M  V30 132 1 130 133
M  V30 133 1 131 134
M  V30 134 1 133 135 CFG=3
M  V30 135 1 133 136
M  V30 136 2 134 137
M  V30 137 1 134 138
M  V30 138 1 135 139
M  V30 139 1 136 140
M  V30 140 2 139 141
M  V30 141 1 139 142
M  V30 142 1 140 143
M  V30 143 1 142 144 CFG=3
M  V30 144 1 142 145
M  V30 145 1 143 146
M  V30 146 1 144 147
M  V30 147 1 145 148
M  V30 148 1 146 149
M  V30 149 2 147 150
M  V30 150 1 147 151
M  V30 151 1 148 152
M  V30 152 1 148 153
M  V30 153 2 149 154
M  V30 154 1 149 155
M  V30 155 1 151 156 CFG=1
M  V30 156 1 151 157
M  V30 157 1 156 158
M  V30 158 1 157 159
M  V30 159 2 158 160
M  V30 160 1 158 161
M  V30 161 2 159 162
M  V30 162 1 159 163
M  V30 163 1 161 164 CFG=3
M  V30 164 1 161 165
M  V30 165 1 162 166
M  V30 166 2 163 167
M  V30 167 1 164 168
M  V30 168 1 165 169
M  V30 169 2 166 170
M  V30 170 2 168 171
M  V30 171 1 168 172
M  V30 172 2 169 173
M  V30 173 1 169 174
M  V30 174 1 170 175
M  V30 175 1 172 176 CFG=3
M  V30 176 1 172 177
M  V30 177 1 176 178
M  V30 178 1 177 179
M  V30 179 2 178 180
M  V30 180 1 178 181
M  V30 181 1 179 182
M  V30 182 1 179 183
M  V30 183 1 181 184 CFG=3
M  V30 184 1 181 185
M  V30 185 1 185 186
M  V30 186 1 186 187
M  V30 187 1 186 188
M  V30 188 1 30 35
M  V30 189 1 167 170
M  V30 END BOND
M  V30 BEGIN COLLECTION
M  V30 MDLV30/STEABS ATOMS=(24 5 12 13 23 26 32 41 50 59 66 71 77 86 93 99 108 117 127 133 142 151 161 172 181)
M  V30 END COLLECTION
M  V30 END CTAB
M  END
>  <PASS_MNA_COUNT>
778

>  <PEPTIDE>
LLDYLRECNRQVVNAVVLLYMAT

>  <AA_MUTATION>
p.E334V

>  <PASS_MNA_NEW_COUNT>
1

>  <PASS_ACTIVITY_SPECTRUM>
0,603  0,064  Imatinib

>  <POSITION>
334

$$$$
Compound 33
Actelion Java MolfileCreator 2.0

  0  0  0  0  0  0              0 V3000
M  V30 BEGIN CTAB
M  V30 COUNTS 184 183 0 0 0
M  V30 BEGIN ATOM
M  V30 1 S 0.0 0.0 0.0 0
M  V30 2 C -1.3258 -0.7286 0.0 0
M  V30 3 C 1.278 -0.7286 0.0 0
M  V30 4 C -2.6517 0.0358 0.0 0
M  V30 5 C -3.9776 -0.6927 0.0 0 CFG=2
M  V30 6 N -5.3034 0.0716 0.0 0
M  V30 7 C -4.0014 -2.1739 0.0 0
M  V30 8 C -6.6293 -0.6569 0.0 0
M  V30 9 O -5.3273 -2.9145 0.0 0
M  V30 10 N -2.7234 -2.9145 0.0 0
M  V30 11 O -6.6532 -2.1381 0.0 0
M  V30 12 C -7.9552 0.1075 0.0 0 CFG=1
M  V30 13 C -2.7472 -4.3956 0.0 0 CFG=2
M  V30 14 N -9.281 -0.6211 0.0 0
M  V30 15 C -7.9791 1.6364 0.0 0 CFG=2
M  V30 16 C -4.0731 -5.1362 0.0 0
M  V30 17 C -1.4692 -5.1362 0.0 0
M  V30 18 C -10.6069 0.1433 0.0 0
M  V30 19 O -9.3049 2.4128 0.0 0
M  V30 20 C -6.701 2.4128 0.0 0
M  V30 21 O -5.399 -4.3717 0.0 0
M  V30 22 N -4.097 -6.6174 0.0 0
M  V30 23 C -1.493 -6.6174 0.0 0
M  V30 24 O -10.6308 1.6722 0.0 0
M  V30 25 C -11.9328 -0.5852 0.0 0 CFG=1
M  V30 26 C -5.4229 -7.3579 0.0 0 CFG=2
M  V30 27 C -0.215 -7.3579 0.0 0
M  V30 28 N -13.2586 0.1791 0.0 0
M  V30 29 C -11.9567 -2.0664 0.0 0
M  V30 30 C -6.7487 -6.5935 0.0 0
M  V30 31 C -5.4468 -8.8391 0.0 0
M  V30 32 O 1.063 -6.5935 0.0 0
M  V30 33 O -0.2388 -8.8391 0.0 0
M  V30 34 C -13.2825 1.7081 0.0 0
M  V30 35 C -10.6786 -2.807 0.0 0
M  V30 36 O -6.5935 -5.0765 0.0 0
M  V30 37 N -8.0746 -7.3221 0.0 0
M  V30 38 C -6.2351 -9.0421 0.0 0
M  V30 39 C -3.9656 -8.863 0.0 0
M  V30 40 O -12.0044 2.4845 0.0 0
M  V30 41 C -14.6084 2.4845 0.0 0 CFG=1
M  V30 42 O -9.4005 -2.0425 0.0 0
M  V30 43 O -10.7025 -4.2881 0.0 0
M  V30 44 C -8.0985 -8.8032 0.0 0 CFG=2
M  V30 45 N -14.6323 4.0134 0.0 0
M  V30 46 C -15.9343 1.7439 0.0 0
M  V30 47 C -9.4244 -9.5438 0.0 0
M  V30 48 C -6.8204 -9.5438 0.0 0
M  V30 49 C -15.9582 4.7779 0.0 0
M  V30 50 C -15.9582 0.2627 0.0 0
M  V30 51 O -9.4483 -11.025 0.0 0
M  V30 52 N -10.7502 -8.7794 0.0 0
M  V30 53 C -5.5423 -8.7794 0.0 0
M  V30 54 O -17.284 4.0492 0.0 0
M  V30 55 C -15.9821 6.3068 0.0 0 CFG=1
M  V30 56 C -17.284 -0.4658 0.0 0
M  V30 57 C -12.0761 -9.5199 0.0 0 CFG=2
M  V30 58 C -5.5662 -7.2504 0.0 0
M  V30 59 N -17.3079 7.0713 0.0 0
M  V30 60 C -14.704 7.0713 0.0 0
M  V30 61 O -18.6099 0.2986 0.0 0
M  V30 62 O -17.3079 -1.9469 0.0 0
M  V30 63 C -12.1 -11.0011 0.0 0
M  V30 64 C -13.402 -8.7435 0.0 0
M  V30 65 O -6.3785 -5.9484 0.0 0
M  V30 66 O -4.1448 -6.8085 0.0 0
M  V30 67 C -18.6338 6.3426 0.0 0
M  V30 68 C -13.4259 6.3426 0.0 0
M  V30 69 O -10.8219 -11.7417 0.0 0
M  V30 70 N -13.4259 -11.7417 0.0 0
M  V30 71 C -14.7279 -9.4841 0.0 0
M  V30 72 O -18.6577 4.8615 0.0 0
M  V30 73 C -19.9597 7.1071 0.0 0 CFG=1
M  V30 74 C -12.1478 7.1071 0.0 0
M  V30 75 C -13.4498 -13.2228 0.0 0 CFG=2
M  V30 76 C -16.0537 -8.7196 0.0 0
M  V30 77 N -21.2855 6.3665 0.0 0
M  V30 78 C -19.9836 8.636 0.0 0
M  V30 79 C -10.8697 6.3665 0.0 0
M  V30 80 C -12.1717 -13.9634 0.0 0
M  V30 81 C -14.7756 -13.9634 0.0 0
M  V30 82 O -16.0776 -7.1907 0.0 0
M  V30 83 O -17.5229 -9.1138 0.0 0
M  V30 84 C -21.3094 4.8854 0.0 0
M  V30 85 C -18.7055 9.4124 0.0 0
M  V30 86 N -9.5916 7.131 0.0 0
M  V30 87 O -10.81 -13.3423 0.0 0
M  V30 88 N -12.1956 -15.4445 0.0 0
M  V30 89 C -14.9787 -15.4326 0.0 0
M  V30 90 C -16.1851 -13.3423 0.0 0
M  V30 91 O -20.0313 4.1448 0.0 0
M  V30 92 C -22.6353 4.1448 0.0 0 CFG=1
M  V30 93 C -18.7294 10.9414 0.0 0
M  V30 94 C -17.4274 8.6719 0.0 0
M  V30 95 C -10.9175 -16.1851 0.0 0 CFG=2
M  V30 96 N -23.9612 4.9212 0.0 0
M  V30 97 C -22.6592 2.6636 0.0 0 CFG=2
M  V30 98 C -9.6394 -15.4087 0.0 0
M  V30 99 C -10.9414 -17.6663 0.0 0
M  V30 100 O -21.3811 1.9231 0.0 0
M  V30 101 C -23.985 1.9231 0.0 0
M  V30 102 O -9.8424 -13.8917 0.0 0
M  V30 103 N -8.3613 -16.1493 0.0 0
M  V30 104 C -9.6633 -18.4068 0.0 0
M  V30 105 C -7.0832 -15.3848 0.0 0 CFG=2
M  V30 106 C -10.0574 -19.8402 0.0 0
M  V30 107 C -8.3852 -17.6424 0.0 0
M  V30 108 C -7.1071 -13.8559 0.0 0
M  V30 109 C -5.8051 -16.1254 0.0 0
M  V30 110 O -8.5166 -13.2348 0.0 0
M  V30 111 N -5.829 -13.0914 0.0 0
M  V30 112 C -4.527 -15.3609 0.0 0
M  V30 113 C -5.8529 -11.5625 0.0 0 CFG=2
M  V30 114 C -3.2489 -16.0896 0.0 0
M  V30 115 C -7.1788 -10.798 0.0 0
M  V30 116 C -4.5748 -10.798 0.0 0
M  V30 117 C -1.9708 -15.3251 0.0 0
M  V30 118 O -8.3971 -11.67 0.0 0
M  V30 119 N -7.2026 -9.2691 0.0 0
M  V30 120 C -4.5987 -9.2691 0.0 0
M  V30 121 N -0.8002 -16.1971 0.0 0
M  V30 122 C -8.5285 -8.5046 0.0 0 CFG=2
M  V30 123 C -3.3206 -8.5046 0.0 0
M  V30 124 C -9.8544 -9.2452 0.0 0
M  V30 125 C -7.8357 -7.1549 0.0 0
M  V30 126 O -2.15 -9.3766 0.0 0
M  V30 127 O -3.1653 -6.9876 0.0 0
M  V30 128 O -9.508 -10.6786 0.0 0
M  V30 129 N -11.1803 -8.4807 0.0 0
M  V30 130 C -12.5061 -9.2213 0.0 0 CFG=2
M  V30 131 C -12.53 -10.7025 0.0 0
M  V30 132 C -13.3184 -7.9193 0.0 0
M  V30 133 O -11.1086 -11.0966 0.0 0
M  V30 134 N -13.8559 -11.443 0.0 0
M  V30 135 C -13.8798 -12.9242 0.0 0 CFG=2
M  V30 136 C -12.6017 -13.6648 0.0 0
M  V30 137 C -15.2056 -13.6648 0.0 0
M  V30 138 O -11.4311 -12.745 0.0 0
M  V30 139 N -12.6256 -15.1459 0.0 0
M  V30 140 C -15.0504 -15.134 0.0 0
M  V30 141 C -16.424 -12.745 0.0 0
M  V30 142 C -11.3475 -15.8865 0.0 0 CFG=2
M  V30 143 C -10.0694 -15.1101 0.0 0
M  V30 144 C -11.3714 -17.3676 0.0 0
M  V30 145 O -9.9141 -13.5931 0.0 0
M  V30 146 N -8.7913 -15.8507 0.0 0
M  V30 147 C -10.0933 -18.1082 0.0 0
M  V30 148 C -7.5132 -15.0862 0.0 0 CFG=2
M  V30 149 S -10.1172 -19.5894 0.0 0
M  V30 150 C -7.5371 -13.5573 0.0 0
M  V30 151 C -6.2351 -15.8268 0.0 0
M  V30 152 C -8.8391 -20.3299 0.0 0
M  V30 153 O -8.7555 -12.6375 0.0 0
M  V30 154 N -6.259 -12.7928 0.0 0
M  V30 155 C -4.957 -15.0504 0.0 0
M  V30 156 C -6.2829 -11.2639 0.0 0 CFG=2
M  V30 157 C -3.6789 -15.7909 0.0 0
M  V30 158 C -7.6088 -10.4994 0.0 0
M  V30 159 C -5.0048 -10.4994 0.0 0
M  V30 160 C -2.4008 -15.0265 0.0 0
M  V30 161 O -9.0183 -11.0728 0.0 0
M  V30 162 N -7.6327 -8.9705 0.0 0
M  V30 163 C -5.0287 -8.9705 0.0 0
M  V30 164 N -1.0391 -15.5998 0.0 0
M  V30 165 C -8.9585 -8.206 0.0 0 CFG=2
M  V30 166 C -3.7506 -8.206 0.0 0
M  V30 167 C -10.2844 -8.9466 0.0 0
M  V30 168 C -8.9824 -6.6771 0.0 0 CFG=2
M  V30 169 O -2.3889 -8.7794 0.0 0
M  V30 170 O -3.9537 -6.689 0.0 0
M  V30 171 O -10.6786 -10.38 0.0 0
M  V30 172 N -11.6103 -8.1821 0.0 0
M  V30 173 C -7.7043 -5.9126 0.0 0
M  V30 174 C -10.3083 -5.9126 0.0 0
M  V30 175 C -12.9361 -8.9107 0.0 0 CFG=2
M  V30 176 C -7.9074 -4.3956 0.0 0
M  V30 177 C -12.96 -10.3919 0.0 0
M  V30 178 C -14.262 -8.1463 0.0 0
M  V30 179 O -11.9089 -11.4072 0.0 0
M  V30 180 O -14.489 -10.4158 0.0 0
M  V30 181 C -15.5879 -8.8869 0.0 0
M  V30 182 C -16.9137 -8.1224 0.0 0
M  V30 183 C -18.2396 -8.863 0.0 0
M  V30 184 N -19.5655 -8.0866 0.0 0
M  V30 END ATOM
M  V30 BEGIN BOND
M  V30 1 1 1 2
M  V30 2 1 1 3
M  V30 3 1 2 4
M  V30 4 1 4 5
M  V30 5 1 5 6 CFG=1
M  V30 6 1 5 7
M  V30 7 1 6 8
M  V30 8 2 7 9
M  V30 9 1 7 10
M  V30 10 2 8 11
M  V30 11 1 8 12
M  V30 12 1 13 10 CFG=1
M  V30 13 1 12 14 CFG=1
M  V30 14 1 12 15
M  V30 15 1 13 16
M  V30 16 1 13 17
M  V30 17 1 14 18
M  V30 18 1 15 19 CFG=3
M  V30 19 1 15 20
M  V30 20 2 16 21
M  V30 21 1 16 22
M  V30 22 1 17 23
M  V30 23 2 18 24
M  V30 24 1 18 25
M  V30 25 1 26 22 CFG=1
M  V30 26 1 23 27
M  V30 27 1 25 28 CFG=3
M  V30 28 1 25 29
M  V30 29 1 26 30
M  V30 30 1 26 31
M  V30 31 2 27 32
M  V30 32 1 27 33
M  V30 33 1 28 34
M  V30 34 1 29 35
M  V30 35 2 30 36
M  V30 36 1 30 37
M  V30 37 1 31 38
M  V30 38 1 31 39
M  V30 39 2 34 40
M  V30 40 1 34 41
M  V30 41 2 35 42
M  V30 42 1 35 43
M  V30 43 1 44 37 CFG=1
M  V30 44 1 41 45 CFG=3
M  V30 45 1 41 46
M  V30 46 1 44 47
M  V30 47 1 44 48
M  V30 48 1 45 49
M  V30 49 1 46 50
M  V30 50 2 47 51
M  V30 51 1 47 52
M  V30 52 1 48 53
M  V30 53 2 49 54
M  V30 54 1 49 55
M  V30 55 1 50 56
M  V30 56 1 57 52 CFG=3
M  V30 57 1 53 58
M  V30 58 1 55 59 CFG=1
M  V30 59 1 55 60
M  V30 60 2 56 61
M  V30 61 1 56 62
M  V30 62 1 57 63
M  V30 63 1 57 64
M  V30 64 2 58 65
M  V30 65 1 58 66
M  V30 66 1 59 67
M  V30 67 1 60 68
M  V30 68 2 63 69
M  V30 69 1 63 70
M  V30 70 1 64 71
M  V30 71 2 67 72
M  V30 72 1 67 73
M  V30 73 1 68 74
M  V30 74 1 75 70 CFG=3
M  V30 75 1 71 76
M  V30 76 1 73 77 CFG=1
M  V30 77 1 73 78
M  V30 78 1 74 79
M  V30 79 1 75 80
M  V30 80 1 75 81
M  V30 81 2 76 82
M  V30 82 1 76 83
M  V30 83 1 77 84
M  V30 84 1 78 85
M  V30 85 1 79 86
M  V30 86 2 80 87
M  V30 87 1 80 88
M  V30 88 1 81 89
M  V30 89 1 81 90
M  V30 90 2 84 91
M  V30 91 1 84 92
M  V30 92 1 85 93
M  V30 93 1 85 94
M  V30 94 1 95 88 CFG=3
M  V30 95 1 92 96 CFG=3
M  V30 96 1 92 97
M  V30 97 1 95 98
M  V30 98 1 95 99
M  V30 99 1 97 100 CFG=3
M  V30 100 1 97 101
M  V30 101 2 98 102
M  V30 102 1 98 103
M  V30 103 1 99 104
M  V30 104 1 105 103 CFG=3
M  V30 105 1 104 106
M  V30 106 1 104 107
M  V30 107 1 105 108
M  V30 108 1 105 109
M  V30 109 2 108 110
M  V30 110 1 108 111
M  V30 111 1 109 112
M  V30 112 1 113 111 CFG=3
M  V30 113 1 112 114
M  V30 114 1 113 115
M  V30 115 1 113 116
M  V30 116 1 114 117
M  V30 117 2 115 118
M  V30 118 1 115 119
M  V30 119 1 116 120
M  V30 120 1 117 121
M  V30 121 1 122 119 CFG=3
M  V30 122 1 120 123
M  V30 123 1 122 124
M  V30 124 1 122 125
M  V30 125 2 123 126
M  V30 126 1 123 127
M  V30 127 2 124 128
M  V30 128 1 124 129
M  V30 129 1 130 129 CFG=3
M  V30 130 1 130 131
M  V30 131 1 130 132
M  V30 132 2 131 133
M  V30 133 1 131 134
M  V30 134 1 135 134 CFG=3
M  V30 135 1 135 136
M  V30 136 1 135 137
M  V30 137 2 136 138
M  V30 138 1 136 139
M  V30 139 1 137 140
M  V30 140 1 137 141
M  V30 141 1 142 139 CFG=3
M  V30 142 1 142 143
M  V30 143 1 142 144
M  V30 144 2 143 145
M  V30 145 1 143 146
M  V30 146 1 144 147
M  V30 147 1 148 146 CFG=3
M  V30 148 1 147 149
M  V30 149 1 148 150
M  V30 150 1 148 151
M  V30 151 1 149 152
M  V30 152 2 150 153
M  V30 153 1 150 154
M  V30 154 1 151 155
M  V30 155 1 156 154 CFG=3
M  V30 156 1 155 157
M  V30 157 1 156 158
M  V30 158 1 156 159
M  V30 159 1 157 160
M  V30 160 2 158 161
M  V30 161 1 158 162
M  V30 162 1 159 163
M  V30 163 1 160 164
M  V30 164 1 165 162 CFG=3
M  V30 165 1 163 166
M  V30 166 1 165 167
M  V30 167 1 165 168
M  V30 168 2 166 169
M  V30 169 1 166 170
M  V30 170 2 167 171
M  V30 171 1 167 172
M  V30 172 1 168 173
M  V30 173 1 168 174 CFG=1
M  V30 174 1 175 172 CFG=3
M  V30 175 1 173 176
M  V30 176 1 175 177
M  V30 177 1 175 178
M  V30 178 2 177 179
M  V30 179 1 177 180
M  V30 180 1 178 181
M  V30 181 1 181 182
M  V30 182 1 182 183
M  V30 183 1 183 184
M  V30 END BOND
M  V30 BEGIN COLLECTION
M  V30 MDLV30/STEABS ATOMS=(26 5 12 13 15 25 26 41 44 55 57 73 75 92 95 97 105 113 122 130 135 142 148 156 165 168 175)
M  V30 END COLLECTION
M  V30 END CTAB
M  END
>  <PASS_MNA_COUNT>
635

>  <PEPTIDE>
TLKEDTMEVEEVLKEAAVMKEIK

>  <AA_MUTATION>
p.F283V

>  <PASS_MNA_NEW_COUNT>
1

>  <PASS_ACTIVITY_SPECTRUM>
0,671  0,055  Imatinib

>  <POSITION>
283

$$$$
Compound 34
Actelion Java MolfileCreator 2.0

  0  0  0  0  0  0              0 V3000
M  V30 BEGIN CTAB
M  V30 COUNTS 175 179 0 0 0
M  V30 BEGIN ATOM
M  V30 1 S 0.0 0.0 0.0 0
M  V30 2 C -0.7648 -1.2787 0.0 0
M  V30 3 C -0.7648 1.3265 0.0 0
M  V30 4 C -0.0239 -2.5574 0.0 0
M  V30 5 C -0.7887 -3.8362 0.0 0 CFG=2
M  V30 6 N -0.0478 -5.1149 0.0 0
M  V30 7 C -2.3184 -3.8123 0.0 0
M  V30 8 C -0.8246 -6.3936 0.0 0
M  V30 9 O -3.0833 -5.091 0.0 0
M  V30 10 N -3.0833 -2.4857 0.0 0
M  V30 11 O -2.3065 -5.9992 0.0 0
M  V30 12 C -0.0836 -7.6724 0.0 0 CFG=1
M  V30 13 C -4.613 -2.4618 0.0 0 CFG=2
M  V30 14 N -0.8485 -8.9511 0.0 0
M  V30 15 C 1.3982 -7.6485 0.0 0
M  V30 16 C -5.3778 -3.7405 0.0 0
M  V30 17 C -5.3778 -1.1353 0.0 0 CFG=2
M  V30 18 C -2.3782 -8.9272 0.0 0
M  V30 19 C 2.1272 -6.3219 0.0 0
M  V30 20 O -4.362 -4.7922 0.0 0
M  V30 21 N -6.9075 -3.7166 0.0 0
M  V30 22 O -4.6488 0.1912 0.0 0
M  V30 23 C -6.8597 -1.4818 0.0 0
M  V30 24 O -3.4418 -7.8277 0.0 0
M  V30 25 C -3.143 -10.2059 0.0 0 CFG=1
M  V30 26 C 3.6091 -6.298 0.0 0
M  V30 27 C 1.3623 -4.9954 0.0 0
M  V30 28 C -7.6724 -4.9954 0.0 0
M  V30 29 N -2.4021 -11.4847 0.0 0
M  V30 30 C -4.6727 -10.182 0.0 0
M  V30 31 C -9.2021 -4.9715 0.0 0
M  V30 32 C -3.1669 -12.7634 0.0 0
M  V30 33 C -5.4376 -11.4608 0.0 0
M  V30 34 O -10.2657 -3.872 0.0 0
M  V30 35 N -9.9789 -6.2502 0.0 0
M  V30 36 O -2.1511 -13.8151 0.0 0
M  V30 37 C -4.6966 -12.7395 0.0 0 CFG=1
M  V30 38 C -6.9673 -11.4369 0.0 0
M  V30 39 C -11.5086 -6.2263 0.0 0 CFG=2
M  V30 40 N -5.4615 -14.0182 0.0 0
M  V30 41 C -5.4615 -11.4129 0.0 0
M  V30 42 N -7.7321 -12.7156 0.0 0
M  V30 43 C -12.2734 -4.8998 0.0 0
M  V30 44 C -12.2734 -7.505 0.0 0
M  V30 45 C -4.7205 -15.297 0.0 0
M  V30 46 O -5.1746 -10.6481 0.0 0
M  V30 47 C -9.2618 -12.6917 0.0 0
M  V30 48 O -11.879 -3.4298 0.0 0
M  V30 49 N -13.8031 -4.8759 0.0 0
M  V30 50 C -13.8031 -7.4811 0.0 0
M  V30 51 O -3.2864 -15.6435 0.0 0
M  V30 52 C -5.4854 -16.5757 0.0 0 CFG=1
M  V30 53 N -10.0386 -11.3651 0.0 0
M  V30 54 N -10.0386 -13.9704 0.0 0
M  V30 55 C -14.568 -3.5493 0.0 0 CFG=2
M  V30 56 O -14.8667 -6.3817 0.0 0
M  V30 57 O -14.568 -8.7599 0.0 0
M  V30 58 N -4.7564 -17.8544 0.0 0
M  V30 59 C -7.0151 -16.5518 0.0 0
M  V30 60 C -13.827 -2.2228 0.0 0
M  V30 61 C -16.0977 -3.5254 0.0 0 CFG=2
M  V30 62 C -3.2745 -17.8305 0.0 0
M  V30 63 C -7.7799 -15.2252 0.0 0
M  V30 64 O -12.3451 -2.1989 0.0 0
M  V30 65 N -14.5919 -0.8963 0.0 0
M  V30 66 C -16.8625 -4.8042 0.0 0
M  V30 67 C -16.8625 -2.1989 0.0 0
M  V30 68 O -2.2586 -16.731 0.0 0
M  V30 69 C -2.5335 -19.1093 0.0 0
M  V30 70 C -9.3096 -15.2013 0.0 0
M  V30 71 C -6.7641 -14.1258 0.0 0
M  V30 72 C -13.8629 0.4302 0.0 0 CFG=2
M  V30 73 C -18.3922 -4.7803 0.0 0
M  V30 74 N -1.0516 -19.0854 0.0 0
M  V30 75 C -12.381 0.4541 0.0 0
M  V30 76 C -14.6277 1.7567 0.0 0
M  V30 77 C -0.3107 -20.3641 0.0 0
M  V30 78 O -11.64 -0.8246 0.0 0
M  V30 79 N -11.64 1.7806 0.0 0
M  V30 80 C -13.8868 3.0833 0.0 0
M  V30 81 O -1.0755 -21.6428 0.0 0
M  V30 82 C 1.1711 -20.3402 0.0 0 CFG=1
M  V30 83 C -10.1581 1.8045 0.0 0 CFG=2
M  V30 84 C -12.4049 3.1072 0.0 0
M  V30 85 C -14.6516 4.4098 0.0 0
M  V30 86 N 1.9121 -19.0136 0.0 0
M  V30 87 C 1.9121 -21.6189 0.0 0
M  V30 88 C -9.4172 0.5258 0.0 0
M  V30 89 C -9.4172 3.1311 0.0 0 CFG=2
M  V30 90 C -11.6639 4.4337 0.0 0
M  V30 91 C -13.9107 5.7363 0.0 0
M  V30 92 C 1.1472 -17.6871 0.0 0
M  V30 93 C 3.394 -21.595 0.0 0
M  V30 94 O -10.182 -0.7528 0.0 0
M  V30 95 N -7.9353 0.5497 0.0 0
M  V30 96 O -10.182 4.4576 0.0 0
M  V30 97 C -7.9353 3.155 0.0 0
M  V30 98 C -12.4288 5.7602 0.0 0
M  V30 99 O -0.3346 -18.0337 0.0 0
M  V30 100 C 1.8882 -16.3606 0.0 0 CFG=1
M  V30 101 C 4.1349 -22.8738 0.0 0
M  V30 102 C 4.1349 -20.2685 0.0 0
M  V30 103 C -7.1943 -0.7289 0.0 0 CFG=2
M  V30 104 O -11.6878 7.0868 0.0 0
M  V30 105 N 3.3701 -16.3367 0.0 0
M  V30 106 C 1.1114 -15.034 0.0 0
M  V30 107 C 5.6168 -22.8499 0.0 0
M  V30 108 C 5.6168 -20.2446 0.0 0
M  V30 109 C -7.9592 -2.0077 0.0 0
M  V30 110 C -5.7602 -0.3346 0.0 0
M  V30 111 C 1.8523 -13.7075 0.0 0
M  V30 112 C 6.3458 -21.5233 0.0 0
M  V30 113 O -6.9434 -3.0594 0.0 0
M  V30 114 N -9.4889 -1.9838 0.0 0
M  V30 115 O 3.3342 -13.6836 0.0 0
M  V30 116 O 1.4101 -12.2376 0.0 0
M  V30 117 C -10.2537 -3.2625 0.0 0 CFG=2
M  V30 118 C -9.5128 -4.5412 0.0 0
M  V30 119 C -11.7834 -3.2386 0.0 0
M  V30 120 O -9.955 -5.9634 0.0 0
M  V30 121 N -8.0309 -4.5173 0.0 0
M  V30 122 C -12.5483 -4.5173 0.0 0
M  V30 123 C -7.2899 -5.7961 0.0 0 CFG=2
M  V30 124 N -11.9507 -5.8678 0.0 0
M  V30 125 C -14.066 -4.6488 0.0 0
M  V30 126 C -8.0548 -7.0748 0.0 0
M  V30 127 C -5.808 -5.7722 0.0 0
M  V30 128 C -13.0861 -6.8477 0.0 0
M  V30 129 N -14.4006 -6.0949 0.0 0
M  V30 130 O -9.5845 -7.0509 0.0 0
M  V30 131 N -7.3138 -8.3535 0.0 0
M  V30 132 C -8.0906 -9.6323 0.0 0
M  V30 133 C -7.3497 -10.911 0.0 0
M  V30 134 O -5.8678 -10.8871 0.0 0
M  V30 135 N -8.1145 -12.1898 0.0 0
M  V30 136 C -7.3736 -13.4685 0.0 0 CFG=2
M  V30 137 C -5.8917 -13.4446 0.0 0
M  V30 138 C -8.4372 -14.5202 0.0 0
M  V30 139 O -5.4973 -11.9746 0.0 0
M  V30 140 N -5.1507 -14.7233 0.0 0
M  V30 141 C -3.6688 -14.6994 0.0 0 CFG=2
M  V30 142 C -2.9279 -13.3729 0.0 0
M  V30 143 C -2.9279 -15.9781 0.0 0
M  V30 144 O -3.9915 -12.2734 0.0 0
M  V30 145 N -1.446 -13.349 0.0 0
M  V30 146 C -1.446 -15.9542 0.0 0
M  V30 147 C -0.717 -12.0224 0.0 0 CFG=2
M  V30 148 C -0.717 -17.233 0.0 0
M  V30 149 C -1.4818 -10.6959 0.0 0
M  V30 150 C 0.7648 -11.9985 0.0 0
M  V30 151 C 0.7648 -17.2091 0.0 0
M  V30 152 O -2.9637 -11.0425 0.0 0
M  V30 153 N -0.7409 -9.3694 0.0 0
M  V30 154 C 1.4938 -10.672 0.0 0
M  V30 155 N 1.7806 -18.2607 0.0 0
M  V30 156 C -1.3862 -7.9711 0.0 0 CFG=2
M  V30 157 C 0.7289 -9.1901 0.0 0
M  V30 158 C 2.9757 -10.6481 0.0 0
M  V30 159 C 0.7289 -9.3455 0.0 0
M  V30 160 C -2.8801 -7.6365 0.0 0
M  V30 161 C -0.2987 -6.9434 0.0 0
M  V30 162 C 1.0158 -7.6963 0.0 0
M  V30 163 C 3.7166 -9.3216 0.0 0
M  V30 164 C 1.4699 -8.0189 0.0 0
M  V30 165 O -4.1469 -8.4492 0.0 0
M  V30 166 N -3.3701 -6.1785 0.0 0
M  V30 167 C 2.9398 -7.995 0.0 0
M  V30 168 C -4.8639 -5.8439 0.0 0 CFG=2
M  V30 169 C -5.8917 -6.9314 0.0 0
M  V30 170 C -5.3539 -4.3859 0.0 0 CFG=2
M  V30 171 O -7.3855 -6.5968 0.0 0
M  V30 172 O -5.2702 -8.2699 0.0 0
M  V30 173 C -4.3739 -3.2506 0.0 0
M  V30 174 C -6.8477 -4.0513 0.0 0
M  V30 175 C -4.5054 -1.7209 0.0 0
M  V30 END ATOM
M  V30 BEGIN BOND
M  V30 1 1 1 2
M  V30 2 1 1 3
M  V30 3 1 2 4
M  V30 4 1 4 5
M  V30 5 1 5 6 CFG=3
M  V30 6 1 5 7
M  V30 7 1 6 8
M  V30 8 2 7 9
M  V30 9 1 7 10
M  V30 10 2 8 11
M  V30 11 1 8 12
M  V30 12 1 13 10 CFG=3
M  V30 13 1 12 14 CFG=3
M  V30 14 1 12 15
M  V30 15 1 13 16
M  V30 16 1 13 17
M  V30 17 1 14 18
M  V30 18 1 15 19
M  V30 19 2 16 20
M  V30 20 1 16 21
M  V30 21 1 17 22 CFG=1
M  V30 22 1 17 23
M  V30 23 2 18 24
M  V30 24 1 18 25
M  V30 25 1 19 26
M  V30 26 1 19 27
M  V30 27 1 21 28
M  V30 28 1 25 29 CFG=1
M  V30 29 1 25 30
M  V30 30 1 28 31
M  V30 31 1 29 32
M  V30 32 1 30 33
M  V30 33 2 31 34
M  V30 34 1 31 35
M  V30 35 2 32 36
M  V30 36 1 32 37
M  V30 37 1 33 38
M  V30 38 1 39 35 CFG=1
M  V30 39 1 37 40 CFG=1
M  V30 40 1 37 41
M  V30 41 1 38 42
M  V30 42 1 39 43
M  V30 43 1 39 44
M  V30 44 1 40 45
M  V30 45 1 41 46
M  V30 46 1 42 47
M  V30 47 2 43 48
M  V30 48 1 43 49
M  V30 49 1 44 50
M  V30 50 2 45 51
M  V30 51 1 45 52
M  V30 52 2 47 53
M  V30 53 1 47 54
M  V30 54 1 55 49 CFG=1
M  V30 55 2 50 56
M  V30 56 1 50 57
M  V30 57 1 52 58 CFG=1
M  V30 58 1 52 59
M  V30 59 1 55 60
M  V30 60 1 55 61
M  V30 61 1 58 62
M  V30 62 1 59 63
M  V30 63 2 60 64
M  V30 64 1 60 65
M  V30 65 1 61 66
M  V30 66 1 61 67 CFG=3
M  V30 67 2 62 68
M  V30 68 1 62 69
M  V30 69 1 63 70
M  V30 70 1 63 71
M  V30 71 1 72 65 CFG=1
M  V30 72 1 66 73
M  V30 73 1 69 74
M  V30 74 1 72 75
M  V30 75 1 72 76
M  V30 76 1 74 77
M  V30 77 2 75 78
M  V30 78 1 75 79
M  V30 79 1 76 80
M  V30 80 2 77 81
M  V30 81 1 77 82
M  V30 82 1 83 79 CFG=1
M  V30 83 2 80 84
M  V30 84 1 80 85
M  V30 85 1 82 86 CFG=1
M  V30 86 1 82 87
M  V30 87 1 83 88
M  V30 88 1 83 89
M  V30 89 1 84 90
M  V30 90 2 85 91
M  V30 91 1 86 92
M  V30 92 1 87 93
M  V30 93 2 88 94
M  V30 94 1 88 95
M  V30 95 1 89 96 CFG=3
M  V30 96 1 89 97
M  V30 97 2 90 98
M  V30 98 2 92 99
M  V30 99 1 92 100
M  V30 100 2 93 101
M  V30 101 1 93 102
M  V30 102 1 103 95 CFG=1
M  V30 103 1 98 104
M  V30 104 1 100 105 CFG=3
M  V30 105 1 100 106
M  V30 106 1 101 107
M  V30 107 2 102 108
M  V30 108 1 103 109
M  V30 109 1 103 110
M  V30 110 1 106 111
M  V30 111 2 107 112
M  V30 112 2 109 113
M  V30 113 1 109 114
M  V30 114 2 111 115
M  V30 115 1 111 116
M  V30 116 1 117 114 CFG=3
M  V30 117 1 117 118
M  V30 118 1 117 119
M  V30 119 2 118 120
M  V30 120 1 118 121
M  V30 121 1 119 122
M  V30 122 1 123 121 CFG=1
M  V30 123 1 122 124
M  V30 124 2 122 125
M  V30 125 1 123 126
M  V30 126 1 123 127
M  V30 127 2 124 128
M  V30 128 1 125 129
M  V30 129 2 126 130
M  V30 130 1 126 131
M  V30 131 1 131 132
M  V30 132 1 132 133
M  V30 133 2 133 134
M  V30 134 1 133 135
M  V30 135 1 136 135 CFG=3
M  V30 136 1 136 137
M  V30 137 1 136 138
M  V30 138 2 137 139
M  V30 139 1 137 140
M  V30 140 1 141 140 CFG=3
M  V30 141 1 141 142
M  V30 142 1 141 143
M  V30 143 2 142 144
M  V30 144 1 142 145
M  V30 145 1 143 146
M  V30 146 1 147 145 CFG=3
M  V30 147 1 146 148
M  V30 148 1 147 149
M  V30 149 1 147 150
M  V30 150 1 148 151
M  V30 151 2 149 152
M  V30 152 1 149 153
M  V30 153 1 150 154
M  V30 154 1 151 155
M  V30 155 1 153 156
M  V30 156 1 153 157
M  V30 157 2 154 158
M  V30 158 1 154 159
M  V30 159 1 156 160 CFG=3
M  V30 160 1 156 161
M  V30 161 1 157 162
M  V30 162 1 158 163
M  V30 163 2 159 164
M  V30 164 2 160 165
M  V30 165 1 160 166
M  V30 166 2 163 167
M  V30 167 1 168 166 CFG=3
M  V30 168 1 168 169
M  V30 169 1 168 170
M  V30 170 2 169 171
M  V30 171 1 169 172
M  V30 172 1 170 173
M  V30 173 1 170 174 CFG=1
M  V30 174 1 173 175
M  V30 175 1 91 98
M  V30 176 1 108 112
M  V30 177 1 128 129
M  V30 178 1 161 162
M  V30 179 1 164 167
M  V30 END BOND
M  V30 BEGIN COLLECTION
M  V30 MDLV30/STEABS ATOMS=(24 5 12 13 17 25 37 39 52 55 61 72 82 83 89 100 103 117 123 136 141 147 156 168 170)
M  V30 END COLLECTION
M  V30 END CTAB
M  END
>  <PASS_MNA_COUNT>
1002

>  <PEPTIDE>
DFGLSRLMTGDIYTAHAGAKFPI

>  <AA_MUTATION>
p.T392I

>  <PASS_MNA_NEW_COUNT>
17

>  <PASS_ACTIVITY_SPECTRUM>
0,671  0,055  Imatinib

>  <POSITION>
392

$$$$
Compound 35
Actelion Java MolfileCreator 2.0

  0  0  0  0  0  0              0 V3000
M  V30 BEGIN CTAB
M  V30 COUNTS 181 181 0 0 0
M  V30 BEGIN ATOM
M  V30 1 S 0.0 0.0 0.0 0
M  V30 2 C -0.7639 1.3248 0.0 0
M  V30 3 C 1.4323 0.3938 0.0 0
M  V30 4 C -2.2917 1.3487 0.0 0
M  V30 5 C -3.0556 2.6736 0.0 0 CFG=2
M  V30 6 N -4.5834 2.6975 0.0 0
M  V30 7 C -2.3155 3.9985 0.0 0
M  V30 8 C -5.3473 4.0224 0.0 0
M  V30 9 O -3.0794 5.3234 0.0 0
M  V30 10 O -0.8355 4.0224 0.0 0
M  V30 11 O -4.3327 5.1205 0.0 0
M  V30 12 C -6.8751 4.0463 0.0 0 CFG=1
M  V30 13 N -7.6509 2.7691 0.0 0
M  V30 14 C -7.6509 5.3712 0.0 0
M  V30 15 C -6.9109 1.492 0.0 0
M  V30 16 C -6.6364 6.4693 0.0 0
M  V30 17 C -9.1668 5.216 0.0 0
M  V30 18 O -5.4786 1.1458 0.0 0
M  V30 19 C -7.6748 0.2148 0.0 0 CFG=1
M  V30 20 N -9.2026 0.2387 0.0 0
M  V30 21 C -6.9348 -1.0623 0.0 0
M  V30 22 C -9.9665 1.5636 0.0 0
M  V30 23 O -9.2265 2.8885 0.0 0
M  V30 24 C -11.4943 1.5874 0.0 0 CFG=1
M  V30 25 N -12.2582 2.9123 0.0 0
M  V30 26 C -12.2582 0.3103 0.0 0
M  V30 27 C -11.5182 4.2372 0.0 0
M  V30 28 O -10.0381 4.2611 0.0 0
M  V30 29 C -12.294 5.5621 0.0 0 CFG=1
M  V30 30 N -11.554 6.887 0.0 0
M  V30 31 C -13.8219 5.586 0.0 0
M  V30 32 C -10.0739 6.9109 0.0 0
M  V30 33 C -14.5858 4.3089 0.0 0
M  V30 34 O -9.501 5.5502 0.0 0
M  V30 35 C -9.3339 8.2358 0.0 0 CFG=1
M  V30 36 C -16.1136 4.3327 0.0 0
M  V30 37 N -7.8538 8.2597 0.0 0
M  V30 38 C -10.0978 9.5607 0.0 0
M  V30 39 O -16.8775 5.6576 0.0 0
M  V30 40 O -16.8775 3.0556 0.0 0
M  V30 41 C -7.1138 6.9825 0.0 0
M  V30 42 C -11.6256 9.5846 0.0 0
M  V30 43 O -8.1761 5.9322 0.0 0
M  V30 44 C -5.6338 7.0064 0.0 0 CFG=1
M  V30 45 C -12.3895 10.9095 0.0 0
M  V30 46 N -4.8937 5.7292 0.0 0
M  V30 47 C -4.8937 8.3313 0.0 0
M  V30 48 C -13.9173 10.9333 0.0 0
M  V30 49 C -5.6576 4.4521 0.0 0
M  V30 50 C -5.6576 9.6562 0.0 0
M  V30 51 N -14.6813 12.2582 0.0 0
M  V30 52 O -7.1377 4.846 0.0 0
M  V30 53 C -4.9176 3.1749 0.0 0 CFG=1
M  V30 54 C -4.9176 10.9811 0.0 0
M  V30 55 C -7.1854 9.6801 0.0 0
M  V30 56 N -3.4375 3.1988 0.0 0
M  V30 57 C -5.6815 1.8978 0.0 0
M  V30 58 C -2.6975 1.9216 0.0 0
M  V30 59 C -4.9415 0.6206 0.0 0
M  V30 60 O -2.9481 1.1816 0.0 0
M  V30 61 C -1.2174 1.9455 0.0 0 CFG=1
M  V30 62 C -3.4614 0.6445 0.0 0
M  V30 63 C -5.7054 -0.6564 0.0 0
M  V30 64 N -0.4774 3.2704 0.0 0
M  V30 65 C -0.4774 0.6684 0.0 0
M  V30 66 C -2.7214 -0.6326 0.0 0
M  V30 67 C -4.9653 -1.9336 0.0 0
M  V30 68 C 1.0026 3.2943 0.0 0
M  V30 69 C 1.0026 0.6922 0.0 0
M  V30 70 C -3.4853 -1.9097 0.0 0
M  V30 71 O 1.7426 2.0171 0.0 0
M  V30 72 C 1.7426 4.6192 0.0 0 CFG=1
M  V30 73 C 1.7426 -0.5848 0.0 0
M  V30 74 N 3.2227 4.6431 0.0 0
M  V30 75 C 0.9787 5.9441 0.0 0
M  V30 76 O 0.9787 -1.862 0.0 0
M  V30 77 O 3.2227 -0.5609 0.0 0
M  V30 78 C 3.9627 3.3659 0.0 0
M  V30 79 C -0.549 5.968 0.0 0
M  V30 80 O 3.1988 2.0888 0.0 0
M  V30 81 C 5.4428 3.3898 0.0 0 CFG=1
M  V30 82 C -1.3129 7.2929 0.0 0
M  V30 83 N 6.1828 4.7147 0.0 0
M  V30 84 C 6.1828 2.1126 0.0 0
M  V30 85 O -0.5729 8.6178 0.0 0
M  V30 86 O -2.8407 7.3167 0.0 0
M  V30 87 C 5.4189 6.0396 0.0 0
M  V30 88 C 7.6629 2.1365 0.0 0
M  V30 89 C 5.4189 0.8355 0.0 0
M  V30 90 O 3.8911 6.0634 0.0 0
M  V30 91 C 6.1589 7.3645 0.0 0 CFG=1
M  V30 92 N 7.639 7.3883 0.0 0
M  V30 93 C 5.395 8.6894 0.0 0
M  V30 94 C 8.379 8.7132 0.0 0
M  V30 95 C 6.1351 10.0143 0.0 0
M  V30 96 O 7.6151 10.0381 0.0 0
M  V30 97 C 9.8591 8.7371 0.0 0 CFG=1
M  V30 98 C 5.3712 11.3392 0.0 0
M  V30 99 N 10.5991 7.46 0.0 0
M  V30 100 C 10.5991 10.062 0.0 0
M  V30 101 O 3.8433 11.363 0.0 0
M  V30 102 N 6.1112 12.6641 0.0 0
M  V30 103 C 9.8352 6.1828 0.0 0
M  V30 104 C 12.0792 10.0859 0.0 0
M  V30 105 O 8.3074 6.2067 0.0 0
M  V30 106 C 10.5753 4.9057 0.0 0 CFG=1
M  V30 107 S 12.8192 8.8087 0.0 0
M  V30 108 N 12.0553 4.9295 0.0 0
M  V30 109 C 9.8114 3.6285 0.0 0 CFG=2
M  V30 110 C 14.2993 8.8326 0.0 0
M  V30 111 C 12.7954 3.6524 0.0 0
M  V30 112 O 8.2835 3.6524 0.0 0
M  V30 113 C 10.5514 2.3513 0.0 0
M  V30 114 O 12.0315 2.3752 0.0 0
M  V30 115 C 14.2754 3.6762 0.0 0 CFG=1
M  V30 116 N 15.0155 5.0011 0.0 0
M  V30 117 C 15.0155 2.3991 0.0 0
M  V30 118 C 16.4955 5.025 0.0 0
M  V30 119 C 14.2516 1.1219 0.0 0
M  V30 120 O 17.2356 3.7479 0.0 0
M  V30 121 C 17.2356 6.3499 0.0 0 CFG=1
M  V30 122 O 12.7237 1.1458 0.0 0
M  V30 123 O 14.9916 -0.1551 0.0 0
M  V30 124 N 16.4717 7.6748 0.0 0
M  V30 125 C 18.7156 6.3738 0.0 0
M  V30 126 C 17.2117 8.9997 0.0 0
M  V30 127 C 19.4557 7.6987 0.0 0
M  V30 128 O 18.6918 9.0236 0.0 0
M  V30 129 C 16.4478 10.3246 0.0 0 CFG=1
M  V30 130 C 20.9357 7.7226 0.0 0
M  V30 131 N 17.1878 11.6495 0.0 0
M  V30 132 C 14.92 10.3485 0.0 0
M  V30 133 O 21.6758 6.4454 0.0 0
M  V30 134 O 21.6758 9.0475 0.0 0
M  V30 135 C 16.4239 12.9744 0.0 0
M  V30 136 C 14.1561 11.6734 0.0 0
M  V30 137 O 14.8961 12.9983 0.0 0
M  V30 138 C 17.1639 14.2993 0.0 0 CFG=1
M  V30 139 C 12.6283 11.6972 0.0 0
M  V30 140 N 16.4 15.6242 0.0 0
M  V30 141 C 18.644 14.3232 0.0 0
M  V30 142 C 11.8644 13.0221 0.0 0
M  V30 143 C 14.8722 15.6481 0.0 0
M  V30 144 C 19.384 13.046 0.0 0
M  V30 145 N 10.3365 13.046 0.0 0
M  V30 146 O 14.1083 14.3709 0.0 0
M  V30 147 C 14.1083 16.973 0.0 0 CFG=1
M  V30 148 C 20.8641 13.0699 0.0 0
M  V30 149 C 18.6201 11.7689 0.0 0
M  V30 150 N 14.8484 18.2979 0.0 0
M  V30 151 C 12.5805 16.9968 0.0 0 CFG=2
M  V30 152 C 14.0845 19.6228 0.0 0
M  V30 153 O 11.8166 15.7197 0.0 0
M  V30 154 C 11.8166 18.3217 0.0 0
M  V30 155 O 12.5566 19.6466 0.0 0
M  V30 156 C 14.8245 20.9477 0.0 0 CFG=1
M  V30 157 N 16.3045 20.9715 0.0 0
M  V30 158 C 14.0606 22.2726 0.0 0
M  V30 159 C 17.0446 19.6944 0.0 0
M  V30 160 C 14.8006 23.5975 0.0 0
M  V30 161 O 16.2807 18.4172 0.0 0
M  V30 162 C 18.5246 19.7183 0.0 0 CFG=1
M  V30 163 C 14.0367 24.9224 0.0 0
M  V30 164 N 19.2647 21.0431 0.0 0
M  V30 165 C 19.2647 18.4411 0.0 0
M  V30 166 C 14.7767 26.2473 0.0 0
M  V30 167 C 18.5008 22.368 0.0 0
M  V30 168 C 20.7447 18.465 0.0 0
M  V30 169 C 18.5008 17.1639 0.0 0
M  V30 170 N 14.0128 27.5721 0.0 0
M  V30 171 O 16.973 22.3919 0.0 0
M  V30 172 C 19.2408 23.6929 0.0 0 CFG=1
M  V30 173 N 20.7209 23.7168 0.0 0
M  V30 174 C 18.4769 25.0178 0.0 0
M  V30 175 C 21.4609 25.0417 0.0 0
M  V30 176 O 20.697 26.3666 0.0 0
M  V30 177 C 22.941 25.0656 0.0 0 CFG=1
M  V30 178 N 23.681 23.7884 0.0 0
M  V30 179 C 23.681 26.3905 0.0 0
M  V30 180 C 25.1611 26.4144 0.0 0
M  V30 181 C 22.9171 27.7154 0.0 0
M  V30 END ATOM
M  V30 BEGIN BOND
M  V30 1 1 1 2
M  V30 2 1 1 3
M  V30 3 1 2 4
M  V30 4 1 4 5
M  V30 5 1 5 6 CFG=3
M  V30 6 1 5 7
M  V30 7 1 6 8
M  V30 8 2 7 9
M  V30 9 1 7 10
M  V30 10 2 8 11
M  V30 11 1 8 12
M  V30 12 1 12 13 CFG=1
M  V30 13 1 12 14
M  V30 14 1 13 15
M  V30 15 1 14 16
M  V30 16 1 14 17
M  V30 17 2 15 18
M  V30 18 1 15 19
M  V30 19 1 19 20 CFG=3
M  V30 20 1 19 21
M  V30 21 1 20 22
M  V30 22 2 22 23
M  V30 23 1 22 24
M  V30 24 1 24 25 CFG=3
M  V30 25 1 24 26
M  V30 26 1 25 27
M  V30 27 2 27 28
M  V30 28 1 27 29
M  V30 29 1 29 30 CFG=3
M  V30 30 1 29 31
M  V30 31 1 30 32
M  V30 32 1 31 33
M  V30 33 2 32 34
M  V30 34 1 32 35
M  V30 35 1 33 36
M  V30 36 1 35 37 CFG=3
M  V30 37 1 35 38
M  V30 38 2 36 39
M  V30 39 1 36 40
M  V30 40 1 37 41
M  V30 41 1 38 42
M  V30 42 2 41 43
M  V30 43 1 41 44
M  V30 44 1 42 45
M  V30 45 1 44 46 CFG=3
M  V30 46 1 44 47
M  V30 47 1 45 48
M  V30 48 1 46 49
M  V30 49 1 47 50
M  V30 50 1 48 51
M  V30 51 2 49 52
M  V30 52 1 49 53
M  V30 53 1 50 54
M  V30 54 1 50 55
M  V30 55 1 53 56 CFG=1
M  V30 56 1 53 57
M  V30 57 1 56 58
M  V30 58 1 57 59
M  V30 59 2 58 60
M  V30 60 1 58 61
M  V30 61 2 59 62
M  V30 62 1 59 63
M  V30 63 1 61 64 CFG=1
M  V30 64 1 61 65
M  V30 65 1 62 66
M  V30 66 2 63 67
M  V30 67 1 64 68
M  V30 68 1 65 69
M  V30 69 2 66 70
M  V30 70 2 68 71
M  V30 71 1 68 72
M  V30 72 1 69 73
M  V30 73 1 72 74 CFG=3
M  V30 74 1 72 75
M  V30 75 2 73 76
M  V30 76 1 73 77
M  V30 77 1 74 78
M  V30 78 1 75 79
M  V30 79 2 78 80
M  V30 80 1 78 81
M  V30 81 1 79 82
M  V30 82 1 81 83 CFG=1
M  V30 83 1 81 84
M  V30 84 2 82 85
M  V30 85 1 82 86
M  V30 86 1 83 87
M  V30 87 1 84 88
M  V30 88 1 84 89
M  V30 89 2 87 90
M  V30 90 1 87 91
M  V30 91 1 91 92 CFG=3
M  V30 92 1 91 93
M  V30 93 1 92 94
M  V30 94 1 93 95
M  V30 95 2 94 96
M  V30 96 1 94 97
M  V30 97 1 95 98
M  V30 98 1 97 99 CFG=3
M  V30 99 1 97 100
M  V30 100 2 98 101
M  V30 101 1 98 102
M  V30 102 1 99 103
M  V30 103 1 100 104
M  V30 104 2 103 105
M  V30 105 1 103 106
M  V30 106 1 104 107
M  V30 107 1 106 108 CFG=1
M  V30 108 1 106 109
M  V30 109 1 107 110
M  V30 110 1 108 111
M  V30 111 1 109 112 CFG=1
M  V30 112 1 109 113
M  V30 113 2 111 114
M  V30 114 1 111 115
M  V30 115 1 115 116 CFG=1
M  V30 116 1 115 117
M  V30 117 1 116 118
M  V30 118 1 117 119
M  V30 119 2 118 120
M  V30 120 1 118 121
M  V30 121 2 119 122
M  V30 122 1 119 123
M  V30 123 1 121 124 CFG=1
M  V30 124 1 121 125
M  V30 125 1 124 126
M  V30 126 1 125 127
M  V30 127 2 126 128
M  V30 128 1 126 129
M  V30 129 1 127 130
M  V30 130 1 129 131 CFG=3
M  V30 131 1 129 132
M  V30 132 2 130 133
M  V30 133 1 130 134
M  V30 134 1 131 135
M  V30 135 1 132 136
M  V30 136 2 135 137
M  V30 137 1 135 138
M  V30 138 1 136 139
M  V30 139 1 138 140 CFG=1
M  V30 140 1 138 141
M  V30 141 1 139 142
M  V30 142 1 140 143
M  V30 143 1 141 144
M  V30 144 1 142 145
M  V30 145 2 143 146
M  V30 146 1 143 147
M  V30 147 1 144 148
M  V30 148 1 144 149
M  V30 149 1 147 150 CFG=3
M  V30 150 1 147 151
M  V30 151 1 150 152
M  V30 152 1 151 153 CFG=3
M  V30 153 1 151 154
M  V30 154 2 152 155
M  V30 155 1 152 156
M  V30 156 1 156 157 CFG=3
M  V30 157 1 156 158
M  V30 158 1 157 159
M  V30 159 1 158 160
M  V30 160 2 159 161
M  V30 161 1 159 162
M  V30 162 1 160 163
M  V30 163 1 162 164 CFG=1
M  V30 164 1 162 165
M  V30 165 1 163 166
M  V30 166 1 164 167
M  V30 167 1 165 168
M  V30 168 1 165 169
M  V30 169 1 166 170
M  V30 170 2 167 171
M  V30 171 1 167 172
M  V30 172 1 172 173 CFG=3
M  V30 173 1 172 174
M  V30 174 1 173 175
M  V30 175 2 175 176
M  V30 176 1 175 177
M  V30 177 1 177 178 CFG=3
M  V30 178 1 177 179
M  V30 179 1 179 180
M  V30 180 1 179 181
M  V30 181 1 67 70
M  V30 END BOND
M  V30 BEGIN COLLECTION
M  V30 MDLV30/STEABS ATOMS=(25 5 12 19 24 29 35 44 53 61 72 81 91 97 106 109 115 121 129 138 147 151 156 162 172 177)
M  V30 END COLLECTION
M  V30 END CTAB
M  END
>  <PASS_MNA_COUNT>
693

>  <PEPTIDE>
VAVKTLKEDTMQVEEFLKEAAVM

>  <AA_MUTATION>
p.E279Q

>  <PASS_MNA_NEW_COUNT>
11

>  <PASS_ACTIVITY_SPECTRUM>
0,742  0,043  Imatinib

>  <POSITION>
279

$$$$
Compound 36
Actelion Java MolfileCreator 2.0

  0  0  0  0  0  0              0 V3000
M  V30 BEGIN CTAB
M  V30 COUNTS 176 176 0 0 0
M  V30 BEGIN ATOM
M  V30 1 S 0.0 0.0 0.0 0
M  V30 2 C -0.7634 -1.2763 0.0 0
M  V30 3 C -0.7634 1.324 0.0 0
M  V30 4 C -0.0238 -2.5527 0.0 0
M  V30 5 C -0.7872 -3.829 0.0 0 CFG=2
M  V30 6 N -0.0477 -5.1054 0.0 0
M  V30 7 C -2.3141 -3.8052 0.0 0
M  V30 8 C -0.8111 -6.3818 0.0 0
M  V30 9 O -3.0775 -5.0816 0.0 0
M  V30 10 O -3.0775 -2.4811 0.0 0
M  V30 11 O -2.338 -6.3579 0.0 0
M  V30 12 C -0.0715 -7.6581 0.0 0 CFG=1
M  V30 13 N -0.835 -8.9345 0.0 0
M  V30 14 C 1.4075 -7.6343 0.0 0
M  V30 15 C -0.0954 -10.2109 0.0 0
M  V30 16 C 2.1471 -6.3102 0.0 0
M  V30 17 C 2.0517 -8.4812 0.0 0
M  V30 18 O -0.8588 -11.4872 0.0 0
M  V30 19 C 1.3837 -10.187 0.0 0 CFG=1
M  V30 20 N 2.1233 -11.4634 0.0 0
M  V30 21 C 2.0278 -9.2924 0.0 0
M  V30 22 C 3.6024 -11.4395 0.0 0
M  V30 23 O 4.342 -12.7159 0.0 0
M  V30 24 C 4.342 -10.1154 0.0 0 CFG=1
M  V30 25 N 5.8211 -10.0916 0.0 0
M  V30 26 C 3.5785 -8.7914 0.0 0
M  V30 27 C 6.5607 -11.368 0.0 0
M  V30 28 O 5.7973 -12.6443 0.0 0
M  V30 29 C 8.0399 -11.3441 0.0 0 CFG=1
M  V30 30 N 8.7794 -12.6205 0.0 0
M  V30 31 C 8.7794 -10.02 0.0 0
M  V30 32 C 8.016 -13.8968 0.0 0
M  V30 33 C 8.016 -8.6959 0.0 0
M  V30 34 O 6.4891 -13.873 0.0 0
M  V30 35 C 8.7556 -15.1732 0.0 0 CFG=1
M  V30 36 C 8.7556 -7.3719 0.0 0
M  V30 37 N 7.9921 -16.4496 0.0 0
M  V30 38 C 10.2347 -15.1493 0.0 0
M  V30 39 O 10.2347 -7.348 0.0 0
M  V30 40 O 7.9921 -6.0478 0.0 0
M  V30 41 C 6.4653 -16.4257 0.0 0
M  V30 42 C 10.9743 -13.8253 0.0 0
M  V30 43 O 5.7018 -15.1016 0.0 0
M  V30 44 C 5.7018 -17.7021 0.0 0 CFG=1
M  V30 45 C 12.4535 -13.8014 0.0 0
M  V30 46 N 4.175 -17.6782 0.0 0
M  V30 47 C 6.4414 -18.9784 0.0 0
M  V30 48 C 13.193 -12.4773 0.0 0
M  V30 49 C 3.4115 -16.3541 0.0 0
M  V30 50 C 7.9206 -18.9546 0.0 0
M  V30 51 N 14.6722 -12.4535 0.0 0
M  V30 52 O 4.1511 -15.0301 0.0 0
M  V30 53 C 1.8847 -16.3303 0.0 0 CFG=1
M  V30 54 C 8.6602 -20.2309 0.0 0
M  V30 55 C 8.6602 -17.6305 0.0 0
M  V30 56 N 1.1212 -17.6066 0.0 0
M  V30 57 C 1.1212 -15.0062 0.0 0
M  V30 58 C 1.8608 -18.883 0.0 0
M  V30 59 C -0.4055 -14.9823 0.0 0
M  V30 60 O 3.34 -18.8592 0.0 0
M  V30 61 C 1.0974 -20.1594 0.0 0 CFG=1
M  V30 62 C -1.169 -16.2587 0.0 0
M  V30 63 C -1.169 -13.6583 0.0 0
M  V30 64 N -0.4294 -20.1355 0.0 0
M  V30 65 C 1.837 -21.4357 0.0 0
M  V30 66 C -2.6958 -16.2348 0.0 0
M  V30 67 C -2.6958 -13.6344 0.0 0
M  V30 68 C -1.1928 -21.4119 0.0 0
M  V30 69 C 1.0735 -22.7121 0.0 0
M  V30 70 C -3.4593 -14.9108 0.0 0
M  V30 71 O -0.4532 -22.6883 0.0 0
M  V30 72 C -2.7197 -21.388 0.0 0 CFG=1
M  V30 73 C 1.8131 -23.9885 0.0 0
M  V30 74 N -3.4831 -20.0639 0.0 0
M  V30 75 C -3.4831 -22.6644 0.0 0
M  V30 76 O 3.2923 -23.9646 0.0 0
M  V30 77 O 1.0497 -25.2648 0.0 0
M  V30 78 C -5.01 -20.0401 0.0 0
M  V30 79 C -5.01 -22.6405 0.0 0
M  V30 80 O -5.7734 -21.3165 0.0 0
M  V30 81 C -5.7734 -18.716 0.0 0 CFG=1
M  V30 82 C -5.7734 -23.9169 0.0 0
M  V30 83 N -5.0338 -17.3919 0.0 0
M  V30 84 C -7.3003 -18.6922 0.0 0
M  V30 85 O -5.0338 -25.1933 0.0 0
M  V30 86 O -7.3003 -23.893 0.0 0
M  V30 87 C -5.7973 -16.0678 0.0 0
M  V30 88 C -8.0637 -17.3681 0.0 0
M  V30 89 C -8.0637 -19.9685 0.0 0
M  V30 90 O -7.3241 -16.044 0.0 0
M  V30 91 C -5.0577 -14.7438 0.0 0
M  V30 92 N -5.8211 -13.4197 0.0 0
M  V30 93 C -5.0816 -12.0956 0.0 0
M  V30 94 O -3.6024 -12.0717 0.0 0
M  V30 95 C -5.845 -10.7715 0.0 0 CFG=1
M  V30 96 N -7.3719 -10.7477 0.0 0
M  V30 97 C -5.1054 -9.4474 0.0 0
M  V30 98 C -8.1353 -9.4236 0.0 0
M  V30 99 C -5.8688 -8.1234 0.0 0
M  V30 100 O -7.3957 -8.0995 0.0 0
M  V30 101 C -9.6622 -9.3997 0.0 0 CFG=1
M  V30 102 S -5.1293 -6.7993 0.0 0
M  V30 103 N -10.4256 -10.6761 0.0 0
M  V30 104 C -10.4256 -8.0756 0.0 0 CFG=2
M  V30 105 C -5.8927 -5.4752 0.0 0
M  V30 106 C -11.9525 -10.6522 0.0 0
M  V30 107 O -9.686 -6.7516 0.0 0
M  V30 108 C -11.9525 -8.0518 0.0 0
M  V30 109 O -12.7159 -9.3282 0.0 0
M  V30 110 C -12.7159 -11.9286 0.0 0 CFG=1
M  V30 111 N -14.2428 -11.9047 0.0 0
M  V30 112 C -11.9763 -13.205 0.0 0
M  V30 113 C -15.0062 -10.5807 0.0 0
M  V30 114 C -10.4972 -13.1811 0.0 0
M  V30 115 O -14.2666 -9.2566 0.0 0
M  V30 116 C -16.5331 -10.5568 0.0 0 CFG=1
M  V30 117 O -9.7576 -11.857 0.0 0
M  V30 118 O -9.7576 -14.4575 0.0 0
M  V30 119 N -17.2965 -11.8332 0.0 0
M  V30 120 C -17.2965 -9.2327 0.0 0
M  V30 121 C -18.8234 -11.8093 0.0 0
M  V30 122 C -18.8234 -9.2089 0.0 0
M  V30 123 O -19.5868 -10.4852 0.0 0
M  V30 124 C -19.5868 -13.0857 0.0 0 CFG=1
M  V30 125 C -19.5868 -7.8848 0.0 0
M  V30 126 N -18.8472 -14.3621 0.0 0
M  V30 127 C -21.1137 -13.0618 0.0 0
M  V30 128 O -18.8472 -6.5607 0.0 0
M  V30 129 O -21.1137 -7.8609 0.0 0
M  V30 130 C -17.3681 -14.3382 0.0 0
M  V30 131 C -21.8771 -11.7377 0.0 0
M  V30 132 O -16.6285 -13.0141 0.0 0
M  V30 133 C -16.6285 -15.6146 0.0 0 CFG=1
M  V30 134 C -23.404 -11.7139 0.0 0
M  V30 135 N -17.3919 -16.8909 0.0 0
M  V30 136 C -15.1493 -15.5907 0.0 0
M  V30 137 C -24.1674 -10.3898 0.0 0
M  V30 138 C -16.6524 -18.1673 0.0 0
M  V30 139 C -14.4098 -14.2666 0.0 0
M  V30 140 N -25.6943 -10.366 0.0 0
M  V30 141 O -15.1732 -18.1434 0.0 0
M  V30 142 C -17.4158 -19.4437 0.0 0 CFG=1
M  V30 143 C -12.9306 -14.2428 0.0 0
M  V30 144 C -15.1732 -12.9425 0.0 0
M  V30 145 N -18.9427 -19.4198 0.0 0
M  V30 146 C -16.6762 -20.72 0.0 0 CFG=2
M  V30 147 C -19.7061 -20.6962 0.0 0
M  V30 148 O -15.1971 -20.6962 0.0 0
M  V30 149 C -17.4396 -21.9964 0.0 0
M  V30 150 O -18.9665 -21.9725 0.0 0
M  V30 151 C -21.233 -20.6723 0.0 0 CFG=1
M  V30 152 N -21.9964 -19.3482 0.0 0
M  V30 153 C -21.9964 -21.9487 0.0 0
M  V30 154 C -21.2568 -18.0241 0.0 0
M  V30 155 C -23.5233 -21.9248 0.0 0
M  V30 156 O -19.7777 -18.0003 0.0 0
M  V30 157 C -22.0202 -16.7001 0.0 0 CFG=1
M  V30 158 C -24.2867 -23.2012 0.0 0
M  V30 159 N -23.5471 -16.6762 0.0 0
M  V30 160 C -21.2807 -15.376 0.0 0
M  V30 161 C -25.8136 -23.1773 0.0 0
M  V30 162 C -24.3105 -17.9526 0.0 0
M  V30 163 C -22.0441 -14.0519 0.0 0
M  V30 164 C -19.8015 -15.3521 0.0 0
M  V30 165 N -26.577 -24.4537 0.0 0
M  V30 166 O -23.571 -19.2289 0.0 0
M  V30 167 C -25.8374 -17.9287 0.0 0 CFG=1
M  V30 168 N -26.6009 -16.6046 0.0 0
M  V30 169 C -26.6009 -19.2051 0.0 0
M  V30 170 C -28.1277 -16.5808 0.0 0
M  V30 171 O -28.8912 -17.8571 0.0 0
M  V30 172 C -28.8912 -15.2567 0.0 0 CFG=1
M  V30 173 N -28.1516 -13.9326 0.0 0
M  V30 174 C -30.418 -15.2328 0.0 0
M  V30 175 C -31.1815 -13.9088 0.0 0
M  V30 176 C -31.1815 -16.5092 0.0 0
M  V30 END ATOM
M  V30 BEGIN BOND
M  V30 1 1 1 2
M  V30 2 1 1 3
M  V30 3 1 2 4
M  V30 4 1 4 5
M  V30 5 1 5 6 CFG=3
M  V30 6 1 5 7
M  V30 7 1 6 8
M  V30 8 2 7 9
M  V30 9 1 7 10
M  V30 10 2 8 11
M  V30 11 1 8 12
M  V30 12 1 12 13 CFG=3
M  V30 13 1 12 14
M  V30 14 1 13 15
M  V30 15 1 14 16
M  V30 16 1 14 17
M  V30 17 2 15 18
M  V30 18 1 15 19
M  V30 19 1 19 20 CFG=3
M  V30 20 1 19 21
M  V30 21 1 20 22
M  V30 22 2 22 23
M  V30 23 1 22 24
M  V30 24 1 24 25 CFG=3
M  V30 25 1 24 26
M  V30 26 1 25 27
M  V30 27 2 27 28
M  V30 28 1 27 29
M  V30 29 1 29 30 CFG=3
M  V30 30 1 29 31
M  V30 31 1 30 32
M  V30 32 1 31 33
M  V30 33 2 32 34
M  V30 34 1 32 35
M  V30 35 1 33 36
M  V30 36 1 35 37 CFG=3
M  V30 37 1 35 38
M  V30 38 2 36 39
M  V30 39 1 36 40
M  V30 40 1 37 41
M  V30 41 1 38 42
M  V30 42 2 41 43
M  V30 43 1 41 44
M  V30 44 1 42 45
M  V30 45 1 44 46 CFG=3
M  V30 46 1 44 47
M  V30 47 1 45 48
M  V30 48 1 46 49
M  V30 49 1 47 50
M  V30 50 1 48 51
M  V30 51 2 49 52
M  V30 52 1 49 53
M  V30 53 1 50 54
M  V30 54 1 50 55
M  V30 55 1 53 56 CFG=1
M  V30 56 1 53 57
M  V30 57 1 56 58
M  V30 58 1 57 59
M  V30 59 2 58 60
M  V30 60 1 58 61
M  V30 61 2 59 62
M  V30 62 1 59 63
M  V30 63 1 61 64 CFG=3
M  V30 64 1 61 65
M  V30 65 1 62 66
M  V30 66 2 63 67
M  V30 67 1 64 68
M  V30 68 1 65 69
M  V30 69 2 66 70
M  V30 70 2 68 71
M  V30 71 1 68 72
M  V30 72 1 69 73
M  V30 73 1 72 74 CFG=3
M  V30 74 1 72 75
M  V30 75 2 73 76
M  V30 76 1 73 77
M  V30 77 1 74 78
M  V30 78 1 75 79
M  V30 79 2 78 80
M  V30 80 1 78 81
M  V30 81 1 79 82
M  V30 82 1 81 83 CFG=3
M  V30 83 1 81 84
M  V30 84 2 82 85
M  V30 85 1 82 86
M  V30 86 1 83 87
M  V30 87 1 84 88
M  V30 88 1 84 89
M  V30 89 2 87 90
M  V30 90 1 87 91
M  V30 91 1 91 92
M  V30 92 1 92 93
M  V30 93 2 93 94
M  V30 94 1 93 95
M  V30 95 1 95 96 CFG=1
M  V30 96 1 95 97
M  V30 97 1 96 98
M  V30 98 1 97 99
M  V30 99 2 98 100
M  V30 100 1 98 101
M  V30 101 1 99 102
M  V30 102 1 101 103 CFG=1
M  V30 103 1 101 104
M  V30 104 1 102 105
M  V30 105 1 103 106
M  V30 106 1 104 107 CFG=1
M  V30 107 1 104 108
M  V30 108 2 106 109
M  V30 109 1 106 110
M  V30 110 1 110 111 CFG=3
M  V30 111 1 110 112
M  V30 112 1 111 113
M  V30 113 1 112 114
M  V30 114 2 113 115
M  V30 115 1 113 116
M  V30 116 2 114 117
M  V30 117 1 114 118
M  V30 118 1 116 119 CFG=1
M  V30 119 1 116 120
M  V30 120 1 119 121
M  V30 121 1 120 122
M  V30 122 2 121 123
M  V30 123 1 121 124
M  V30 124 1 122 125
M  V30 125 1 124 126 CFG=1
M  V30 126 1 124 127
M  V30 127 2 125 128
M  V30 128 1 125 129
M  V30 129 1 126 130
M  V30 130 1 127 131
M  V30 131 2 130 132
M  V30 132 1 130 133
M  V30 133 1 131 134
M  V30 134 1 133 135 CFG=3
M  V30 135 1 133 136
M  V30 136 1 134 137
M  V30 137 1 135 138
M  V30 138 1 136 139
M  V30 139 1 137 140
M  V30 140 2 138 141
M  V30 141 1 138 142
M  V30 142 1 139 143
M  V30 143 1 139 144
M  V30 144 1 142 145 CFG=3
M  V30 145 1 142 146
M  V30 146 1 145 147
M  V30 147 1 146 148 CFG=3
M  V30 148 1 146 149
M  V30 149 2 147 150
M  V30 150 1 147 151
M  V30 151 1 151 152 CFG=3
M  V30 152 1 151 153
M  V30 153 1 152 154
M  V30 154 1 153 155
M  V30 155 2 154 156
M  V30 156 1 154 157
M  V30 157 1 155 158
M  V30 158 1 157 159 CFG=1
M  V30 159 1 157 160
M  V30 160 1 158 161
M  V30 161 1 159 162
M  V30 162 1 160 163
M  V30 163 1 160 164
M  V30 164 1 161 165
M  V30 165 2 162 166
M  V30 166 1 162 167
M  V30 167 1 167 168 CFG=3
M  V30 168 1 167 169
M  V30 169 1 168 170
M  V30 170 2 170 171
M  V30 171 1 170 172
M  V30 172 1 172 173 CFG=3
M  V30 173 1 172 174
M  V30 174 1 174 175
M  V30 175 1 174 176
M  V30 176 1 67 70
M  V30 END BOND
M  V30 BEGIN COLLECTION
M  V30 MDLV30/STEABS ATOMS=(24 5 12 19 24 29 35 44 53 61 72 81 95 101 104 110 116 124 133 142 146 151 157 167 172)
M  V30 END COLLECTION
M  V30 END CTAB
M  END
>  <PASS_MNA_COUNT>
674

>  <PEPTIDE>
VAVKTLKEDTMGVEEFLKEAAVM

>  <AA_MUTATION>
p.E279G

>  <PASS_MNA_NEW_COUNT>
21

>  <PASS_ACTIVITY_SPECTRUM>
0,743  0,042  Imatinib

>  <POSITION>
279

$$$$
Compound 37
Actelion Java MolfileCreator 2.0

  0  0  0  0  0  0              0 V3000
M  V30 BEGIN CTAB
M  V30 COUNTS 167 167 0 0 0
M  V30 BEGIN ATOM
M  V30 1 S 0.0 0.0 0.0 0
M  V30 2 C -1.0641 1.0999 0.0 0
M  V30 3 C -0.3228 2.4271 0.0 0 CFG=2
M  V30 4 N 1.1597 2.451 0.0 0
M  V30 5 C -1.088 3.7543 0.0 0
M  V30 6 C 1.901 1.1717 0.0 0
M  V30 7 O -2.5706 3.4075 0.0 0
M  V30 8 N -0.3586 5.0814 0.0 0
M  V30 9 O 1.4586 -0.251 0.0 0
M  V30 10 C 3.3836 1.1956 0.0 0 CFG=1
M  V30 11 C -1.1239 6.4086 0.0 0 CFG=2
M  V30 12 N 4.1249 2.5228 0.0 0
M  V30 13 C 4.1249 -0.0836 0.0 0
M  V30 14 C -2.6543 6.4325 0.0 0
M  V30 15 C -0.3826 7.7357 0.0 0
M  V30 16 C 5.6075 2.5467 0.0 0
M  V30 17 C 5.6075 -0.0597 0.0 0
M  V30 18 O -3.4195 7.7597 0.0 0
M  V30 19 N -3.4195 5.1532 0.0 0
M  V30 20 O 1.0521 7.389 0.0 0
M  V30 21 O 6.7553 1.626 0.0 0
M  V30 22 C 6.3488 3.8738 0.0 0
M  V30 23 C 6.3488 -1.3391 0.0 0
M  V30 24 C 6.7553 0.9086 0.0 0
M  V30 25 C -4.9499 5.1771 0.0 0 CFG=2
M  V30 26 N 7.8314 3.8977 0.0 0
M  V30 27 C -5.7151 3.8977 0.0 0
M  V30 28 C -5.7151 6.5042 0.0 0
M  V30 29 C 8.5727 5.2249 0.0 0
M  V30 30 O -7.2455 3.9216 0.0 0
M  V30 31 N -4.9738 2.6184 0.0 0
M  V30 32 O -4.9738 7.8314 0.0 0
M  V30 33 O 7.5086 6.3249 0.0 0
M  V30 34 C 10.0553 5.2488 0.0 0 CFG=1
M  V30 35 C -5.751 1.3391 0.0 0 CFG=2
M  V30 36 N 10.7966 3.9695 0.0 0
M  V30 37 C 10.7966 6.576 0.0 0
M  V30 38 C -5.0097 0.0597 0.0 0
M  V30 39 C -7.2814 1.363 0.0 0
M  V30 40 C 12.2792 3.9934 0.0 0
M  V30 41 C 12.2792 6.5999 0.0 0
M  V30 42 O -5.7749 -1.2195 0.0 0
M  V30 43 N -3.5271 0.0836 0.0 0
M  V30 44 O -8.0466 2.6901 0.0 0
M  V30 45 O 13.152 5.2129 0.0 0
M  V30 46 C 13.0205 2.7141 0.0 0 CFG=1
M  V30 47 C 13.0205 7.927 0.0 0
M  V30 48 C -2.7858 -1.1956 0.0 0 CFG=2
M  V30 49 N 12.2433 1.4347 0.0 0
M  V30 50 C 14.5031 2.738 0.0 0
M  V30 51 C 14.5031 7.951 0.0 0
M  V30 52 C -1.3032 -1.1717 0.0 0
M  V30 53 C -3.563 -2.4749 0.0 0
M  V30 54 C 12.9846 0.1554 0.0 0
M  V30 55 C 15.2444 1.4586 0.0 0
M  V30 56 N 15.2444 9.2781 0.0 0
M  V30 57 O -0.5619 -2.451 0.0 0
M  V30 58 N -0.5619 0.1554 0.0 0
M  V30 59 O -5.0934 -2.451 0.0 0
M  V30 60 O 14.4672 0.1793 0.0 0
M  V30 61 C 12.2194 -1.1239 0.0 0 CFG=1
M  V30 62 C 16.727 1.4825 0.0 0
M  V30 63 C 0.9206 0.1793 0.0 0 CFG=2
M  V30 64 N 10.689 -1.0999 0.0 0
M  V30 65 C 12.9487 -2.4032 0.0 0
M  V30 66 C 17.4682 0.2032 0.0 0
M  V30 67 C 1.6619 1.5065 0.0 0
M  V30 68 C 1.6619 -1.0999 0.0 0
M  V30 69 C 9.9118 -2.3793 0.0 0
M  V30 70 O 12.1835 -3.6825 0.0 0
M  V30 71 N 18.9508 0.2271 0.0 0
M  V30 72 O 3.0967 1.1597 0.0 0
M  V30 73 N 0.8847 2.8336 0.0 0
M  V30 74 S 0.8847 -2.3793 0.0 0
M  V30 75 O 10.3064 -3.8021 0.0 0
M  V30 76 C 8.3814 -2.3554 0.0 0 CFG=1
M  V30 77 C 1.626 4.1608 0.0 0 CFG=2
M  V30 78 N 7.6042 -1.0282 0.0 0
M  V30 79 C 7.6042 -3.6347 0.0 0
M  V30 80 C 3.1086 4.1847 0.0 0
M  V30 81 C 0.8608 5.4879 0.0 0
M  V30 82 C 8.3455 0.2989 0.0 0
M  V30 83 C 6.0738 -3.6108 0.0 0
M  V30 84 O 3.8499 5.5119 0.0 0
M  V30 85 N 3.8499 2.9054 0.0 0
M  V30 86 C -0.6695 5.5119 0.0 0
M  V30 87 O 7.9031 1.7695 0.0 0
M  V30 88 C 9.8281 0.3228 0.0 0 CFG=1
M  V30 89 C 5.2966 -4.8901 0.0 0
M  V30 90 C 5.3325 2.9293 0.0 0 CFG=2
M  V30 91 C -1.4347 4.2325 0.0 0
M  V30 92 C -1.4347 6.839 0.0 0
M  V30 93 N 10.5694 -0.9565 0.0 0
M  V30 94 C 10.5694 1.6499 0.0 0
M  V30 95 C 3.7662 -4.8662 0.0 0
M  V30 96 C 6.0738 4.2564 0.0 0
M  V30 97 C 6.0738 1.6499 0.0 0
M  V30 98 C -2.9651 4.2564 0.0 0
M  V30 99 C -2.9651 6.8629 0.0 0
M  V30 100 C 9.7922 -2.2358 0.0 0
M  V30 101 S 12.0042 2.0445 0.0 0
M  V30 102 N 2.8456 -6.0379 0.0 0
M  V30 103 O 5.2966 5.5836 0.0 0
M  V30 104 N 7.5564 4.2803 0.0 0
M  V30 105 C 7.5564 1.6738 0.0 0
M  V30 106 C -3.7303 5.5836 0.0 0
M  V30 107 O 9.0031 -2.4032 0.0 0
M  V30 108 C 10.5335 -3.5151 0.0 0
M  V30 109 C 8.2977 5.6075 0.0 0 CFG=2
M  V30 110 C 8.5727 0.6217 0.0 0
M  V30 111 C 8.2977 3.001 0.0 0
M  V30 112 O -5.2129 5.9781 0.0 0
M  V30 113 N 9.7683 -4.7945 0.0 0
M  V30 114 C 7.5325 6.9347 0.0 0
M  V30 115 C 9.7803 5.6314 0.0 0
M  V30 116 C 10.5096 -6.0738 0.0 0
M  V30 117 O 6.0021 6.9586 0.0 0
M  V30 118 N 8.2738 8.2618 0.0 0
M  V30 119 C 10.5216 6.9586 0.0 0
M  V30 120 O 11.9922 -6.0499 0.0 0
M  V30 121 C 9.7325 -7.3531 0.0 0 CFG=1
M  V30 122 C 7.4966 9.589 0.0 0 CFG=2
M  V30 123 C 12.0042 6.9825 0.0 0
M  V30 124 N 8.202 -7.3292 0.0 0
M  V30 125 C 10.4738 -8.6325 0.0 0
M  V30 126 C 5.9662 9.6129 0.0 0
M  V30 127 C 8.2379 10.9161 0.0 0
M  V30 128 O 12.877 5.8108 0.0 0
M  V30 129 O 13.0205 8.0825 0.0 0
M  V30 130 C 7.4249 -6.0021 0.0 0
M  V30 131 C 9.7085 -9.9118 0.0 0
M  V30 132 C 11.9563 -8.6086 0.0 0
M  V30 133 O 5.201 8.3336 0.0 0
M  V30 134 N 5.201 10.9401 0.0 0
M  V30 135 C 7.4727 12.2433 0.0 0
M  V30 136 O 8.1662 -4.6749 0.0 0
M  V30 137 C 5.8945 -5.9781 0.0 0 CFG=1
M  V30 138 C 3.6706 10.964 0.0 0 CFG=2
M  V30 139 C 8.214 13.5705 0.0 0
M  V30 140 N 5.1292 -7.2575 0.0 0
M  V30 141 C 5.1292 -4.651 0.0 0
M  V30 142 C 2.9054 9.6846 0.0 0
M  V30 143 C 2.9054 12.2911 0.0 0
M  V30 144 O 9.6966 13.5944 0.0 0
M  V30 145 O 7.4368 14.8976 0.0 0
M  V30 146 C 3.5988 -7.2336 0.0 0
M  V30 147 C 5.8705 -3.3238 0.0 0
M  V30 148 O 3.6467 8.4053 0.0 0
M  V30 149 N 1.3749 9.7085 0.0 0
M  V30 150 O 2.6782 -6.014 0.0 0
M  V30 151 C 2.8336 -8.5129 0.0 0 CFG=1
M  V30 152 C 5.0934 -1.9967 0.0 0
M  V30 153 C 7.3053 -3.6706 0.0 0
M  V30 154 C 0.6097 8.4292 0.0 0 CFG=2
M  V30 155 N 3.5749 -9.7922 0.0 0
M  V30 156 C 1.3032 -8.489 0.0 0
M  V30 157 C 1.351 7.1499 0.0 0
M  V30 158 C -0.9206 8.4531 0.0 0
M  V30 159 C 0.538 -9.7683 0.0 0
M  V30 160 O 0.2869 6.0977 0.0 0
M  V30 161 O 2.8336 7.1738 0.0 0
M  V30 162 C -1.6858 7.1738 0.0 0
M  V30 163 C -0.9923 -9.7444 0.0 0
M  V30 164 C -3.0369 7.9151 0.0 0
M  V30 165 C -0.9565 5.8945 0.0 0
M  V30 166 C -1.7575 -11.0238 0.0 0
M  V30 167 N -3.288 -10.9998 0.0 0
M  V30 END ATOM
M  V30 BEGIN BOND
M  V30 1 1 1 2
M  V30 2 1 2 3
M  V30 3 1 3 4 CFG=1
M  V30 4 1 3 5
M  V30 5 1 4 6
M  V30 6 2 5 7
M  V30 7 1 5 8
M  V30 8 2 6 9
[truncated: 4,853,620 more chars]
