# Supplementary material for: Prediction of Amino Acid Substitutions in ABL1 Protein Leading to Tumor Drug Resistance Based on “Structure-Property” Relationship Classification Models
Source: Life (Basel). 2023 Aug 24;13(9):1807. doi: 10.3390/life13091807 (PMC10532460; doi:10.3390/life13091807)
Supplement: Supplementary file 1 [file life-13-01807-s001.zip › S3b.xlsx]

## Sheet: Лист1
PASS_MNA_COUNT	PASS_MNA_NEW_COUNT	PEPTIDE	AAS	POSITION	PASS_ACTIVITY_SPECTRUM
791	12	FREMDGQPERRRAGEEEGRDISN	p.G632R	632	0.147 0.137 Dasatinib
946	14	YTFCVSYVDSILQMRNKFAFREA	p.Q1075L	1075	0.150 0.128 Dasatinib
914	14	YTFCVSYVDSIRQMRNKFAFREA	p.Q1075R	1075	0.158 0.109 Dasatinib
999	20	PNLVQLLGVCTWEPPFYIITEFM	p.R307W	307	0.199 0.056 Dasatinib
928	8	PNLVQLLGVCTQEPPFYIITEFM	p.R307Q	307	0.213 0.046 Dasatinib
878	8	HQAFETMFQESNISDEVEKELGK	p.S501N	501	0.240 0.222 Imatinib
988	20	VLLWEIATYGMTPYPGIDLSQVY	p.S438T	438	0.243 0.219 Imatinib
883	5	YLEKKNFIHRDRAARNCLVGENH	p.L364R	364	0.252 0.213 Imatinib
993	33	ACWQWNPSDRPTFAEIHQAFETM	p.S485T	485	0.263 0.204 Imatinib
780	9	YGNLLDYLRECIRQEVNAVVLLY	p.N331I	331	0.272 0.196 Imatinib
829	2	RQEVNAVVLLYVATQISSAMEYL	p.M343V	343	0.309 0.164 Imatinib
820	1	KLGGGQYGEVYKGVWKKYSLTVA	p.E258K	258	0.322 0.154 Imatinib
886	2	GMSPYPGIDLSKVYELLEKDYRM	p.Q447K	447	0.325 0.152 Imatinib
751	20	GEVYEGVWKKYGLTVAVKTLKED	p.S265G	265	0.333 0.147 Imatinib
928	17	LSQVYELLEKDCRMERPEGCPEK	p.Y456C	456	0.339 0.144 Imatinib
853	8	GGGQYGEVYEGMWKKYSLTVAVK	p.V260M	260	0.345 0.141 Imatinib
895	13	SDRPSFAEIHQTFETMFQESSIS	p.A492T	492	0.345 0.141 Imatinib
972	3	YDKWEMERTDISMKHKLGGGQYG	p.T243S	243	0.346 0.141 Imatinib
893	16	YNKFSIKSDVWSFGVLLWEIATY	p.A424S	424	0.359 0.135 Imatinib<NL>0.175 0.084 Dasatinib
1003	16	CWQWNPSDRPSLAEIHQAFETMF	p.F486L	486	0.377 0.127 Imatinib
898	38	IATYGMSPYPGTDLSQVYELLEK	p.I443T	443	0.379 0.126 Imatinib
810	4	RDLAARNCLVGDNHLVKVADFGL	p.E373D	373	0.412 0.114 Imatinib
890	3	SSAMEYLEKKNLIHRDLAARNCL	p.F359L	359	0.415 0.113 Imatinib
861	1	FYIITEFMTYGDLLDYLRECNRQ	p.N322D	322	0.417 0.112 Imatinib<NL>0.317 0.017 Dasatinib
797	24	YELLEKDYRMECPEGCPEKVYEL	p.R460C	460	0.423 0.110 Imatinib
987	7	QWNPSDRPSFADIHQAFETMFQE	p.E488D	488	0.455 0.097 Imatinib
937	9	GENHLVKVADFALSRLMTGDTYT	p.G383A	383	0.456 0.096 Imatinib
896	1	FYIITEFMTYGKLLDYLRECNRQ	p.N322K	322	0.462 0.094 Imatinib<NL>0.301 0.019 Dasatinib
847	17	KHKLGGGQYGEAYEGVWKKYSLT	p.V256A	256	0.466 0.093 Imatinib
947	14	YMATQISSAMESLEKKNFIHRDL	p.Y353S	353	0.498 0.083 Imatinib<NL>0.147 0.138 Dasatinib
839	10	TMEVEEFLKEATVMKEIKHPNLV	p.A288T	288	0.575 0.068 Imatinib
778	1	LLDYLRECNRQVVNAVVLLYMAT	p.E334V	334	0.603 0.064 Imatinib
635	1	TLKEDTMEVEEVLKEAAVMKEIK	p.F283V	283	0.671 0.055 Imatinib
1002	17	DFGLSRLMTGDIYTAHAGAKFPI	p.T392I	392	0.671 0.055 Imatinib
693	11	VAVKTLKEDTMQVEEFLKEAAVM	p.E279Q	279	0.742 0.043 Imatinib
674	21	VAVKTLKEDTMGVEEFLKEAAVM	p.E279G	279	0.743 0.042 Imatinib
628	29	GEAVLGAKTKAASLVDAVNSDAA	p.T935A	935
630	22	SSTLTSSRLATSEEEGGGSSSKR	p.G701S	701
639	15	SSTLTSSRLATREEEGGGSSSKR	p.G701R	701
648	27	EAVLGAKTKATNLVDAVNSDAAK	p.S936N	936
654	17	ASAGKAGGKPSKSPSQEAAGEAV	p.Q916K	916
656	16	KSSTLTSSRLAAGEEEGGGSSSK	p.T700A	700
658	28	EAVLGAKTKATGLVDAVNSDAAK	p.S936G	936
659	31	GEAVLGAKTKAMSLVDAVNSDAA	p.T935M	935
664	39	KLVGCKSKKGLCSSSSCYLEEAL	p.S18C	18
664	30	AAGEAVLGAKTEATSLVDAVNSD	p.K933E	933
666	31	QEAAGEAVLGAETKATSLVDAVN	p.K931E	931
674	10	PAASAGKAGGKSSQSPSQEAAGE	p.P914S	914
677	27	GKLSRLKPAPPAPPAASAGKAGG	p.P901A	901
677	38	PPAASAGKAGGEPSQSPSQEAAG	p.K913E	913
678	73	KPVLPATPKPQPAKPSGTPISPA	p.S968P	968
679	16	SQEAAGEAVLGEKTKATSLVDAV	p.A930E	930
684	25	KSSTLTSSRLAIGEEEGGGSSSK	p.T700I	700
689	33	LVGCKSKKGLSLSSSCYLEEALQ	p.S19L	19
691	18	SQEAAGEAVLGTKTKATSLVDAV	p.A930T	930
693	48	VTPTSKAGSGASGGTSKGPAEES	p.P862S	862
695	17	SQEAAGEAVLGVKTKATSLVDAV	p.A930V	930
697	12	STLTSSRLATGKEEGGGSSSKRF	p.E702K	702
700	34	GRDKGKLSRLKSAPPPPPAASAG	p.P897S	897
701	44	LKPAPPPPPAAPAGKAGGKPSQS	p.S906P	906
704	10	PAASAGKAGGKLSQSPSQEAAGE	p.P914L	914
707	15	LWKKSSTLTSSSLATGEEEGGGS	p.R697S	697
708	17	ASAGKAGGKPSRSPSQEAAGEAV	p.Q916R	916
710	27	GSALGTPAAAELVTPTSKAGSGA	p.P850L	850
710	34	GTPAAAEPVTPSSKAGSGAPGGT	p.T854S	854
710	30	AVLGAKTKATSQVDAVNSDAAKP	p.L937Q	937
712	20	GRDKGKLSRLKRAPPPPPAASAG	p.P897R	897
713	45	NLLAGPSENDPSLFVALYDFVAS	p.N64S	64
713	7	RSSSFREMDGQLERRGAGEEEGR	p.P628L	628
714	33	AGGKPSQSPSQGAAGEAVLGAKT	p.E921G	921
715	17	PPPAASAGKAGEKPSQSPSQEAA	p.G912E	912
715	29	VLGAKTKATSLADAVNSDAAKPS	p.V938A	938
719	7	TSSRLATGEEESGGSSSKRFLRS	p.G705S	705
721	25	VLGAKTKATSLLDAVNSDAAKPS	p.V938L	938
724	14	SDEVEKELGKQDVRGAVSTLLQA	p.G514D	514
725	41	GTPAAAEPVTPISKAGSGAPGGT	p.T854I	854
726	33	SKKGLSSSSSCCLEEALQRPVAS	p.Y24C	24
728	37	GKGSALGTPAATEPVTPTSKAGS	p.A848T	848
728	67	AKTKATSLVDAMNSDAAKPSQPG	p.V941M	941
730	17	AGGKPSQSPSQKAAGEAVLGAKT	p.E921K	921
730	66	KKPVLPATPKPPSAKPSGTPISP	p.Q967P	967
731	26	NAAEYLLSSGISGSFLVRESESS	p.N146S	146
731	28	LTSSRLATGEEVGGGSSSKRFLR	p.E704V	704
734	27	LGTPAAAEPVTATSKAGSGAPGG	p.P853A	853
736	42	AVLGAKTKATSPVDAVNSDAAKP	p.L937P	937
736	56	GEGLKKPVLPAAPKPQSAKPSGT	p.T963A	963
736	17	KPSGTPISPAPLPSTLPSASSAL	p.V981L	981
737	11	KDKKTNLFSALTKKKKKTAPTPP	p.I604T	604
737	4	TGEEEGGGSSSQRFLRSCSASCV	p.K711Q	711
737	59	ALGTPAAAEPVNPTSKAGSGAPG	p.T852N	852
737	47	DKGKLSRLKPASPPPPAASAGKA	p.P899S	899
738	14	FNTLAELVHHHLTVADGLITTLH	p.S203L	203
738	58	AEPVTPTSKAGLGAPGGTSKGPA	p.S859L	859
739	60	EPVTPTSKAGSDAPGGTSKGPAE	p.G860D	860
741	20	SRLATGEEEGGSSSSKRFLRSCS	p.G707S	707
741	18	AGKGSALGTPAVAEPVTPTSKAG	p.A847V	847
741	5	MRNKFAFREAIDKLENNLRELQI	p.N1088D	1088
742	20	LWKKSSTLTSSCLATGEEEGGGS	p.R697C	697
742	12	ASGAITKGVVLASTEALCLAISR	p.D1034A	1034
743	4	YGNLLDYLRECDRQEVNAVVLLY	p.N331D	331
743	47	EPVTPTSKAGSVAPGGTSKGPAE	p.G860V	860
743	58	VNSDAAKPSQPAEGLKKPVLPAT	p.G952A	952
744	69	ALGTPAAAEPVIPTSKAGSGAPG	p.T852I	852
745	45	GTPAAAEPVTPPSKAGSGAPGGT	p.T854P	854
746	21	PSQSPSQEAAGKAVLGAKTKATS	p.E925K	925
747	58	AAKPSQPGEGLQKPVLPATPKPQ	p.K956Q	956
747	24	PVPSTLPSASSVLAGDQPSSTAF	p.A991V	991
749	22	PPPPPAASAGKVGGKPSQSPSQE	p.A910V	910
749	22	LGAKTKATSLVNAVNSDAAKPSQ	p.D939N	939
750	19	GEEEGGGSSSKCFLRSCSASCVP	p.R712C	712
750	33	KGKLSRLKPAPSPPPAASAGKAG	p.P900S	900
751	46	SALGTPAAAEPMTPTSKAGSGAP	p.V851M	851
751	3	AGKAGGKPSQSRSQEAAGEAVLG	p.P918R	918
753	22	APASGLPHKEEGGKGSALGTPAA	p.A836G	836
753	19	LVDAVNSDAAKSSQPGEGLKKPV	p.P948S	948
755	44	KEEAGKGSALGNPAAAEPVTPTS	p.T844N	844
755	17	AAEPVTPTSKASSGAPGGTSKGP	p.G858S	858
756	7	ISDEVEKELGKRGVRGAVSTLLQ	p.Q513R	513
756	18	DEVEKELGKQGARGAVSTLLQAP	p.V515A	515
758	53	NSDAAKPSQPGGGLKKPVLPATP	p.E953G	953
759	39	LLAGPSENDPNVFVALYDFVASG	p.L65V	65
760	7	GEEEGGGSSSKLFLRSCSASCVP	p.R712L	712
760	35	GAKTKATSLVDGVNSDAAKPSQP	p.A940G	940
761	32	AVNSDAAKPSQLGEGLKKPVLPA	p.P951L	951
763	27	VGCKSKKGLSSFSSCYLEEALQR	p.S20F	20
763	19	KGKLSRLKPAPLPPPAASAGKAG	p.P900L	900
764	31	LDTADPAKSPKASNGAGVPNGAL	p.P662A	662
764	6	GLPHKEEAGKGGALGTPAAAEPV	p.S840G	840
765	8	NTLAELVHHHSAVADGLITTLHY	p.T204A	204
765	6	ASGAITKGVVLGSTEALCLAISR	p.D1034G	1034
766	17	RLKPAPPPPPAGSAGKAGGKPSQ	p.A905G	905
766	59	PVLPATPKPQSGKPSGTPISPAP	p.A969G	969
769	27	AAEPVTPTSKADSGAPGGTSKGP	p.G858D	858
769	43	SKAGSGAPGGTGKGPAEESRVRR	p.S866G	866
769	57	ATPKPQSAKPSRTPISPAPVPST	p.G973R	973
770	49	AGPSENDPNLFDALYDFVASGDN	p.V67D	67
770	6	GPPEGGLNEDELLLPKDKKTNLF	p.R589L	589
770	24	LSRLKPAPPPPSAASAGKAGGKP	p.P903S	903
771	5	VSPLLPRKERGLPEGGLNEDERL	p.P579L	579
772	15	KAGGKPSQSPSREAAGEAVLGAK	p.Q920R	920
772	8	QQMRNKFAFRETINKLENNLREL	p.A1086T	1086
773	34	SENDPNLFVALCDFVASGDNTLS	p.Y70C	70
773	44	RGAVSTLLQAPGLPTKTRTSRRA	p.E527G	527
773	20	PSQEAAGEAVLRAKTKATSLVDA	p.G929R	929
777	4	YGNLLDYLRECSRQEVNAVVLLY	p.N331S	331
777	11	RLKPAPPPPPASSAGKAGGKPSQ	p.A905S	905
778	27	DSTEALCLAISSNSEQMASHSAV	p.R1045S	1045
778	34	FAFREAINKLEKNLRELQICPAT	p.N1092K	1092
779	4	GLPHKEEAGKGNALGTPAAAEPV	p.S840N	840
781	18	QVTVAPASGLPNKEEAGKGSALG	p.H832N	832
781	32	LKKPVLPATPKLQSAKPSGTPIS	p.P966L	966
782	27	TPAAAEPVTPTCKAGSGAPGGTS	p.S855C	855
783	34	KRSSSFREMDGHPERRGAGEEEG	p.Q627H	627
783	40	KKPVLPATPKPHSAKPSGTPISP	p.Q967H	967
784	28	QGLSEAARWNSRENLLAGPSEND	p.K51R	51
784	5	SRNAAEYLLSSRINGSFLVRESE	p.G144R	144
784	2	EEEGGGSSSKRLLRSCSASCVPH	p.F713L	713
784	39	SDAAKPSQPGESLKKPVLPATPK	p.G954S	954
785	30	ATSLVDAVNSDTAKPSQPGEGLK	p.A945T	945
786	30	TPLDTADPAKSLKPSNGAGVPNG	p.P660L	660
788	15	ISPAPVPSTLPLASSALAGDQPS	p.S987L	987
788	30	PSTLPSASSALVGDQPSSTAFIP	p.A993V	993
789	22	PHKEEAGKGSASGTPAAAEPVTP	p.L842S	842
789	32	GAPGGTSKGPAKESRVRRHKHSS	p.E871K	871
789	58	AAKPSQPGEGLRKPVLPATPKPQ	p.K956R	956
790		YGNLLDYLRECTRQEVNAVVLLY	p.N331T	331
790	10	EMDGQPERRGADEEEGRDISNGA	p.G634D	634
790	20	VAPASGLPHKEAAGKGSALGTPA	p.E835A	835
790	21	AEESRVRRHKHASESPGRDKGKL	p.S881A	881
790	23	ATSLVDAVNSDSAKPSQPGEGLK	p.A945S	945
791	11	SPLLPRKERGPQEGGLNEDERLL	p.P580Q	580
791	34	PLLPRKERGPPGGGLNEDERLLP	p.E581G	581
792	28	PAKSPKPSNGAEVPNGALRESGG	p.G667E	667
793	24	LFSALIKKKKKAAPTPPKRSSSF	p.T610A	610
794	18	GKLYVSSESRFHTLAELVHHHST	p.N193H	193
794	36	PGEGLKKPVLPDTPKPQSAKPSG	p.A962D	962
795	27	PRKERGPPEGGPNEDERLLPKDK	p.L584P	584
795	11	PSNGAGVPNGAFRESGGSGFRSP	p.L673F	673
795	31	KPSQPGEGLKKSVLPATPKPQSA	p.P958S	958
795	42	PGEGLKKPVLPTTPKPQSAKPSG	p.A962T	962
796	21	LENNLRELQICAATAGSGPAATQ	p.P1101A	1101
797	47	PLDTADPAKSPEPSNGAGVPNGA	p.K661E	661
797	46	TKATSLVDAVNIDAAKPSQPGEG	p.S943I	943
797	61	PATPKPQSAKPPGTPISPAPVPS	p.S972P	972
797	38	TPKPQSAKPSGIPISPAPVPSTL	p.T974I	974
798	19	APGGTSKGPAEKSRVRRHKHSSE	p.E872K	872
801	16	VSSESRFNTLAGLVHHHSTVADG	p.E197G	197
801	21	TKTRTSRRAAERRDTTDVPEMPH	p.H541R	541
801	19	PGRDKGKLSRLNPAPPPPPAASA	p.K896N	896
802	27	KAGSGAPGGTSEGPAEESRVRRH	p.K867E	867
803	19	PGRDKGKLSRLTPAPPPPPAASA	p.K896T	896
803	59	PVLPATPKPQSDKPSGTPISPAP	p.A969D	969
804	11	LFSALIKKKKKIAPTPPKRSSSF	p.T610I	610
804	22	RLKPAPPPPPATSAGKAGGKPSQ	p.A905T	905
805	7	GKLYVSSESRFSTLAELVHHHST	p.N193S	193
805		LYVSSESRFNTVAELVHHHSTVA	p.L195V	195
805	17	LVKKNEEAADEAFKDIMESSPGS	p.V797A	797
806	24	ESPGRDKGKLSKLKPAPPPPPAA	p.R894K	894
807	5	SSFREMDGQPESRGAGEEEGRDI	p.R630S	630
807	22	KAGSGAPGGTSRGPAEESRVRRH	p.K867R	867
807	45	CPATAGSGPAAPQDFSKLLSSVK	p.T1111P	1111
808	17	TSKGPAEESRVGRHKHSSESPGR	p.R876G	876
808	25	KPSQSPSQEAAWEAVLGAKTKAT	p.G924W	924
809	36	EEAGKGSALGTHAAAEPVTPTSK	p.P845H	845
810	34	PKPQSAKPSGTAISPAPVPSTLP	p.P975A	975
810	34	PKPQSAKPSGTTISPAPVPSTLP	p.P975T	975
811	12	PNLFVALYDFVVSGDNTLSITKG	p.A74V	74
811	8	GKLYVSSESRFKTLAELVHHHST	p.N193K	193
811	57	NGALAFTPLDTGDPAKSPKPSNG	p.A654G	654
812	5	SSESRFNTLAEVVHHHSTVADGL	p.L198V	198
812	15	DGQPERRGAGEKEGRDISNGALA	p.E636K	636
812	15	PSASSALAGDQTSSTAFIPLIST	p.P997T	997
813	19	SFREMDGQPERSGAGEEEGRDIS	p.R631S	631
813	29	DTADPAKSPKPGNGAGVPNGALR	p.S663G	663
814	17	AAEPVTPTSKARSGAPGGTSKGP	p.G858R	858
814	1	PAEESRVRRHKDSSESPGRDKGK	p.H880D	880
814		GAITKGVVLDSSEALCLAISRNS	p.T1036S	1036
815	19	LAELVHHHSTVTDGLITTLHYPA	p.A206T	206
815	37	AKSPKPSNGAGFPNGALRESGGS	p.V668F	668
815	8	VRRHKHSSESPERDKGKLSRLKP	p.G886E	886
816	20	EGGGSSSKRFLCSCSASCVPHGA	p.R715C	715
818	15	VSSESRFNTLAKLVHHHSTVADG	p.E197K	197
818	21	ELGKQGVRGAVTTLLQAPELPTK	p.S520T	520
819	23	SSFREMDGQPECRGAGEEEGRDI	p.R630C	630
819	10	NEEAADEVFKDVMESSPGSSPPN	p.I801V	801
819	2	SRVRRHKHSSELPGRDKGKLSRL	p.S884L	884
819	24	QSAKPSGTPISRAPVPSTLPSAS	p.P978R	978
819	14	ICPATAGSGPATTQDFSKLLSSV	p.A1110T	1110
820	37	GALAFTPLDTAAPAKSPKPSNGA	p.D655A	655
820	66	VTLPRDLQSTGGQFDSSTFGGHK	p.R745G	745
821		GSGAPGGTSKGSAEESRVRRHKH	p.P869S	869
822	8	SGAITKGVVLDNTEALCLAISRN	p.S1035N	1035
823	24	SSGINGSFLVRQSESSPGQRSIS	p.E153Q	153
823	83	EMPHSKGQGESNPLDHEPAVSPL	p.D560N	560
823	12	KKNEEAADEVFEDIMESSPGSSP	p.K799E	799
823	16	TVAPASGLPHKAEAGKGSALGTP	p.E834A	834
824	6	LSSSSSCYLEEDLQRPVASDFEP	p.A28D	28
824	26	SDGKLYVSSESHFNTLAELVHHH	p.R191H	191
824	20	ALAFTPLDTADSAKSPKPSNGAG	p.P656S	656
824	15	HKEEAGKGSALRTPAAAEPVTPT	p.G843R	843
825	7	DKKTNLFSALIEKKKKTAPTPPK	p.K605E	605
825	26	SNGALAFTPLDAADPAKSPKPSN	p.T653A	653
825	15	AEESRVRRHKHFSESPGRDKGKL	p.S881F	881
826	34	FAFREAINKLEYNLRELQICPAT	p.N1092Y	1092
827	17	SSSCYLEEALQQPVASDFEPQGL	p.R31Q	31
827	11	EDERLLPKDKKANLFSALIKKKK	p.T597A	597
827	31	KAGSGAPGGTSNGPAEESRVRRH	p.K867N	867
828	5	EDERLLPKDKKINLFSALIKKKK	p.T597I	597
828	20	LAISRNSEQMAGHSAVLEAGKNL	p.S1052G	1052
829	11	SFLVRESESSPSQRSISLRYEGR	p.G159S	159
829	9	VDSIQQMRNKFVFREAINKLENN	p.A1082V	1082
830	15	SGINGSFLVREGESSPGQRSISL	p.S154G	154
831	43	PTKTRTSRRAADHRDTTDVPEMP	p.E540D	540
833	17	EKELGKQGVRGSVSTLLQAPELP	p.A518S	518
833	11	KPSNGAGVPNGVLRESGGSGFRS	p.A672V	672
834	6	RESESSPGQRSVSLRYEGRVYHY	p.I163V	163
834	15	LRESGGSGFRSLHLWKKSSTLTS	p.P684L	684
834	25	TPKPQSAKPSGPPISPAPVPSTL	p.T974P	974
835	78	EMPHSKGQGESGPLDHEPAVSPL	p.D560G	560
835	8	TVTPPPRLVKKDEEAADEVFKDI	p.N790D	790
836	56	HSKGQGESDPLAHEPAVSPLLPR	p.D563A	563
836	18	AVSPLLPRKERSPPEGGLNEDER	p.G578S	578
837	38	DQPSSTAFIPLTSTRVSLRKTRQ	p.I1006T	1006
838	29	TRTSRRAAEHRHTTDVPEMPHSK	p.D543H	543
838	31	AEHRDTTDVPEVPHSKGQGESDP	p.M550V	550
838	6	ITKGVVLDSTETLCLAISRNSEQ	p.A1038T	1038
838	13	AISRNSEQMASYSAVLEAGKNLY	p.H1053Y	1053
839	74	WNSKENLLAGPGENDPNLFVALY	p.S59G	59
839	10	GAGEEEGRDISSGALAFTPLDTA	p.N643S	643
839	25	PKPQSAKPSGTLISPAPVPSTLP	p.P975L	975
839	28	RVSLRKTRQPPQRIASGAITKGV	p.E1020Q	1020
840	20	PSNGAGVPNGAHRESGGSGFRSP	p.L673H	673
840	32	RSDQVTRGTVTAPPRLVKKNEEA	p.P782A	782
840	29	CPATAGSGPAAIQDFSKLLSSVK	p.T1111I	1111
842	13	LPTKTRTSRRATEHRDTTDVPEM	p.A539T	539
844	24	LGKQGVRGAVSPLLQAPELPTKT	p.T521P	521
844	15	TADPAKSPKPSSGAGVPNGALRE	p.N664S	664
844	16	AGSGPAATQDFTKLLSSVKEISD	p.S1115T	1115
846	42	RDLQSTGRQFDLSTFGGHKSEKP	p.S749L	749
846	12	LQICPATAGSGQAATQDFSKLLS	p.P1108Q	1108
847	25	SESRFNTLAELIHHHSTVADGLI	p.V199I	199
847	21	GGLNEDERLLPTDKKTNLFSALI	p.K593T	593
847	38	FTPLDTADPAKCPKPSNGAGVPN	p.S659C	659
847	33	FGGHKSEKPALSRKRAGENRSDQ	p.P763S	763
847	6	STRVSLRKTRQLPERIASGAITK	p.P1018L	1018
848	14	SGLPHKEEAGKRSALGTPAAAEP	p.G839R	839
849	18	SPGRDKGKLSRFKPAPPPPPAAS	p.L895F	895
850	23	GGHKSEKPALPQKRAGENRSDQV	p.R764Q	764
851	21	AVSPLLPRKERDPPEGGLNEDER	p.G578D	578
851	67	TLPRDLQSTGRRFDSSTFGGHKS	p.Q746R	746
851	24	KSEKPALPRKRVGENRSDQVTRG	p.A767V	767
852	21	KSEKPALPRKREGENRSDQVTRG	p.A767E	767
852	1	VLDSTEALCLAVSRNSEQMASHS	p.I1043V	1043
853	15	SSFREMDGQPEHRGAGEEEGRDI	p.R630H	630
853	45	PRKRAGENRSDRVTRGTVTPPPR	p.Q774R	774
853	52	QVTRGTVTPPPSLVKKNEEAADE	p.R785S	785
853	31	LISTRVSLRKTLQPPERIASGAI	p.R1016L	1016
854	40	PRDLQSTGRQFHSSTFGGHKSEK	p.D748H	748
854	26	RSDQVTRGTVTLPPRLVKKNEEA	p.P782L	782
857	22	LRKTRQPPERITSGAITKGVVLD	p.A1023T	1023
858	19	CYLEEALQRPVVSDFEPQGLSEA	p.A34V	34
858	21	VPEMPHSKGQGDSDPLDHEPAVS	p.E558D	558
858	13	PKPSNGAGVPNEALRESGGSGFR	p.G671E	671
859	44	PRKRAGENRSDEVTRGTVTPPPR	p.Q774E	774
860	4	NLFSALIKKKKRTAPTPPKRSSS	p.K609R	609
860	16	VSYVDSIQQMRSKFAFREAINKL	p.N1079S	1079
860	8	REAINKLENNLPELQICPATAGS	p.R1095P	1095
861	12	PERRGAGEEEGQDISNGALAFTP	p.R639Q	639
861	27	LRRQVTVAPASVLPHKEEAGKGS	p.G829V	829
861	10	VVLDSTEALCLVISRNSEQMASH	p.A1042V	1042
862	25	VTVAPASGLPHREEAGKGSALGT	p.K833R	833
862	14	KHSSESPGRDKRKLSRLKPAPPP	p.G890R	890
863	25	GQGESDPLDHESAVSPLLPRKER	p.P566S	566
863	4	SPHLWKKSSTLASSRLATGEEEG	p.T694A	694
863	44	PKPQSAKPSGTHISPAPVPSTLP	p.P975H	975
864	9	LSSSSSCYLEETLQRPVASDFEP	p.A28T	28
865	47	SPPNLTPKPLRQQVTVAPASGLP	p.R820Q	820
866	21	TLLQAPELPTKRRTSRRAAEHRD	p.T532R	532
866	23	RRAAEHRDTTDMPEMPHSKGQGE	p.V547M	547
866	51	RRQVTVAPASGFPHKEEAGKGSA	p.L830F	830
866	22	MASHSAVLEAGINLYTFCVSYVD	p.K1061I	1061
866	31	SAVLEAGKNLYMFCVSYVDSIQQ	p.T1065M	1065
867	32	QRSISLRYEGRMYHYRINTASDG	p.V171M	171
867	27	GQGESDPLDHEAAVSPLLPRKER	p.P566A	566
867	51	QVTRGTVTPPPMLVKKNEEAADE	p.R785M	785
867	6	SGAPGGTSKGPPEESRVRRHKHS	p.A870P	870
868	27	HYRINTASDGKIYVSSESRFNTL	p.L184I	184
868	25	TLLQAPELPTKSRTSRRAAEHRD	p.T532S	532
869	16	PGQRSISLRYEERVYHYRINTAS	p.G169E	169
869	20	TLLQAPELPTKKRTSRRAAEHRD	p.T532K	532
869	11	QPERRGAGEEECRDISNGALAFT	p.G638C	638
869	27	SNGALAFTPLDIADPAKSPKPSN	p.T653I	653
871	6	AGEEEGRDISNRALAFTPLDTAD	p.G644R	644
871	9	KNEEAADEVFKGIMESSPGSSPP	p.D800G	800
872	1	LNEDERLLPKDEKTNLFSALIKK	p.K595E	595
872	14	SSSKRFLRSCSSSCVPHGAKDTE	p.A719S	719
872	18	SEKPALPRKRAAENRSDQVTRGT	p.G768A	768
872	23	RKTRQPPERIAIGAITKGVVLDS	p.S1024I	1024
873	3	PAEESRVRRHKYSSESPGRDKGK	p.H880Y	880
875	16	TASDGKLYVSSKSRFNTLAELVH	p.E189K	189
875	10	AGDQPSSTAFILLISTRVSLRKT	p.P1004L	1004
875	30	ISTRVSLRKTRHPPERIASGAIT	p.Q1017H	1017
875	13	QICPATAGSGPSATQDFSKLLSS	p.A1109S	1109
876	18	ALYDFVASGDNALSITKGEKLRV	p.T79A	79
876	18	KGQGESDPLDHDPAVSPLLPRKE	p.E565D	565
876	12	PLISTRVSLRKARQPPERIASGA	p.T1015A	1015
877	22	TDVPEMPHSKGRGESDPLDHEPA	p.Q556R	556
877	3	LNEDERLLPKDRKTNLFSALIKK	p.K595R	595
877	7	NEDERLLPKDKETNLFSALIKKK	p.K596E	596
878	30	RAAEHRDTTDVTEMPHSKGQGES	p.P548T	548
878	19	QGESDPLDHEPVVSPLLPRKERG	p.A567V	567
878	13	GTVTPPPRLVKTNEEAADEVFKD	p.K789T	789
878	17	TSKGPAEESRVWRHKHSSESPGR	p.R876W	876
879	20	RTSRRAAEHRDNTDVPEMPHSKG	p.T544N	544
879	41	RGTVTPPPRLVRKNEEAADEVFK	p.K788R	788
879	2	PPPRLVKKNEEVADEVFKDIMES	p.A793V	793
879	27	TPKPLRRQVTVVPASGLPHKEEA	p.A825V	825
879	22	SALAGDQPSSTTFIPLISTRVSL	p.A1001T	1001
880	61	WNSKENLLAGPRENDPNLFVALY	p.S59R	59
880	20	TKTRTSRRAAEYRDTTDVPEMPH	p.H541Y	541
880	19	AGENRSDQVTRSTVTPPPRLVKK	p.G778S	778
881	21	GAGEEEGRDISHGALAFTPLDTA	p.N643H	643
881	42	SSTFGGHKSEKLALPRKRAGENR	p.P760L	760
881	24	PPNLTPKPLRRRVTVAPASGLPH	p.Q821R	821
881	6	AGDQPSSTAFIALISTRVSLRKT	p.P1004A	1004
882	32	ARWNSKENLLARPSENDPNLFVA	p.G57R	57
883	42	KGQGESDPLDHGPAVSPLLPRKE	p.E565G	565
883	11	KKNEEAADEVFRDIMESSPGSSP	p.K799R	799
883	26	SHSAVLEAGKNFYTFCVSYVDSI	p.L1063F	1063
884	10	PKPSNGAGVPNVALRESGGSGFR	p.G671V	671
884	38	WRSVTLPRDLQCTGRQFDSSTFG	p.S742C	742
884	17	SALAGDQPSSTVFIPLISTRVSL	p.A1001V	1001
885	2	ESESSPGQRSILLRYEGRVYHYR	p.S164L	164
885	2	PKPLRRQVTVASASGLPHKEEAG	p.P826S	826
885	13	LYTFCVSYVDSVQQMRNKFAFRE	p.I1074V	1074
887	4	NPSDRPSFAEIYQAFETMFQESS	p.H490Y	490
887	6	APTPPKRSSSFQEMDGQPERRGA	p.R622Q	622
887	40	ALPRKRAGENRCDQVTRGTVTPP	p.S772C	772
887	19	NNLRELQICPASAGSGPAATQDF	p.T1103S	1103
888	16	KTRQPPERIASVAITKGVVLDST	p.G1025V	1025
889	22	CLAISRNSEQMTSHSAVLEAGKN	p.A1051T	1051
890	18	RWNSKENLLAGSSENDPNLFVAL	p.P58S	58
890	24	GAGVPNGALREFGGSGFRSPHLW	p.S676F	676
890	14	FRSPHLWKKSSRLTSSRLATGEE	p.T692R	692
893	13	YVSSESRFNTLPELVHHHSTVAD	p.A196P	196
893	15	RDISNGALAFTTLDTADPAKSPK	p.P650T	650
893	6	SPHLWKKSSTLNSSRLATGEEEG	p.T694N	694
893	22	SSPPNLTPKPLQRQVTVAPASGL	p.R819Q	819
893	3	PKPLRRQVTVALASGLPHKEEAG	p.P826L	826
893	20	PLISTRVSLRKPRQPPERIASGA	p.T1015P	1015
893	32	HSAVLEAGKNLCTFCVSYVDSIQ	p.Y1064C	1064
895	72	LQSTGRQFDSSIFGGHKSEKPAL	p.T751I	751
895	29	ENRSDQVTRGTATPPPRLVKKNE	p.V780A	780
895	21	QMASHSAVLEADKNLYTFCVSYV	p.G1060D	1060
896	18	ALQRPVASDFELQGLSEAARWNS	p.P39L	39
897	26	SSSCYLEEALQWPVASDFEPQGL	p.R31W	31
898	10	GEEEGRDISNGTLAFTPLDTADP	p.A645T	645
899	22	PAVSPLLPRKEQGPPEGGLNEDE	p.R577Q	577
899	42	IMESSPGSSPPSLTPKPLRRQVT	p.N812S	812
899	16	AINKLENNLREFQICPATAGSGP	p.L1097F	1097
899	23	LRELQICPATASSGPAATQDFSK	p.G1105S	1105
900	19	KGQGESDPLDHKPAVSPLLPRKE	p.E565K	565
901	4	GEEEGRDISNGSLAFTPLDTADP	p.A645S	645
901	22	SSSKRFLRSCSVSCVPHGAKDTE	p.A719V	719
901	12	DIMESSPGSSPSNLTPKPLRRQV	p.P811S	811
902	31	DFEPQGLSEAAHWNSKENLLAGP	p.R47H	47
902	30	GQGESDPLDHETAVSPLLPRKER	p.P566T	566
903	14	FRSPHLWKKSSSLTSSRLATGEE	p.T692S	692
903	9	LRRQVTVAPASDLPHKEEAGKGS	p.G829D	829
904	23	TRQPPERIASGTITKGVVLDSTE	p.A1026T	1026
905	9	VYHYRINTASDSKLYVSSESRFN	p.G182S	182
905	24	INTASDGKLYVPSESRFNTLAEL	p.S187P	187
905	22	GSSPPNLTPKPFRRQVTVAPASG	p.L818F	818
906	31	GALRESGGSGFWSPHLWKKSSTL	p.R682W	682
906	60	STGRQFDSSTFVGHKSEKPALPR	p.G753V	753
906	18	PALPRKRAGENGSDQVTRGTVTP	p.R771G	771
907	20	KNEEAADEVFKHIMESSPGSSPP	p.D800H	800
908	42	QRPVASDFEPQALSEAARWNSKE	p.G41A	41
908	21	EWRSVTLPRDLESTGRQFDSSTF	p.Q741E	741
908	21	TRQPPERIASGGITKGVVLDSTE	p.A1026G	1026
909	20	RAGENRSDQVTQGTVTPPPRLVK	p.R777Q	777
909	33	NRSDQVTRGTVMPPPRLVKKNEE	p.T781M	781
909	8	SLRKTRQPPERMASGAITKGVVL	p.I1022M	1022
910	10	LDHEPAVSPLLLRKERGPPEGGL	p.P573L	573
910	26	SEQMASHSAVLGAGKNLYTFCVS	p.E1058G	1058
911	40	EEGRDISNGALTFTPLDTADPAK	p.A647T	647
912	25	TLLQAPELPTKMRTSRRAAEHRD	p.T532M	532
913	39	LISTRVSLRKTHQPPERIASGAI	p.R1016H	1016
913	47	RELQICPATAGCGPAATQDFSKL	p.S1106C	1106
915	24	LITTLHYPAPKLNKPTVYGVSPN	p.R220L	220
916	25	RKRAGENRSDQLTRGTVTPPPRL	p.V775L	775
917	34	EEGRDISNGALDFTPLDTADPAK	p.A647D	647
917	20	LAGDQPSSTAFMPLISTRVSLRK	p.I1003M	1003
919	15	VASDFEPQGLSKAARWNSKENLL	p.E44K	44
919	22	RFLRSCSASCVLHGAKDTEWRSV	p.P723L	723
919	26	GGHKSEKPALPWKRAGENRSDQV	p.R764W	764
920	46	SDVWAFGVLLWKIATYGMSPYPG	p.E431K	431
923	2	IKWTAPESLAYIKFSIKSDVWAF	p.N414I	414
923	37	GVPNGALRESGDSGFRSPHLWKK	p.G678D	678
925	16	RFLRSCSASCVSHGAKDTEWRSV	p.P723S	723
925	4	PPRLVKKNEEATDEVFKDIMESS	p.A794T	794
925	15	SRNSEQMASHSTVLEAGKNLYTF	p.A1055T	1055
925	15	SRNSEQMASHSVVLEAGKNLYTF	p.A1055V	1055
926	24	ITKGEKLRVLGHNHNGEWCEAQT	p.Y93H	93
926	23	HGPVSRNAAEYPLSSGINGSFLV	p.L140P	140
926	21	IMESSPGSSPPKLTPKPLRRQVT	p.N812K	812
927	18	VPNGALRESGGLGFRSPHLWKKS	p.S679L	679
928	24	DTEWRSVTLPRNLQSTGRQFDSS	p.D739N	739
930	35	WAFGVLLWEIANYGMSPYPGIDL	p.T434N	434
930	41	ADEVFKDIMESNPGSSPPNLTPK	p.S805N	805
931	1	NTLSITKGEKLQVLGYNHNGEWC	p.R89Q	89
931	40	VPNGALRESGGPGFRSPHLWKKS	p.S679P	679
932	34	SCSASCVPHGAEDTEWRSVTLPR	p.K727E	727
933	44	FLRSCSASCVPPGAKDTEWRSVT	p.H724P	724
934	32	RDTTDVPEMPHFKGQGESDPLDH	p.S553F	553
936	10	FIPLISTRVSLQKTRQPPERIAS	p.R1013Q	1013
937	27	RELQICPATAGNGPAATQDFSKL	p.S1106N	1106
938	9	SDFEPQGLSEAVRWNSKENLLAG	p.A46V	46
938	34	EEGRDISNGALVFTPLDTADPAK	p.A647V	647
940	31	LITTLHYPAPKCNKPTVYGVSPN	p.R220C	220
940	40	VSLRKTRQPPEWIASGAITKGVV	p.R1021W	1021
941	39	LMRACWQWNPSHRPSFAEIHQAF	p.D482H	482
942	9	SLRYEGRVYHYMINTASDGKLYV	p.R175M	175
943	13	VSPNYDKWEMEHTDITMKHKLGG	p.R239H	239
944	19	FRSPHLWKKSSMLTSSRLATGEE	p.T692M	692
946	26	TLSITKGEKLRILGYNHNGEWCE	p.V90I	90
947	24	PVASDFEPQGLNEAARWNSKENL	p.S43N	43
950	50	QGWVPSNYITPGNSLEKHSWYHG	p.V119G	119
950	3	PNGALRESGGSSFRSPHLWKKSS	p.G680S	680
950	32	AADEVFKDIMECSPGSSPPNLTP	p.S804C	804
951	55	EVFKDIMESSPRSSPPNLTPKPL	p.G807R	807
952	8	APTPPKRSSSFWEMDGQPERRGA	p.R622W	622
953	25	VPNGALRESGGTGFRSPHLWKKS	p.S679T	679
954	18	TKGEKLRVLGYKHNGEWCEAQTK	p.N94K	94
958	10	GALRESGGSGFQSPHLWKKSSTL	p.R682Q	682
959	23	GEKLRVLGYNHSGEWCEAQTKNG	p.N96S	96
961	21	TFCVSYVDSIQHMRNKFAFREAI	p.Q1076H	1076
962	39	KNGQGWVPSNYVTPVNSLEKHSW	p.I116V	116
965	21	LEAGKNLYTFCLSYVDSIQQMRN	p.V1068L	1068
965	21	LEAGKNLYTFCMSYVDSIQQMRN	p.V1068M	1068
967	29	KRFLRSCSASCFPHGAKDTEWRS	p.V722F	722
968	8	EAAVMKEIKHPSLVQLLGVCTRE	p.N297S	297
970	24	LEAGKNLYTFCASYVDSIQQMRN	p.V1068A	1068
975	46	PSNYITPVNSLQKHSWYHGPVSR	p.E123Q	123
978	20	FLRSCSASCVPYGAKDTEWRSVT	p.H724Y	724
981	8	DYRMERPEGCPQKVYELMRACWQ	p.E466Q	466
982	4	SPNYDKWEMERMDITMKHKLGGG	p.T240M	240
982	18	DEVFKDIMESSTGSSPPNLTPKP	p.P806T	806
984	28	GQGWVPSNYITQVNSLEKHSWYH	p.P118Q	118
986	18	SKRFLRSCSASRVPHGAKDTEWR	p.C721R	721
987	18	DEVFKDIMESSQGSSPPNLTPKP	p.P806Q	806
992	40	PHGAKDTEWRSFTLPRDLQSTGR	p.V734F	734
992	26	SSPPNLTPKPLWRQVTVAPASGL	p.R819W	819
994	22	SITKGEKLRVLDYNHNGEWCEAQ	p.G92D	92
996	6	RSCSASCVPHGVKDTEWRSVTLP	p.A726V	726
997	27	FKDIMESSPGSGPPNLTPKPLRR	p.S809G	809
998	22	HNGEWCEAQTKSGQGWVPSNYIT	p.N106S	106
1000	16	TVADGLITTLHFPAPKRNKPTVY	p.Y215F	215
1012	26	HGAKDTEWRSVMLPRDLQSTGRQ	p.T735M	735
1017	14	VYGVSPNYDKWKMERTDITMKHK	p.E236K	236
1022	8	CSASCVPHGAKNTEWRSVTLPRD	p.D728N	728
1024	12	RNKPTVYGVSPDYDKWEMERTDI	p.N231D	231
1026	15	YPAPKRNKPTVCGVSPNYDKWEM	p.Y226C	226
1028	12	VYGVSPNYDKWVMERTDITMKHK	p.E236V	236
1035	34	EGCPEKVYELMGACWQWNPSDRP	p.R473G	473
1042	10	HHSTVADGLITMLHYPAPKRNKP	p.T212M	212
1046		YGVSPNYDKWEVERTDITMKHKL	p.M237V	237
1071	10	IKHPNLVQLLGICTREPPFYIIT	p.V304I	304
