# Supplementary material for: Prediction of Amino Acid Substitutions in ABL1 Protein Leading to Tumor Drug Resistance Based on “Structure-Property” Relationship Classification Models
Source: Life (Basel). 2023 Aug 24;13(9):1807. doi: 10.3390/life13091807 (PMC10532460; doi:10.3390/life13091807)
Supplement: Supplementary file 1 [file life-13-01807-s001.zip › S4a.sdf]

Compound 1
Actelion Java MolfileCreator 2.0

  0  0  0  0  0  0              0 V3000
M  V30 BEGIN CTAB
M  V30 COUNTS 191 192 0 0 0
M  V30 BEGIN ATOM
M  V30 1 S 0.0 0.0 0.0 0
M  V30 2 C 0.7464 -1.2914 0.0 0
M  V30 3 C 0.7464 1.3151 0.0 0
M  V30 4 C -0.0118 -2.5828 0.0 0
M  V30 5 C 0.7345 -3.8742 0.0 0 CFG=2
M  V30 6 N 2.2273 -3.8623 0.0 0
M  V30 7 C -0.0236 -5.1656 0.0 0
M  V30 8 C 2.9737 -5.1537 0.0 0
M  V30 9 O 0.7227 -6.457 0.0 0
M  V30 10 N -1.5402 -5.1537 0.0 0
M  V30 11 O 2.2155 -6.4451 0.0 0
M  V30 12 C 4.4666 -5.1419 0.0 0 CFG=1
M  V30 13 C -2.2984 -3.8386 0.0 0 CFG=2
M  V30 14 N 5.213 -6.4333 0.0 0
M  V30 15 C 5.213 -3.8268 0.0 0
M  V30 16 C -1.552 -2.5235 0.0 0
M  V30 17 C -3.8149 -3.8268 0.0 0
M  V30 18 C 4.4547 -7.7247 0.0 0
M  V30 19 C 4.4547 -2.5117 0.0 0
M  V30 20 O -0.7938 -2.3221 0.0 0
M  V30 21 N -2.3103 -1.2084 0.0 0
M  V30 22 C -4.5732 -2.5117 0.0 0
M  V30 23 O 2.9382 -7.7128 0.0 0
M  V30 24 C 5.2011 -9.0161 0.0 0 CFG=1
M  V30 25 C 5.2011 -1.1966 0.0 0
M  V30 26 C -1.5639 0.1066 0.0 0
M  V30 27 O -3.5424 -1.4217 0.0 0
M  V30 28 O -6.0423 -2.8671 0.0 0
M  V30 29 N 4.4429 -10.3075 0.0 0
M  V30 30 C 6.6939 -9.0043 0.0 0
M  V30 31 O 6.6939 -1.1847 0.0 0
M  V30 32 O 4.2888 0.0118 0.0 0
M  V30 33 C -2.3221 1.4217 0.0 0
M  V30 34 C 2.9263 -10.2957 0.0 0
M  V30 35 C 7.4403 -7.6892 0.0 0
M  V30 36 O -1.5757 2.7368 0.0 0
M  V30 37 N -3.8386 1.4335 0.0 0
M  V30 38 O 2.1681 -8.9806 0.0 0
M  V30 39 C 2.1681 -11.5871 0.0 0 CFG=1
M  V30 40 C 8.9332 -7.6773 0.0 0
M  V30 41 C -4.5969 2.7486 0.0 0 CFG=2
M  V30 42 N 2.9145 -12.8785 0.0 0
M  V30 43 C 0.6516 -11.5752 0.0 0
M  V30 44 N 9.6796 -6.3622 0.0 0
M  V30 45 C -3.8505 4.0637 0.0 0
M  V30 46 C -6.1134 2.7605 0.0 0
M  V30 47 C -0.1066 -12.8666 0.0 0
M  V30 48 C 11.1724 -6.3504 0.0 0
M  V30 49 O -2.405 4.4429 0.0 0
M  V30 50 N -4.6087 5.3788 0.0 0
M  V30 51 C -6.8717 4.0756 0.0 0
M  V30 52 C -1.6231 -12.8548 0.0 0
M  V30 53 C 0.6397 -14.158 0.0 0
M  V30 54 N 11.9188 -7.6418 0.0 0
M  V30 55 N 11.9188 -5.0353 0.0 0
M  V30 56 C -6.1134 5.5447 0.0 0 CFG=2
M  V30 57 C -4.0045 6.765 0.0 0
M  V30 58 C -8.3882 4.0874 0.0 0
M  V30 59 C -2.3814 -14.1462 0.0 0
M  V30 60 C -0.1184 -15.4494 0.0 0
M  V30 61 C -7.1323 4.4429 0.0 0
M  V30 62 C -6.4333 7.0257 0.0 0
M  V30 63 C -5.13 7.7839 0.0 0
M  V30 64 O -8.8147 2.6539 0.0 0
M  V30 65 N -9.4426 5.1774 0.0 0
M  V30 66 C -1.6349 -15.4376 0.0 0
M  V30 67 O -7.0375 2.95 0.0 0
M  V30 68 N -8.6133 4.7628 0.0 0
M  V30 69 C -9.6322 3.6609 0.0 0 CFG=2
M  V30 70 C -9.182 2.2392 0.0 0
M  V30 71 C -11.1132 3.9808 0.0 0
M  V30 72 O -7.7247 1.943 0.0 0
M  V30 73 N -10.2009 1.1373 0.0 0
M  V30 74 C -12.1321 2.879 0.0 0
M  V30 75 C -9.7507 -0.2843 0.0 0 CFG=2
M  V30 76 C -13.613 3.1988 0.0 0
M  V30 77 C -8.2934 -0.5805 0.0 0
M  V30 78 C -10.7696 -1.3861 0.0 0
M  V30 79 O -14.0869 4.6443 0.0 0
M  V30 80 O -14.6319 2.097 0.0 0
M  V30 81 O -7.2982 0.5449 0.0 0
M  V30 82 N -7.8432 -2.0022 0.0 0
M  V30 83 C -10.3194 -2.8079 0.0 0
M  V30 84 C -6.3859 -2.2984 0.0 0 CFG=2
M  V30 85 C -11.3383 -3.9097 0.0 0
M  V30 86 C -5.3907 -1.1729 0.0 0
M  V30 87 C -5.9357 -3.7201 0.0 0
M  V30 88 N -10.8881 -5.3314 0.0 0
M  V30 89 O -5.8646 0.2724 0.0 0
M  V30 90 N -3.9334 -1.4691 0.0 0
M  V30 91 C -4.4784 -4.0163 0.0 0
M  V30 92 C -11.907 -6.4333 0.0 0
M  V30 93 C -2.9382 -0.3435 0.0 0 CFG=2
M  V30 94 C -4.0282 -5.4381 0.0 0
M  V30 95 N -13.3879 -6.1134 0.0 0
M  V30 96 N -11.4567 -7.855 0.0 0
M  V30 97 C -3.4121 1.1018 0.0 0
M  V30 98 C -1.4809 -0.6397 0.0 0
M  V30 99 N -2.5709 -5.7343 0.0 0
M  V30 100 O -4.9286 1.0662 0.0 0
M  V30 101 N -2.4169 2.2273 0.0 0
M  V30 102 C -0.4857 0.4857 0.0 0
M  V30 103 C -2.1207 -7.156 0.0 0
M  V30 104 C -2.8908 3.6728 0.0 0 CFG=2
M  V30 105 C 0.9715 0.1895 0.0 0
M  V30 106 N -3.1396 -8.2578 0.0 0
M  V30 107 N -0.6634 -7.4522 0.0 0
M  V30 108 C -4.3718 3.9926 0.0 0
M  V30 109 C -1.8956 4.7983 0.0 0
M  V30 110 N 1.9667 1.3151 0.0 0
M  V30 111 O -5.6276 3.1633 0.0 0
M  V30 112 N -4.8457 5.4381 0.0 0
M  V30 113 C 3.424 1.0189 0.0 0
M  V30 114 C -6.3267 5.758 0.0 0
M  V30 115 N 3.6965 -0.4502 0.0 0
M  V30 116 N 4.4192 2.1444 0.0 0
M  V30 117 C -6.8006 7.2034 0.0 0
M  V30 118 O -6.1016 8.5422 0.0 0
M  V30 119 N -8.2815 7.5233 0.0 0
M  V30 120 C -8.7555 8.9687 0.0 0 CFG=2
M  V30 121 C -7.7602 10.0942 0.0 0
M  V30 122 C -10.2364 9.2886 0.0 0
M  V30 123 O -6.303 9.7981 0.0 0
M  V30 124 N -8.2342 11.5397 0.0 0
M  V30 125 C -10.7103 10.734 0.0 0
M  V30 126 C -7.2389 12.6652 0.0 0 CFG=2
M  V30 127 C -12.1913 11.0539 0.0 0
M  V30 128 C -5.7817 12.369 0.0 0
M  V30 129 C -7.7128 14.1106 0.0 0
M  V30 130 O -13.2102 9.9521 0.0 0
M  V30 131 O -12.6652 12.4993 0.0 0
M  V30 132 O -5.3314 10.9473 0.0 0
M  V30 133 N -4.7864 13.4946 0.0 0
M  V30 134 C -6.7176 15.2362 0.0 0
M  V30 135 C -3.3292 13.1984 0.0 0 CFG=2
M  V30 136 C -7.1915 16.6816 0.0 0
M  V30 137 C -2.879 11.7766 0.0 0
M  V30 138 C -2.334 14.3239 0.0 0
M  V30 139 O -8.6725 17.0015 0.0 0
M  V30 140 O -6.1963 17.8071 0.0 0
M  V30 141 O -3.8979 10.6748 0.0 0
M  V30 142 N -1.4217 11.4804 0.0 0
M  V30 143 C -0.8767 14.0277 0.0 0
M  V30 144 C -0.9715 10.0587 0.0 0
M  V30 145 C 0.1184 15.1532 0.0 0
M  V30 146 C 0.4857 9.7625 0.0 0
M  V30 147 O -0.3554 16.5987 0.0 0
M  V30 148 O 1.4572 14.5016 0.0 0
M  V30 149 O 1.7179 10.6156 0.0 0
M  V30 150 N 0.9359 8.3408 0.0 0
M  V30 151 C 2.3932 8.0446 0.0 0 CFG=2
M  V30 152 C 3.3884 9.1701 0.0 0
M  V30 153 C 2.8434 6.6229 0.0 0
M  V30 154 O 2.9145 10.6156 0.0 0
M  V30 155 N 4.8457 8.8739 0.0 0
M  V30 156 C 4.3007 6.3267 0.0 0
M  V30 157 C 5.8409 9.9995 0.0 0 CFG=2
M  V30 158 C 4.7509 4.9049 0.0 0
M  V30 159 C 5.367 11.4449 0.0 0
M  V30 160 C 7.2982 9.7033 0.0 0
M  V30 161 N 6.2082 4.6087 0.0 0
M  V30 162 O 3.886 11.7648 0.0 0
M  V30 163 N 6.3622 12.5704 0.0 0
M  V30 164 C 8.2934 10.8288 0.0 0
M  V30 165 C 6.6584 3.187 0.0 0
M  V30 166 C 5.8883 14.0159 0.0 0 CFG=2
M  V30 167 O 7.8195 12.2742 0.0 0
M  V30 168 O 9.7507 10.5326 0.0 0
M  V30 169 N 5.6395 2.0852 0.0 0
M  V30 170 N 8.1157 2.8908 0.0 0
M  V30 171 C 4.4073 14.3358 0.0 0
M  V30 172 C 6.8835 15.1414 0.0 0 CFG=2
M  V30 173 O 3.3884 13.2339 0.0 0
M  V30 174 N 3.9334 15.7812 0.0 0
M  V30 175 C 8.3408 14.8452 0.0 0
M  V30 176 C 6.4096 16.5868 0.0 0
M  V30 177 C 2.4524 16.1011 0.0 0 CFG=2
M  V30 178 C 9.336 15.9707 0.0 0
M  V30 179 C 1.4335 14.9992 0.0 0
M  V30 180 C 1.9785 17.5465 0.0 0
M  V30 181 O 0.071 15.6745 0.0 0
M  V30 182 N 1.8837 13.5775 0.0 0
M  V30 183 O 0.4976 17.8664 0.0 0
M  V30 184 C 0.8648 12.4757 0.0 0 CFG=2
M  V30 185 C -0.616 12.7955 0.0 0
M  V30 186 C 1.3151 11.0539 0.0 0
M  V30 187 O -0.7345 14.3121 0.0 0
M  V30 188 O -1.8719 11.9662 0.0 0
M  V30 189 C 0.2961 9.9521 0.0 0
M  V30 190 O -1.2203 9.9165 0.0 0
M  V30 191 N 0.3909 8.4593 0.0 0
M  V30 END ATOM
M  V30 BEGIN BOND
M  V30 1 1 1 2
M  V30 2 1 1 3
M  V30 3 1 2 4
M  V30 4 1 4 5
M  V30 5 1 5 6 CFG=3
M  V30 6 1 5 7
M  V30 7 1 6 8
M  V30 8 2 7 9
M  V30 9 1 7 10
M  V30 10 2 8 11
M  V30 11 1 8 12
M  V30 12 1 13 10 CFG=1
M  V30 13 1 12 14 CFG=3
M  V30 14 1 12 15
M  V30 15 1 13 16
M  V30 16 1 13 17
M  V30 17 1 14 18
M  V30 18 1 15 19
M  V30 19 2 16 20
M  V30 20 1 16 21
M  V30 21 1 17 22
M  V30 22 2 18 23
M  V30 23 1 18 24
M  V30 24 1 19 25
M  V30 25 1 21 26
M  V30 26 2 22 27
M  V30 27 1 22 28
M  V30 28 1 24 29 CFG=3
M  V30 29 1 24 30
M  V30 30 2 25 31
M  V30 31 1 25 32
M  V30 32 1 26 33
M  V30 33 1 29 34
M  V30 34 1 30 35
M  V30 35 2 33 36
M  V30 36 1 33 37
M  V30 37 2 34 38
M  V30 38 1 34 39
M  V30 39 1 35 40
M  V30 40 1 41 37 CFG=1
M  V30 41 1 39 42 CFG=1
M  V30 42 1 39 43
M  V30 43 1 40 44
M  V30 44 1 41 45
M  V30 45 1 41 46
M  V30 46 1 43 47
M  V30 47 1 44 48
M  V30 48 2 45 49
M  V30 49 1 45 50
M  V30 50 1 46 51
M  V30 51 2 47 52
M  V30 52 1 47 53
M  V30 53 2 48 54
M  V30 54 1 48 55
M  V30 55 1 50 56
M  V30 56 1 50 57
M  V30 57 1 51 58
M  V30 58 1 52 59
M  V30 59 2 53 60
M  V30 60 1 56 61 CFG=3
M  V30 61 1 56 62
M  V30 62 1 57 63
M  V30 63 2 58 64
M  V30 64 1 58 65
M  V30 65 2 59 66
M  V30 66 2 61 67
M  V30 67 1 61 68
M  V30 68 1 69 68 CFG=3
M  V30 69 1 69 70
M  V30 70 1 69 71
M  V30 71 2 70 72
M  V30 72 1 70 73
M  V30 73 1 71 74
M  V30 74 1 75 73 CFG=3
M  V30 75 1 74 76
M  V30 76 1 75 77
M  V30 77 1 75 78
M  V30 78 2 76 79
M  V30 79 1 76 80
M  V30 80 2 77 81
M  V30 81 1 77 82
M  V30 82 1 78 83
M  V30 83 1 84 82 CFG=3
M  V30 84 1 83 85
M  V30 85 1 84 86
M  V30 86 1 84 87
M  V30 87 1 85 88
M  V30 88 2 86 89
M  V30 89 1 86 90
M  V30 90 1 87 91
M  V30 91 1 88 92
M  V30 92 1 93 90 CFG=3
M  V30 93 1 91 94
M  V30 94 2 92 95
M  V30 95 1 92 96
M  V30 96 1 93 97
M  V30 97 1 93 98
M  V30 98 1 94 99
M  V30 99 2 97 100
M  V30 100 1 97 101
M  V30 101 1 98 102
M  V30 102 1 99 103
M  V30 103 1 104 101 CFG=3
M  V30 104 1 102 105
M  V30 105 2 103 106
M  V30 106 1 103 107
M  V30 107 1 104 108
M  V30 108 1 104 109
M  V30 109 1 105 110
M  V30 110 2 108 111
M  V30 111 1 108 112
M  V30 112 1 110 113
M  V30 113 1 112 114
M  V30 114 2 113 115
M  V30 115 1 113 116
M  V30 116 1 114 117
M  V30 117 2 117 118
M  V30 118 1 117 119
M  V30 119 1 120 119 CFG=1
M  V30 120 1 120 121
M  V30 121 1 120 122
M  V30 122 2 121 123
M  V30 123 1 121 124
M  V30 124 1 122 125
M  V30 125 1 126 124 CFG=1
M  V30 126 1 125 127
M  V30 127 1 126 128
M  V30 128 1 126 129
M  V30 129 2 127 130
M  V30 130 1 127 131
M  V30 131 2 128 132
M  V30 132 1 128 133
M  V30 133 1 129 134
M  V30 134 1 135 133 CFG=1
M  V30 135 1 134 136
M  V30 136 1 135 137
M  V30 137 1 135 138
M  V30 138 2 136 139
M  V30 139 1 136 140
M  V30 140 2 137 141
M  V30 141 1 137 142
M  V30 142 1 138 143
M  V30 143 1 142 144
M  V30 144 1 143 145
M  V30 145 1 144 146
M  V30 146 2 145 147
M  V30 147 1 145 148
M  V30 148 2 146 149
M  V30 149 1 146 150
M  V30 150 1 151 150 CFG=3
M  V30 151 1 151 152
M  V30 152 1 151 153
M  V30 153 2 152 154
M  V30 154 1 152 155
M  V30 155 1 153 156
M  V30 156 1 157 155 CFG=3
M  V30 157 1 156 158
M  V30 158 1 157 159
M  V30 159 1 157 160
M  V30 160 1 158 161
M  V30 161 2 159 162
M  V30 162 1 159 163
M  V30 163 1 160 164
M  V30 164 1 161 165
M  V30 165 1 166 163 CFG=3
M  V30 166 2 164 167
M  V30 167 1 164 168
M  V30 168 2 165 169
M  V30 169 1 165 170
M  V30 170 1 166 171
M  V30 171 1 166 172
M  V30 172 2 171 173
M  V30 173 1 171 174
M  V30 174 1 172 175
M  V30 175 1 172 176 CFG=1
M  V30 176 1 177 174 CFG=3
M  V30 177 1 175 178
M  V30 178 1 177 179
M  V30 179 1 177 180
M  V30 180 2 179 181
M  V30 181 1 179 182
M  V30 182 1 180 183
M  V30 183 1 184 182 CFG=1
M  V30 184 1 184 185
M  V30 185 1 184 186
M  V30 186 2 185 187
M  V30 187 1 185 188
M  V30 188 1 186 189
M  V30 189 2 189 190
M  V30 190 1 189 191
M  V30 191 1 60 66
M  V30 192 1 62 63
M  V30 END BOND
M  V30 BEGIN COLLECTION
M  V30 MDLV30/STEABS ATOMS=(21 5 12 13 24 39 41 56 69 75 84 93 104 120 126 135 151 157 166 172 177 184)
M  V30 END COLLECTION
M  V30 END CTAB
M  END
>  <PASS_MNA_COUNT>
791

>  <PASS_MNA_NEW_COUNT>
12

>  <PEPTIDE>
FREMDGQPERRRAGEEEGRDISN

>  <AA_MUTATION>
p.G632R

>  <PASS_ACTIVITY_SPECTRUM>
0,147  0,137  Dasatinib

$$$$
Compound 2
Actelion Java MolfileCreator 2.0

  0  0  0  0  0  0              0 V3000
M  V30 BEGIN CTAB
M  V30 COUNTS 193 196 0 0 0
M  V30 BEGIN ATOM
M  V30 1 S 0.0 0.0 0.0 0
M  V30 2 C 1.4927 0.0118 0.0 0
M  V30 3 C 2.2391 1.3269 0.0 0 CFG=2
M  V30 4 N 3.7319 1.3387 0.0 0
M  V30 5 C 1.4809 2.642 0.0 0
M  V30 6 C 4.4783 0.0473 0.0 0
M  V30 7 O 2.2273 3.957 0.0 0
M  V30 8 N -0.0355 2.6538 0.0 0
M  V30 9 O 3.7201 -1.2439 0.0 0
M  V30 10 C 5.9711 0.0592 0.0 0 CFG=1
M  V30 11 C -0.7937 3.9689 0.0 0 CFG=2
M  V30 12 N 6.7175 1.3743 0.0 0
M  V30 13 C 6.7175 -1.2321 0.0 0
M  V30 14 C -0.0473 5.284 0.0 0
M  V30 15 C -2.3102 3.9807 0.0 0
M  V30 16 C 8.2103 -1.2203 0.0 0
M  V30 17 O 1.4454 5.2958 0.0 0
M  V30 18 N -0.8056 6.5991 0.0 0
M  V30 19 C -3.0685 5.2958 0.0 0
M  V30 20 C -3.0685 2.6894 0.0 0
M  V30 21 C 8.9567 -2.5116 0.0 0
M  V30 22 C 8.9567 0.0947 0.0 0
M  V30 23 C -0.0592 7.9141 0.0 0 CFG=2
M  V30 24 C 10.4495 -2.4998 0.0 0
M  V30 25 C 10.4495 0.1066 0.0 0
M  V30 26 C 1.4335 7.926 0.0 0
M  V30 27 C -0.8174 9.2292 0.0 0
M  V30 28 C 11.1959 -1.1847 0.0 0
M  V30 29 O 2.1799 6.6346 0.0 0
M  V30 30 N 2.1799 9.2411 0.0 0
M  V30 31 O -0.071 10.5443 0.0 0
M  V30 32 C 3.6727 9.2529 0.0 0 CFG=2
M  V30 33 C 4.4191 7.9615 0.0 0
M  V30 34 C 4.4191 10.568 0.0 0
M  V30 35 O 3.6609 6.6701 0.0 0
M  V30 36 N 5.9119 7.9734 0.0 0
M  V30 37 C 5.9119 10.5798 0.0 0
M  V30 38 C 6.6583 6.682 0.0 0 CFG=2
M  V30 39 C 6.6583 9.2885 0.0 0
M  V30 40 C 6.6583 11.8949 0.0 0
M  V30 41 C 5.9 5.3906 0.0 0
M  V30 42 C 8.1511 6.6938 0.0 0
M  V30 43 C 8.1511 9.3003 0.0 0
M  V30 44 C 8.1511 11.9068 0.0 0
M  V30 45 O 4.3836 5.4024 0.0 0
M  V30 46 N 6.6464 4.0992 0.0 0
M  V30 47 C 8.3762 8.1866 0.0 0
M  V30 48 C 8.3643 5.9356 0.0 0
M  V30 49 C 8.8975 10.6154 0.0 0
M  V30 50 C 8.1392 4.1111 0.0 0 CFG=2
M  V30 51 O 10.3903 10.6272 0.0 0
M  V30 52 C 8.8856 2.8197 0.0 0
M  V30 53 C 8.8856 5.4261 0.0 0
M  V30 54 O 10.331 3.1988 0.0 0
M  V30 55 N 8.1274 1.5283 0.0 0
M  V30 56 C 10.3784 5.438 0.0 0
M  V30 57 C 8.8738 0.2369 0.0 0 CFG=2
M  V30 58 O 11.4092 4.3717 0.0 0
M  V30 59 O 10.414 6.9545 0.0 0
M  V30 60 C 10.3666 0.2487 0.0 0
M  V30 61 C 8.1155 -1.0544 0.0 0
M  V30 62 O 10.7694 1.706 0.0 0
M  V30 63 N 11.113 -1.0425 0.0 0
M  V30 64 O 8.5184 -2.4879 0.0 0
M  V30 65 C 12.6058 -1.0307 0.0 0 CFG=2
M  V30 66 C 13.3522 0.2843 0.0 0
M  V30 67 C 13.3522 -2.3221 0.0 0 CFG=2
M  V30 68 O 12.2977 1.3743 0.0 0
M  V30 69 N 14.845 0.2961 0.0 0
M  V30 70 C 12.5939 -3.6135 0.0 0
M  V30 71 C 14.7976 -1.943 0.0 0
M  V30 72 C 15.5914 1.6112 0.0 0 CFG=2
M  V30 73 C 13.3403 -4.9048 0.0 0
M  V30 74 C 14.8331 2.9263 0.0 0
M  V30 75 C 17.0842 1.6231 0.0 0
M  V30 76 O 13.364 2.5709 0.0 0
M  V30 77 N 15.5795 4.2414 0.0 0
M  V30 78 C 17.8306 2.9381 0.0 0
M  V30 79 C 14.8213 5.5565 0.0 0 CFG=2
M  V30 80 C 19.3234 2.95 0.0 0
M  V30 81 C 13.3048 5.5683 0.0 0
M  V30 82 C 15.5677 6.8715 0.0 0
M  V30 83 O 20.0698 1.6586 0.0 0
M  V30 84 N 20.3541 4.04 0.0 0
M  V30 85 O 12.8783 4.1348 0.0 0
M  V30 86 N 12.5465 6.8834 0.0 0
M  V30 87 C 14.8094 8.1866 0.0 0
M  V30 88 C 11.03 6.8952 0.0 0 CFG=2
M  V30 89 C 15.5558 9.5017 0.0 0
M  V30 90 C 10.2718 5.6039 0.0 0
M  V30 91 C 10.2718 8.2103 0.0 0 CFG=2
M  V30 92 O 17.0486 9.5136 0.0 0
M  V30 93 N 14.7976 10.8168 0.0 0
M  V30 94 O 11.0182 4.3125 0.0 0
M  V30 95 N 8.7553 5.6157 0.0 0
M  V30 96 O 11.0182 9.5254 0.0 0
M  V30 97 C 8.8501 8.7672 0.0 0
M  V30 98 C 7.9971 4.3243 0.0 0 CFG=2
M  V30 99 C 8.7435 3.0329 0.0 0
M  V30 100 C 6.4806 4.3362 0.0 0
M  V30 101 O 10.2363 3.0448 0.0 0
M  V30 102 N 7.9852 1.7415 0.0 0
M  V30 103 C 5.7223 3.0448 0.0 0
M  V30 104 C 8.7316 0.4502 0.0 0 CFG=2
M  V30 105 C 4.2058 3.0566 0.0 0
M  V30 106 C 10.2244 0.462 0.0 0
M  V30 107 C 7.9734 -0.8411 0.0 0
M  V30 108 N 3.4476 1.7652 0.0 0
M  V30 109 O 10.9708 1.7771 0.0 0
M  V30 110 N 10.9708 -0.8293 0.0 0
M  V30 111 C 8.7198 -2.1325 0.0 0
M  V30 112 C 1.9311 1.7771 0.0 0
M  V30 113 C 12.4636 -0.8174 0.0 0 CFG=2
M  V30 114 O 10.1652 -1.7534 0.0 0
M  V30 115 N 7.6653 -3.1988 0.0 0
M  V30 116 N 1.6823 3.2699 0.0 0
M  V30 117 N 1.3269 0.4028 0.0 0
M  V30 118 C 13.21 0.4975 0.0 0
M  V30 119 C 13.21 -2.1088 0.0 0
M  V30 120 O 12.4518 1.8126 0.0 0
M  V30 121 N 14.7028 0.5094 0.0 0
M  V30 122 C 14.7028 -2.097 0.0 0
M  V30 123 C 15.4492 1.8245 0.0 0 CFG=2
M  V30 124 C 15.4492 -3.3884 0.0 0
M  V30 125 C 14.6909 3.1396 0.0 0
M  V30 126 C 16.942 1.8363 0.0 0
M  V30 127 C 16.942 -3.3765 0.0 0
M  V30 128 O 13.1745 3.1514 0.0 0
M  V30 129 N 15.4373 4.4546 0.0 0
M  V30 130 C 17.6884 3.1514 0.0 0
M  V30 131 N 17.6884 -4.6679 0.0 0
M  V30 132 C 14.6791 5.7697 0.0 0 CFG=2
M  V30 133 C 19.1812 3.1633 0.0 0
M  V30 134 C 16.9301 4.4665 0.0 0
M  V30 135 C 13.1626 5.7816 0.0 0
M  V30 136 C 15.4255 7.0848 0.0 0
M  V30 137 C 19.9276 4.4783 0.0 0
M  V30 138 C 17.6765 5.7816 0.0 0
M  V30 139 O 12.4044 4.4902 0.0 0
M  V30 140 N 12.4044 7.0967 0.0 0
M  V30 141 C 19.1693 5.7934 0.0 0
M  V30 142 C 10.8879 7.1085 0.0 0 CFG=2
M  V30 143 C 10.1296 5.8171 0.0 0
M  V30 144 C 10.1296 8.4236 0.0 0
M  V30 145 O 10.5324 4.3836 0.0 0
M  V30 146 N 8.6131 5.829 0.0 0
M  V30 147 C 8.6131 8.4354 0.0 0
M  V30 148 C 7.8549 4.5376 0.0 0 CFG=2
M  V30 149 C 7.8549 9.7505 0.0 0
M  V30 150 C 7.8549 7.144 0.0 0
M  V30 151 C 8.6013 3.2462 0.0 0
M  V30 152 C 6.3384 4.5494 0.0 0
M  V30 153 C 6.3384 9.7624 0.0 0
M  V30 154 C 6.3384 7.1559 0.0 0
M  V30 155 O 10.0467 2.8908 0.0 0
M  V30 156 N 7.843 1.9548 0.0 0
M  V30 157 C 5.5802 3.258 0.0 0
M  V30 158 C 5.5802 8.471 0.0 0
M  V30 159 C 8.5894 0.6634 0.0 0 CFG=2
M  V30 160 C 4.0637 3.2699 0.0 0
M  V30 161 C 10.0822 0.6753 0.0 0
M  V30 162 C 7.8312 -0.6279 0.0 0
M  V30 163 N 3.3054 1.9785 0.0 0
M  V30 164 O 11.113 1.7652 0.0 0
M  V30 165 N 10.8286 -0.616 0.0 0
M  V30 166 C 8.5776 -1.9193 0.0 0
M  V30 167 C 1.7889 1.9903 0.0 0
M  V30 168 C 12.3214 -0.6042 0.0 0 CFG=2
M  V30 169 C 7.8194 -3.2106 0.0 0
M  V30 170 N 1.1847 3.3884 0.0 0
M  V30 171 N 1.5401 0.5212 0.0 0
M  V30 172 C 13.0678 0.7108 0.0 0
M  V30 173 C 13.5891 -1.3861 0.0 0
M  V30 174 O 6.3029 -3.1988 0.0 0
M  V30 175 O 8.5658 -4.502 0.0 0
M  V30 176 O 12.6413 2.1681 0.0 0
M  V30 177 N 14.5606 0.7227 0.0 0
M  V30 178 C 15.307 2.0377 0.0 0 CFG=2
M  V30 179 C 14.5488 3.3528 0.0 0
M  V30 180 C 16.7998 2.0496 0.0 0 CFG=2
M  V30 181 O 13.0797 3.7319 0.0 0
M  V30 182 N 15.2952 4.6679 0.0 0
M  V30 183 C 17.5462 0.7582 0.0 0
M  V30 184 C 17.5462 3.3647 0.0 0
M  V30 185 C 14.5369 5.983 0.0 0 CFG=2
M  V30 186 C 16.788 -0.5331 0.0 0
M  V30 187 C 13.0204 5.9948 0.0 0
M  V30 188 C 15.2833 7.2981 0.0 0
M  V30 189 O 11.966 4.9285 0.0 0
M  V30 190 O 12.9612 7.5113 0.0 0
M  V30 191 C 14.5251 8.6131 0.0 0
M  V30 192 O 13.0086 8.625 0.0 0
M  V30 193 N 14.9279 10.0704 0.0 0
M  V30 END ATOM
M  V30 BEGIN BOND
M  V30 1 1 1 2
M  V30 2 1 2 3
M  V30 3 1 3 4 CFG=1
M  V30 4 1 3 5
M  V30 5 1 4 6
M  V30 6 2 5 7
M  V30 7 1 5 8
M  V30 8 2 6 9
M  V30 9 1 6 10
M  V30 10 1 11 8 CFG=1
M  V30 11 1 10 12 CFG=1
M  V30 12 1 10 13
M  V30 13 1 11 14
M  V30 14 1 11 15
M  V30 15 1 13 16
M  V30 16 2 14 17
M  V30 17 1 14 18
M  V30 18 1 15 19
M  V30 19 1 15 20
M  V30 20 2 16 21
M  V30 21 1 16 22
M  V30 22 1 23 18 CFG=1
M  V30 23 1 21 24
M  V30 24 2 22 25
M  V30 25 1 23 26
M  V30 26 1 23 27
M  V30 27 2 24 28
M  V30 28 2 26 29
M  V30 29 1 26 30
M  V30 30 1 27 31
M  V30 31 1 32 30 CFG=1
M  V30 32 1 32 33
M  V30 33 1 32 34
M  V30 34 2 33 35
M  V30 35 1 33 36
M  V30 36 1 34 37
M  V30 37 1 38 36 CFG=1
M  V30 38 2 37 39
M  V30 39 1 37 40
M  V30 40 1 38 41
M  V30 41 1 38 42
M  V30 42 1 39 43
M  V30 43 2 40 44
M  V30 44 2 41 45
M  V30 45 1 41 46
M  V30 46 1 42 47
M  V30 47 1 42 48
M  V30 48 2 43 49
M  V30 49 1 50 46 CFG=1
M  V30 50 1 49 51
M  V30 51 1 50 52
M  V30 52 1 50 53
M  V30 53 2 52 54
M  V30 54 1 52 55
M  V30 55 1 53 56
M  V30 56 1 57 55 CFG=3
M  V30 57 2 56 58
M  V30 58 1 56 59
M  V30 59 1 57 60
M  V30 60 1 57 61
M  V30 61 2 60 62
M  V30 62 1 60 63
M  V30 63 1 61 64
M  V30 64 1 65 63 CFG=3
M  V30 65 1 65 66
M  V30 66 1 65 67
M  V30 67 2 66 68
M  V30 68 1 66 69
M  V30 69 1 67 70
M  V30 70 1 67 71 CFG=1
M  V30 71 1 72 69 CFG=3
M  V30 72 1 70 73
M  V30 73 1 72 74
M  V30 74 1 72 75
M  V30 75 2 74 76
M  V30 76 1 74 77
M  V30 77 1 75 78
M  V30 78 1 79 77 CFG=3
M  V30 79 1 78 80
M  V30 80 1 79 81
M  V30 81 1 79 82
M  V30 82 2 80 83
M  V30 83 1 80 84
M  V30 84 2 81 85
M  V30 85 1 81 86
M  V30 86 1 82 87
M  V30 87 1 88 86 CFG=3
M  V30 88 1 87 89
M  V30 89 1 88 90
M  V30 90 1 88 91
M  V30 91 2 89 92
M  V30 92 1 89 93
M  V30 93 2 90 94
M  V30 94 1 90 95
M  V30 95 1 91 96 CFG=1
M  V30 96 1 91 97
M  V30 97 1 98 95 CFG=3
M  V30 98 1 98 99
M  V30 99 1 98 100
M  V30 100 2 99 101
M  V30 101 1 99 102
M  V30 102 1 100 103
M  V30 103 1 104 102 CFG=3
M  V30 104 1 103 105
M  V30 105 1 104 106
M  V30 106 1 104 107
M  V30 107 1 105 108
M  V30 108 2 106 109
M  V30 109 1 106 110
M  V30 110 1 107 111
M  V30 111 1 108 112
M  V30 112 1 113 110 CFG=3
M  V30 113 2 111 114
M  V30 114 1 111 115
M  V30 115 2 112 116
M  V30 116 1 112 117
M  V30 117 1 113 118
M  V30 118 1 113 119
M  V30 119 2 118 120
M  V30 120 1 118 121
M  V30 121 1 119 122
M  V30 122 1 123 121 CFG=3
M  V30 123 1 122 124
M  V30 124 1 123 125
M  V30 125 1 123 126
M  V30 126 1 124 127
M  V30 127 2 125 128
M  V30 128 1 125 129
M  V30 129 1 126 130
M  V30 130 1 127 131
M  V30 131 1 132 129 CFG=3
M  V30 132 2 130 133
M  V30 133 1 130 134
M  V30 134 1 132 135
M  V30 135 1 132 136
M  V30 136 1 133 137
M  V30 137 2 134 138
M  V30 138 2 135 139
M  V30 139 1 135 140
M  V30 140 2 137 141
M  V30 141 1 142 140 CFG=3
M  V30 142 1 142 143
M  V30 143 1 142 144
M  V30 144 2 143 145
M  V30 145 1 143 146
M  V30 146 1 144 147
M  V30 147 1 148 146 CFG=3
M  V30 148 2 147 149
M  V30 149 1 147 150
M  V30 150 1 148 151
M  V30 151 1 148 152
M  V30 152 1 149 153
M  V30 153 2 150 154
M  V30 154 2 151 155
M  V30 155 1 151 156
M  V30 156 1 152 157
M  V30 157 2 153 158
M  V30 158 1 159 156 CFG=3
M  V30 159 1 157 160
M  V30 160 1 159 161
M  V30 161 1 159 162
M  V30 162 1 160 163
M  V30 163 2 161 164
M  V30 164 1 161 165
M  V30 165 1 162 166
M  V30 166 1 163 167
M  V30 167 1 168 165 CFG=3
M  V30 168 1 166 169
M  V30 169 2 167 170
M  V30 170 1 167 171
M  V30 171 1 168 172
M  V30 172 1 168 173
M  V30 173 2 169 174
M  V30 174 1 169 175
M  V30 175 2 172 176
M  V30 176 1 172 177
M  V30 177 1 178 177 CFG=3
M  V30 178 1 178 179
M  V30 179 1 178 180
M  V30 180 2 179 181
M  V30 181 1 179 182
M  V30 182 1 180 183
M  V30 183 1 180 184 CFG=1
M  V30 184 1 185 182 CFG=3
M  V30 185 1 183 186
M  V30 186 1 185 187
M  V30 187 1 185 188
M  V30 188 2 187 189
M  V30 189 1 187 190
M  V30 190 1 188 191
M  V30 191 2 191 192
M  V30 192 1 191 193
M  V30 193 1 25 28
M  V30 194 1 44 49
M  V30 195 1 138 141
M  V30 196 1 154 158
M  V30 END BOND
M  V30 BEGIN COLLECTION
M  V30 MDLV30/STEABS ATOMS=(26 3 10 11 23 32 38 50 57 65 67 72 79 88 91 98 104 113 123 132 142 148 159 168 178 180 185)
M  V30 END COLLECTION
M  V30 END CTAB
M  END
>  <PASS_MNA_COUNT>
858

>  <PASS_MNA_NEW_COUNT>
46

>  <PEPTIDE>
FCVSYVDSIQQTRNKFAFREAIN

>  <AA_MUTATION>
p.M1077T

>  <PASS_ACTIVITY_SPECTRUM>
0,150  0,128  Dasatinib

$$$$
Compound 3
Actelion Java MolfileCreator 2.0

  0  0  0  0  0  0              0 V3000
M  V30 BEGIN CTAB
M  V30 COUNTS 194 196 0 0 0
M  V30 BEGIN ATOM
M  V30 1 S 0.0 0.0 0.0 0
M  V30 2 C 0.4021 -1.431 0.0 0
M  V30 3 C 1.8923 -1.4192 0.0 0 CFG=2
M  V30 4 N 2.6374 -2.7083 0.0 0
M  V30 5 C 2.6374 -0.1064 0.0 0
M  V30 6 C 1.8804 -3.9975 0.0 0
M  V30 7 O 3.9502 0.615 0.0 0
M  V30 8 N 1.8804 1.2063 0.0 0
M  V30 9 O 0.544 -3.276 0.0 0
M  V30 10 C 2.6255 -5.2866 0.0 0 CFG=1
M  V30 11 C 2.6255 2.5191 0.0 0 CFG=2
M  V30 12 N 1.8686 -6.5758 0.0 0
M  V30 13 C 4.1157 -5.2748 0.0 0
M  V30 14 C 4.1157 2.5309 0.0 0
M  V30 15 C 1.8686 3.8319 0.0 0 CFG=2
M  V30 16 C 0.3548 -6.5639 0.0 0
M  V30 17 C 4.8608 -3.962 0.0 0
M  V30 18 O 5.0028 1.3482 0.0 0
M  V30 19 N 4.8608 3.8437 0.0 0
M  V30 20 C 0.3548 3.8437 0.0 0
M  V30 21 C 2.6137 5.1447 0.0 0
M  V30 22 O -0.9343 -5.7597 0.0 0
M  V30 23 C -0.4021 -7.8531 0.0 0 CFG=1
M  V30 24 C 6.3511 -3.9502 0.0 0
M  V30 25 C 6.3511 3.8556 0.0 0 CFG=2
M  V30 26 C -0.4021 5.1565 0.0 0
M  V30 27 N -1.9159 -7.8413 0.0 0
M  V30 28 C 0.3429 -9.1422 0.0 0
M  V30 29 O 6.9306 -5.3221 0.0 0
M  V30 30 O 6.3865 -2.4363 0.0 0
M  V30 31 C 7.0962 2.5664 0.0 0
M  V30 32 C 7.0962 5.1683 0.0 0
M  V30 33 C -2.6729 -6.5285 0.0 0
M  V30 34 C 1.8331 -9.1304 0.0 0
M  V30 35 O 6.3392 1.2773 0.0 0
M  V30 36 N 8.5864 2.5782 0.0 0
M  V30 37 C 8.5864 5.1802 0.0 0
M  V30 38 O -2.4481 -5.0383 0.0 0
M  V30 39 C -4.1867 -6.5166 0.0 0 CFG=1
M  V30 40 C 2.5782 -10.4195 0.0 0
M  V30 41 C 9.3315 1.2891 0.0 0 CFG=2
M  V30 42 C 9.3315 6.493 0.0 0
M  V30 43 N -4.9436 -5.2038 0.0 0
M  V30 44 C -4.9436 -7.8058 0.0 0
M  V30 45 N 4.0684 -10.4077 0.0 0
M  V30 46 C 8.5745 0.0 0.0 0
M  V30 47 C 10.8217 1.3009 0.0 0
M  V30 48 N 10.8217 6.5048 0.0 0
M  V30 49 C -4.1985 -3.891 0.0 0
M  V30 50 C -4.1985 -9.0949 0.0 0
M  V30 51 C 4.8135 -11.6969 0.0 0
M  V30 52 O 7.0725 0.1892 0.0 0
M  V30 53 N 9.3196 -1.2891 0.0 0
M  V30 54 C 11.5668 0.0118 0.0 0
M  V30 55 C 11.5668 7.8176 0.0 0
M  V30 56 O -2.7083 -3.8792 0.0 0
M  V30 57 C -4.9555 -2.5782 0.0 0 CFG=1
M  V30 58 C -4.9555 -10.3841 0.0 0
M  V30 59 C -2.7202 -9.2605 0.0 0
M  V30 60 N 4.0566 -12.986 0.0 0
M  V30 61 N 6.2919 -11.8624 0.0 0
M  V30 62 C 8.5627 -2.5782 0.0 0 CFG=2
M  V30 63 C 13.057 0.0236 0.0 0
M  V30 64 N 10.8098 9.1304 0.0 0
M  V30 65 N 13.057 7.8294 0.0 0
M  V30 66 N -6.4693 -2.5664 0.0 0
M  V30 67 C -4.2104 -1.2654 0.0 0
M  V30 68 C 7.0488 -2.5664 0.0 0
M  V30 69 C 9.3078 -3.8674 0.0 0
M  V30 70 O 13.8021 1.3364 0.0 0
M  V30 71 N 13.8021 -1.2654 0.0 0
M  V30 72 C -7.2262 -3.8556 0.0 0
M  V30 73 C -2.7202 -1.2536 0.0 0
M  V30 74 O 6.8005 -4.033 0.0 0
M  V30 75 N 6.2919 -1.2536 0.0 0
M  V30 76 C 8.5509 -5.1565 0.0 0
M  V30 77 O -8.7401 -3.8437 0.0 0
M  V30 78 C -6.4811 -5.1447 0.0 0 CFG=1
M  V30 79 C -1.9751 -2.5428 0.0 0
M  V30 80 C -1.9751 0.0591 0.0 0
M  V30 81 C 4.7781 -1.2418 0.0 0 CFG=2
M  V30 82 C 9.296 -6.4457 0.0 0
M  V30 83 N -7.2381 -6.4338 0.0 0
M  V30 84 C -4.9909 -5.1329 0.0 0
M  V30 85 C -0.4849 -2.5309 0.0 0
M  V30 86 C -0.4849 0.0709 0.0 0
M  V30 87 C 4.0211 -2.5309 0.0 0
M  V30 88 C 4.0211 0.0709 0.0 0
M  V30 89 O 10.7389 -6.8005 0.0 0
M  V30 90 O 8.8702 -7.8767 0.0 0
M  V30 91 C -8.7519 -6.422 0.0 0
M  V30 92 C -4.2458 -6.422 0.0 0
M  V30 93 C 0.2601 -1.2181 0.0 0
M  V30 94 O 5.1802 -3.4653 0.0 0
M  V30 95 N 2.5073 -2.5191 0.0 0
M  V30 96 C 2.5073 0.0827 0.0 0
M  V30 97 C 4.9082 1.2773 0.0 0
M  V30 98 O -9.5089 -5.1092 0.0 0
M  V30 99 C -9.5089 -7.7112 0.0 0 CFG=1
M  V30 100 O -4.6716 -7.8531 0.0 0
M  V30 101 O -2.933 -7.1198 0.0 0
M  V30 102 O 1.7385 -1.0289 0.0 0
M  V30 103 C 1.7503 -3.8082 0.0 0 CFG=2
M  V30 104 N -11.0227 -7.6993 0.0 0
M  V30 105 C -8.7638 -9.0003 0.0 0
M  V30 106 C 2.4954 -5.0974 0.0 0
M  V30 107 C 0.2365 -3.7964 0.0 0
M  V30 108 C -11.7796 -6.3865 0.0 0
M  V30 109 C -7.2736 -8.9885 0.0 0
M  V30 110 O 3.9738 -5.263 0.0 0
M  V30 111 N 1.7385 -6.3865 0.0 0
M  V30 112 C -0.5203 -5.0856 0.0 0
M  V30 113 O -11.0345 -5.0737 0.0 0
M  V30 114 C -13.2935 -6.3747 0.0 0 CFG=1
M  V30 115 C -6.5285 -10.2776 0.0 0
M  V30 116 C -6.5285 -7.6757 0.0 0
M  V30 117 C 2.4836 -7.6757 0.0 0 CFG=2
M  V30 118 O 0.2247 -6.3747 0.0 0
M  V30 119 N -1.9396 -4.5297 0.0 0
M  V30 120 N -14.0504 -5.0619 0.0 0
M  V30 121 C -14.0504 -7.6638 0.0 0
M  V30 122 C 3.9738 -7.6638 0.0 0
M  V30 123 C 2.0578 -9.1067 0.0 0
M  V30 124 C -13.3053 -3.7491 0.0 0
M  V30 125 C -13.3053 -8.953 0.0 0
M  V30 126 O 4.7189 -6.3511 0.0 0
M  V30 127 N 4.7189 -8.953 0.0 0
M  V30 128 O -11.8151 -3.7373 0.0 0
M  V30 129 C -14.0623 -2.4363 0.0 0 CFG=1
M  V30 130 C -14.0623 -10.2421 0.0 0
M  V30 131 C -11.8151 -8.9412 0.0 0
M  V30 132 C 6.2091 -8.9412 0.0 0 CFG=2
M  V30 133 N -13.3172 -1.1235 0.0 0
M  V30 134 C -15.5761 -2.4245 0.0 0
M  V30 135 C 6.9542 -7.6284 0.0 0
M  V30 136 C 6.9542 -10.2303 0.0 0
M  V30 137 C -11.827 -1.1117 0.0 0
M  V30 138 C -16.333 -3.7136 0.0 0
M  V30 139 O 6.1973 -6.3156 0.0 0
M  V30 140 N 8.4444 -7.6165 0.0 0
M  V30 141 C 8.4444 -10.2185 0.0 0
M  V30 142 C 6.3511 -11.6022 0.0 0
M  V30 143 O -11.0819 -2.4008 0.0 0
M  V30 144 C -11.0819 0.201 0.0 0
M  V30 145 O -15.5879 -5.0028 0.0 0
M  V30 146 N -17.8469 -3.7018 0.0 0
M  V30 147 C 9.1895 -6.3037 0.0 0 CFG=2
M  V30 148 N -9.5916 0.2128 0.0 0
M  V30 149 C 8.4326 -4.9909 0.0 0
M  V30 150 C 10.6797 -6.2919 0.0 0
M  V30 151 C -8.8465 1.5256 0.0 0
M  V30 152 O 6.9306 -5.1565 0.0 0
M  V30 153 N 9.1777 -3.6781 0.0 0
M  V30 154 C 11.4248 -4.9791 0.0 0
M  V30 155 C 11.4248 -7.5811 0.0 0
M  V30 156 O -9.6035 2.8384 0.0 0
M  V30 157 C -7.3563 1.5375 0.0 0 CFG=1
M  V30 158 C 8.4208 -2.3654 0.0 0 CFG=2
M  V30 159 N -6.6112 0.2483 0.0 0
M  V30 160 C -6.6112 2.8503 0.0 0
M  V30 161 C 6.9069 -2.3535 0.0 0
M  V30 162 C 9.1659 -1.0526 0.0 0
M  V30 163 C -5.121 2.8621 0.0 0
M  V30 164 O 6.3037 -3.7255 0.0 0
M  V30 165 N 6.15 -1.0407 0.0 0
M  V30 166 C 8.4089 0.2601 0.0 0
M  V30 167 C -4.3759 4.1749 0.0 0
M  V30 168 C -4.3759 1.5729 0.0 0
M  V30 169 C 4.6361 -1.0289 0.0 0 CFG=2
M  V30 170 C 8.8111 1.7149 0.0 0
M  V30 171 C 6.9069 0.0946 0.0 0
M  V30 172 C -2.8857 4.1867 0.0 0
M  V30 173 C -2.8857 1.5848 0.0 0
M  V30 174 C 3.8792 -2.318 0.0 0
M  V30 175 C 3.8792 0.2838 0.0 0
M  V30 176 C -2.1406 2.8976 0.0 0
M  V30 177 O 4.7662 -3.5007 0.0 0
M  V30 178 N 2.3654 -2.3062 0.0 0
M  V30 179 C 2.3654 0.2956 0.0 0
M  V30 180 O -0.6504 2.9094 0.0 0
M  V30 181 C 1.6084 -3.5954 0.0 0 CFG=2
M  V30 182 C 1.3127 1.3837 0.0 0
M  V30 183 C 1.4547 -0.887 0.0 0
M  V30 184 C 2.3535 -4.8845 0.0 0
M  V30 185 C 0.0946 -3.5835 0.0 0
M  V30 186 O 3.7491 -5.4167 0.0 0
M  V30 187 O 1.5966 -6.1736 0.0 0
M  V30 188 C -0.6623 -4.8727 0.0 0
M  V30 189 C -2.1761 -4.8608 0.0 0
M  V30 190 C 0.0827 -6.1618 0.0 0
M  V30 191 C -2.933 -6.15 0.0 0
M  V30 192 C -0.6741 -7.451 0.0 0
M  V30 193 C -2.1879 -7.4391 0.0 0
M  V30 194 O -2.7911 -8.8111 0.0 0
M  V30 END ATOM
M  V30 BEGIN BOND
M  V30 1 1 1 2
M  V30 2 1 2 3
M  V30 3 1 3 4 CFG=1
M  V30 4 1 3 5
M  V30 5 1 4 6
M  V30 6 2 5 7
M  V30 7 1 5 8
M  V30 8 2 6 9
M  V30 9 1 6 10
M  V30 10 1 11 8 CFG=1
M  V30 11 1 10 12 CFG=3
M  V30 12 1 10 13
M  V30 13 1 11 14
M  V30 14 1 11 15
M  V30 15 1 12 16
M  V30 16 1 13 17
M  V30 17 2 14 18
M  V30 18 1 14 19
M  V30 19 1 15 20
M  V30 20 1 15 21 CFG=3
M  V30 21 2 16 22
M  V30 22 1 16 23
M  V30 23 1 17 24
M  V30 24 1 25 19 CFG=1
M  V30 25 1 20 26
M  V30 26 1 23 27 CFG=3
M  V30 27 1 23 28
M  V30 28 2 24 29
M  V30 29 1 24 30
M  V30 30 1 25 31
M  V30 31 1 25 32
M  V30 32 1 27 33
M  V30 33 1 28 34
M  V30 34 2 31 35
M  V30 35 1 31 36
M  V30 36 1 32 37
M  V30 37 2 33 38
M  V30 38 1 33 39
M  V30 39 1 34 40
M  V30 40 1 41 36 CFG=1
M  V30 41 1 37 42
M  V30 42 1 39 43 CFG=3
M  V30 43 1 39 44
M  V30 44 1 40 45
M  V30 45 1 41 46
M  V30 46 1 41 47
M  V30 47 1 42 48
M  V30 48 1 43 49
M  V30 49 1 44 50
M  V30 50 1 45 51
M  V30 51 2 46 52
M  V30 52 1 46 53
M  V30 53 1 47 54
M  V30 54 1 48 55
M  V30 55 2 49 56
M  V30 56 1 49 57
M  V30 57 1 50 58
M  V30 58 1 50 59
M  V30 59 2 51 60
M  V30 60 1 51 61
M  V30 61 1 62 53 CFG=1
M  V30 62 1 54 63
M  V30 63 2 55 64
M  V30 64 1 55 65
M  V30 65 1 57 66 CFG=1
M  V30 66 1 57 67
M  V30 67 1 62 68
M  V30 68 1 62 69
M  V30 69 2 63 70
M  V30 70 1 63 71
M  V30 71 1 66 72
M  V30 72 1 67 73
M  V30 73 2 68 74
M  V30 74 1 68 75
M  V30 75 1 69 76
M  V30 76 2 72 77
M  V30 77 1 72 78
M  V30 78 2 73 79
M  V30 79 1 73 80
M  V30 80 1 81 75 CFG=3
M  V30 81 1 76 82
M  V30 82 1 78 83 CFG=3
M  V30 83 1 78 84
M  V30 84 1 79 85
M  V30 85 2 80 86
M  V30 86 1 81 87
M  V30 87 1 81 88
M  V30 88 2 82 89
M  V30 89 1 82 90
M  V30 90 1 83 91
M  V30 91 1 84 92
M  V30 92 2 85 93
M  V30 93 2 87 94
M  V30 94 1 87 95
M  V30 95 1 88 96
M  V30 96 1 88 97
M  V30 97 2 91 98
M  V30 98 1 91 99
M  V30 99 2 92 100
M  V30 100 1 92 101
M  V30 101 1 93 102
M  V30 102 1 103 95 CFG=3
M  V30 103 1 99 104 CFG=3
M  V30 104 1 99 105
M  V30 105 1 103 106
M  V30 106 1 103 107
M  V30 107 1 104 108
M  V30 108 1 105 109
M  V30 109 2 106 110
M  V30 110 1 106 111
M  V30 111 1 107 112
M  V30 112 2 108 113
M  V30 113 1 108 114
M  V30 114 1 109 115
M  V30 115 1 109 116
M  V30 116 1 117 111 CFG=3
M  V30 117 2 112 118
M  V30 118 1 112 119
M  V30 119 1 114 120 CFG=3
M  V30 120 1 114 121
M  V30 121 1 117 122
M  V30 122 1 117 123
M  V30 123 1 120 124
M  V30 124 1 121 125
M  V30 125 2 122 126
M  V30 126 1 122 127
M  V30 127 2 124 128
M  V30 128 1 124 129
M  V30 129 1 125 130
M  V30 130 1 125 131
M  V30 131 1 132 127 CFG=3
M  V30 132 1 129 133 CFG=3
M  V30 133 1 129 134
M  V30 134 1 132 135
M  V30 135 1 132 136
M  V30 136 1 133 137
M  V30 137 1 134 138
M  V30 138 2 135 139
M  V30 139 1 135 140
M  V30 140 1 136 141
M  V30 141 1 136 142
M  V30 142 2 137 143
M  V30 143 1 137 144
M  V30 144 2 138 145
M  V30 145 1 138 146
M  V30 146 1 147 140 CFG=3
M  V30 147 1 144 148
M  V30 148 1 147 149
M  V30 149 1 147 150
M  V30 150 1 148 151
M  V30 151 2 149 152
M  V30 152 1 149 153
M  V30 153 1 150 154
M  V30 154 1 150 155
M  V30 155 2 151 156
M  V30 156 1 151 157
M  V30 157 1 158 153 CFG=3
M  V30 158 1 157 159 CFG=3
M  V30 159 1 157 160
M  V30 160 1 158 161
M  V30 161 1 158 162
M  V30 162 1 160 163
M  V30 163 2 161 164
M  V30 164 1 161 165
M  V30 165 1 162 166
M  V30 166 2 163 167
M  V30 167 1 163 168
M  V30 168 1 169 165 CFG=3
M  V30 169 1 166 170
M  V30 170 1 166 171
M  V30 171 1 167 172
M  V30 172 2 168 173
M  V30 173 1 169 174
M  V30 174 1 169 175
M  V30 175 2 172 176
M  V30 176 2 174 177
M  V30 177 1 174 178
M  V30 178 1 175 179
M  V30 179 1 176 180
M  V30 180 1 181 178 CFG=3
M  V30 181 1 179 182
M  V30 182 1 179 183
M  V30 183 1 181 184
M  V30 184 1 181 185
M  V30 185 2 184 186
M  V30 186 1 184 187
M  V30 187 1 185 188
M  V30 188 2 188 189
M  V30 189 1 188 190
M  V30 190 1 189 191
M  V30 191 2 190 192
M  V30 192 2 191 193
M  V30 193 1 193 194
M  V30 194 1 86 93
M  V30 195 1 173 176
M  V30 196 1 192 193
M  V30 END BOND
M  V30 BEGIN COLLECTION
M  V30 MDLV30/STEABS ATOMS=(23 3 10 11 15 23 25 39 41 57 62 78 81 99 103 114 117 129 132 147 157 158 169 181)
M  V30 END COLLECTION
M  V30 END CTAB
M  END
>  <PASS_MNA_COUNT>
780

>  <PASS_MNA_NEW_COUNT>
9

>  <PEPTIDE>
YGNLLDYLRECIRQEVNAVVLLY

>  <AA_MUTATION>
p.N331I

>  <PASS_ACTIVITY_SPECTRUM>
0,272  0,196  Imatinib

$$$$
Compound 4
Actelion Java MolfileCreator 2.0

  0  0  0  0  0  0              0 V3000
M  V30 BEGIN CTAB
M  V30 COUNTS 188 192 0 0 0
M  V30 BEGIN ATOM
M  V30 1 S 0.0 0.0 0.0 0
M  V30 2 C -0.7549 1.3093 0.0 0
M  V30 3 C 1.4863 0.0117 0.0 0
M  V30 4 C -2.2648 1.3211 0.0 0
M  V30 5 C -3.0198 2.6305 0.0 0 CFG=2
M  V30 6 N -4.5297 2.6423 0.0 0
M  V30 7 C -2.2766 3.9399 0.0 0
M  V30 8 C -5.2846 3.9517 0.0 0
M  V30 9 O -3.0316 5.2493 0.0 0
M  V30 10 N -0.7903 3.9517 0.0 0
M  V30 11 O -4.5415 5.261 0.0 0
M  V30 12 C -6.7945 3.9635 0.0 0 CFG=1
M  V30 13 C -0.0471 5.261 0.0 0 CFG=2
M  V30 14 N -7.5495 5.2728 0.0 0
M  V30 15 C -7.5495 2.6777 0.0 0 CFG=2
M  V30 16 C -0.8021 6.5704 0.0 0
M  V30 17 C 1.4391 5.2728 0.0 0
M  V30 18 C -6.8063 6.5822 0.0 0
M  V30 19 O -9.0594 2.6895 0.0 0
M  V30 20 C -6.8063 1.3919 0.0 0
M  V30 21 O 0.2241 7.6557 0.0 0
M  V30 22 N -2.312 6.5822 0.0 0
M  V30 23 C 2.1822 6.5822 0.0 0
M  V30 24 O -5.32 6.594 0.0 0
M  V30 25 C -7.5613 7.8916 0.0 0 CFG=1
M  V30 26 C -3.067 7.8916 0.0 0 CFG=2
M  V30 27 C 3.6686 6.594 0.0 0
M  V30 28 C 1.4273 7.8916 0.0 0
M  V30 29 N -6.8181 9.201 0.0 0
M  V30 30 C -9.0712 7.9034 0.0 0
M  V30 31 C -2.3238 9.201 0.0 0
M  V30 32 C -4.5769 7.9034 0.0 0
M  V30 33 C 4.4117 7.9034 0.0 0
M  V30 34 C 2.1704 9.201 0.0 0
M  V30 35 C -5.3318 9.2128 0.0 0
M  V30 36 C -9.8262 6.6176 0.0 0
M  V30 37 O -2.3828 10.7109 0.0 0
M  V30 38 N -0.8375 9.2128 0.0 0
M  V30 39 C -5.3318 9.2128 0.0 0
M  V30 40 C 3.6568 9.2128 0.0 0
M  V30 41 O -4.7538 7.8444 0.0 0
M  V30 42 C -4.5887 10.5221 0.0 0 CFG=1
M  V30 43 C -11.3361 6.6294 0.0 0
M  V30 44 C -0.0943 10.5221 0.0 0 CFG=2
M  V30 45 C -6.8417 9.2246 0.0 0
M  V30 46 N -3.1023 10.5339 0.0 0
M  V30 47 C -5.3436 11.8315 0.0 0
M  V30 48 O -12.091 7.9388 0.0 0
M  V30 49 O -12.091 5.3436 0.0 0
M  V30 50 C -0.8493 11.8315 0.0 0
M  V30 51 C 1.3919 10.5339 0.0 0
M  V30 52 O -7.8916 8.1629 0.0 0
M  V30 53 N -8.0214 10.1801 0.0 0
M  V30 54 C -2.3592 9.2482 0.0 0
M  V30 55 C -6.8535 11.8433 0.0 0
M  V30 56 O -2.3474 11.6664 0.0 0
M  V30 57 N -0.1061 13.1409 0.0 0
M  V30 58 C 2.1351 11.8433 0.0 0
M  V30 59 O -3.409 8.1865 0.0 0
M  V30 60 C -0.8729 9.26 0.0 0 CFG=1
M  V30 61 C -7.6085 13.1527 0.0 0
M  V30 62 C -7.6085 10.5575 0.0 0
M  V30 63 C -0.8611 14.4503 0.0 0 CFG=2
M  V30 64 C 3.6214 11.8551 0.0 0
M  V30 65 N -0.1297 10.5693 0.0 0
M  V30 66 C -0.1297 7.9742 0.0 0 CFG=2
M  V30 67 C -9.1184 13.1645 0.0 0
M  V30 68 C -9.1184 10.5693 0.0 0
M  V30 69 C -2.371 14.4621 0.0 0
M  V30 70 C -0.1179 15.7596 0.0 0
M  V30 71 O 4.3645 10.5693 0.0 0
M  V30 72 O 4.7774 12.8106 0.0 0
M  V30 73 C -0.8847 11.8787 0.0 0
M  V30 74 O 1.3093 8.3516 0.0 0
M  V30 75 C -1.1796 6.9125 0.0 0
M  V30 76 C -9.8734 11.8787 0.0 0
M  V30 77 O -3.1259 13.1763 0.0 0
M  V30 78 N -3.1259 15.7714 0.0 0
M  V30 79 O -1.0262 16.9629 0.0 0
M  V30 80 O -2.3828 12.0674 0.0 0
M  V30 81 C -0.1415 13.1881 0.0 0 CFG=1
M  V30 82 C -4.6358 15.7832 0.0 0 CFG=2
M  V30 83 N -0.8965 14.4975 0.0 0
M  V30 84 C 1.3447 13.1999 0.0 0
M  V30 85 C -5.3908 14.4975 0.0 0
M  V30 86 C -5.3908 17.0926 0.0 0
M  V30 87 C -0.1533 15.8068 0.0 0
M  V30 88 C 2.0879 14.5093 0.0 0
M  V30 89 O -4.9897 13.0701 0.0 0
M  V30 90 N -6.9007 14.5093 0.0 0
M  V30 91 O -6.8535 16.7387 0.0 0
M  V30 92 O -0.7549 17.1988 0.0 0
M  V30 93 C 1.3329 15.8186 0.0 0 CFG=1
M  V30 94 C 3.5742 14.521 0.0 0
M  V30 95 C -7.6557 13.2235 0.0 0 CFG=2
M  V30 96 N 2.0761 17.128 0.0 0
M  V30 97 C 2.0761 14.5328 0.0 0
M  V30 98 O 4.7302 13.5891 0.0 0
M  V30 99 N 3.9753 15.972 0.0 0
M  V30 100 C -6.9125 11.9377 0.0 0
M  V30 101 C -9.1656 13.2353 0.0 0 CFG=2
M  V30 102 C 1.3211 18.4374 0.0 0
M  V30 103 C 3.5624 14.5446 0.0 0
M  V30 104 O -8.0921 11.0058 0.0 0
M  V30 105 N -5.4262 11.9495 0.0 0
M  V30 106 C -9.9205 14.5446 0.0 0
M  V30 107 C -10.2154 12.1736 0.0 0
M  V30 108 O -0.1887 18.4492 0.0 0
M  V30 109 C 2.0643 19.7468 0.0 0 CFG=1
M  V30 110 N 4.4353 15.7714 0.0 0
M  V30 111 C 4.4353 13.3414 0.0 0
M  V30 112 C -4.683 10.6637 0.0 0 CFG=2
M  V30 113 C -9.1774 15.854 0.0 0
M  V30 114 N 1.3093 21.0561 0.0 0
M  V30 115 C 3.5506 19.7586 0.0 0 CFG=2
M  V30 116 C 5.8509 15.3232 0.0 0
M  V30 117 N 5.8509 13.8133 0.0 0
M  V30 118 C -5.438 9.3779 0.0 0
M  V30 119 C -3.1967 10.6755 0.0 0
M  V30 120 C -0.2005 21.0679 0.0 0
M  V30 121 C 4.2938 21.0679 0.0 0
M  V30 122 C 4.2938 18.4728 0.0 0
M  V30 123 O -5.2139 7.9152 0.0 0
M  V30 124 O -6.9479 9.3897 0.0 0
M  V30 125 O -3.1613 9.1892 0.0 0
M  V30 126 O -0.9554 19.7821 0.0 0
M  V30 127 C -0.9554 22.3773 0.0 0 CFG=1
M  V30 128 C 5.7801 21.0797 0.0 0
M  V30 129 N -2.4654 22.3891 0.0 0
M  V30 130 C -0.2123 23.6867 0.0 0
M  V30 131 C -3.2203 21.1033 0.0 0
M  V30 132 C 1.2739 23.6985 0.0 0
M  V30 133 O -2.4771 19.8175 0.0 0
M  V30 134 C -4.7302 21.1151 0.0 0 CFG=1
M  V30 135 C 2.0171 25.0079 0.0 0
M  V30 136 N -5.4852 19.8293 0.0 0
M  V30 137 C -5.4852 22.4245 0.0 0
M  V30 138 O 1.2621 26.3172 0.0 0
M  V30 139 O 3.5034 25.0196 0.0 0
M  V30 140 C -4.742 18.5435 0.0 0
M  V30 141 O -3.2557 18.5553 0.0 0
M  V30 142 C -5.497 17.2578 0.0 0 CFG=1
M  V30 143 N -7.0069 17.2696 0.0 0
M  V30 144 C -4.7538 15.972 0.0 0
M  V30 145 C -7.7618 18.5789 0.0 0
M  V30 146 C -5.5088 14.6862 0.0 0
M  V30 147 O -7.0187 19.8883 0.0 0
M  V30 148 C -9.2717 18.5907 0.0 0 CFG=1
M  V30 149 C -4.7656 13.4004 0.0 0
M  V30 150 C -7.0187 14.698 0.0 0
M  V30 151 N -10.0267 17.3049 0.0 0
M  V30 152 C -10.0267 19.9001 0.0 0
M  V30 153 C -5.5206 12.1146 0.0 0
M  V30 154 C -7.7736 13.4122 0.0 0
M  V30 155 C -11.5366 17.3167 0.0 0
M  V30 156 O -11.5366 19.9119 0.0 0
M  V30 157 C -7.0305 12.1264 0.0 0
M  V30 158 O -12.2916 18.6261 0.0 0
M  V30 159 C -12.2916 16.031 0.0 0 CFG=1
M  V30 160 N -13.7897 15.8894 0.0 0
M  V30 161 C -11.69 14.6744 0.0 0
M  V30 162 C -14.8042 17.01 0.0 0
M  V30 163 C -14.1082 14.4385 0.0 0
M  V30 164 C -12.8106 13.6835 0.0 0
M  V30 165 O -14.3559 18.4492 0.0 0
M  V30 166 C -16.2787 16.7151 0.0 0 CFG=1
M  V30 167 N -16.7505 15.2996 0.0 0
M  V30 168 C -17.2931 17.8358 0.0 0
M  V30 169 C -18.225 15.0047 0.0 0
M  V30 170 C -18.7677 17.5409 0.0 0
M  V30 171 O -19.2395 16.1253 0.0 0
M  V30 172 C -18.6969 13.5891 0.0 0 CFG=1
M  V30 173 C -19.7821 18.6615 0.0 0
M  V30 174 N -17.706 12.4921 0.0 0
M  V30 175 C -20.1714 13.2942 0.0 0
M  V30 176 N -21.2567 18.3666 0.0 0
M  V30 177 C -18.1779 11.0766 0.0 0
M  V30 178 C -21.1859 14.4149 0.0 0
M  V30 179 C -22.2711 19.4872 0.0 0
M  V30 180 O -19.6524 10.7817 0.0 0
M  V30 181 C -17.187 9.9795 0.0 0 CFG=1
M  V30 182 O -20.7376 15.854 0.0 0
M  V30 183 O -22.6604 14.12 0.0 0
M  V30 184 N -21.8229 20.9264 0.0 0
M  V30 185 N -23.7457 19.1923 0.0 0
M  V30 186 N -15.7361 10.298 0.0 0
M  V30 187 C -17.6588 8.564 0.0 0
M  V30 188 O -16.668 7.4669 0.0 0
M  V30 END ATOM
M  V30 BEGIN BOND
M  V30 1 1 1 2
M  V30 2 1 1 3
M  V30 3 1 2 4
M  V30 4 1 4 5
M  V30 5 1 5 6 CFG=3
M  V30 6 1 5 7
M  V30 7 1 6 8
M  V30 8 2 7 9
M  V30 9 1 7 10
M  V30 10 2 8 11
M  V30 11 1 8 12
M  V30 12 1 13 10 CFG=3
M  V30 13 1 12 14 CFG=3
M  V30 14 1 12 15
M  V30 15 1 13 16
M  V30 16 1 13 17
M  V30 17 1 14 18
M  V30 18 1 15 19 CFG=1
M  V30 19 1 15 20
M  V30 20 2 16 21
M  V30 21 1 16 22
M  V30 22 1 17 23
M  V30 23 2 18 24
M  V30 24 1 18 25
M  V30 25 1 26 22 CFG=1
M  V30 26 2 23 27
M  V30 27 1 23 28
M  V30 28 1 25 29 CFG=3
M  V30 29 1 25 30
M  V30 30 1 26 31
M  V30 31 1 26 32
M  V30 32 1 27 33
M  V30 33 2 28 34
M  V30 34 1 29 35
M  V30 35 1 30 36
M  V30 36 2 31 37
M  V30 37 1 31 38
M  V30 38 1 32 39
M  V30 39 2 33 40
M  V30 40 2 35 41
M  V30 41 1 35 42
M  V30 42 1 36 43
M  V30 43 1 44 38 CFG=3
M  V30 44 1 39 45
M  V30 45 1 42 46 CFG=3
M  V30 46 1 42 47
M  V30 47 2 43 48
M  V30 48 1 43 49
M  V30 49 1 44 50
M  V30 50 1 44 51
M  V30 51 2 45 52
M  V30 52 1 45 53
M  V30 53 1 46 54
M  V30 54 1 47 55
M  V30 55 2 50 56
M  V30 56 1 50 57
M  V30 57 1 51 58
M  V30 58 2 54 59
M  V30 59 1 54 60
M  V30 60 2 55 61
M  V30 61 1 55 62
M  V30 62 1 63 57 CFG=3
M  V30 63 1 58 64
M  V30 64 1 60 65 CFG=1
M  V30 65 1 60 66
M  V30 66 1 61 67
M  V30 67 2 62 68
M  V30 68 1 63 69
M  V30 69 1 63 70
M  V30 70 2 64 71
M  V30 71 1 64 72
M  V30 72 1 65 73
M  V30 73 1 66 74 CFG=3
M  V30 74 1 66 75
M  V30 75 2 67 76
M  V30 76 2 69 77
M  V30 77 1 69 78
M  V30 78 1 70 79
M  V30 79 2 73 80
M  V30 80 1 73 81
M  V30 81 1 82 78 CFG=3
M  V30 82 1 81 83 CFG=1
M  V30 83 1 81 84
M  V30 84 1 82 85
M  V30 85 1 82 86
M  V30 86 1 83 87
M  V30 87 1 84 88
M  V30 88 2 85 89
M  V30 89 1 85 90
M  V30 90 1 86 91
M  V30 91 2 87 92
M  V30 92 1 87 93
M  V30 93 1 88 94
M  V30 94 1 95 90 CFG=3
M  V30 95 1 93 96 CFG=1
M  V30 96 1 93 97
M  V30 97 2 94 98
M  V30 98 1 94 99
M  V30 99 1 95 100
M  V30 100 1 95 101
M  V30 101 1 96 102
M  V30 102 1 97 103
M  V30 103 2 100 104
M  V30 104 1 100 105
M  V30 105 1 101 106
M  V30 106 1 101 107 CFG=1
M  V30 107 2 102 108
M  V30 108 1 102 109
M  V30 109 1 103 110
M  V30 110 2 103 111
M  V30 111 1 112 105 CFG=1
M  V30 112 1 106 113
M  V30 113 1 109 114 CFG=1
M  V30 114 1 109 115
M  V30 115 2 110 116
M  V30 116 1 111 117
M  V30 117 1 112 118
M  V30 118 1 112 119
M  V30 119 1 114 120
M  V30 120 1 115 121
M  V30 121 1 115 122 CFG=3
M  V30 122 2 118 123
M  V30 123 1 118 124
M  V30 124 1 119 125
M  V30 125 2 120 126
M  V30 126 1 120 127
M  V30 127 1 121 128
M  V30 128 1 127 129 CFG=1
M  V30 129 1 127 130
M  V30 130 1 129 131
M  V30 131 1 130 132
M  V30 132 2 131 133
M  V30 133 1 131 134
M  V30 134 1 132 135
M  V30 135 1 134 136 CFG=1
M  V30 136 1 134 137
M  V30 137 2 135 138
M  V30 138 1 135 139
M  V30 139 1 136 140
M  V30 140 2 140 141
M  V30 141 1 140 142
M  V30 142 1 142 143 CFG=3
M  V30 143 1 142 144
M  V30 144 1 143 145
M  V30 145 1 144 146
M  V30 146 2 145 147
M  V30 147 1 145 148
M  V30 148 2 146 149
M  V30 149 1 146 150
M  V30 150 1 148 151 CFG=1
M  V30 151 1 148 152
M  V30 152 1 149 153
M  V30 153 2 150 154
M  V30 154 1 151 155
M  V30 155 1 152 156
M  V30 156 2 153 157
M  V30 157 2 155 158
M  V30 158 1 159 155 CFG=3
M  V30 159 1 159 160
M  V30 160 1 159 161
M  V30 161 1 160 162
M  V30 162 1 160 163
M  V30 163 1 161 164
M  V30 164 2 162 165
M  V30 165 1 162 166
M  V30 166 1 166 167 CFG=1
M  V30 167 1 166 168
M  V30 168 1 167 169
M  V30 169 1 168 170
M  V30 170 2 169 171
M  V30 171 1 169 172
M  V30 172 1 170 173
M  V30 173 1 172 174 CFG=1
M  V30 174 1 172 175
M  V30 175 1 173 176
M  V30 176 1 174 177
M  V30 177 1 175 178
M  V30 178 1 176 179
M  V30 179 2 177 180
M  V30 180 1 177 181
M  V30 181 2 178 182
M  V30 182 1 178 183
M  V30 183 2 179 184
M  V30 184 1 179 185
M  V30 185 1 181 186 CFG=1
M  V30 186 1 181 187
M  V30 187 1 187 188
M  V30 188 1 34 40
M  V30 189 1 68 76
M  V30 190 1 116 117
M  V30 191 1 154 157
M  V30 192 1 163 164
M  V30 END BOND
M  V30 BEGIN COLLECTION
M  V30 MDLV30/STEABS ATOMS=(27 5 12 13 15 25 26 42 44 60 63 66 81 82 93 95 101 109 112 115 127 134 142 148 159 166 172 181)
M  V30 END COLLECTION
M  V30 END CTAB
M  END
>  <PASS_MNA_COUNT>
895

>  <PASS_MNA_NEW_COUNT>
13

>  <PEPTIDE>
SDRPSFAEIHQTFETMFQESSIS

>  <AA_MUTATION>
p.A492T

>  <PASS_ACTIVITY_SPECTRUM>
0,345  0,141  Imatinib

$$$$
Compound 5
Actelion Java MolfileCreator 2.0

  0  0  0  0  0  0              0 V3000
M  V30 BEGIN CTAB
M  V30 COUNTS 180 184 0 0 0
M  V30 BEGIN ATOM
M  V30 1 S 0.0 0.0 0.0 0
M  V30 2 C -0.3188 1.4762 0.0 0
M  V30 3 C -1.1219 -0.992 0.0 0
M  V30 4 C 0.7794 2.4919 0.0 0
M  V30 5 C 0.4605 3.9681 0.0 0 CFG=2
M  V30 6 N -0.9802 4.4405 0.0 0
M  V30 7 C 1.5589 4.9838 0.0 0
M  V30 8 C -2.1021 3.4485 0.0 0
M  V30 9 O 2.9761 4.535 0.0 0
M  V30 10 N 1.24 6.46 0.0 0
M  V30 11 O -1.8069 1.9958 0.0 0
M  V30 12 C -3.5429 3.9209 0.0 0
M  V30 13 C 2.3383 7.4757 0.0 0 CFG=2
M  V30 14 N -4.6649 2.9288 0.0 0
M  V30 15 C 3.7555 7.0269 0.0 0
M  V30 16 C 2.0195 8.9519 0.0 0
M  V30 17 C -6.1057 3.4012 0.0 0
M  V30 18 O 4.8538 8.0425 0.0 0
M  V30 19 N 4.0508 5.5743 0.0 0
M  V30 20 C 0.5786 9.4243 0.0 0
M  V30 21 O -6.4246 4.8775 0.0 0
M  V30 22 C -7.2277 2.4092 0.0 0 CFG=1
M  V30 23 C 5.468 5.1255 0.0 0 CFG=2
M  V30 24 C 0.1062 10.8651 0.0 0
M  V30 25 C -0.6495 8.5504 0.0 0
M  V30 26 N -6.9324 0.9566 0.0 0
M  V30 27 C -8.6685 2.8816 0.0 0
M  V30 28 C 6.5663 6.1411 0.0 0
M  V30 29 C 5.7632 3.6729 0.0 0
M  V30 30 C -1.4053 10.8769 0.0 0
M  V30 31 C 0.8503 12.176 0.0 0
M  V30 32 N -1.8777 9.4479 0.0 0
M  V30 33 C -8.0543 -0.0354 0.0 0
M  V30 34 C -9.7904 1.8895 0.0 0
M  V30 35 O 6.2474 7.6174 0.0 0
M  V30 36 N 7.9835 5.6924 0.0 0
M  V30 37 C 7.1804 3.2241 0.0 0
M  V30 38 C -2.1612 12.1878 0.0 0
M  V30 39 C 0.0944 13.4869 0.0 0
M  V30 40 O -9.4952 0.4369 0.0 0
M  V30 41 C -7.7591 -1.488 0.0 0 CFG=1
M  V30 42 C -11.2312 2.3619 0.0 0
M  V30 43 C 9.0818 6.708 0.0 0 CFG=2
M  V30 44 C 7.4757 1.7714 0.0 0
M  V30 45 C -1.4171 13.4987 0.0 0
M  V30 46 N -8.881 -2.48 0.0 0
M  V30 47 C -6.3419 -1.9368 0.0 0
M  V30 48 O -11.5501 3.8382 0.0 0
M  V30 49 O -12.3532 1.3699 0.0 0
M  V30 50 C 8.7629 8.1843 0.0 0
M  V30 51 C 10.499 6.2592 0.0 0
M  V30 52 C 8.8929 1.3227 0.0 0
M  V30 53 C -10.3219 -2.0076 0.0 0
M  V30 54 C -6.0467 -3.3894 0.0 0
M  V30 55 O 7.3221 8.6567 0.0 0
M  V30 56 N 9.8613 9.1999 0.0 0
M  V30 57 C 11.5973 7.2749 0.0 0
M  V30 58 N 9.1881 -0.1299 0.0 0
M  V30 59 O -10.6407 -0.5314 0.0 0
M  V30 60 C -11.4438 -2.9997 0.0 0 CFG=1
M  V30 61 C -4.6295 -3.8382 0.0 0
M  V30 62 C -7.1686 -4.3814 0.0 0
M  V30 63 C 9.5424 10.6762 0.0 0 CFG=2
M  V30 64 C 13.0145 6.8261 0.0 0
M  V30 65 N -12.8846 -2.5273 0.0 0
M  V30 66 C -11.1486 -4.4523 0.0 0
M  V30 67 C -4.3342 -5.2908 0.0 0
M  V30 68 C -6.8734 -5.8341 0.0 0
M  V30 69 C 10.6407 11.6918 0.0 0
M  V30 70 C 8.1016 11.1486 0.0 0
M  V30 71 C 14.1129 7.8418 0.0 0
M  V30 72 C -13.2035 -1.051 0.0 0
M  V30 73 C -12.2705 -5.4443 0.0 0
M  V30 74 C -9.7314 -4.9011 0.0 0
M  V30 75 C -5.4562 -6.2829 0.0 0
M  V30 76 O 12.0579 11.243 0.0 0
M  V30 77 N 10.3219 13.1681 0.0 0
M  V30 78 C 7.7827 12.6248 0.0 0
M  V30 79 N 15.5301 7.393 0.0 0
M  V30 80 O -12.1052 -0.0354 0.0 0
M  V30 81 C -14.6443 -0.5786 0.0 0 CFG=1
M  V30 82 O -5.1609 -7.7355 0.0 0
M  V30 83 C 11.4202 14.1837 0.0 0 CFG=2
M  V30 84 C 6.3419 13.0972 0.0 0
M  V30 85 C 8.881 13.6405 0.0 0
M  V30 86 N -15.7663 -1.5707 0.0 0
M  V30 87 C -14.9632 0.8975 0.0 0
M  V30 88 C 12.8374 13.7349 0.0 0
M  V30 89 C 11.1013 15.66 0.0 0
M  V30 90 C 6.023 14.5735 0.0 0
M  V30 91 C 8.5622 15.1167 0.0 0
M  V30 92 C -17.2071 -1.0983 0.0 0
M  V30 93 C -16.404 1.3699 0.0 0
M  V30 94 O 13.1326 12.2823 0.0 0
M  V30 95 N 13.9357 14.7506 0.0 0
M  V30 96 O 9.6605 16.1324 0.0 0
M  V30 97 C 7.1214 15.5891 0.0 0
M  V30 98 O -17.5259 0.3779 0.0 0
M  V30 99 C -18.329 -2.0903 0.0 0
M  V30 100 C -16.7229 2.8462 0.0 0
M  V30 101 C 13.6168 16.2268 0.0 0 CFG=2
M  V30 102 O 6.8025 17.0654 0.0 0
M  V30 103 N -19.7698 -1.6179 0.0 0
M  V30 104 O -15.6245 3.8618 0.0 0
M  V30 105 O -18.1637 3.3186 0.0 0
M  V30 106 C 14.7152 17.2425 0.0 0
M  V30 107 C 12.176 16.6992 0.0 0
M  V30 108 C -20.8918 -2.61 0.0 0
M  V30 109 O 14.3963 18.7187 0.0 0
M  V30 110 N 16.1324 16.7937 0.0 0
M  V30 111 C 11.8572 18.1755 0.0 0
M  V30 112 O -20.5965 -4.0626 0.0 0
M  V30 113 C -22.3326 -2.1376 0.0 0 CFG=1
M  V30 114 C 17.2307 17.8094 0.0 0 CFG=2
M  V30 115 C 10.4163 18.6479 0.0 0
M  V30 116 C 12.9555 19.1911 0.0 0
M  V30 117 N -22.6515 -0.6613 0.0 0
M  V30 118 C -23.4545 -3.1296 0.0 0
M  V30 119 C 16.9118 19.2856 0.0 0
M  V30 120 C 18.6479 17.3606 0.0 0 CFG=2
M  V30 121 C -24.0923 -0.1889 0.0 0
M  V30 122 C -23.1593 -4.5822 0.0 0
M  V30 123 O 18.0102 20.3013 0.0 0
M  V30 124 N 15.471 19.758 0.0 0
M  V30 125 O 18.9431 15.908 0.0 0
M  V30 126 C 19.7462 18.3763 0.0 0
M  V30 127 O -25.2142 -1.1809 0.0 0
M  V30 128 C -24.4112 1.2872 0.0 0 CFG=1
M  V30 129 C -24.2812 -5.5743 0.0 0
M  V30 130 C -21.7421 -5.031 0.0 0
M  V30 131 C 15.1521 21.2343 0.0 0 CFG=2
M  V30 132 N -23.3128 2.3029 0.0 0
M  V30 133 C -25.852 1.7596 0.0 0
M  V30 134 C -23.986 -7.0269 0.0 0
M  V30 135 C -21.4469 -6.4836 0.0 0
M  V30 136 C 16.2505 22.2499 0.0 0
M  V30 137 C 13.7113 21.7067 0.0 0
M  V30 138 C -23.6317 3.7791 0.0 0
M  V30 139 C -26.1708 3.2359 0.0 0
M  V30 140 C -22.5688 -7.4757 0.0 0
M  V30 141 O 17.6677 21.8012 0.0 0
M  V30 142 N 15.9316 23.7262 0.0 0
M  V30 143 C 13.3925 23.1829 0.0 0
M  V30 144 C 12.5894 20.7146 0.0 0
M  V30 145 O -25.0725 4.2515 0.0 0
M  V30 146 C -22.5334 4.7948 0.0 0
M  V30 147 C -27.6117 3.7083 0.0 0
M  V30 148 O -22.2736 -8.9283 0.0 0
M  V30 149 C 17.0299 24.7418 0.0 0 CFG=2
M  V30 150 N -22.8522 6.271 0.0 0
M  V30 151 O -28.7336 2.7162 0.0 0
M  V30 152 N -27.9305 5.1845 0.0 0
M  V30 153 C 18.4471 24.2931 0.0 0
M  V30 154 C 16.7111 26.2181 0.0 0
M  V30 155 C -21.7539 7.2867 0.0 0
M  V30 156 O 18.7424 22.8404 0.0 0
M  V30 157 N 19.5454 25.3087 0.0 0
M  V30 158 O -20.3367 6.8379 0.0 0
M  V30 159 C -22.0728 8.7629 0.0 0
M  V30 160 C 20.9626 24.8599 0.0 0 CFG=2
M  V30 161 N -20.9745 9.7786 0.0 0
M  V30 162 C 21.2579 23.4073 0.0 0
M  V30 163 C 22.061 25.8756 0.0 0
M  V30 164 C -21.2933 11.2548 0.0 0
M  V30 165 O 20.1359 22.4153 0.0 0
M  V30 166 N 22.6751 22.9585 0.0 0
M  V30 167 C 23.4782 25.4268 0.0 0
M  V30 168 C 21.7421 27.3518 0.0 0
M  V30 169 O -22.7341 11.7272 0.0 0
M  V30 170 C -20.195 12.2705 0.0 0
M  V30 171 C 22.9703 21.5059 0.0 0 CFG=2
M  V30 172 N -20.5139 13.7468 0.0 0
M  V30 173 C 21.8484 20.5139 0.0 0
M  V30 174 C 24.3875 21.0571 0.0 0
M  V30 175 O 20.4076 20.9863 0.0 0
M  V30 176 O 22.1436 19.0612 0.0 0
M  V30 177 C 24.6828 19.6045 0.0 0
M  V30 178 C 26.1 19.1557 0.0 0
M  V30 179 C 26.3952 17.7031 0.0 0
M  V30 180 N 27.8124 17.2543 0.0 0
M  V30 END ATOM
M  V30 BEGIN BOND
M  V30 1 1 1 2
M  V30 2 1 1 3
M  V30 3 1 2 4
M  V30 4 1 4 5
M  V30 5 1 5 6 CFG=3
M  V30 6 1 5 7
M  V30 7 1 6 8
M  V30 8 2 7 9
M  V30 9 1 7 10
M  V30 10 2 8 11
M  V30 11 1 8 12
M  V30 12 1 13 10 CFG=1
M  V30 13 1 12 14
M  V30 14 1 13 15
M  V30 15 1 13 16
M  V30 16 1 14 17
M  V30 17 2 15 18
M  V30 18 1 15 19
M  V30 19 1 16 20
M  V30 20 2 17 21
M  V30 21 1 17 22
M  V30 22 1 23 19 CFG=3
M  V30 23 1 20 24
M  V30 24 2 20 25
M  V30 25 1 22 26 CFG=1
M  V30 26 1 22 27
M  V30 27 1 23 28
M  V30 28 1 23 29
M  V30 29 2 24 30
M  V30 30 1 24 31
M  V30 31 1 25 32
M  V30 32 1 26 33
M  V30 33 1 27 34
M  V30 34 2 28 35
M  V30 35 1 28 36
M  V30 36 1 29 37
M  V30 37 1 30 38
M  V30 38 2 31 39
M  V30 39 2 33 40
M  V30 40 1 33 41
M  V30 41 1 34 42
M  V30 42 1 43 36 CFG=3
M  V30 43 1 37 44
M  V30 44 2 38 45
M  V30 45 1 41 46 CFG=3
M  V30 46 1 41 47
M  V30 47 2 42 48
M  V30 48 1 42 49
M  V30 49 1 43 50
M  V30 50 1 43 51
M  V30 51 1 44 52
M  V30 52 1 46 53
M  V30 53 1 47 54
M  V30 54 2 50 55
M  V30 55 1 50 56
M  V30 56 1 51 57
M  V30 57 1 52 58
M  V30 58 2 53 59
M  V30 59 1 53 60
M  V30 60 2 54 61
M  V30 61 1 54 62
M  V30 62 1 63 56 CFG=1
M  V30 63 1 57 64
M  V30 64 1 60 65 CFG=3
M  V30 65 1 60 66
M  V30 66 1 61 67
M  V30 67 2 62 68
M  V30 68 1 63 69
M  V30 69 1 63 70
M  V30 70 1 64 71
M  V30 71 1 65 72
M  V30 72 1 66 73
M  V30 73 1 66 74
M  V30 74 2 67 75
M  V30 75 2 69 76
M  V30 76 1 69 77
M  V30 77 1 70 78
M  V30 78 1 71 79
M  V30 79 2 72 80
M  V30 80 1 72 81
M  V30 81 1 75 82
M  V30 82 1 83 77 CFG=1
M  V30 83 2 78 84
M  V30 84 1 78 85
M  V30 85 1 81 86 CFG=1
M  V30 86 1 81 87
M  V30 87 1 83 88
M  V30 88 1 83 89
M  V30 89 1 84 90
M  V30 90 2 85 91
M  V30 91 1 86 92
M  V30 92 1 87 93
M  V30 93 2 88 94
M  V30 94 1 88 95
M  V30 95 1 89 96
M  V30 96 2 90 97
M  V30 97 2 92 98
M  V30 98 1 92 99
M  V30 99 1 93 100
M  V30 100 1 101 95 CFG=1
M  V30 101 1 97 102
M  V30 102 1 99 103
M  V30 103 2 100 104
M  V30 104 1 100 105
M  V30 105 1 101 106
M  V30 106 1 101 107
M  V30 107 1 103 108
M  V30 108 2 106 109
M  V30 109 1 106 110
M  V30 110 1 107 111
M  V30 111 2 108 112
M  V30 112 1 108 113
M  V30 113 1 114 110 CFG=3
M  V30 114 1 111 115
M  V30 115 1 111 116
M  V30 116 1 113 117 CFG=3
M  V30 117 1 113 118
M  V30 118 1 114 119
M  V30 119 1 114 120
M  V30 120 1 117 121
M  V30 121 1 118 122
M  V30 122 2 119 123
M  V30 123 1 119 124
M  V30 124 1 120 125 CFG=1
M  V30 125 1 120 126
M  V30 126 2 121 127
M  V30 127 1 121 128
M  V30 128 2 122 129
M  V30 129 1 122 130
M  V30 130 1 131 124 CFG=1
M  V30 131 1 128 132 CFG=3
M  V30 132 1 128 133
M  V30 133 1 129 134
M  V30 134 2 130 135
M  V30 135 1 131 136
M  V30 136 1 131 137
M  V30 137 1 132 138
M  V30 138 1 133 139
M  V30 139 2 134 140
M  V30 140 2 136 141
M  V30 141 1 136 142
M  V30 142 1 137 143
M  V30 143 1 137 144
M  V30 144 2 138 145
M  V30 145 1 138 146
M  V30 146 1 139 147
M  V30 147 1 140 148
M  V30 148 1 149 142 CFG=1
M  V30 149 1 146 150
M  V30 150 2 147 151
M  V30 151 1 147 152
M  V30 152 1 149 153
M  V30 153 1 149 154
M  V30 154 1 150 155
M  V30 155 2 153 156
M  V30 156 1 153 157
M  V30 157 2 155 158
M  V30 158 1 155 159
M  V30 159 1 160 157 CFG=1
M  V30 160 1 159 161
M  V30 161 1 160 162
M  V30 162 1 160 163
M  V30 163 1 161 164
M  V30 164 2 162 165
M  V30 165 1 162 166
M  V30 166 1 163 167
M  V30 167 1 163 168
M  V30 168 2 164 169
M  V30 169 1 164 170
M  V30 170 1 171 166 CFG=1
M  V30 171 1 170 172
M  V30 172 1 171 173
M  V30 173 1 171 174
M  V30 174 2 173 175
M  V30 175 1 173 176
M  V30 176 1 174 177
M  V30 177 1 177 178
M  V30 178 1 178 179
M  V30 179 1 179 180
M  V30 180 1 30 32
M  V30 181 1 39 45
M  V30 182 1 68 75
M  V30 183 1 91 97
M  V30 184 1 135 140
M  V30 END BOND
M  V30 BEGIN COLLECTION
M  V30 MDLV30/STEABS ATOMS=(19 5 13 22 23 41 43 60 63 81 83 101 113 114 120 128 131 149 160 171)
M  V30 END COLLECTION
M  V30 END CTAB
M  END
>  <PASS_MNA_COUNT>
853

>  <PASS_MNA_NEW_COUNT>
8

>  <PEPTIDE>
GGGQYGEVYEGMWKKYSLTVAVK

>  <AA_MUTATION>
p.V260M

>  <PASS_ACTIVITY_SPECTRUM>
0,345  0,141  Imatinib

$$$$
Compound 6
Actelion Java MolfileCreator 2.0

  0  0  0  0  0  0              0 V3000
M  V30 BEGIN CTAB
M  V30 COUNTS 191 195 0 0 0
M  V30 BEGIN ATOM
M  V30 1 S 0.0 0.0 0.0 0
M  V30 2 C -0.3184 1.4859 0.0 0
M  V30 3 C 1.4152 -0.4481 0.0 0
M  V30 4 C -1.7572 1.9577 0.0 0
M  V30 5 C -2.0756 3.4437 0.0 0 CFG=2
M  V30 6 N -3.5144 3.9154 0.0 0
M  V30 7 C -0.967 4.4579 0.0 0
M  V30 8 C -3.8329 5.4014 0.0 0
M  V30 9 O -1.2855 5.9439 0.0 0
M  V30 10 N 0.4481 4.0098 0.0 0
M  V30 11 O -2.7243 6.4157 0.0 0
M  V30 12 C -5.2717 5.8732 0.0 0 CFG=1
M  V30 13 C 1.5567 5.024 0.0 0 CFG=2
M  V30 14 N -5.5901 7.3592 0.0 0
M  V30 15 C -6.4039 4.8825 0.0 0
M  V30 16 C 1.2383 6.51 0.0 0
M  V30 17 C 2.9719 4.5759 0.0 0
M  V30 18 C -4.4815 8.3734 0.0 0
M  V30 19 O -5.4486 3.7385 0.0 0
M  V30 20 O -0.2004 6.9818 0.0 0
M  V30 21 N 2.3469 7.5243 0.0 0
M  V30 22 C 4.0805 5.5901 0.0 0
M  V30 23 O -3.1371 7.7484 0.0 0
M  V30 24 C -4.8 9.8594 0.0 0 CFG=1
M  V30 25 C 2.0285 9.0103 0.0 0 CFG=2
M  V30 26 C 5.4958 5.142 0.0 0
M  V30 27 N -3.6914 10.8737 0.0 0
M  V30 28 C -6.2388 10.3312 0.0 0 CFG=2
M  V30 29 C 0.5896 9.482 0.0 0
M  V30 30 C 3.1371 10.0245 0.0 0
M  V30 31 C 6.6044 6.1562 0.0 0
M  V30 32 C -2.2761 10.4255 0.0 0
M  V30 33 C -6.5572 11.8172 0.0 0
M  V30 34 C -7.0879 9.0928 0.0 0
M  V30 35 O -0.6486 8.6329 0.0 0
M  V30 36 N 0.2712 10.968 0.0 0
M  V30 37 C 2.8186 11.5105 0.0 0
M  V30 38 N 8.0196 5.7081 0.0 0
M  V30 39 O -1.8044 9.0221 0.0 0
M  V30 40 C -1.1675 11.4398 0.0 0 CFG=1
M  V30 41 C -8.0668 11.9351 0.0 0
M  V30 42 C -1.1675 11.4398 0.0 0 CFG=2
M  V30 43 N 1.4388 12.1356 0.0 0
M  V30 44 C 3.8093 12.6427 0.0 0
M  V30 45 N -1.4859 12.9258 0.0 0
M  V30 46 C 0.2476 10.9916 0.0 0
M  V30 47 C -2.2997 10.4491 0.0 0
M  V30 48 C -1.4859 12.9258 0.0 0
M  V30 49 C 1.5803 13.6452 0.0 0
M  V30 50 N 3.0427 13.9518 0.0 0
M  V30 51 C -2.9248 13.3975 0.0 0
M  V30 52 C 0.5425 9.5292 0.0 0
M  V30 53 O -2.1818 8.9631 0.0 0
M  V30 54 N -3.7385 10.9208 0.0 0
M  V30 55 C -2.9248 13.3975 0.0 0
M  V30 56 O -4.057 12.4068 0.0 0
M  V30 57 C -3.2432 14.8835 0.0 0 CFG=1
M  V30 58 O -0.4599 8.4088 0.0 0
M  V30 59 O 2.0285 9.4348 0.0 0
M  V30 60 C -4.8707 9.9302 0.0 0 CFG=2
M  V30 61 C -3.2432 14.8835 0.0 0
M  V30 62 N -4.682 15.3552 0.0 0
M  V30 63 C -2.1346 15.8977 0.0 0 CFG=2
M  V30 64 C -4.5759 8.4678 0.0 0
M  V30 65 C -6.3095 10.4019 0.0 0
M  V30 66 C -4.682 15.3552 0.0 0
M  V30 67 C -5.0004 16.8412 0.0 0
M  V30 68 O -2.1228 16.7115 0.0 0
M  V30 69 C -0.7194 15.4496 0.0 0
M  V30 70 O -3.1135 8.1965 0.0 0
M  V30 71 N -5.7081 7.4771 0.0 0
M  V30 72 C -7.4417 9.4113 0.0 0
M  V30 73 N -5.3543 16.7115 0.0 0
M  V30 74 O -6.4393 17.313 0.0 0
M  V30 75 C -3.8918 17.8555 0.0 0 CFG=1
M  V30 76 C -5.4132 6.0147 0.0 0
M  V30 77 C -8.9513 9.5292 0.0 0
M  V30 78 C -7.1469 7.9488 0.0 0
M  V30 79 N -4.2103 19.3415 0.0 0
M  V30 80 C -2.4766 17.4073 0.0 0
M  V30 81 C -6.5454 5.024 0.0 0
M  V30 82 C -5.6491 19.8132 0.0 0
M  V30 83 C -1.368 18.4216 0.0 0
M  V30 84 O -7.8309 5.826 0.0 0
M  V30 85 N -6.2506 3.5616 0.0 0
M  V30 86 O -6.7813 18.8226 0.0 0
M  V30 87 C -5.9675 21.2992 0.0 0 CFG=1
M  V30 88 C 0.0471 17.9734 0.0 0
M  V30 89 C -7.3828 2.571 0.0 0
M  V30 90 N -7.4063 21.771 0.0 0
M  V30 91 C -4.8589 22.3135 0.0 0
M  V30 92 N 1.1557 18.9877 0.0 0
M  V30 93 C -7.0879 1.1086 0.0 0
M  V30 94 C -8.5385 20.7803 0.0 0
M  V30 95 C -3.4437 21.8653 0.0 0
M  V30 96 C 2.571 18.5395 0.0 0
M  V30 97 O -5.6727 0.6604 0.0 0
M  V30 98 N -8.2201 0.1179 0.0 0
M  V30 99 O -8.2437 19.3179 0.0 0
M  V30 100 C -9.9774 21.2521 0.0 0 CFG=1
M  V30 101 C -2.3351 22.8796 0.0 0
M  V30 102 N 2.8658 17.0771 0.0 0
M  V30 103 N 3.6796 19.5538 0.0 0
M  V30 104 C -7.9253 -1.3444 0.0 0
M  V30 105 N -11.1095 20.2614 0.0 0
M  V30 106 C -10.2958 22.738 0.0 0
M  V30 107 O -2.6535 24.3656 0.0 0
M  V30 108 O -0.9199 22.4314 0.0 0
M  V30 109 C -9.0574 -2.3351 0.0 0
M  V30 110 C -10.8147 18.799 0.0 0
M  V30 111 C -9.1872 23.7523 0.0 0
M  V30 112 O -10.4963 -1.8633 0.0 0
M  V30 113 N -8.7626 -3.7975 0.0 0
M  V30 114 O -9.3995 18.3508 0.0 0
M  V30 115 C -11.9469 17.8083 0.0 0 CFG=1
M  V30 116 S -9.5056 25.2383 0.0 0
M  V30 117 C -9.8948 -4.7882 0.0 0 CFG=2
M  V30 118 N -11.652 16.3459 0.0 0
M  V30 119 C -13.3857 18.2801 0.0 0
M  V30 120 C -8.397 26.2525 0.0 0
M  V30 121 C -11.3336 -4.3164 0.0 0
M  V30 122 C -9.6 -6.2506 0.0 0
M  V30 123 C -10.2368 15.8977 0.0 0
M  V30 124 C -13.7041 19.7661 0.0 0
M  V30 125 O -11.652 -2.8304 0.0 0
M  V30 126 N -12.4658 -5.3071 0.0 0
M  V30 127 C -10.7321 -7.2412 0.0 0
M  V30 128 O -9.1282 16.912 0.0 0
M  V30 129 C -9.942 14.4353 0.0 0 CFG=1
M  V30 130 C -15.143 20.2378 0.0 0
M  V30 131 C -13.9046 -4.8353 0.0 0 CFG=2
M  V30 132 C -10.4373 -8.7036 0.0 0
M  V30 133 N -11.0742 13.4447 0.0 0
M  V30 134 C -8.5267 13.9872 0.0 0
M  V30 135 O -16.2751 19.2471 0.0 0
M  V30 136 O -15.4614 21.7238 0.0 0
M  V30 137 C -14.2231 -3.3493 0.0 0
M  V30 138 C -15.0368 -5.826 0.0 0
M  V30 139 O -9.0221 -9.1518 0.0 0
M  V30 140 N -11.5695 -9.6943 0.0 0
M  V30 141 C -12.513 13.9164 0.0 0
M  V30 142 C -8.2319 12.5248 0.0 0
M  V30 143 O -13.1145 -2.3351 0.0 0
M  V30 144 N -15.6619 -2.8776 0.0 0
M  V30 145 C -16.4756 -5.3543 0.0 0
M  V30 146 O -12.8314 15.4024 0.0 0
M  V30 147 C -13.6452 12.9258 0.0 0 CFG=1
M  V30 148 C -6.8756 11.9233 0.0 0
M  V30 149 C -9.2461 11.4162 0.0 0
M  V30 150 C -15.9803 -1.3916 0.0 0
M  V30 151 C -16.7941 -3.8683 0.0 0
M  V30 152 C -17.6078 -6.3449 0.0 0
M  V30 153 N -13.3503 11.4633 0.0 0
M  V30 154 C -15.084 13.3975 0.0 0
M  V30 155 C -7.0407 10.4373 0.0 0
M  V30 156 C -5.5194 12.5484 0.0 0
M  V30 157 N -8.5031 10.1307 0.0 0
M  V30 158 C -17.4191 -0.9199 0.0 0
M  V30 159 C -18.2329 -3.3965 0.0 0
M  V30 160 C -19.0466 -5.8732 0.0 0
M  V30 161 C -14.4825 10.4727 0.0 0
M  V30 162 C -16.2162 12.4068 0.0 0
M  V30 163 C -5.8378 9.5646 0.0 0
M  V30 164 C -4.3164 11.6756 0.0 0
M  V30 165 O -18.5513 -1.9105 0.0 0
M  V30 166 O -17.7376 0.566 0.0 0
M  V30 167 C -19.3651 -4.3872 0.0 0
M  V30 168 O -15.9213 10.9444 0.0 0
M  V30 169 C -14.1877 9.0103 0.0 0 CFG=1
M  V30 170 C -17.655 12.8786 0.0 0
M  V30 171 C -4.4815 10.1896 0.0 0
M  V30 172 O -20.8039 -3.9154 0.0 0
M  V30 173 N -12.7724 8.5621 0.0 0
M  V30 174 C -15.3199 8.0196 0.0 0
M  V30 175 C -18.7872 11.8879 0.0 0
M  V30 176 C -12.4776 7.0997 0.0 0
M  V30 177 C -16.7587 8.4914 0.0 0
M  V30 178 N -20.226 12.3597 0.0 0
M  V30 179 O -13.6098 6.109 0.0 0
M  V30 180 C -11.0624 6.6516 0.0 0 CFG=1
M  V30 181 O -17.0771 9.9774 0.0 0
M  V30 182 O -17.8909 7.5007 0.0 0
M  V30 183 N -9.9538 7.6658 0.0 0
M  V30 184 C -10.7675 5.1891 0.0 0
M  V30 185 C -9.3523 4.741 0.0 0
M  V30 186 C -8.2437 5.7552 0.0 0
M  V30 187 C -9.0574 3.2786 0.0 0
M  V30 188 C -6.8285 5.3071 0.0 0
M  V30 189 C -7.6422 2.8304 0.0 0
M  V30 190 C -6.5336 3.8447 0.0 0
M  V30 191 O -5.1184 3.3965 0.0 0
M  V30 END ATOM
M  V30 BEGIN BOND
M  V30 1 1 1 2
M  V30 2 1 1 3
M  V30 3 1 2 4
M  V30 4 1 4 5
M  V30 5 1 5 6 CFG=3
M  V30 6 1 5 7
M  V30 7 1 6 8
M  V30 8 2 7 9
M  V30 9 1 7 10
M  V30 10 2 8 11
M  V30 11 1 8 12
M  V30 12 1 13 10 CFG=3
M  V30 13 1 12 14 CFG=3
M  V30 14 1 12 15
M  V30 15 1 13 16
M  V30 16 1 13 17
M  V30 17 1 14 18
M  V30 18 1 15 19
M  V30 19 2 16 20
M  V30 20 1 16 21
M  V30 21 1 17 22
M  V30 22 2 18 23
M  V30 23 1 18 24
M  V30 24 1 25 21 CFG=3
M  V30 25 1 22 26
M  V30 26 1 24 27 CFG=3
M  V30 27 1 24 28
M  V30 28 1 25 29
M  V30 29 1 25 30
M  V30 30 1 26 31
M  V30 31 1 27 32
M  V30 32 1 28 33
M  V30 33 1 28 34 CFG=1
M  V30 34 2 29 35
M  V30 35 1 29 36
M  V30 36 1 30 37
M  V30 37 1 31 38
M  V30 38 2 32 39
M  V30 39 1 32 40
M  V30 40 1 33 41
M  V30 41 1 42 36 CFG=3
M  V30 42 1 37 43
M  V30 43 2 37 44
M  V30 44 1 40 45 CFG=1
M  V30 45 1 40 46
M  V30 46 1 42 47
M  V30 47 1 42 48
M  V30 48 2 43 49
M  V30 49 1 44 50
M  V30 50 1 45 51
M  V30 51 1 46 52
M  V30 52 2 47 53
M  V30 53 1 47 54
M  V30 54 1 48 55
M  V30 55 2 51 56
M  V30 56 1 51 57
M  V30 57 2 52 58
M  V30 58 1 52 59
M  V30 59 1 60 54 CFG=3
M  V30 60 1 55 61
M  V30 61 1 57 62 CFG=1
M  V30 62 1 57 63
M  V30 63 1 60 64
M  V30 64 1 60 65
M  V30 65 1 61 66
M  V30 66 1 62 67
M  V30 67 1 63 68 CFG=3
M  V30 68 1 63 69
M  V30 69 2 64 70
M  V30 70 1 64 71
M  V30 71 1 65 72
M  V30 72 1 66 73
M  V30 73 2 67 74
M  V30 74 1 67 75
M  V30 75 1 71 76
M  V30 76 1 72 77
M  V30 77 1 72 78
M  V30 78 1 75 79 CFG=1
M  V30 79 1 75 80
M  V30 80 1 76 81
M  V30 81 1 79 82
M  V30 82 1 80 83
M  V30 83 2 81 84
M  V30 84 1 81 85
M  V30 85 2 82 86
M  V30 86 1 82 87
M  V30 87 1 83 88
M  V30 88 1 85 89
M  V30 89 1 87 90 CFG=1
M  V30 90 1 87 91
M  V30 91 1 88 92
M  V30 92 1 89 93
M  V30 93 1 90 94
M  V30 94 1 91 95
M  V30 95 1 92 96
M  V30 96 2 93 97
M  V30 97 1 93 98
M  V30 98 2 94 99
M  V30 99 1 94 100
M  V30 100 1 95 101
M  V30 101 2 96 102
M  V30 102 1 96 103
M  V30 103 1 98 104
M  V30 104 1 100 105 CFG=1
M  V30 105 1 100 106
M  V30 106 2 101 107
M  V30 107 1 101 108
M  V30 108 1 104 109
M  V30 109 1 105 110
M  V30 110 1 106 111
M  V30 111 2 109 112
M  V30 112 1 109 113
M  V30 113 2 110 114
M  V30 114 1 110 115
M  V30 115 1 111 116
M  V30 116 1 117 113 CFG=1
M  V30 117 1 115 118 CFG=1
M  V30 118 1 115 119
M  V30 119 1 116 120
M  V30 120 1 117 121
M  V30 121 1 117 122
M  V30 122 1 118 123
M  V30 123 1 119 124
M  V30 124 2 121 125
M  V30 125 1 121 126
M  V30 126 1 122 127
M  V30 127 2 123 128
M  V30 128 1 123 129
M  V30 129 1 124 130
M  V30 130 1 131 126 CFG=1
M  V30 131 1 127 132
M  V30 132 1 129 133 CFG=3
M  V30 133 1 129 134
M  V30 134 2 130 135
M  V30 135 1 130 136
M  V30 136 1 131 137
M  V30 137 1 131 138
M  V30 138 2 132 139
M  V30 139 1 132 140
M  V30 140 1 133 141
M  V30 141 1 134 142
M  V30 142 2 137 143
M  V30 143 1 137 144
M  V30 144 1 138 145
M  V30 145 2 141 146
M  V30 146 1 141 147
M  V30 147 1 142 148
M  V30 148 2 142 149
M  V30 149 1 144 150
M  V30 150 2 145 151
M  V30 151 1 145 152
M  V30 152 1 147 153 CFG=1
M  V30 153 1 147 154
M  V30 154 2 148 155
M  V30 155 1 148 156
M  V30 156 1 149 157
M  V30 157 1 150 158
M  V30 158 1 151 159
M  V30 159 2 152 160
M  V30 160 1 153 161
M  V30 161 1 154 162
M  V30 162 1 155 163
M  V30 163 2 156 164
M  V30 164 2 158 165
M  V30 165 1 158 166
M  V30 166 2 159 167
M  V30 167 2 161 168
M  V30 168 1 161 169
M  V30 169 1 162 170
M  V30 170 2 163 171
M  V30 171 1 167 172
M  V30 172 1 169 173 CFG=1
M  V30 173 1 169 174
M  V30 174 1 170 175
M  V30 175 1 173 176
M  V30 176 1 174 177
M  V30 177 1 175 178
M  V30 178 2 176 179
M  V30 179 1 176 180
M  V30 180 2 177 181
M  V30 181 1 177 182
M  V30 182 1 180 183 CFG=1
M  V30 183 1 180 184
M  V30 184 1 184 185
M  V30 185 2 185 186
M  V30 186 1 185 187
M  V30 187 1 186 188
M  V30 188 2 187 189
M  V30 189 2 188 190
M  V30 190 1 190 191
M  V30 191 1 49 50
M  V30 192 1 155 157
M  V30 193 1 160 167
M  V30 194 1 164 171
M  V30 195 1 189 190
M  V30 END BOND
M  V30 BEGIN COLLECTION
M  V30 MDLV30/STEABS ATOMS=(21 5 12 13 24 25 28 40 42 57 60 63 75 87 100 115 117 129 131 147 169 180)
M  V30 END COLLECTION
M  V30 END CTAB
M  END
>  <PASS_MNA_COUNT>
972

>  <PASS_MNA_NEW_COUNT>
3

>  <PEPTIDE>
YDKWEMERTDISMKHKLGGGQYG

>  <AA_MUTATION>
p.T243S

>  <PASS_ACTIVITY_SPECTRUM>
0,346  0,141  Imatinib

$$$$
Compound 7
Actelion Java MolfileCreator 2.0

  0  0  0  0  0  0              0 V3000
M  V30 BEGIN CTAB
M  V30 COUNTS 187 189 0 0 0
M  V30 BEGIN ATOM
M  V30 1 S 0.0 0.0 0.0 0
M  V30 2 C -0.3196 1.4796 0.0 0
M  V30 3 C 1.2666 -0.7812 0.0 0
M  V30 4 C -1.7637 1.9531 0.0 0
M  V30 5 C -2.0833 3.4328 0.0 0 CFG=2
M  V30 6 N -3.5275 3.9063 0.0 0
M  V30 7 C -0.9825 4.4508 0.0 0
M  V30 8 C -3.8471 5.386 0.0 0
M  V30 9 O -1.4796 5.8832 0.0 0
M  V30 10 N 0.4379 4.001 0.0 0
M  V30 11 O -3.0185 6.6408 0.0 0
M  V30 12 C -5.2913 5.8595 0.0 0 CFG=1
M  V30 13 C 1.5388 5.019 0.0 0 CFG=2
M  V30 14 N -5.6109 7.3392 0.0 0
M  V30 15 C -6.4159 4.8652 0.0 0 CFG=2
M  V30 16 C 1.2192 6.4987 0.0 0
M  V30 17 C 2.9593 4.5692 0.0 0
M  V30 18 C -4.51 8.3572 0.0 0
M  V30 19 O -7.86 5.3387 0.0 0
M  V30 20 C -6.1199 3.4091 0.0 0
M  V30 21 O 0.0355 7.4576 0.0 0
M  V30 22 N 2.3201 7.5167 0.0 0
M  V30 23 C 4.0602 5.5872 0.0 0
M  V30 24 O -3.0422 8.0849 0.0 0
M  V30 25 C -4.8296 9.8369 0.0 0 CFG=1
M  V30 26 C 2.0005 8.9964 0.0 0 CFG=2
M  V30 27 C 5.4807 5.1374 0.0 0
M  V30 28 N -3.7288 10.8549 0.0 0
M  V30 29 C -6.2738 10.3104 0.0 0
M  V30 30 C 0.5563 9.4699 0.0 0
M  V30 31 C 3.1014 10.0145 0.0 0
M  V30 32 O 6.1318 3.7998 0.0 0
M  V30 33 O 6.7947 5.8595 0.0 0
M  V30 34 C -2.3083 10.4051 0.0 0
M  V30 35 C -7.3984 9.316 0.0 0
M  V30 36 O -0.5681 8.4756 0.0 0
M  V30 37 N 0.2367 10.9496 0.0 0
M  V30 38 C 3.1369 11.5297 0.0 0
M  V30 39 C 4.5219 9.5646 0.0 0
M  V30 40 O -2.3674 8.9136 0.0 0
M  V30 41 C -1.2074 11.4231 0.0 0 CFG=1
M  V30 42 O -7.1024 7.86 0.0 0
M  V30 43 O -8.8425 9.7895 0.0 0
M  V30 44 C -1.2074 11.4231 0.0 0 CFG=2
M  V30 45 N 0.213 10.9733 0.0 0
M  V30 46 C -1.527 12.9028 0.0 0
M  V30 47 C -2.3319 10.4288 0.0 0
M  V30 48 C -1.527 12.9028 0.0 0
M  V30 49 C 0.509 9.5173 0.0 0
M  V30 50 C -2.9712 13.3763 0.0 0
M  V30 51 O -1.6809 9.0911 0.0 0
M  V30 52 O -3.5157 11.3876 0.0 0
M  V30 53 C -2.9712 13.3763 0.0 0
M  V30 54 O -0.8286 8.8189 0.0 0
M  V30 55 C 1.9295 9.0675 0.0 0 CFG=1
M  V30 56 C -3.2908 14.856 0.0 0
M  V30 57 C -3.2908 14.856 0.0 0
M  V30 58 N 2.2254 7.6114 0.0 0
M  V30 59 C 3.0303 10.0855 0.0 0
M  V30 60 O -2.3201 16.0042 0.0 0
M  V30 61 O -4.7823 15.1519 0.0 0
M  V30 62 O -2.0715 15.732 0.0 0
M  V30 63 O -4.6639 15.507 0.0 0
M  V30 64 C 1.1008 6.6171 0.0 0
M  V30 65 C 2.7107 11.5652 0.0 0
M  V30 66 O -0.2722 7.2682 0.0 0
M  V30 67 C 1.3968 5.1611 0.0 0 CFG=1
M  V30 68 C 3.8116 12.5832 0.0 0
M  V30 69 N 2.8173 4.7113 0.0 0
M  V30 70 C 0.2722 4.1667 0.0 0
M  V30 71 C 3.492 14.0629 0.0 0
M  V30 72 C 3.9182 5.7293 0.0 0
M  V30 73 C -1.1719 4.6402 0.0 0
M  V30 74 N 4.3206 15.3176 0.0 0
M  V30 75 O 3.9537 7.2445 0.0 0
M  V30 76 C 5.3387 5.2795 0.0 0 CFG=1
M  V30 77 C -2.2964 3.6459 0.0 0
M  V30 78 C -2.0005 5.9187 0.0 0
M  V30 79 N 5.6346 3.8235 0.0 0
M  V30 80 C 6.4395 6.2975 0.0 0 CFG=2
M  V30 81 C 4.51 2.8291 0.0 0
M  V30 82 O 7.86 5.8477 0.0 0
M  V30 83 C 6.1199 7.7772 0.0 0
M  V30 84 O 3.0659 3.3026 0.0 0
M  V30 85 C 4.806 1.3731 0.0 0 CFG=1
M  V30 86 N 3.6814 0.3787 0.0 0
M  V30 87 C 6.2265 0.9233 0.0 0
M  V30 88 C 2.2372 0.8522 0.0 0
M  V30 89 C 7.3273 1.9413 0.0 0
M  V30 90 O 1.9176 2.3319 0.0 0
M  V30 91 C 1.1127 -0.142 0.0 0 CFG=1
M  V30 92 C 8.7478 1.4915 0.0 0
M  V30 93 N -0.3314 0.3314 0.0 0
M  V30 94 C 1.4086 -1.598 0.0 0
M  V30 95 C 9.8487 2.5095 0.0 0
M  V30 96 C -0.651 1.8111 0.0 0
M  V30 97 C 2.8291 -2.0478 0.0 0
M  V30 98 N 11.2692 2.0597 0.0 0
M  V30 99 O 0.4498 2.8291 0.0 0
M  V30 100 C -2.0952 2.2846 0.0 0 CFG=1
M  V30 101 C 3.125 -3.5038 0.0 0
M  V30 102 C 3.93 -1.0298 0.0 0
M  V30 103 N -2.4148 3.7643 0.0 0
M  V30 104 C -3.2197 1.2902 0.0 0
M  V30 105 C -1.3139 4.7823 0.0 0
M  V30 106 O -0.284 3.7169 0.0 0
M  V30 107 C -1.6335 6.262 0.0 0 CFG=1
M  V30 108 N -0.5326 7.28 0.0 0
M  V30 109 C -3.0777 6.7355 0.0 0
M  V30 110 C 0.8878 6.8302 0.0 0
M  V30 111 C -3.93 5.5044 0.0 0
M  V30 112 C -3.2197 8.2507 0.0 0
M  V30 113 O 1.1837 5.3742 0.0 0
M  V30 114 C 1.9886 7.8482 0.0 0 CFG=1
M  V30 115 N 1.669 9.3279 0.0 0
M  V30 116 C 3.4091 7.3984 0.0 0 CFG=2
M  V30 117 C 0.2249 9.8014 0.0 0
M  V30 118 O 4.51 8.4164 0.0 0
M  V30 119 C 3.7051 5.9424 0.0 0
M  V30 120 O -0.6273 8.5703 0.0 0
M  V30 121 C -0.0946 11.2811 0.0 0 CFG=1
M  V30 122 N 1.0061 12.2991 0.0 0
M  V30 123 C -1.5388 11.7546 0.0 0
M  V30 124 C 0.6865 13.7788 0.0 0
M  V30 125 C -2.6634 10.7602 0.0 0
M  V30 126 O 1.3849 14.1694 0.0 0
M  V30 127 C -0.7575 14.2523 0.0 0 CFG=1
M  V30 128 C -4.1786 10.6892 0.0 0
M  V30 129 C -2.3674 9.3042 0.0 0
M  V30 130 N -1.0772 15.732 0.0 0
M  V30 131 C -1.8821 13.2579 0.0 0
M  V30 132 C 0.0236 16.75 0.0 0
M  V30 133 O -3.3736 13.0093 0.0 0
M  V30 134 O -0.2959 18.2297 0.0 0
M  V30 135 C 1.4441 16.3002 0.0 0 CFG=1
M  V30 136 N 2.545 17.3182 0.0 0
M  V30 137 C 1.7401 14.8441 0.0 0
M  V30 138 C 2.2254 18.7979 0.0 0
M  V30 139 C 3.1606 14.3943 0.0 0
M  V30 140 O 0.7812 19.2714 0.0 0
M  V30 141 C 3.3263 19.8159 0.0 0 CFG=1
M  V30 142 C 3.4565 12.9383 0.0 0
M  V30 143 C 4.2614 15.4123 0.0 0
M  V30 144 N 3.0067 21.2956 0.0 0
M  V30 145 C 4.7468 19.3661 0.0 0
M  V30 146 C 4.877 12.4885 0.0 0
M  V30 147 C 5.6819 14.9625 0.0 0
M  V30 148 C 1.5625 21.7691 0.0 0
M  V30 149 C 5.0427 17.9101 0.0 0
M  V30 150 C 5.9779 13.5065 0.0 0
M  V30 151 O 0.4379 20.7747 0.0 0
M  V30 152 C 1.2429 23.2488 0.0 0 CFG=1
M  V30 153 C 6.4632 17.4602 0.0 0
M  V30 154 O 7.3984 13.0567 0.0 0
M  V30 155 N -0.2012 23.7223 0.0 0
M  V30 156 C 2.3438 24.2668 0.0 0
M  V30 157 C 6.7592 16.0042 0.0 0
M  V30 158 C -1.3257 22.7279 0.0 0
M  V30 159 C 3.7643 23.817 0.0 0
M  V30 160 N 8.1796 15.5544 0.0 0
M  V30 161 O -1.0298 21.2719 0.0 0
M  V30 162 C -2.7699 23.2014 0.0 0 CFG=1
M  V30 163 C 4.8652 24.835 0.0 0
M  V30 164 N -3.0895 24.6811 0.0 0
M  V30 165 C -3.8945 22.2071 0.0 0
M  V30 166 C 6.2857 24.3852 0.0 0
M  V30 167 C -1.9886 25.6991 0.0 0
M  V30 168 C -5.3387 22.6806 0.0 0
M  V30 169 N 7.3865 25.4032 0.0 0
M  V30 170 O -0.5681 25.2493 0.0 0
M  V30 171 C -2.3083 27.1788 0.0 0 CFG=1
M  V30 172 C -6.5698 21.8046 0.0 0
M  V30 173 C -5.8122 24.1247 0.0 0
M  V30 174 N -3.7524 27.6523 0.0 0
M  V30 175 C -1.2074 28.1968 0.0 0
M  V30 176 C -7.8008 22.7042 0.0 0
M  V30 177 C -6.7355 20.3249 0.0 0
M  V30 178 N -7.3273 24.1366 0.0 0
M  V30 179 C -4.072 29.132 0.0 0
M  V30 180 C -1.527 29.6765 0.0 0
M  V30 181 C 0.213 27.747 0.0 0
M  V30 182 C -9.1858 22.1005 0.0 0
M  V30 183 C -8.1205 19.7212 0.0 0
M  V30 184 O -2.9712 30.15 0.0 0
M  V30 185 C -5.5162 29.6055 0.0 0
M  V30 186 C -9.3516 20.6208 0.0 0
M  V30 187 N -5.8358 31.0852 0.0 0
M  V30 END ATOM
M  V30 BEGIN BOND
M  V30 1 1 1 2
M  V30 2 1 1 3
M  V30 3 1 2 4
M  V30 4 1 4 5
M  V30 5 1 5 6 CFG=3
M  V30 6 1 5 7
M  V30 7 1 6 8
M  V30 8 2 7 9
M  V30 9 1 7 10
M  V30 10 2 8 11
M  V30 11 1 8 12
M  V30 12 1 13 10 CFG=3
M  V30 13 1 12 14 CFG=3
M  V30 14 1 12 15
M  V30 15 1 13 16
M  V30 16 1 13 17
M  V30 17 1 14 18
M  V30 18 1 15 19 CFG=1
M  V30 19 1 15 20
M  V30 20 2 16 21
M  V30 21 1 16 22
M  V30 22 1 17 23
M  V30 23 2 18 24
M  V30 24 1 18 25
M  V30 25 1 26 22 CFG=3
M  V30 26 1 23 27
M  V30 27 1 25 28 CFG=3
M  V30 28 1 25 29
M  V30 29 1 26 30
M  V30 30 1 26 31
M  V30 31 2 27 32
M  V30 32 1 27 33
M  V30 33 1 28 34
M  V30 34 1 29 35
M  V30 35 2 30 36
M  V30 36 1 30 37
M  V30 37 1 31 38
M  V30 38 1 31 39
M  V30 39 2 34 40
M  V30 40 1 34 41
M  V30 41 2 35 42
M  V30 42 1 35 43
M  V30 43 1 44 37 CFG=3
M  V30 44 1 41 45 CFG=3
M  V30 45 1 41 46
M  V30 46 1 44 47
M  V30 47 1 44 48
M  V30 48 1 45 49
M  V30 49 1 46 50
M  V30 50 2 47 51
M  V30 51 1 47 52
M  V30 52 1 48 53
M  V30 53 2 49 54
M  V30 54 1 49 55
M  V30 55 1 50 56
M  V30 56 1 53 57
M  V30 57 1 55 58 CFG=3
M  V30 58 1 55 59
M  V30 59 2 56 60
M  V30 60 1 56 61
M  V30 61 2 57 62
M  V30 62 1 57 63
M  V30 63 1 58 64
M  V30 64 1 59 65
M  V30 65 2 64 66
M  V30 66 1 64 67
M  V30 67 1 65 68
M  V30 68 1 67 69 CFG=1
M  V30 69 1 67 70
M  V30 70 1 68 71
M  V30 71 1 69 72
M  V30 72 1 70 73
M  V30 73 1 71 74
M  V30 74 2 72 75
M  V30 75 1 72 76
M  V30 76 1 73 77
M  V30 77 1 73 78
M  V30 78 1 76 79 CFG=3
M  V30 79 1 76 80
M  V30 80 1 79 81
M  V30 81 1 80 82 CFG=1
M  V30 82 1 80 83
M  V30 83 2 81 84
M  V30 84 1 81 85
M  V30 85 1 85 86 CFG=3
M  V30 86 1 85 87
M  V30 87 1 86 88
M  V30 88 1 87 89
M  V30 89 2 88 90
M  V30 90 1 88 91
M  V30 91 1 89 92
M  V30 92 1 91 93 CFG=3
M  V30 93 1 91 94
M  V30 94 1 92 95
M  V30 95 1 93 96
M  V30 96 1 94 97
M  V30 97 1 95 98
M  V30 98 2 96 99
M  V30 99 1 96 100
M  V30 100 1 97 101
M  V30 101 1 97 102
M  V30 102 1 100 103 CFG=3
M  V30 103 1 100 104
M  V30 104 1 103 105
M  V30 105 2 105 106
M  V30 106 1 105 107
M  V30 107 1 107 108 CFG=3
M  V30 108 1 107 109
M  V30 109 1 108 110
M  V30 110 1 109 111
M  V30 111 1 109 112
M  V30 112 2 110 113
M  V30 113 1 110 114
M  V30 114 1 114 115 CFG=1
M  V30 115 1 114 116
M  V30 116 1 115 117
M  V30 117 1 116 118 CFG=3
M  V30 118 1 116 119
M  V30 119 2 117 120
M  V30 120 1 117 121
M  V30 121 1 121 122 CFG=3
M  V30 122 1 121 123
M  V30 123 1 122 124
M  V30 124 1 123 125
M  V30 125 2 124 126
M  V30 126 1 124 127
M  V30 127 1 125 128
M  V30 128 1 125 129
M  V30 129 1 127 130 CFG=3
M  V30 130 1 127 131
M  V30 131 1 130 132
M  V30 132 1 131 133
M  V30 133 2 132 134
M  V30 134 1 132 135
M  V30 135 1 135 136 CFG=1
M  V30 136 1 135 137
M  V30 137 1 136 138
M  V30 138 1 137 139
M  V30 139 2 138 140
M  V30 140 1 138 141
M  V30 141 2 139 142
M  V30 142 1 139 143
M  V30 143 1 141 144 CFG=1
M  V30 144 1 141 145
M  V30 145 1 142 146
M  V30 146 2 143 147
M  V30 147 1 144 148
M  V30 148 1 145 149
M  V30 149 2 146 150
M  V30 150 2 148 151
M  V30 151 1 148 152
M  V30 152 1 149 153
M  V30 153 1 150 154
M  V30 154 1 152 155 CFG=1
M  V30 155 1 152 156
M  V30 156 1 153 157
M  V30 157 1 155 158
M  V30 158 1 156 159
M  V30 159 1 157 160
M  V30 160 2 158 161
M  V30 161 1 158 162
M  V30 162 1 159 163
M  V30 163 1 162 164 CFG=3
M  V30 164 1 162 165
M  V30 165 1 163 166
M  V30 166 1 164 167
M  V30 167 1 165 168
M  V30 168 1 166 169
M  V30 169 2 167 170
M  V30 170 1 167 171
M  V30 171 1 168 172
M  V30 172 2 168 173
M  V30 173 1 171 174 CFG=1
M  V30 174 1 171 175
M  V30 175 2 172 176
M  V30 176 1 172 177
M  V30 177 1 173 178
M  V30 178 1 174 179
M  V30 179 1 175 180
M  V30 180 1 175 181
M  V30 181 1 176 182
M  V30 182 2 177 183
M  V30 183 2 179 184
M  V30 184 1 179 185
M  V30 185 2 182 186
M  V30 186 1 185 187
M  V30 187 1 147 150
M  V30 188 1 176 178
M  V30 189 1 183 186
M  V30 END BOND
M  V30 BEGIN COLLECTION
M  V30 MDLV30/STEABS ATOMS=(25 5 12 13 15 25 26 41 44 55 67 76 80 85 91 100 107 114 116 121 127 135 141 152 162 171)
M  V30 END COLLECTION
M  V30 END CTAB
M  END
>  <PASS_MNA_COUNT>
809

>  <PASS_MNA_NEW_COUNT>
3

>  <PEPTIDE>
GVWKKYSLTVALKTLKEDTMEVE

>  <AA_MUTATION>
p.V270L

>  <PASS_ACTIVITY_SPECTRUM>
0,365  0,132  Imatinib

$$$$
Compound 8
Actelion Java MolfileCreator 2.0

  0  0  0  0  0  0              0 V3000
M  V30 BEGIN CTAB
M  V30 COUNTS 175 176 0 0 0
M  V30 BEGIN ATOM
M  V30 1 S 0.0 0.0 0.0 0
M  V30 2 C 1.4967 0.0118 0.0 0
M  V30 3 C 2.2451 1.3304 0.0 0 CFG=2
M  V30 4 N 1.4848 2.6489 0.0 0
M  V30 5 C 3.7418 1.3423 0.0 0
M  V30 6 C -0.0356 2.6608 0.0 0
M  V30 7 O 4.1575 0.3444 0.0 0
M  V30 8 N 4.4902 2.6608 0.0 0
M  V30 9 O -0.7958 1.366 0.0 0
M  V30 10 C -0.7958 3.9794 0.0 0 CFG=1
M  V30 11 C 5.9869 2.6727 0.0 0 CFG=2
M  V30 12 N -0.0475 5.2979 0.0 0
M  V30 13 C -2.3163 3.9912 0.0 0
M  V30 14 C 6.7353 3.9912 0.0 0
M  V30 15 C 6.7353 1.3779 0.0 0
M  V30 16 C 1.4492 5.3098 0.0 0
M  V30 17 C -3.0766 5.3098 0.0 0
M  V30 18 O 8.232 4.0031 0.0 0
M  V30 19 N 5.975 5.3098 0.0 0
M  V30 20 C 5.975 0.0831 0.0 0
M  V30 21 O 2.1975 4.015 0.0 0
M  V30 22 C 2.1975 6.6283 0.0 0 CFG=1
M  V30 23 O -2.3282 6.6283 0.0 0
M  V30 24 N -4.5971 5.3217 0.0 0
M  V30 25 C 6.7234 6.6283 0.0 0 CFG=2
M  V30 26 C 6.7234 -1.2116 0.0 0
M  V30 27 C 4.8703 -0.0356 0.0 0
M  V30 28 N 1.4373 7.9469 0.0 0
M  V30 29 C 3.6943 6.6402 0.0 0
M  V30 30 C 5.9631 7.9469 0.0 0
M  V30 31 C 8.2201 6.6402 0.0 0
M  V30 32 C -0.0831 7.9588 0.0 0
M  V30 33 C 4.4426 7.9588 0.0 0
M  V30 34 O 7.2342 8.7547 0.0 0
M  V30 35 N 4.4426 7.9588 0.0 0
M  V30 36 C 8.9685 5.3454 0.0 0
M  V30 37 C 9.111 7.8519 0.0 0
M  V30 38 O -0.9978 6.7709 0.0 0
M  V30 39 C -0.8433 9.2773 0.0 0 CFG=1
M  V30 40 C 5.9394 7.9707 0.0 0
M  V30 41 C 3.6824 9.2773 0.0 0
M  V30 42 N -0.095 10.5959 0.0 0
M  V30 43 C -2.3638 9.2892 0.0 0
M  V30 44 N 6.6877 9.2892 0.0 0
M  V30 45 C 2.1619 9.2892 0.0 0
M  V30 46 C 1.4017 10.6078 0.0 0
M  V30 47 C 8.1845 9.3011 0.0 0
M  V30 48 O 1.2472 8.1013 0.0 0
M  V30 49 N 1.4017 10.6078 0.0 0
M  V30 50 O 1.8055 9.1704 0.0 0
M  V30 51 C 2.15 11.9263 0.0 0 CFG=1
M  V30 52 N 9.0754 8.1132 0.0 0
M  V30 53 N 8.9328 10.6196 0.0 0
M  V30 54 C -0.1187 10.6196 0.0 0 CFG=2
M  V30 55 N 1.3898 13.2449 0.0 0
M  V30 56 C 3.6468 11.9382 0.0 0
M  V30 57 C -0.879 11.9382 0.0 0
M  V30 58 C -0.879 9.3248 0.0 0
M  V30 59 C 2.1381 14.5634 0.0 0
M  V30 60 O -2.3876 11.7719 0.0 0
M  V30 61 N -0.1306 13.2567 0.0 0
M  V30 62 C -0.1306 8.0301 0.0 0
M  V30 63 O 3.5874 14.9435 0.0 0
M  V30 64 C 1.3779 15.882 0.0 0 CFG=1
M  V30 65 C -0.8909 14.5753 0.0 0 CFG=2
M  V30 66 O 1.3541 8.2201 0.0 0
M  V30 67 O -0.7364 6.6521 0.0 0
M  V30 68 N -0.1425 15.8938 0.0 0
M  V30 69 C 2.1263 17.2005 0.0 0
M  V30 70 C -0.1425 15.8938 0.0 0
M  V30 71 C -2.4114 14.5872 0.0 0
M  V30 72 C -0.9027 14.5991 0.0 0
M  V30 73 C 1.366 18.5191 0.0 0
M  V30 74 O -1.4373 16.7016 0.0 0
M  V30 75 N 1.3541 15.9057 0.0 0
M  V30 76 C -3.1716 13.2924 0.0 0
M  V30 77 O -0.1544 13.3043 0.0 0
M  V30 78 C -2.4232 14.6109 0.0 0 CFG=1
M  V30 79 C 2.1144 19.8376 0.0 0
M  V30 80 C -0.1544 18.531 0.0 0
M  V30 81 C 2.1025 17.2243 0.0 0 CFG=2
M  V30 82 O -2.5895 11.9144 0.0 0
M  V30 83 N -4.6446 12.936 0.0 0
M  V30 84 N -3.1835 15.9295 0.0 0
M  V30 85 C -3.1835 13.3161 0.0 0
M  V30 86 C 3.5992 17.2362 0.0 0
M  V30 87 C 1.3423 18.5428 0.0 0
M  V30 88 C -4.704 15.9414 0.0 0
M  V30 89 C -4.704 13.328 0.0 0
M  V30 90 O 4.0031 18.6973 0.0 0
M  V30 91 N 4.3476 15.9414 0.0 0
M  V30 92 C -0.1781 18.5547 0.0 0
M  V30 93 O -5.3098 15.1574 0.0 0
M  V30 94 C -5.4642 17.2599 0.0 0 CFG=1
M  V30 95 O -5.3098 14.1358 0.0 0
M  V30 96 O -5.4642 12.0332 0.0 0
M  V30 97 C 5.8443 15.9532 0.0 0 CFG=2
M  V30 98 N -1.0809 17.3431 0.0 0
M  V30 99 C -1.0809 19.7901 0.0 0
M  V30 100 N -4.7159 18.5785 0.0 0
M  V30 101 C -6.9847 17.2718 0.0 0
M  V30 102 C 6.5927 17.2718 0.0 0
M  V30 103 C 6.5927 14.6584 0.0 0
M  V30 104 C -2.5301 17.8182 0.0 0
M  V30 105 N -2.5301 19.3387 0.0 0
M  V30 106 C -7.745 18.5903 0.0 0
M  V30 107 O 8.0894 17.2837 0.0 0
M  V30 108 N 5.8325 18.5903 0.0 0
M  V30 109 C 5.8325 13.3637 0.0 0
M  V30 110 C -9.2655 18.6022 0.0 0
M  V30 111 C 6.5808 19.9089 0.0 0 CFG=2
M  V30 112 C 6.2363 11.9263 0.0 0
M  V30 113 C 4.3239 13.1974 0.0 0
M  V30 114 N -10.0257 19.9208 0.0 0
M  V30 115 C 5.8206 21.2275 0.0 0
M  V30 116 C 8.0776 19.9208 0.0 0
M  V30 117 C -11.5462 19.9327 0.0 0
M  V30 118 O 6.569 22.546 0.0 0
M  V30 119 N 4.3001 21.2393 0.0 0
M  V30 120 C 8.8259 18.626 0.0 0
M  V30 121 C 8.8259 21.2393 0.0 0
M  V30 122 N -12.3064 18.6379 0.0 0
M  V30 123 N -12.3064 21.2512 0.0 0
M  V30 124 C 3.5398 22.5579 0.0 0 CFG=2
M  V30 125 C 2.0194 22.5698 0.0 0
M  V30 126 C 4.2882 23.8764 0.0 0
M  V30 127 O 1.2591 23.8883 0.0 0
M  V30 128 N 1.2591 21.275 0.0 0
M  V30 129 C 5.7849 23.8883 0.0 0
M  V30 130 C -0.2613 21.2868 0.0 0 CFG=2
M  V30 131 C 6.5333 25.2069 0.0 0
M  V30 132 C -1.0215 19.9921 0.0 0
M  V30 133 C -1.0215 22.6054 0.0 0
M  V30 134 C 8.0301 25.2187 0.0 0
M  V30 135 O -2.4945 20.3722 0.0 0
M  V30 136 N -0.2732 18.6973 0.0 0
M  V30 137 C -0.2732 23.924 0.0 0
M  V30 138 C -2.542 22.6173 0.0 0
M  V30 139 N 8.7784 26.5373 0.0 0
M  V30 140 C -1.0334 17.4025 0.0 0 CFG=2
M  V30 141 C -0.285 16.1077 0.0 0
M  V30 142 C -2.5064 17.0461 0.0 0
M  V30 143 O -0.5345 14.6347 0.0 0
M  V30 144 N 1.2116 16.1195 0.0 0
M  V30 145 C 1.96 14.8248 0.0 0 CFG=2
M  V30 146 C 3.4567 14.8366 0.0 0
M  V30 147 C 1.1997 13.53 0.0 0
M  V30 148 O 4.0388 13.4587 0.0 0
M  V30 149 N 4.2051 16.1552 0.0 0
M  V30 150 C -0.3207 13.5418 0.0 0
M  V30 151 C 5.7018 16.1671 0.0 0 CFG=2
M  V30 152 O -1.6986 14.1952 0.0 0
M  V30 153 O -0.7483 12.1045 0.0 0
M  V30 154 C 6.4502 14.8723 0.0 0
M  V30 155 C 6.4502 17.4856 0.0 0
M  V30 156 O 7.9469 14.8841 0.0 0
M  V30 157 N 5.6899 13.5775 0.0 0
M  V30 158 C 5.6899 18.8042 0.0 0
M  V30 159 C 6.4383 12.2827 0.0 0
M  V30 160 C 6.4383 20.1227 0.0 0
M  V30 161 C 4.1694 18.816 0.0 0
M  V30 162 C 5.678 10.9879 0.0 0
M  V30 163 C 5.678 21.4413 0.0 0
M  V30 164 C 3.4092 20.1346 0.0 0
M  V30 165 O 4.1575 10.9998 0.0 0
M  V30 166 N 6.4264 9.6931 0.0 0
M  V30 167 C 4.1575 21.4532 0.0 0
M  V30 168 C 5.6662 8.3983 0.0 0 CFG=2
M  V30 169 C 4.1457 8.4102 0.0 0
M  V30 170 C 6.4145 7.1035 0.0 0
M  V30 171 O 3.718 9.8713 0.0 0
M  V30 172 O 3.718 6.9728 0.0 0
M  V30 173 C 5.6543 5.8087 0.0 0
M  V30 174 C 6.6877 4.7396 0.0 0
M  V30 175 C 4.1338 5.8206 0.0 0
M  V30 END ATOM
M  V30 BEGIN BOND
M  V30 1 1 1 2
M  V30 2 1 2 3
M  V30 3 1 3 4 CFG=3
M  V30 4 1 3 5
M  V30 5 1 4 6
M  V30 6 2 5 7
M  V30 7 1 5 8
M  V30 8 2 6 9
M  V30 9 1 6 10
M  V30 10 1 11 8 CFG=3
M  V30 11 1 10 12 CFG=3
M  V30 12 1 10 13
M  V30 13 1 11 14
M  V30 14 1 11 15
M  V30 15 1 12 16
M  V30 16 1 13 17
M  V30 17 2 14 18
M  V30 18 1 14 19
M  V30 19 1 15 20
M  V30 20 2 16 21
M  V30 21 1 16 22
M  V30 22 2 17 23
M  V30 23 1 17 24
M  V30 24 1 25 19 CFG=3
M  V30 25 1 20 26
M  V30 26 1 20 27
M  V30 27 1 22 28 CFG=1
M  V30 28 1 22 29
M  V30 29 1 25 30
M  V30 30 1 25 31
M  V30 31 1 28 32
M  V30 32 1 29 33
M  V30 33 2 30 34
M  V30 34 1 30 35
M  V30 35 1 31 36
M  V30 36 1 31 37
M  V30 37 2 32 38
M  V30 38 1 32 39
M  V30 39 1 33 40
M  V30 40 1 35 41
M  V30 41 1 39 42 CFG=3
M  V30 42 1 39 43
M  V30 43 1 40 44
M  V30 44 1 41 45
M  V30 45 1 42 46
M  V30 46 1 44 47
M  V30 47 2 45 48
M  V30 48 1 45 49
M  V30 49 2 46 50
M  V30 50 1 46 51
M  V30 51 2 47 52
M  V30 52 1 47 53
M  V30 53 1 54 49 CFG=1
M  V30 54 1 51 55 CFG=1
M  V30 55 1 51 56
M  V30 56 1 54 57
M  V30 57 1 54 58
M  V30 58 1 55 59
M  V30 59 2 57 60
M  V30 60 1 57 61
M  V30 61 1 58 62
M  V30 62 2 59 63
M  V30 63 1 59 64
M  V30 64 1 65 61 CFG=1
M  V30 65 2 62 66
M  V30 66 1 62 67
M  V30 67 1 64 68 CFG=1
M  V30 68 1 64 69
M  V30 69 1 65 70
M  V30 70 1 65 71
M  V30 71 1 68 72
M  V30 72 1 69 73
M  V30 73 2 70 74
M  V30 74 1 70 75
M  V30 75 1 71 76
M  V30 76 2 72 77
M  V30 77 1 72 78
M  V30 78 1 73 79
M  V30 79 1 73 80
M  V30 80 1 81 75 CFG=1
M  V30 81 2 76 82
M  V30 82 1 76 83
M  V30 83 1 78 84 CFG=3
M  V30 84 1 78 85
M  V30 85 1 81 86
M  V30 86 1 81 87
M  V30 87 1 84 88
M  V30 88 1 85 89
M  V30 89 2 86 90
M  V30 90 1 86 91
M  V30 91 1 87 92
M  V30 92 2 88 93
M  V30 93 1 88 94
M  V30 94 2 89 95
M  V30 95 1 89 96
M  V30 96 1 97 91 CFG=3
M  V30 97 1 92 98
M  V30 98 2 92 99
M  V30 99 1 94 100 CFG=3
M  V30 100 1 94 101
M  V30 101 1 97 102
M  V30 102 1 97 103
M  V30 103 2 98 104
M  V30 104 1 99 105
M  V30 105 1 101 106
M  V30 106 2 102 107
M  V30 107 1 102 108
M  V30 108 1 103 109
M  V30 109 1 106 110
M  V30 110 1 111 108 CFG=3
M  V30 111 1 109 112
M  V30 112 1 109 113
M  V30 113 1 110 114
M  V30 114 1 111 115
M  V30 115 1 111 116
M  V30 116 1 114 117
M  V30 117 2 115 118
M  V30 118 1 115 119
M  V30 119 1 116 120
M  V30 120 1 116 121
M  V30 121 2 117 122
M  V30 122 1 117 123
M  V30 123 1 124 119 CFG=3
M  V30 124 1 124 125
M  V30 125 1 124 126
M  V30 126 2 125 127
M  V30 127 1 125 128
M  V30 128 1 126 129
M  V30 129 1 130 128 CFG=3
M  V30 130 1 129 131
M  V30 131 1 130 132
M  V30 132 1 130 133
M  V30 133 1 131 134
M  V30 134 2 132 135
M  V30 135 1 132 136
M  V30 136 1 133 137
M  V30 137 1 133 138
M  V30 138 1 134 139
M  V30 139 1 140 136 CFG=3
M  V30 140 1 140 141
M  V30 141 1 140 142
M  V30 142 2 141 143
M  V30 143 1 141 144
M  V30 144 1 145 144 CFG=3
M  V30 145 1 145 146
M  V30 146 1 145 147
M  V30 147 2 146 148
M  V30 148 1 146 149
M  V30 149 1 147 150
M  V30 150 1 151 149 CFG=1
M  V30 151 2 150 152
M  V30 152 1 150 153
M  V30 153 1 151 154
M  V30 154 1 151 155
M  V30 155 2 154 156
M  V30 156 1 154 157
M  V30 157 1 155 158
M  V30 158 1 157 159
M  V30 159 2 158 160
M  V30 160 1 158 161
M  V30 161 1 159 162
M  V30 162 1 160 163
M  V30 163 2 161 164
M  V30 164 2 162 165
M  V30 165 1 162 166
M  V30 166 2 163 167
M  V30 167 1 168 166 CFG=1
M  V30 168 1 168 169
M  V30 169 1 168 170
M  V30 170 2 169 171
M  V30 171 1 169 172
M  V30 172 1 170 173
M  V30 173 1 173 174
M  V30 174 1 173 175
M  V30 175 1 104 105
M  V30 176 1 164 167
M  V30 END BOND
M  V30 BEGIN COLLECTION
M  V30 MDLV30/STEABS ATOMS=(21 3 10 11 22 25 39 51 54 64 65 78 81 94 97 111 124 130 140 145 151 168)
M  V30 END COLLECTION
M  V30 END CTAB
M  END
>  <PASS_MNA_COUNT>
810

>  <PASS_MNA_NEW_COUNT>
4

>  <PEPTIDE>
RDLAARNCLVGDNHLVKVADFGL

>  <AA_MUTATION>
p.E373D

>  <PASS_ACTIVITY_SPECTRUM>
0,412  0,114  Imatinib

$$$$
Compound 9
Actelion Java MolfileCreator 2.0

  0  0  0  0  0  0              0 V3000
M  V30 BEGIN CTAB
M  V30 COUNTS 191 193 0 0 0
M  V30 BEGIN ATOM
M  V30 1 S 0.0 0.0 0.0 0
M  V30 2 C -0.7551 -1.2861 0.0 0
M  V30 3 C -0.7551 1.3097 0.0 0
M  V30 4 C -2.2655 -1.2743 0.0 0
M  V30 5 C -3.0207 -2.5605 0.0 0 CFG=2
M  V30 6 N -4.531 -2.5487 0.0 0
M  V30 7 C -2.2773 -3.8466 0.0 0
M  V30 8 C -5.2862 -3.8348 0.0 0
M  V30 9 O -3.0325 -5.1328 0.0 0
M  V30 10 N -0.7905 -3.8348 0.0 0
M  V30 11 O -4.5428 -5.121 0.0 0
M  V30 12 C -6.7965 -3.823 0.0 0 CFG=1
M  V30 13 C -0.0471 -5.121 0.0 0 CFG=2
M  V30 14 N -7.5517 -2.5133 0.0 0
M  V30 15 C -7.5517 -5.1092 0.0 0
M  V30 16 C 1.4395 -5.1092 0.0 0
M  V30 17 C -0.8023 -6.4071 0.0 0
M  V30 18 C -9.0621 -2.5015 0.0 0
M  V30 19 O 2.1829 -6.3953 0.0 0
M  V30 20 N 2.1829 -3.7994 0.0 0
M  V30 21 C -2.3127 -6.3953 0.0 0
M  V30 22 O -9.8172 -3.7876 0.0 0
M  V30 23 C -9.8172 -1.1917 0.0 0 CFG=1
M  V30 24 C 3.6696 -3.7876 0.0 0 CFG=2
M  V30 25 C -3.0679 -7.6815 0.0 0
M  V30 26 N -9.0739 0.1179 0.0 0
M  V30 27 C -11.3276 -1.1799 0.0 0
M  V30 28 C 4.413 -5.0738 0.0 0
M  V30 29 C 4.413 -2.4779 0.0 0
M  V30 30 O -2.3245 -8.9677 0.0 0
M  V30 31 O -4.5782 -7.6697 0.0 0
M  V30 32 C -9.829 1.4277 0.0 0
M  V30 33 O -12.0828 0.1297 0.0 0
M  V30 34 O 5.8998 -5.062 0.0 0
M  V30 35 N 3.6578 -6.3599 0.0 0
M  V30 36 C 3.6578 -1.1681 0.0 0
M  V30 37 O -11.3394 1.4395 0.0 0
M  V30 38 C -9.0857 2.7375 0.0 0 CFG=1
M  V30 39 C 4.4012 -7.6461 0.0 0 CFG=2
M  V30 40 C 4.4012 0.1415 0.0 0
M  V30 41 C 2.1475 -1.1563 0.0 0
M  V30 42 N -7.5989 2.7493 0.0 0
M  V30 43 C -9.8408 4.0472 0.0 0
M  V30 44 C 5.888 -7.6343 0.0 0
M  V30 45 C 3.646 -8.9323 0.0 0
M  V30 46 C 3.646 1.4513 0.0 0
M  V30 47 C 1.3923 0.1533 0.0 0
M  V30 48 C -6.8555 1.4631 0.0 0
M  V30 49 O -9.0975 5.357 0.0 0
M  V30 50 O 6.6313 -6.3245 0.0 0
M  V30 51 N 6.6313 -8.9205 0.0 0
M  V30 52 C 4.3894 -10.2184 0.0 0
M  V30 53 C 2.1357 1.4631 0.0 0
M  V30 54 O -7.6107 0.1769 0.0 0
M  V30 55 C -5.3688 1.4749 0.0 0 CFG=1
M  V30 56 C 8.1181 -8.9087 0.0 0 CFG=2
M  V30 57 C 3.6342 -11.5046 0.0 0
M  V30 58 C 5.8762 -10.2066 0.0 0
M  V30 59 O 1.3805 2.7729 0.0 0
M  V30 60 N -4.6254 2.7847 0.0 0
M  V30 61 C -4.6254 0.1887 0.0 0 CFG=2
M  V30 62 C 8.8615 -7.5989 0.0 0
M  V30 63 C 8.8615 -10.1948 0.0 0
M  V30 64 C -3.1386 2.7965 0.0 0
M  V30 65 C -5.3806 -1.0973 0.0 0
M  V30 66 C -3.1386 0.2005 0.0 0
M  V30 67 O 8.1063 -6.2891 0.0 0
M  V30 68 N 10.3482 -7.5871 0.0 0
M  V30 69 C 10.3482 -10.183 0.0 0
M  V30 70 O -2.3953 1.5103 0.0 0
M  V30 71 C -2.3953 4.1062 0.0 0 CFG=1
M  V30 72 C -6.8909 -1.0855 0.0 0
M  V30 73 C 11.0916 -6.2773 0.0 0 CFG=2
M  V30 74 C 11.0916 -11.4692 0.0 0
M  V30 75 N -3.1504 5.416 0.0 0
M  V30 76 C -0.9085 4.118 0.0 0
M  V30 77 C 10.3364 -4.9676 0.0 0
M  V30 78 C 12.5783 -6.2655 0.0 0
M  V30 79 O 10.3364 -12.7553 0.0 0
M  V30 80 O 12.5783 -11.4574 0.0 0
M  V30 81 C -2.4071 6.7257 0.0 0
M  V30 82 C -0.1651 5.4278 0.0 0
M  V30 83 O 8.8261 -4.9558 0.0 0
M  V30 84 N 11.0798 -3.6578 0.0 0
M  V30 85 C 13.3217 -4.9558 0.0 0
M  V30 86 O -1.0973 7.4455 0.0 0
M  V30 87 C -3.1622 8.0355 0.0 0 CFG=1
M  V30 88 C 1.3215 5.4396 0.0 0
M  V30 89 C 10.3246 -2.3481 0.0 0 CFG=2
M  V30 90 C 14.8085 -4.944 0.0 0
M  V30 91 N -4.6254 7.6815 0.0 0
M  V30 92 C -2.4189 9.3452 0.0 0 CFG=2
M  V30 93 O 1.3569 3.9528 0.0 0
M  V30 94 N 2.0649 6.7493 0.0 0
M  V30 95 C 8.8143 -2.3363 0.0 0
M  V30 96 C 11.068 -1.0383 0.0 0
M  V30 97 O 15.5518 -6.2301 0.0 0
M  V30 98 O 15.5518 -3.6342 0.0 0
M  V30 99 O -0.9793 9.7228 0.0 0
M  V30 100 C -3.174 10.655 0.0 0
M  V30 101 O 8.0591 -3.6224 0.0 0
M  V30 102 N 8.0591 -1.0265 0.0 0
M  V30 103 C 12.5547 -1.0265 0.0 0
M  V30 104 C 8.8025 0.2831 0.0 0 CFG=2
M  V30 105 C 13.2981 0.2831 0.0 0
M  V30 106 C 8.0473 1.5929 0.0 0
M  V30 107 C 10.2892 0.2949 0.0 0
M  V30 108 C 14.7849 0.2949 0.0 0
M  V30 109 O 6.5369 1.6047 0.0 0
M  V30 110 N 8.7907 2.9027 0.0 0
M  V30 111 C 11.0326 -0.9911 0.0 0
M  V30 112 N 15.5282 1.6047 0.0 0
M  V30 113 C 8.0355 4.2124 0.0 0 CFG=2
M  V30 114 O 10.6078 -2.4189 0.0 0
M  V30 115 N 12.4721 -1.3451 0.0 0
M  V30 116 C 6.5251 4.2242 0.0 0
M  V30 117 C 8.7789 5.5222 0.0 0
M  V30 118 O 5.9234 5.6166 0.0 0
M  V30 119 N 5.77 2.9381 0.0 0
M  V30 120 C 8.0237 6.8319 0.0 0
M  V30 121 C 4.2596 2.9499 0.0 0 CFG=2
M  V30 122 C 6.5133 6.8437 0.0 0
M  V30 123 C 8.7671 8.1417 0.0 0
M  V30 124 C 3.5044 4.2596 0.0 0
M  V30 125 C 3.5044 1.6637 0.0 0 CFG=2
M  V30 126 C 5.7582 8.1535 0.0 0
M  V30 127 C 8.0119 9.4514 0.0 0
M  V30 128 O 4.3894 5.4632 0.0 0
M  V30 129 N 1.9941 4.2714 0.0 0
M  V30 130 C 4.2478 0.3775 0.0 0
M  V30 131 C 2.0413 1.3097 0.0 0
M  V30 132 C 6.5015 9.4632 0.0 0
M  V30 133 C 1.2389 5.5812 0.0 0 CFG=2
M  V30 134 C 3.1976 -0.6843 0.0 0
M  V30 135 C 1.9823 6.8909 0.0 0
M  V30 136 C -0.2713 5.593 0.0 0
M  V30 137 O 3.4572 6.7257 0.0 0
M  V30 138 N 1.2271 8.2007 0.0 0
M  V30 139 C -1.0265 6.9027 0.0 0
M  V30 140 C 1.9705 9.5104 0.0 0 CFG=2
M  V30 141 N -0.4247 8.2833 0.0 0
M  V30 142 C -2.5251 7.0679 0.0 0
M  V30 143 C 3.4572 9.5222 0.0 0
M  V30 144 C 1.2153 10.8202 0.0 0
M  V30 145 C -1.5457 9.298 0.0 0
M  V30 146 N -2.8437 8.5429 0.0 0
M  V30 147 O 4.2006 8.2361 0.0 0
M  V30 148 N 4.2006 10.832 0.0 0
M  V30 149 C 1.9587 12.13 0.0 0
M  V30 150 C 5.6874 10.8438 0.0 0 CFG=2
M  V30 151 C 1.2035 13.4397 0.0 0
M  V30 152 C 6.4307 9.5576 0.0 0
M  V30 153 C 6.4307 12.1536 0.0 0
M  V30 154 N 1.9469 14.7495 0.0 0
M  V30 155 O 5.3806 8.4957 0.0 0
M  V30 156 N 7.9175 9.5694 0.0 0
M  V30 157 C 7.9175 12.1654 0.0 0
M  V30 158 C 1.1917 16.0592 0.0 0
M  V30 159 C 8.6609 8.2833 0.0 0 CFG=2
M  V30 160 O 8.6609 10.8792 0.0 0
M  V30 161 O 8.6609 13.4751 0.0 0
M  V30 162 N -0.3185 16.071 0.0 0
M  V30 163 N 1.9351 17.369 0.0 0
M  V30 164 C 7.9057 6.9971 0.0 0
M  V30 165 C 10.1476 8.2951 0.0 0
M  V30 166 O 6.4425 6.6431 0.0 0
M  V30 167 N 8.6491 5.711 0.0 0
M  V30 168 C 10.891 7.0089 0.0 0
M  V30 169 C 7.8939 4.4248 0.0 0 CFG=2
M  V30 170 C 12.3777 7.0207 0.0 0
M  V30 171 C 10.1358 5.7228 0.0 0
M  V30 172 C 6.3835 4.4366 0.0 0
M  V30 173 C 8.2951 2.9971 0.0 0
M  V30 174 O 5.475 5.6402 0.0 0
M  V30 175 N 5.6284 3.1504 0.0 0
M  V30 176 C 4.118 3.1622 0.0 0 CFG=2
M  V30 177 C 3.3628 4.472 0.0 0
M  V30 178 C 2.8319 2.3835 0.0 0
M  V30 179 O 3.941 5.8644 0.0 0
M  V30 180 N 1.8525 4.4838 0.0 0
M  V30 181 C 1.0973 5.7936 0.0 0 CFG=2
M  V30 182 C 1.8407 7.1033 0.0 0
M  V30 183 C -0.4129 5.8054 0.0 0
M  V30 184 O 3.3156 7.2921 0.0 0
M  V30 185 O 0.7905 8.1889 0.0 0
M  V30 186 C -1.1681 7.1151 0.0 0
M  V30 187 C -2.6785 7.1269 0.0 0
M  V30 188 N -3.4336 8.4367 0.0 0
M  V30 189 C -4.944 8.4485 0.0 0
M  V30 190 N -5.6992 7.1623 0.0 0
M  V30 191 N -5.6992 9.7582 0.0 0
M  V30 END ATOM
M  V30 BEGIN BOND
M  V30 1 1 1 2
M  V30 2 1 1 3
M  V30 3 1 2 4
M  V30 4 1 4 5
M  V30 5 1 5 6 CFG=1
M  V30 6 1 5 7
M  V30 7 1 6 8
M  V30 8 2 7 9
M  V30 9 1 7 10
M  V30 10 2 8 11
M  V30 11 1 8 12
M  V30 12 1 13 10 CFG=3
M  V30 13 1 12 14 CFG=3
M  V30 14 1 12 15
M  V30 15 1 13 16
M  V30 16 1 13 17
M  V30 17 1 14 18
M  V30 18 2 16 19
M  V30 19 1 16 20
M  V30 20 1 17 21
M  V30 21 2 18 22
M  V30 22 1 18 23
M  V30 23 1 24 20 CFG=1
M  V30 24 1 21 25
M  V30 25 1 23 26 CFG=3
M  V30 26 1 23 27
M  V30 27 1 24 28
M  V30 28 1 24 29
M  V30 29 2 25 30
M  V30 30 1 25 31
M  V30 31 1 26 32
M  V30 32 1 27 33
M  V30 33 2 28 34
M  V30 34 1 28 35
M  V30 35 1 29 36
M  V30 36 2 32 37
M  V30 37 1 32 38
M  V30 38 1 39 35 CFG=3
M  V30 39 2 36 40
M  V30 40 1 36 41
M  V30 41 1 38 42 CFG=3
M  V30 42 1 38 43
M  V30 43 1 39 44
M  V30 44 1 39 45
M  V30 45 1 40 46
M  V30 46 2 41 47
M  V30 47 1 42 48
M  V30 48 1 43 49
M  V30 49 2 44 50
M  V30 50 1 44 51
M  V30 51 1 45 52
M  V30 52 2 46 53
M  V30 53 2 48 54
M  V30 54 1 48 55
M  V30 55 1 56 51 CFG=3
M  V30 56 1 52 57
M  V30 57 1 52 58
M  V30 58 1 53 59
M  V30 59 1 55 60 CFG=1
M  V30 60 1 55 61
M  V30 61 1 56 62
M  V30 62 1 56 63
M  V30 63 1 60 64
M  V30 64 1 61 65
M  V30 65 1 61 66 CFG=1
M  V30 66 2 62 67
M  V30 67 1 62 68
M  V30 68 1 63 69
M  V30 69 2 64 70
M  V30 70 1 64 71
M  V30 71 1 65 72
M  V30 72 1 73 68 CFG=3
M  V30 73 1 69 74
M  V30 74 1 71 75 CFG=1
M  V30 75 1 71 76
M  V30 76 1 73 77
M  V30 77 1 73 78
M  V30 78 2 74 79
M  V30 79 1 74 80
M  V30 80 1 75 81
M  V30 81 1 76 82
M  V30 82 2 77 83
M  V30 83 1 77 84
M  V30 84 1 78 85
M  V30 85 2 81 86
M  V30 86 1 81 87
M  V30 87 1 82 88
M  V30 88 1 89 84 CFG=3
M  V30 89 1 85 90
M  V30 90 1 87 91 CFG=1
M  V30 91 1 87 92
M  V30 92 2 88 93
M  V30 93 1 88 94
M  V30 94 1 89 95
M  V30 95 1 89 96
M  V30 96 2 90 97
M  V30 97 1 90 98
M  V30 98 1 92 99 CFG=1
M  V30 99 1 92 100
M  V30 100 2 95 101
M  V30 101 1 95 102
M  V30 102 1 96 103
M  V30 103 1 104 102 CFG=3
M  V30 104 1 103 105
M  V30 105 1 104 106
M  V30 106 1 104 107
M  V30 107 1 105 108
M  V30 108 2 106 109
M  V30 109 1 106 110
M  V30 110 1 107 111
M  V30 111 1 108 112
M  V30 112 1 113 110 CFG=3
M  V30 113 2 111 114
M  V30 114 1 111 115
M  V30 115 1 113 116
M  V30 116 1 113 117
M  V30 117 2 116 118
M  V30 118 1 116 119
M  V30 119 1 117 120
M  V30 120 1 121 119 CFG=1
M  V30 121 2 120 122
M  V30 122 1 120 123
M  V30 123 1 121 124
M  V30 124 1 121 125
M  V30 125 1 122 126
M  V30 126 2 123 127
M  V30 127 2 124 128
M  V30 128 1 124 129
M  V30 129 1 125 130
M  V30 130 1 125 131 CFG=3
M  V30 131 2 126 132
M  V30 132 1 133 129 CFG=1
M  V30 133 1 130 134
M  V30 134 1 133 135
M  V30 135 1 133 136
M  V30 136 2 135 137
M  V30 137 1 135 138
M  V30 138 1 136 139
M  V30 139 1 140 138 CFG=1
M  V30 140 1 139 141
M  V30 141 2 139 142
M  V30 142 1 140 143
M  V30 143 1 140 144
M  V30 144 2 141 145
M  V30 145 1 142 146
M  V30 146 2 143 147
M  V30 147 1 143 148
M  V30 148 1 144 149
M  V30 149 1 150 148 CFG=1
M  V30 150 1 149 151
M  V30 151 1 150 152
M  V30 152 1 150 153
M  V30 153 1 151 154
M  V30 154 2 152 155
M  V30 155 1 152 156
M  V30 156 1 153 157
M  V30 157 1 154 158
M  V30 158 1 159 156 CFG=1
M  V30 159 2 157 160
M  V30 160 1 157 161
M  V30 161 2 158 162
M  V30 162 1 158 163
M  V30 163 1 159 164
M  V30 164 1 159 165
M  V30 165 2 164 166
M  V30 166 1 164 167
M  V30 167 1 165 168
M  V30 168 1 169 167 CFG=1
M  V30 169 1 168 170
M  V30 170 1 168 171
M  V30 171 1 169 172
M  V30 172 1 169 173
M  V30 173 2 172 174
M  V30 174 1 172 175
M  V30 175 1 176 175 CFG=1
M  V30 176 1 176 177
M  V30 177 1 176 178
M  V30 178 2 177 179
M  V30 179 1 177 180
M  V30 180 1 181 180 CFG=1
M  V30 181 1 181 182
M  V30 182 1 181 183
M  V30 183 2 182 184
M  V30 184 1 182 185
M  V30 185 1 183 186
M  V30 186 1 186 187
M  V30 187 1 187 188
M  V30 188 1 188 189
M  V30 189 2 189 190
M  V30 190 1 189 191
M  V30 191 1 47 53
M  V30 192 1 127 132
M  V30 193 1 145 146
M  V30 END BOND
M  V30 BEGIN COLLECTION
M  V30 MDLV30/STEABS ATOMS=(26 5 12 13 23 24 38 39 55 56 61 71 73 87 89 92 104 113 121 125 133 140 150 159 169 176 181)
M  V30 END COLLECTION
M  V30 END CTAB
M  END
>  <PASS_MNA_COUNT>
937

>  <PASS_MNA_NEW_COUNT>
9

>  <PEPTIDE>
TQISSAMEYLEEKNFIHRDLAAR

>  <AA_MUTATION>
p.K356E

>  <PASS_ACTIVITY_SPECTRUM>
0,413  0,113  Imatinib

$$$$
Compound 10
Actelion Java MolfileCreator 2.0

  0  0  0  0  0  0              0 V3000
M  V30 BEGIN CTAB
M  V30 COUNTS 197 201 0 0 0
M  V30 BEGIN ATOM
M  V30 1 S 0.0 0.0 0.0 0
M  V30 2 C 0.7436 -1.2866 0.0 0
M  V30 3 C 0.2242 1.4873 0.0 0
M  V30 4 C -0.0118 -2.5732 0.0 0
M  V30 5 C 0.7318 -3.8599 0.0 0 CFG=2
M  V30 6 N -0.0236 -5.1465 0.0 0
M  V30 7 C 2.2191 -3.8481 0.0 0
M  V30 8 C 0.72 -6.4332 0.0 0
M  V30 9 O 2.4434 -2.3608 0.0 0
M  V30 10 N 2.9628 -5.1347 0.0 0
M  V30 11 O 2.2073 -6.4214 0.0 0
M  V30 12 C -0.0354 -7.7198 0.0 0 CFG=1
M  V30 13 C 4.4501 -5.1229 0.0 0 CFG=2
M  V30 14 N 0.7082 -9.0065 0.0 0
M  V30 15 C -1.5463 -7.708 0.0 0
M  V30 16 C 5.1937 -3.8127 0.0 0
M  V30 17 C 5.1937 -6.4096 0.0 0
M  V30 18 C 2.1955 -8.9947 0.0 0
M  V30 19 C -2.3017 -6.3978 0.0 0
M  V30 20 O 4.4383 -2.5024 0.0 0
M  V30 21 N 6.6811 -3.8009 0.0 0
M  V30 22 C 6.6811 -6.3978 0.0 0
M  V30 23 O 3.0808 -7.7906 0.0 0
M  V30 24 C 2.9392 -10.2813 0.0 0 CFG=1
M  V30 25 C -3.8127 -6.386 0.0 0
M  V30 26 C 7.4247 -2.4906 0.0 0 CFG=2
M  V30 27 C 7.4247 -7.6844 0.0 0
M  V30 28 N 4.4265 -10.2695 0.0 0
M  V30 29 C 2.1837 -11.568 0.0 0
M  V30 30 N -4.5681 -5.0757 0.0 0
M  V30 31 C 8.912 -2.4788 0.0 0
M  V30 32 C 6.6693 -1.1804 0.0 0
M  V30 33 O 6.6693 -8.9711 0.0 0
M  V30 34 O 8.8648 -8.0385 0.0 0
M  V30 35 C 5.1701 -8.9592 0.0 0
M  V30 36 C 0.6728 -11.5561 0.0 0
M  V30 37 C -6.0791 -5.0639 0.0 0
M  V30 38 O 9.6557 -3.7655 0.0 0
M  V30 39 N 9.6557 -1.1686 0.0 0
M  V30 40 S 7.4129 0.1298 0.0 0
M  V30 41 O 4.5681 -7.5664 0.0 0
M  V30 42 C 6.6575 -8.9474 0.0 0 CFG=1
M  V30 43 C -0.0826 -10.2459 0.0 0
M  V30 44 C -0.0826 -12.8428 0.0 0
M  V30 45 N -7.1296 -6.1263 0.0 0
M  V30 46 N -7.1296 -3.9779 0.0 0
M  V30 47 C 9.0301 0.2124 0.0 0 CFG=2
M  V30 48 C 11.1312 -1.0033 0.0 0
M  V30 49 N 7.4011 -7.6372 0.0 0
M  V30 50 C 7.4011 -10.2341 0.0 0
M  V30 51 C -1.5935 -10.2341 0.0 0
M  V30 52 C -1.5935 -12.831 0.0 0
M  V30 53 C 7.5546 0.5311 0.0 0
M  V30 54 C 10.1279 1.2276 0.0 0
M  V30 55 C 11.4263 0.4721 0.0 0
M  V30 56 C 6.6456 -6.3269 0.0 0
M  V30 57 C 6.6456 -11.5207 0.0 0
M  V30 58 C -2.349 -11.5207 0.0 0
M  V30 59 O 6.1381 0.0354 0.0 0
M  V30 60 N 7.0824 1.9712 0.0 0
M  V30 61 O 5.1819 -6.6811 0.0 0
M  V30 62 C 7.3893 -5.0167 0.0 0 CFG=1
M  V30 63 O 5.1347 -11.5089 0.0 0
M  V30 64 O 7.3893 -12.8074 0.0 0
M  V30 65 O -3.8599 -11.5089 0.0 0
M  V30 66 C 5.6069 2.2899 0.0 0 CFG=2
M  V30 67 N 8.8766 -5.0049 0.0 0
M  V30 68 C 6.6338 -3.7064 0.0 0
M  V30 69 C 4.5917 1.1922 0.0 0
M  V30 70 C 5.1347 3.73 0.0 0
M  V30 71 C 9.6203 -6.2915 0.0 0
M  V30 72 C 5.1229 -3.6946 0.0 0
M  V30 73 O 5.3708 -0.0708 0.0 0
M  V30 74 N 3.1162 1.5109 0.0 0
M  V30 75 C 3.6592 4.0488 0.0 0
M  V30 76 O 11.1076 -6.2797 0.0 0
M  V30 77 C 8.8648 -7.5782 0.0 0 CFG=1
M  V30 78 C 4.3675 -2.3844 0.0 0
M  V30 79 C 2.1011 0.4131 0.0 0
M  V30 80 C 3.1871 5.4888 0.0 0
M  V30 81 N 9.6085 -8.8648 0.0 0
M  V30 82 C 7.3539 -7.5664 0.0 0
M  V30 83 C 2.8565 -2.3726 0.0 0
M  V30 84 C 0.6256 0.7318 0.0 0
M  V30 85 O 4.1786 6.6102 0.0 0
M  V30 86 O 1.7115 5.8076 0.0 0
M  V30 87 C 11.0958 -8.853 0.0 0
M  V30 88 C 6.5984 -8.853 0.0 0
M  V30 89 N 2.4316 -0.9207 0.0 0
M  V30 90 O 0.3305 2.2191 0.0 0
M  V30 91 N -0.3895 -0.3659 0.0 0
M  V30 92 O 11.8394 -7.5428 0.0 0
M  V30 93 C 11.8394 -10.1397 0.0 0 CFG=1
M  V30 94 C 5.0875 -8.8412 0.0 0
M  V30 95 C -1.865 -0.0472 0.0 0 CFG=2
M  V30 96 N 13.3268 -10.1279 0.0 0
M  V30 97 C 11.084 -11.4263 0.0 0
M  V30 98 O 4.1786 -7.6372 0.0 0
M  V30 99 O 4.0369 -9.9036 0.0 0
M  V30 100 C -2.8801 -1.1449 0.0 0
M  V30 101 C -2.3372 1.3928 0.0 0
M  V30 102 C 14.0704 -8.8176 0.0 0
M  V30 103 C 9.5731 -11.4145 0.0 0
M  V30 104 O -2.7857 -2.6323 0.0 0
M  V30 105 N -4.3557 -0.8262 0.0 0
M  V30 106 S -3.6946 2.0657 0.0 0
M  V30 107 O 13.315 -7.5073 0.0 0
M  V30 108 C 15.5577 -8.8058 0.0 0 CFG=1
M  V30 109 C 8.8176 -12.7011 0.0 0
M  V30 110 C 8.8176 -10.1042 0.0 0
M  V30 111 C -5.477 -1.8178 0.0 0 CFG=2
M  V30 112 C -4.9813 0.5547 0.0 0
M  V30 113 N 16.3014 -7.4955 0.0 0
M  V30 114 C 16.3014 -10.0924 0.0 0
M  V30 115 C -5.3354 -3.2933 0.0 0
M  V30 116 C -6.7873 -1.0505 0.0 0
M  V30 117 C -6.4804 0.4131 0.0 0
M  V30 118 C 15.5459 -6.1853 0.0 0
M  V30 119 C 15.5459 -11.3791 0.0 0
M  V30 120 O -3.9779 -3.8953 0.0 0
M  V30 121 N -6.563 -4.1668 0.0 0
M  V30 122 O 14.035 -6.1735 0.0 0
M  V30 123 C 16.2896 -4.875 0.0 0 CFG=1
M  V30 124 C 16.2896 -12.6657 0.0 0
M  V30 125 C 14.035 -11.3673 0.0 0
M  V30 126 C -6.4214 -5.6423 0.0 0 CFG=2
M  V30 127 N 15.5341 -3.5648 0.0 0
M  V30 128 C 17.7769 -4.8632 0.0 0
M  V30 129 C -5.0639 -6.2443 0.0 0
M  V30 130 C -7.649 -6.5158 0.0 0
M  V30 131 C 14.0232 -3.553 0.0 0
M  V30 132 C 18.5206 -6.1499 0.0 0
M  V30 133 O -3.8599 -5.3472 0.0 0
M  V30 134 N -4.9223 -7.7198 0.0 0
M  V30 135 C -7.5073 -7.9913 0.0 0
M  V30 136 O 13.2677 -4.8396 0.0 0
M  V30 137 C 13.2677 -2.2427 0.0 0 CFG=1
M  V30 138 C 20.0079 -6.1381 0.0 0
M  V30 139 C -3.5648 -8.3218 0.0 0 CFG=2
M  V30 140 C -8.735 -8.8648 0.0 0
M  V30 141 N 14.0114 -0.9325 0.0 0
M  V30 142 C 11.7568 -2.2309 0.0 0
M  V30 143 O 20.7515 -4.8278 0.0 0
M  V30 144 O 20.7515 -7.4247 0.0 0
M  V30 145 C -2.3608 -7.4247 0.0 0
M  V30 146 C -3.4231 -9.7973 0.0 0
M  V30 147 O -10.116 -8.2392 0.0 0
M  V30 148 O -8.5933 -10.3403 0.0 0
M  V30 149 C 11.0014 -0.9207 0.0 0
M  V30 150 O -2.8801 -6.0082 0.0 0
M  V30 151 N -1.0033 -8.0267 0.0 0
M  V30 152 C -2.0657 -10.3993 0.0 0
M  V30 153 C 9.4904 -0.9089 0.0 0
M  V30 154 C 11.745 0.3895 0.0 0
M  V30 155 C 0.2006 -7.1296 0.0 0 CFG=2
M  V30 156 C -1.924 -11.8749 0.0 0
M  V30 157 C 8.735 0.4013 0.0 0
M  V30 158 C 10.9896 1.6997 0.0 0
M  V30 159 C 0.0354 -5.6305 0.0 0
M  V30 160 C 1.5581 -7.7316 0.0 0
M  V30 161 C -0.5665 -12.4769 0.0 0
M  V30 162 C 9.4786 1.7115 0.0 0
M  V30 163 O 1.2394 -4.7334 0.0 0
M  V30 164 N -1.3456 -5.0049 0.0 0
M  V30 165 C 2.6441 -6.6929 0.0 0
M  V30 166 C 2.0539 -9.1245 0.0 0
M  V30 167 N -0.4249 -13.9524 0.0 0
M  V30 168 O 8.7232 3.0218 0.0 0
M  V30 169 C -1.5109 -3.5058 0.0 0 CFG=2
M  V30 170 C -0.3069 -2.6087 0.0 0
M  V30 171 C -2.892 -2.8801 0.0 0
M  V30 172 O 0.8616 -3.5176 0.0 0
M  V30 173 N -0.4721 -1.1095 0.0 0
M  V30 174 C -3.0572 -1.381 0.0 0
M  V30 175 C 0.7318 -0.2124 0.0 0 CFG=2
M  V30 176 C -1.8532 -0.4839 0.0 0
M  V30 177 C -4.4383 -0.7554 0.0 0
M  V30 178 C 2.0893 -0.8144 0.0 0
M  V30 179 C 0.5665 1.2866 0.0 0
M  V30 180 C -2.0184 1.0151 0.0 0
M  V30 181 C -4.6035 0.7436 0.0 0
M  V30 182 O 1.6879 -2.2545 0.0 0
M  V30 183 N 3.2933 0.0826 0.0 0
M  V30 184 C 1.7706 2.1837 0.0 0
M  V30 185 C -3.3995 1.6407 0.0 0
M  V30 186 C 4.6508 -0.5193 0.0 0 CFG=2
M  V30 187 C 1.6053 3.6828 0.0 0
M  V30 188 O -3.5648 3.1398 0.0 0
M  V30 189 C 4.7924 -1.9948 0.0 0
M  V30 190 C 5.8548 0.3777 0.0 0
M  V30 191 O 0.2242 4.3084 0.0 0
M  V30 192 O 2.5614 4.8396 0.0 0
M  V30 193 O 3.5648 -2.8683 0.0 0
M  V30 194 O 5.961 -2.9038 0.0 0
M  V30 195 C 7.2122 -0.2242 0.0 0
M  V30 196 C 8.4163 0.6728 0.0 0
M  V30 197 C 6.988 -1.6997 0.0 0
M  V30 END ATOM
M  V30 BEGIN BOND
M  V30 1 1 1 2
M  V30 2 1 1 3
M  V30 3 1 2 4
M  V30 4 1 4 5
M  V30 5 1 5 6 CFG=1
M  V30 6 1 5 7
M  V30 7 1 6 8
M  V30 8 2 7 9
M  V30 9 1 7 10
M  V30 10 2 8 11
M  V30 11 1 8 12
M  V30 12 1 13 10 CFG=3
M  V30 13 1 12 14 CFG=1
M  V30 14 1 12 15
M  V30 15 1 13 16
M  V30 16 1 13 17
M  V30 17 1 14 18
M  V30 18 1 15 19
M  V30 19 2 16 20
M  V30 20 1 16 21
M  V30 21 1 17 22
M  V30 22 2 18 23
M  V30 23 1 18 24
M  V30 24 1 19 25
M  V30 25 1 26 21 CFG=1
M  V30 26 1 22 27
M  V30 27 1 24 28 CFG=1
M  V30 28 1 24 29
M  V30 29 1 25 30
M  V30 30 1 26 31
M  V30 31 1 26 32
M  V30 32 2 27 33
M  V30 33 1 27 34
M  V30 34 1 28 35
M  V30 35 1 29 36
M  V30 36 1 30 37
M  V30 37 2 31 38
M  V30 38 1 31 39
M  V30 39 1 32 40
M  V30 40 2 35 41
M  V30 41 1 35 42
M  V30 42 2 36 43
M  V30 43 1 36 44
M  V30 44 2 37 45
M  V30 45 1 37 46
M  V30 46 1 39 47
M  V30 47 1 39 48
M  V30 48 1 42 49 CFG=1
M  V30 49 1 42 50
M  V30 50 1 43 51
M  V30 51 2 44 52
M  V30 52 1 47 53 CFG=3
M  V30 53 1 47 54
M  V30 54 1 48 55
M  V30 55 1 49 56
M  V30 56 1 50 57
M  V30 57 2 51 58
M  V30 58 2 53 59
M  V30 59 1 53 60
M  V30 60 2 56 61
M  V30 61 1 56 62
M  V30 62 2 57 63
M  V30 63 1 57 64
M  V30 64 1 58 65
M  V30 65 1 66 60 CFG=3
M  V30 66 1 62 67 CFG=3
M  V30 67 1 62 68
M  V30 68 1 66 69
M  V30 69 1 66 70
M  V30 70 1 67 71
M  V30 71 1 68 72
M  V30 72 2 69 73
M  V30 73 1 69 74
M  V30 74 1 70 75
M  V30 75 2 71 76
M  V30 76 1 71 77
M  V30 77 1 72 78
M  V30 78 1 74 79
M  V30 79 1 75 80
M  V30 80 1 77 81 CFG=1
M  V30 81 1 77 82
M  V30 82 1 78 83
M  V30 83 1 79 84
M  V30 84 2 80 85
M  V30 85 1 80 86
M  V30 86 1 81 87
M  V30 87 1 82 88
M  V30 88 1 83 89
M  V30 89 2 84 90
M  V30 90 1 84 91
M  V30 91 2 87 92
M  V30 92 1 87 93
M  V30 93 1 88 94
M  V30 94 1 95 91 CFG=3
M  V30 95 1 93 96 CFG=1
M  V30 96 1 93 97
M  V30 97 2 94 98
M  V30 98 1 94 99
M  V30 99 1 95 100
M  V30 100 1 95 101
M  V30 101 1 96 102
M  V30 102 1 97 103
M  V30 103 2 100 104
M  V30 104 1 100 105
M  V30 105 1 101 106
M  V30 106 2 102 107
M  V30 107 1 102 108
M  V30 108 1 103 109
M  V30 109 1 103 110
M  V30 110 1 105 111
M  V30 111 1 105 112
M  V30 112 1 108 113 CFG=1
M  V30 113 1 108 114
M  V30 114 1 111 115 CFG=3
M  V30 115 1 111 116
M  V30 116 1 112 117
M  V30 117 1 113 118
M  V30 118 1 114 119
M  V30 119 2 115 120
M  V30 120 1 115 121
M  V30 121 2 118 122
M  V30 122 1 118 123
M  V30 123 1 119 124
M  V30 124 1 119 125
M  V30 125 1 126 121 CFG=3
M  V30 126 1 123 127 CFG=1
M  V30 127 1 123 128
M  V30 128 1 126 129
M  V30 129 1 126 130
M  V30 130 1 127 131
M  V30 131 1 128 132
M  V30 132 2 129 133
M  V30 133 1 129 134
M  V30 134 1 130 135
M  V30 135 2 131 136
M  V30 136 1 131 137
M  V30 137 1 132 138
M  V30 138 1 139 134 CFG=3
M  V30 139 1 135 140
M  V30 140 1 137 141 CFG=3
M  V30 141 1 137 142
M  V30 142 2 138 143
M  V30 143 1 138 144
M  V30 144 1 139 145
M  V30 145 1 139 146
M  V30 146 2 140 147
M  V30 147 1 140 148
M  V30 148 1 142 149
M  V30 149 2 145 150
M  V30 150 1 145 151
M  V30 151 1 146 152
M  V30 152 2 149 153
M  V30 153 1 149 154
M  V30 154 1 155 151 CFG=3
M  V30 155 1 152 156
M  V30 156 1 153 157
M  V30 157 2 154 158
M  V30 158 1 155 159
M  V30 159 1 155 160
M  V30 160 1 156 161
M  V30 161 2 157 162
M  V30 162 2 159 163
M  V30 163 1 159 164
M  V30 164 1 160 165
M  V30 165 1 160 166
M  V30 166 1 161 167
M  V30 167 1 162 168
M  V30 168 1 169 164 CFG=1
M  V30 169 1 169 170
M  V30 170 1 169 171
M  V30 171 2 170 172
M  V30 172 1 170 173
M  V30 173 1 171 174
M  V30 174 1 175 173 CFG=1
M  V30 175 2 174 176
M  V30 176 1 174 177
M  V30 177 1 175 178
M  V30 178 1 175 179
M  V30 179 1 176 180
M  V30 180 2 177 181
M  V30 181 2 178 182
M  V30 182 1 178 183
M  V30 183 1 179 184
M  V30 184 2 180 185
M  V30 185 1 186 183 CFG=1
M  V30 186 1 184 187
M  V30 187 1 185 188
M  V30 188 1 186 189
M  V30 189 1 186 190
M  V30 190 2 187 191
M  V30 191 1 187 192
M  V30 192 2 189 193
M  V30 193 1 189 194
M  V30 194 1 190 195
M  V30 195 1 195 196
M  V30 196 1 195 197
M  V30 197 1 52 58
M  V30 198 1 54 55
M  V30 199 1 116 117
M  V30 200 1 158 162
M  V30 201 1 181 185
M  V30 END BOND
M  V30 BEGIN COLLECTION
M  V30 MDLV30/STEABS ATOMS=(22 5 12 13 24 26 42 47 62 66 77 93 95 108 111 123 126 137 139 155 169 175 186)
M  V30 END COLLECTION
M  V30 END CTAB
M  END
>  <PASS_MNA_COUNT>
797

>  <PASS_MNA_NEW_COUNT>
24

>  <PEPTIDE>
YELLEKDYRMECPEGCPEKVYEL

>  <AA_MUTATION>
p.R460C

>  <PASS_ACTIVITY_SPECTRUM>
0,423  0,110  Imatinib

$$$$
Compound 11
Actelion Java MolfileCreator 2.0

  0  0  0  0  0  0              0 V3000
M  V30 BEGIN CTAB
M  V30 COUNTS 197 204 0 0 0
M  V30 BEGIN ATOM
M  V30 1 S 0.0 0.0 0.0 0
M  V30 2 C 1.4219 0.4739 0.0 0
M  V30 3 C -0.6754 -1.339 0.0 0
M  V30 4 C 1.7182 1.9552 0.0 0
M  V30 5 C 3.1402 2.4292 0.0 0 CFG=2
M  V30 6 N 3.4364 3.9104 0.0 0
M  V30 7 C 4.2422 1.4338 0.0 0
M  V30 8 C 4.8584 4.3844 0.0 0
M  V30 9 O 5.7353 1.3627 0.0 0
M  V30 10 N 3.9223 -0.0236 0.0 0
M  V30 11 O 5.5339 3.0572 0.0 0
M  V30 12 C 5.1547 5.8657 0.0 0 CFG=1
M  V30 13 C 5.0243 -1.019 0.0 0 CFG=2
M  V30 14 N 6.5767 6.3397 0.0 0
M  V30 15 C 4.0289 6.8848 0.0 0 CFG=2
M  V30 16 C 6.4463 -0.545 0.0 0
M  V30 17 C 4.7044 -2.4766 0.0 0
M  V30 18 C 7.6787 5.3443 0.0 0
M  V30 19 O 4.5029 8.3186 0.0 0
M  V30 20 C 2.7373 6.1027 0.0 0
M  V30 21 O 6.7426 0.9361 0.0 0
M  V30 22 N 7.5484 -1.5404 0.0 0
M  V30 23 C 5.8064 -3.472 0.0 0
M  V30 24 O 7.181 3.9341 0.0 0
M  V30 25 C 9.1007 5.8183 0.0 0 CFG=1
M  V30 26 C 8.9704 -1.0664 0.0 0 CFG=2
M  V30 27 C 5.4865 -4.9295 0.0 0
M  V30 28 C 7.2284 -2.998 0.0 0
M  V30 29 N 10.2028 4.8229 0.0 0
M  V30 30 C 9.397 7.2995 0.0 0
M  V30 31 C 9.2666 0.4147 0.0 0
M  V30 32 C 10.0724 -2.0618 0.0 0
M  V30 33 C 6.5885 -5.9249 0.0 0
M  V30 34 C 8.3305 -3.9934 0.0 0
M  V30 35 C 9.8828 3.3653 0.0 0
M  V30 36 C 8.2712 8.3186 0.0 0
M  V30 37 O 7.9276 1.1375 0.0 0
M  V30 38 N 10.6886 0.8887 0.0 0
M  V30 39 C 11.4944 -1.5878 0.0 0
M  V30 40 C 8.0105 -5.4509 0.0 0
M  V30 41 O 8.8282 2.2988 0.0 0
M  V30 42 C 10.9849 2.3699 0.0 0 CFG=1
M  V30 43 C 8.5675 9.7999 0.0 0
M  V30 44 C 10.9849 2.3699 0.0 0 CFG=2
M  V30 45 C 12.5965 -2.5832 0.0 0
M  V30 46 N 10.6649 0.9124 0.0 0
M  V30 47 C 12.4069 2.8439 0.0 0
M  V30 48 O 9.9895 10.2739 0.0 0
M  V30 49 O 7.8683 11.1508 0.0 0
M  V30 50 C 9.8591 3.389 0.0 0
M  V30 51 C 12.4069 2.8439 0.0 0
M  V30 52 O 12.2765 -4.0408 0.0 0
M  V30 53 N 14.0185 -2.1092 0.0 0
M  V30 54 C 9.2192 0.4621 0.0 0
M  V30 55 C 12.7031 4.3252 0.0 0
M  V30 56 O 8.5675 2.6069 0.0 0
M  V30 57 O 10.819 4.5503 0.0 0
M  V30 58 C 12.7031 4.3252 0.0 0
M  V30 59 O 7.7498 0.8413 0.0 0
M  V30 60 C 8.8993 -0.9953 0.0 0 CFG=1
M  V30 61 C 14.1251 4.7992 0.0 0
M  V30 62 C 11.5774 5.3443 0.0 0
M  V30 63 C 14.1251 4.7992 0.0 0
M  V30 64 N 7.4536 -1.4456 0.0 0
M  V30 65 C 9.7288 -2.2277 0.0 0
M  V30 66 C 14.4214 6.2804 0.0 0
M  V30 67 C 11.8736 6.8255 0.0 0
M  V30 68 O 15.2272 3.8038 0.0 0
M  V30 69 O 14.0659 6.316 0.0 0
M  V30 70 C 6.3278 -0.4265 0.0 0
M  V30 71 C 13.2956 7.2995 0.0 0
M  V30 72 O 6.2686 1.0901 0.0 0
M  V30 73 C 4.8821 -0.8768 0.0 0 CFG=1
M  V30 74 N 3.7564 0.1421 0.0 0
M  V30 75 C 4.5622 -2.3344 0.0 0
M  V30 76 C 4.0526 1.6234 0.0 0
M  V30 77 C 5.6642 -3.3298 0.0 0
M  V30 78 O 5.522 1.9196 0.0 0
M  V30 79 C 2.9269 2.6425 0.0 0 CFG=1
M  V30 80 C 5.3443 -4.7873 0.0 0
M  V30 81 N 3.2231 4.1237 0.0 0
M  V30 82 C 1.4812 2.1922 0.0 0
M  V30 83 O 3.8986 -5.2376 0.0 0
M  V30 84 N 5.842 -6.1856 0.0 0
M  V30 85 C 4.6451 4.5977 0.0 0
M  V30 86 C 1.1612 0.7346 0.0 0
M  V30 87 O 5.6168 3.472 0.0 0
M  V30 88 C 4.9414 6.079 0.0 0 CFG=1
M  V30 89 N 2.1566 -0.3673 0.0 0
M  V30 90 C -0.2251 0.1303 0.0 0
M  V30 91 N 3.8156 7.0981 0.0 0
M  V30 92 C 6.3634 6.553 0.0 0 CFG=2
M  V30 93 C 1.3982 -1.6589 0.0 0
M  V30 94 N -0.0829 -1.3508 0.0 0
M  V30 95 C 2.3699 6.6478 0.0 0
M  V30 96 C 6.6596 8.0342 0.0 0
M  V30 97 C 7.1929 5.3206 0.0 0
M  V30 98 O 1.6945 5.3087 0.0 0
M  V30 99 C 1.2442 7.6669 0.0 0 CFG=1
M  V30 100 C 5.4154 8.9111 0.0 0
M  V30 101 N 1.5404 9.1481 0.0 0
M  V30 102 C -0.2014 7.2166 0.0 0
M  V30 103 C 2.9624 9.6221 0.0 0
M  V30 104 C -0.5213 5.759 0.0 0
M  V30 105 O 4.183 8.7689 0.0 0
M  V30 106 C 3.2587 11.1034 0.0 0 CFG=1
M  V30 107 O 0.5806 4.7636 0.0 0
M  V30 108 O -1.967 5.3087 0.0 0
M  V30 109 N 4.6807 11.5774 0.0 0
M  V30 110 C 2.1329 12.1225 0.0 0
M  V30 111 C 5.7827 10.582 0.0 0
M  V30 112 O 5.285 9.1718 0.0 0
M  V30 113 C 7.2047 11.056 0.0 0 CFG=1
M  V30 114 N 8.3068 10.0606 0.0 0
M  V30 115 C 7.501 12.5372 0.0 0
M  V30 116 C 7.9868 8.603 0.0 0
M  V30 117 C 6.3752 13.5563 0.0 0
M  V30 118 O 6.4937 8.3305 0.0 0
M  V30 119 C 9.0889 7.6076 0.0 0 CFG=1
M  V30 120 C 6.6715 15.0376 0.0 0
M  V30 121 C 4.9295 13.106 0.0 0
M  V30 122 N 8.7689 6.1501 0.0 0
M  V30 123 C 10.5109 8.0816 0.0 0
M  V30 124 C 5.5457 16.0567 0.0 0
M  V30 125 C 3.8038 14.1251 0.0 0
M  V30 126 C 7.3232 5.6998 0.0 0
M  V30 127 O 10.8071 9.5629 0.0 0
M  V30 128 C 4.1 15.6064 0.0 0
M  V30 129 O 7.1573 7.2047 0.0 0
M  V30 130 C 7.0033 4.2422 0.0 0 CFG=1
M  V30 131 N 5.6168 3.6379 0.0 0
M  V30 132 C 7.9987 3.1402 0.0 0
M  V30 133 C 4.3015 4.3963 0.0 0
M  V30 134 C 5.759 2.1566 0.0 0
M  V30 135 C 7.2403 1.8485 0.0 0
M  V30 136 O 3.4957 3.1283 0.0 0
M  V30 137 C 4.2896 5.9131 0.0 0 CFG=1
M  V30 138 N 5.5813 6.6833 0.0 0
M  V30 139 C 2.9743 6.6833 0.0 0
M  V30 140 C 6.8729 5.9368 0.0 0
M  V30 141 C 1.6589 5.9368 0.0 0
M  V30 142 O 7.0388 4.4555 0.0 0
M  V30 143 C 8.1646 6.707 0.0 0 CFG=1
M  V30 144 C 0.3436 6.707 0.0 0
M  V30 145 N 9.4562 5.9605 0.0 0
M  V30 146 C 8.1527 8.2238 0.0 0
M  V30 147 N -0.9716 5.9605 0.0 0
M  V30 148 C 9.4444 4.4674 0.0 0
M  V30 149 C 6.8374 8.9822 0.0 0
M  V30 150 C -2.287 6.7307 0.0 0
M  V30 151 O 8.129 3.7208 0.0 0
M  V30 152 C 10.736 3.7208 0.0 0 CFG=1
M  V30 153 O 5.4391 8.4016 0.0 0
M  V30 154 O 6.2804 10.4042 0.0 0
M  V30 155 N -2.2988 8.2475 0.0 0
M  V30 156 N -3.6023 5.9842 0.0 0
M  V30 157 N 10.7242 2.2277 0.0 0
M  V30 158 C 12.0277 4.4792 0.0 0
M  V30 159 C 9.4088 1.4812 0.0 0
M  V30 160 O 12.0158 5.996 0.0 0
M  V30 161 O 8.3186 2.5358 0.0 0
M  V30 162 C 9.397 -0.0118 0.0 0 CFG=1
M  V30 163 N 8.1646 -0.8887 0.0 0
M  V30 164 C 10.6057 -0.8887 0.0 0
M  V30 165 C 6.7189 -0.4147 0.0 0
M  V30 166 C 8.6149 -2.3107 0.0 0
M  V30 167 C 10.1317 -2.3107 0.0 0
M  V30 168 O 6.7544 1.102 0.0 0
M  V30 169 C 5.5931 -1.4101 0.0 0 CFG=1
M  V30 170 N 5.8894 -2.8676 0.0 0
M  V30 171 C 4.1474 -0.9361 0.0 0
M  V30 172 C 7.3114 -3.3179 0.0 0
M  V30 173 C 3.8275 0.545 0.0 0
M  V30 174 O 8.0105 -2.9269 0.0 0
M  V30 175 C 7.6076 -4.7755 0.0 0 CFG=1
M  V30 176 O 4.9295 1.5641 0.0 0
M  V30 177 N 2.3818 1.019 0.0 0
M  V30 178 N 6.4819 -5.7709 0.0 0
M  V30 179 C 9.0296 -5.2258 0.0 0
M  V30 180 C 5.0362 -5.2969 0.0 0
M  V30 181 C 9.3259 -6.6833 0.0 0
M  V30 182 O 4.0526 -4.1356 0.0 0
M  V30 183 C 3.9104 -6.2923 0.0 0 CFG=1
M  V30 184 C 10.6886 -7.2877 0.0 0
M  V30 185 C 8.3068 -7.7854 0.0 0
M  V30 186 N 4.2067 -7.7498 0.0 0
M  V30 187 C 2.4647 -5.8183 0.0 0
M  V30 188 C 10.5227 -8.7689 0.0 0
M  V30 189 C 12.0514 -6.6596 0.0 0
M  V30 190 N 9.0533 -9.077 0.0 0
M  V30 191 C 1.339 -6.8137 0.0 0
M  V30 192 C 11.7314 -9.6458 0.0 0
M  V30 193 C 13.2601 -7.5365 0.0 0
M  V30 194 C -0.1066 -6.3397 0.0 0
M  V30 195 C 13.0942 -9.0178 0.0 0
M  V30 196 O -0.4265 -4.8584 0.0 0
M  V30 197 N -1.2323 -7.3351 0.0 0
M  V30 END ATOM
M  V30 BEGIN BOND
M  V30 1 1 1 2
M  V30 2 1 1 3
M  V30 3 1 2 4
M  V30 4 1 4 5
M  V30 5 1 5 6 CFG=3
M  V30 6 1 5 7
M  V30 7 1 6 8
M  V30 8 2 7 9
M  V30 9 1 7 10
M  V30 10 2 8 11
M  V30 11 1 8 12
M  V30 12 1 13 10 CFG=3
M  V30 13 1 12 14 CFG=3
M  V30 14 1 12 15
M  V30 15 1 13 16
M  V30 16 1 13 17
M  V30 17 1 14 18
M  V30 18 1 15 19 CFG=1
M  V30 19 1 15 20
M  V30 20 2 16 21
M  V30 21 1 16 22
M  V30 22 1 17 23
M  V30 23 2 18 24
M  V30 24 1 18 25
M  V30 25 1 26 22 CFG=3
M  V30 26 2 23 27
M  V30 27 1 23 28
M  V30 28 1 25 29 CFG=3
M  V30 29 1 25 30
M  V30 30 1 26 31
M  V30 31 1 26 32
M  V30 32 1 27 33
M  V30 33 2 28 34
M  V30 34 1 29 35
M  V30 35 1 30 36
M  V30 36 2 31 37
M  V30 37 1 31 38
M  V30 38 1 32 39
M  V30 39 2 33 40
M  V30 40 2 35 41
M  V30 41 1 35 42
M  V30 42 1 36 43
M  V30 43 1 44 38 CFG=3
M  V30 44 1 39 45
M  V30 45 1 42 46 CFG=3
M  V30 46 1 42 47
M  V30 47 2 43 48
M  V30 48 1 43 49
M  V30 49 1 44 50
M  V30 50 1 44 51
M  V30 51 2 45 52
M  V30 52 1 45 53
M  V30 53 1 46 54
M  V30 54 1 47 55
M  V30 55 2 50 56
M  V30 56 1 50 57
M  V30 57 1 51 58
M  V30 58 2 54 59
M  V30 59 1 54 60
M  V30 60 2 55 61
M  V30 61 1 55 62
M  V30 62 1 58 63
M  V30 63 1 60 64 CFG=3
M  V30 64 1 60 65
M  V30 65 1 61 66
M  V30 66 2 62 67
M  V30 67 2 63 68
M  V30 68 1 63 69
M  V30 69 1 64 70
M  V30 70 2 66 71
M  V30 71 2 70 72
M  V30 72 1 70 73
M  V30 73 1 73 74 CFG=3
M  V30 74 1 73 75
M  V30 75 1 74 76
M  V30 76 1 75 77
M  V30 77 2 76 78
M  V30 78 1 76 79
M  V30 79 1 77 80
M  V30 80 1 79 81 CFG=3
M  V30 81 1 79 82
M  V30 82 2 80 83
M  V30 83 1 80 84
M  V30 84 1 81 85
M  V30 85 1 82 86
M  V30 86 2 85 87
M  V30 87 1 85 88
M  V30 88 1 86 89
M  V30 89 2 86 90
M  V30 90 1 88 91 CFG=1
M  V30 91 1 88 92
M  V30 92 2 89 93
M  V30 93 1 90 94
M  V30 94 1 91 95
M  V30 95 1 92 96
M  V30 96 1 92 97 CFG=3
M  V30 97 2 95 98
M  V30 98 1 95 99
M  V30 99 1 96 100
M  V30 100 1 99 101 CFG=3
M  V30 101 1 99 102
M  V30 102 1 101 103
M  V30 103 1 102 104
M  V30 104 2 103 105
M  V30 105 1 103 106
M  V30 106 2 104 107
M  V30 107 1 104 108
M  V30 108 1 106 109 CFG=3
M  V30 109 1 106 110
M  V30 110 1 109 111
M  V30 111 2 111 112
M  V30 112 1 111 113
M  V30 113 1 113 114 CFG=3
M  V30 114 1 113 115
M  V30 115 1 114 116
M  V30 116 1 115 117
M  V30 117 2 116 118
M  V30 118 1 116 119
M  V30 119 2 117 120
M  V30 120 1 117 121
M  V30 121 1 119 122 CFG=3
M  V30 122 1 119 123
M  V30 123 1 120 124
M  V30 124 2 121 125
M  V30 125 1 122 126
M  V30 126 1 123 127
M  V30 127 2 124 128
M  V30 128 2 126 129
M  V30 129 1 130 126 CFG=3
M  V30 130 1 130 131
M  V30 131 1 130 132
M  V30 132 1 131 133
M  V30 133 1 131 134
M  V30 134 1 132 135
M  V30 135 2 133 136
M  V30 136 1 133 137
M  V30 137 1 137 138 CFG=3
M  V30 138 1 137 139
M  V30 139 1 138 140
M  V30 140 1 139 141
M  V30 141 2 140 142
M  V30 142 1 140 143
M  V30 143 1 141 144
M  V30 144 1 143 145 CFG=3
M  V30 145 1 143 146
M  V30 146 1 144 147
M  V30 147 1 145 148
M  V30 148 1 146 149
M  V30 149 1 147 150
M  V30 150 2 148 151
M  V30 151 1 148 152
M  V30 152 2 149 153
M  V30 153 1 149 154
M  V30 154 2 150 155
M  V30 155 1 150 156
M  V30 156 1 152 157 CFG=3
M  V30 157 1 152 158
M  V30 158 1 157 159
M  V30 159 1 158 160
M  V30 160 2 159 161
M  V30 161 1 162 159 CFG=3
M  V30 162 1 162 163
M  V30 163 1 162 164
M  V30 164 1 163 165
M  V30 165 1 163 166
M  V30 166 1 164 167
M  V30 167 2 165 168
M  V30 168 1 165 169
M  V30 169 1 169 170 CFG=1
M  V30 170 1 169 171
M  V30 171 1 170 172
M  V30 172 1 171 173
M  V30 173 2 172 174
M  V30 174 1 172 175
M  V30 175 2 173 176
M  V30 176 1 173 177
M  V30 177 1 175 178 CFG=3
M  V30 178 1 175 179
M  V30 179 1 178 180
M  V30 180 1 179 181
M  V30 181 2 180 182
M  V30 182 1 180 183
M  V30 183 1 181 184
M  V30 184 2 181 185
M  V30 185 1 183 186 CFG=1
M  V30 186 1 183 187
M  V30 187 2 184 188
M  V30 188 1 184 189
M  V30 189 1 185 190
M  V30 190 1 187 191
M  V30 191 1 188 192
M  V30 192 2 189 193
M  V30 193 1 191 194
M  V30 194 2 192 195
M  V30 195 2 194 196
M  V30 196 1 194 197
M  V30 197 1 34 40
M  V30 198 1 67 71
M  V30 199 1 93 94
M  V30 200 1 125 128
M  V30 201 1 134 135
M  V30 202 1 166 167
M  V30 203 1 188 190
M  V30 204 1 193 195
M  V30 END BOND
M  V30 BEGIN COLLECTION
M  V30 MDLV30/STEABS ATOMS=(25 5 12 13 15 25 26 42 44 60 73 79 88 92 99 106 113 119 130 137 143 152 162 169 175 183)
M  V30 END COLLECTION
M  V30 END CTAB
M  END
>  <PASS_MNA_COUNT>
987

>  <PASS_MNA_NEW_COUNT>
7

>  <PEPTIDE>
QWNPSDRPSFADIHQAFETMFQE

>  <AA_MUTATION>
p.E488D

>  <PASS_ACTIVITY_SPECTRUM>
0,455  0,097  Imatinib

$$$$
Compound 12
Actelion Java MolfileCreator 2.0

  0  0  0  0  0  0              0 V3000
M  V30 BEGIN CTAB
M  V30 COUNTS 205 209 0 0 0
M  V30 BEGIN ATOM
M  V30 1 S 0.0 0.0 0.0 0
M  V30 2 C -1.5131 0.0118 0.0 0
M  V30 3 C 0.8865 -1.1821 0.0 0
M  V30 4 C -2.2696 1.3239 0.0 0
M  V30 5 C -3.7828 1.3358 0.0 0 CFG=2
M  V30 6 N -4.5393 2.6479 0.0 0
M  V30 7 C -4.5393 0.0472 0.0 0
M  V30 8 C -6.0524 2.6597 0.0 0
M  V30 9 O -6.0524 0.0591 0.0 0
M  V30 10 N -3.7946 -1.2412 0.0 0
M  V30 11 O -6.809 1.3712 0.0 0
M  V30 12 C -6.809 3.9719 0.0 0 CFG=1
M  V30 13 C -2.3051 -1.2294 0.0 0 CFG=2
M  V30 14 N -8.3221 3.9837 0.0 0
M  V30 15 C -6.0643 5.2841 0.0 0
M  V30 16 C -1.5604 0.0827 0.0 0
M  V30 17 C -1.5604 -2.5179 0.0 0 CFG=2
M  V30 18 C -9.0787 2.6952 0.0 0
M  V30 19 C -4.5748 5.2959 0.0 0
M  V30 20 O -0.2482 0.8038 0.0 0
M  V30 21 N -2.3169 1.3949 0.0 0
M  V30 22 O -2.6124 -3.5818 0.0 0
M  V30 23 C -0.0827 -2.3287 0.0 0
M  V30 24 O -8.3339 1.4067 0.0 0
M  V30 25 C -10.5918 2.707 0.0 0 CFG=1
M  V30 26 C -3.83 4.0074 0.0 0
M  V30 27 C -3.83 6.608 0.0 0
M  V30 28 C -1.5722 2.707 0.0 0 CFG=2
M  V30 29 N -11.3484 1.4185 0.0 0
M  V30 30 C -11.3484 4.0192 0.0 0
M  V30 31 C -2.3406 4.0192 0.0 0
M  V30 32 C -2.3406 6.6199 0.0 0
M  V30 33 C -0.0827 2.7188 0.0 0
M  V30 34 C -2.3287 4.0192 0.0 0
M  V30 35 C -12.8615 1.4303 0.0 0
M  V30 36 C -12.8615 4.031 0.0 0
M  V30 37 C -1.5958 5.3313 0.0 0
M  V30 38 O 0.9457 3.8064 0.0 0
M  V30 39 N 0.6619 1.4303 0.0 0
M  V30 40 C -1.584 5.3313 0.0 0
M  V30 41 O -13.618 2.7425 0.0 0
M  V30 42 C -13.618 0.1418 0.0 0 CFG=1
M  V30 43 C -13.618 5.3432 0.0 0
M  V30 44 C 2.1514 1.4421 0.0 0
M  V30 45 C -0.0945 5.3432 0.0 0
M  V30 46 C -2.3406 6.6435 0.0 0
M  V30 47 N -15.1312 0.1536 0.0 0
M  V30 48 C -12.8733 -1.1466 0.0 0 CFG=2
M  V30 49 O -12.8733 6.6553 0.0 0
M  V30 50 O -15.1312 5.355 0.0 0
M  V30 51 C 2.8962 0.1536 0.0 0
M  V30 52 C 0.6501 6.6553 0.0 0
M  V30 53 C -1.5958 7.9557 0.0 0
M  V30 54 C -15.8877 -1.1348 0.0 0
M  V30 55 O -13.6299 -2.4351 0.0 0
M  V30 56 C -11.3838 -1.1348 0.0 0
M  V30 57 O 2.2933 -1.2175 0.0 0
M  V30 58 N 4.3856 0.1654 0.0 0
M  V30 59 C -0.1063 7.9675 0.0 0
M  V30 60 O -15.143 -2.4233 0.0 0
M  V30 61 C -17.4008 -1.123 0.0 0 CFG=1
M  V30 62 C 5.1304 -1.123 0.0 0 CFG=2
M  V30 63 O 0.6383 9.2796 0.0 0
M  V30 64 N -18.1574 -2.4115 0.0 0
M  V30 65 C -18.1574 0.1891 0.0 0 CFG=2
M  V30 66 C 4.3738 -2.4115 0.0 0
M  V30 67 C 6.6199 -1.1111 0.0 0
M  V30 68 C -17.4127 -3.7 0.0 0
M  V30 69 C -19.6705 0.2009 0.0 0
M  V30 70 C -17.4127 1.5012 0.0 0
M  V30 71 O 2.8725 -2.577 0.0 0
M  V30 72 N 5.1186 -3.7 0.0 0
M  V30 73 C 7.3646 -2.3997 0.0 0
M  V30 74 O -15.9232 -3.6882 0.0 0
M  V30 75 C -18.1692 -4.9885 0.0 0 CFG=1
M  V30 76 C -20.4271 1.5131 0.0 0
M  V30 77 C 4.362 -4.9885 0.0 0 CFG=2
M  V30 78 C 8.8541 -2.3878 0.0 0
M  V30 79 N -17.4245 -6.277 0.0 0
M  V30 80 C -19.6823 -4.9767 0.0 0 CFG=2
M  V30 81 C 2.8489 -4.9767 0.0 0
M  V30 82 C 5.1067 -6.277 0.0 0
M  V30 83 C 9.5988 -3.6764 0.0 0
M  V30 84 C -15.935 -6.2652 0.0 0
M  V30 85 C -20.4389 -6.2652 0.0 0
M  V30 86 C -20.4389 -3.6645 0.0 0
M  V30 87 O 1.9386 -3.7709 0.0 0
M  V30 88 N 2.0923 -6.2652 0.0 0
M  V30 89 C 4.3502 -7.5656 0.0 0
M  V30 90 N 11.041 -4.031 0.0 0
M  V30 91 O -15.1903 -4.9531 0.0 0
M  V30 92 C -15.1903 -7.5537 0.0 0 CFG=1
M  V30 93 C -21.952 -6.2534 0.0 0
M  V30 94 C 0.5792 -6.2534 0.0 0 CFG=2
M  V30 95 C 4.7521 -8.9959 0.0 0
M  V30 96 C 2.8371 -7.5537 0.0 0
M  V30 97 N -13.7008 -7.5419 0.0 0
M  V30 98 C -15.9468 -8.8423 0.0 0
M  V30 99 C -0.1773 -4.9412 0.0 0
M  V30 100 C -0.1773 -7.5419 0.0 0
M  V30 101 C -12.956 -6.2298 0.0 0
M  V30 102 C -17.4599 -8.8304 0.0 0
M  V30 103 O 0.5674 -3.6291 0.0 0
M  V30 104 N -1.6904 -4.9294 0.0 0
M  V30 105 C -1.6904 -7.5301 0.0 0
M  V30 106 O -13.7126 -4.9176 0.0 0
M  V30 107 C -11.4666 -6.2179 0.0 0 CFG=1
M  V30 108 C -18.2165 -10.1189 0.0 0
M  V30 109 C -18.2165 -7.5183 0.0 0
M  V30 110 C -2.447 -3.6173 0.0 0 CFG=2
M  V30 111 C -2.7425 -8.594 0.0 0
M  V30 112 C -2.447 -6.2179 0.0 0
M  V30 113 N -10.7218 -7.5064 0.0 0
M  V30 114 C -10.7218 -4.9058 0.0 0
M  V30 115 C -19.7296 -10.1071 0.0 0
M  V30 116 C -19.7296 -7.5064 0.0 0
M  V30 117 C -1.7022 -2.3051 0.0 0
M  V30 118 C -3.9601 -3.6054 0.0 0
M  V30 119 C -9.2324 -4.894 0.0 0
M  V30 120 C -20.4862 -8.795 0.0 0
M  V30 121 O -0.2246 -2.4706 0.0 0
M  V30 122 N -2.4588 -0.9929 0.0 0
M  V30 123 C -4.7166 -2.2933 0.0 0
M  V30 124 C -8.4876 -3.5818 0.0 0
M  V30 125 C -8.4876 -6.1825 0.0 0
M  V30 126 O -21.9993 -8.7831 0.0 0
M  V30 127 C -1.714 0.3191 0.0 0 CFG=2
M  V30 128 O -4.3147 -0.8393 0.0 0
M  V30 129 O -6.2298 -2.2815 0.0 0
M  V30 130 C -6.9981 -3.57 0.0 0
M  V30 131 C -6.9981 -6.1706 0.0 0
M  V30 132 C -0.2246 0.3309 0.0 0
M  V30 133 C -2.4706 1.6313 0.0 0
M  V30 134 C -6.2534 -4.8585 0.0 0
M  V30 135 O 0.3546 -1.0402 0.0 0
M  V30 136 N 0.5201 1.6431 0.0 0
M  V30 137 C -1.7259 2.9434 0.0 0
M  V30 138 C 2.0096 1.6549 0.0 0 CFG=2
M  V30 139 C -0.2364 2.9553 0.0 0
M  V30 140 C -2.4824 4.2556 0.0 0
M  V30 141 C 2.7543 0.3664 0.0 0
M  V30 142 C 2.7543 2.9671 0.0 0
M  V30 143 C 0.5083 4.2674 0.0 0
M  V30 144 C -1.7377 5.5678 0.0 0
M  V30 145 O 1.8441 -0.8156 0.0 0
M  V30 146 N 4.2438 0.3782 0.0 0
M  V30 147 C 4.2438 2.9789 0.0 0
M  V30 148 C -0.2482 5.5796 0.0 0
M  V30 149 C 4.9885 -0.9102 0.0 0 CFG=2
M  V30 150 C 4.9885 4.2911 0.0 0
M  V30 151 C 4.9885 1.6904 0.0 0
M  V30 152 O 0.1536 7.0336 0.0 0
M  V30 153 C 4.232 -2.1987 0.0 0
M  V30 154 C 6.478 -0.8984 0.0 0
M  V30 155 O 2.7307 -2.0096 0.0 0
M  V30 156 N 4.9767 -3.4872 0.0 0
M  V30 157 C 7.2227 -2.1869 0.0 0
M  V30 158 C 4.2201 -4.7757 0.0 0 CFG=2
M  V30 159 C 8.7122 -2.1751 0.0 0
M  V30 160 C 2.707 -4.7639 0.0 0
M  V30 161 C 4.9649 -6.0643 0.0 0
M  V30 162 N 9.457 -3.4636 0.0 0
M  V30 163 O 2.1041 -3.369 0.0 0
M  V30 164 N 1.9505 -6.0524 0.0 0
M  V30 165 C 4.2083 -7.3528 0.0 0
M  V30 166 C 10.9464 -3.4518 0.0 0
M  V30 167 C 0.4373 -6.0406 0.0 0 CFG=2
M  V30 168 C 4.9531 -8.6413 0.0 0
M  V30 169 N 11.6912 -2.1396 0.0 0
M  V30 170 N 11.6912 -4.7403 0.0 0
M  V30 171 C -0.3191 -7.3291 0.0 0
M  V30 172 C -0.3191 -4.7285 0.0 0
M  V30 173 O 6.4425 -8.6295 0.0 0
M  V30 174 O 4.1965 -9.9298 0.0 0
M  V30 175 O 0.4255 -8.6176 0.0 0
M  V30 176 N -1.8322 -7.3173 0.0 0
M  V30 177 S -1.785 -5.0831 0.0 0
M  V30 178 C -2.5888 -8.6058 0.0 0 CFG=2
M  V30 179 C -1.8441 -9.8943 0.0 0
M  V30 180 C -4.1019 -8.594 0.0 0
M  V30 181 O -0.3546 -9.8825 0.0 0
M  V30 182 N -2.6006 -11.1829 0.0 0
M  V30 183 C -4.8585 -9.8825 0.0 0
M  V30 184 C -1.8559 -12.4714 0.0 0 CFG=2
M  V30 185 O -4.1137 -11.171 0.0 0
M  V30 186 N -6.3716 -9.8707 0.0 0
M  V30 187 C -0.3664 -12.4596 0.0 0
M  V30 188 C -2.6124 -13.7599 0.0 0
M  V30 189 O 0.3782 -11.1474 0.0 0
M  V30 190 N 0.3782 -13.7481 0.0 0
M  V30 191 C -1.8677 -15.0484 0.0 0
M  V30 192 C 1.8677 -13.7363 0.0 0 CFG=2
M  V30 193 C -2.6243 -16.3369 0.0 0
M  V30 194 C 2.6124 -12.4241 0.0 0
M  V30 195 C 2.6124 -15.0248 0.0 0
M  V30 196 N -1.8795 -17.6254 0.0 0
M  V30 197 O 1.8559 -11.1119 0.0 0
M  V30 198 O 4.1019 -12.4123 0.0 0
M  V30 199 C 4.1019 -15.0129 0.0 0
M  V30 200 C -2.6361 -18.914 0.0 0
M  V30 201 C 4.8467 -16.3015 0.0 0
M  V30 202 N -4.1492 -18.9021 0.0 0
M  V30 203 N -1.8914 -20.2025 0.0 0
M  V30 204 O 4.0901 -17.59 0.0 0
M  V30 205 N 6.3361 -16.2896 0.0 0
M  V30 END ATOM
M  V30 BEGIN BOND
M  V30 1 1 1 2
M  V30 2 1 1 3
M  V30 3 1 2 4
M  V30 4 1 4 5
M  V30 5 1 5 6 CFG=1
M  V30 6 1 5 7
M  V30 7 1 6 8
M  V30 8 2 7 9
M  V30 9 1 7 10
M  V30 10 2 8 11
M  V30 11 1 8 12
M  V30 12 1 13 10 CFG=3
M  V30 13 1 12 14 CFG=1
M  V30 14 1 12 15
M  V30 15 1 13 16
M  V30 16 1 13 17
M  V30 17 1 14 18
M  V30 18 1 15 19
M  V30 19 2 16 20
M  V30 20 1 16 21
M  V30 21 1 17 22 CFG=1
M  V30 22 1 17 23
M  V30 23 2 18 24
M  V30 24 1 18 25
M  V30 25 2 19 26
M  V30 26 1 19 27
M  V30 27 1 28 21 CFG=1
M  V30 28 1 25 29 CFG=1
M  V30 29 1 25 30
M  V30 30 1 26 31
M  V30 31 2 27 32
M  V30 32 1 28 33
M  V30 33 1 28 34
M  V30 34 1 29 35
M  V30 35 1 30 36
M  V30 36 2 31 37
M  V30 37 2 33 38
M  V30 38 1 33 39
M  V30 39 1 34 40
M  V30 40 2 35 41
M  V30 41 1 35 42
M  V30 42 1 36 43
M  V30 43 1 39 44
M  V30 44 2 40 45
M  V30 45 1 40 46
M  V30 46 1 42 47 CFG=3
M  V30 47 1 42 48
M  V30 48 2 43 49
M  V30 49 1 43 50
M  V30 50 1 44 51
M  V30 51 1 45 52
M  V30 52 2 46 53
M  V30 53 1 47 54
M  V30 54 1 48 55 CFG=1
M  V30 55 1 48 56
M  V30 56 2 51 57
M  V30 57 1 51 58
M  V30 58 2 52 59
M  V30 59 2 54 60
M  V30 60 1 54 61
M  V30 61 1 62 58 CFG=1
M  V30 62 1 59 63
M  V30 63 1 61 64 CFG=1
M  V30 64 1 61 65
M  V30 65 1 62 66
M  V30 66 1 62 67
M  V30 67 1 64 68
M  V30 68 1 65 69
M  V30 69 1 65 70 CFG=3
M  V30 70 2 66 71
M  V30 71 1 66 72
M  V30 72 1 67 73
M  V30 73 2 68 74
M  V30 74 1 68 75
M  V30 75 1 69 76
M  V30 76 1 77 72 CFG=1
M  V30 77 1 73 78
M  V30 78 1 75 79 CFG=1
M  V30 79 1 75 80
M  V30 80 1 77 81
M  V30 81 1 77 82
M  V30 82 1 78 83
M  V30 83 1 79 84
M  V30 84 1 80 85
M  V30 85 1 80 86 CFG=3
M  V30 86 2 81 87
M  V30 87 1 81 88
M  V30 88 1 82 89
M  V30 89 1 83 90
M  V30 90 2 84 91
M  V30 91 1 84 92
M  V30 92 1 85 93
M  V30 93 1 94 88 CFG=1
M  V30 94 1 89 95
M  V30 95 1 89 96
M  V30 96 1 92 97 CFG=1
M  V30 97 1 92 98
M  V30 98 1 94 99
M  V30 99 1 94 100
M  V30 100 1 97 101
M  V30 101 1 98 102
M  V30 102 2 99 103
M  V30 103 1 99 104
M  V30 104 1 100 105
M  V30 105 2 101 106
M  V30 106 1 101 107
M  V30 107 2 102 108
M  V30 108 1 102 109
M  V30 109 1 110 104 CFG=1
M  V30 110 1 105 111
M  V30 111 1 105 112
M  V30 112 1 107 113 CFG=3
M  V30 113 1 107 114
M  V30 114 1 108 115
M  V30 115 2 109 116
M  V30 116 1 110 117
M  V30 117 1 110 118
M  V30 118 1 114 119
M  V30 119 2 115 120
M  V30 120 2 117 121
M  V30 121 1 117 122
M  V30 122 1 118 123
M  V30 123 2 119 124
M  V30 124 1 119 125
M  V30 125 1 120 126
M  V30 126 1 127 122 CFG=1
M  V30 127 2 123 128
M  V30 128 1 123 129
M  V30 129 1 124 130
M  V30 130 2 125 131
M  V30 131 1 127 132
M  V30 132 1 127 133
M  V30 133 2 130 134
M  V30 134 2 132 135
M  V30 135 1 132 136
M  V30 136 1 133 137
M  V30 137 1 138 136 CFG=1
M  V30 138 2 137 139
M  V30 139 1 137 140
M  V30 140 1 138 141
M  V30 141 1 138 142
M  V30 142 1 139 143
M  V30 143 2 140 144
M  V30 144 2 141 145
M  V30 145 1 141 146
M  V30 146 1 142 147
M  V30 147 2 143 148
M  V30 148 1 149 146 CFG=1
M  V30 149 1 147 150
M  V30 150 1 147 151
M  V30 151 1 148 152
M  V30 152 1 149 153
M  V30 153 1 149 154
M  V30 154 2 153 155
M  V30 155 1 153 156
M  V30 156 1 154 157
M  V30 157 1 158 156 CFG=1
M  V30 158 1 157 159
M  V30 159 1 158 160
M  V30 160 1 158 161
M  V30 161 1 159 162
M  V30 162 2 160 163
M  V30 163 1 160 164
M  V30 164 1 161 165
M  V30 165 1 162 166
M  V30 166 1 167 164 CFG=3
M  V30 167 1 165 168
M  V30 168 2 166 169
M  V30 169 1 166 170
M  V30 170 1 167 171
M  V30 171 1 167 172
M  V30 172 2 168 173
M  V30 173 1 168 174
M  V30 174 2 171 175
M  V30 175 1 171 176
M  V30 176 1 172 177
M  V30 177 1 178 176 CFG=3
M  V30 178 1 178 179
M  V30 179 1 178 180
M  V30 180 2 179 181
M  V30 181 1 179 182
M  V30 182 1 180 183
M  V30 183 1 184 182 CFG=3
M  V30 184 2 183 185
M  V30 185 1 183 186
M  V30 186 1 184 187
M  V30 187 1 184 188
M  V30 188 2 187 189
M  V30 189 1 187 190
M  V30 190 1 188 191
M  V30 191 1 192 190 CFG=3
M  V30 192 1 191 193
M  V30 193 1 192 194
M  V30 194 1 192 195
M  V30 195 1 193 196
M  V30 196 2 194 197
M  V30 197 1 194 198
M  V30 198 1 195 199
M  V30 199 1 196 200
M  V30 200 1 199 201
M  V30 201 2 200 202
M  V30 202 1 200 203
M  V30 203 2 201 204
M  V30 204 1 201 205
M  V30 205 1 32 37
M  V30 206 1 53 59
M  V30 207 1 116 120
M  V30 208 1 131 134
M  V30 209 1 144 148
M  V30 END BOND
M  V30 BEGIN COLLECTION
M  V30 MDLV30/STEABS ATOMS=(26 5 12 13 17 25 28 42 48 61 62 65 75 77 80 92 94 107 110 127 138 149 158 167 178 184 192)
M  V30 END COLLECTION
M  V30 END CTAB
M  END
>  <PASS_MNA_COUNT>
896

>  <PASS_MNA_NEW_COUNT>
1

>  <PEPTIDE>
FYIITEFMTYGKLLDYLRECNRQ

>  <AA_MUTATION>
p.N322K

>  <PASS_ACTIVITY_SPECTRUM>
0,462  0,094  Imatinib
0,301  0,019  Dasatinib

$$$$
Compound 13
Actelion Java MolfileCreator 2.0

  0  0  0  0  0  0              0 V3000
M  V30 BEGIN CTAB
M  V30 COUNTS 189 191 0 0 0
M  V30 BEGIN ATOM
M  V30 1 S 0.0 0.0 0.0 0
M  V30 2 C 0.7463 -1.2913 0.0 0
M  V30 3 C 1.0306 1.0899 0.0 0
M  V30 4 C -0.0118 -2.5826 0.0 0
M  V30 5 C 0.7345 -3.8739 0.0 0 CFG=2
M  V30 6 N -0.0236 -5.1652 0.0 0
M  V30 7 C 2.2272 -3.8621 0.0 0
M  V30 8 C 0.7226 -6.4565 0.0 0
M  V30 9 O 3.2579 -4.9283 0.0 0
M  V30 10 N 2.9735 -2.547 0.0 0
M  V30 11 O 2.1679 -6.0774 0.0 0
M  V30 12 C -0.0355 -7.7479 0.0 0 CFG=1
M  V30 13 C 4.4663 -2.5352 0.0 0 CFG=2
M  V30 14 N 0.7108 -9.0392 0.0 0
M  V30 15 C -1.5519 -7.736 0.0 0
M  V30 16 C 5.2126 -3.8265 0.0 0
M  V30 17 C 5.2126 -1.2202 0.0 0
M  V30 18 C 2.2035 -9.0273 0.0 0
M  V30 19 O 4.7861 -5.26 0.0 0
M  V30 20 N 6.7053 -3.8147 0.0 0
M  V30 21 C 6.7053 -1.2083 0.0 0
M  V30 22 O 3.2342 -7.9374 0.0 0
M  V30 23 C 2.9498 -10.3186 0.0 0 CFG=1
M  V30 24 C 7.4517 -5.106 0.0 0 CFG=2
M  V30 25 C 7.4517 0.1066 0.0 0
M  V30 26 N 4.4426 -10.3068 0.0 0
M  V30 27 C 2.1916 -11.61 0.0 0
M  V30 28 C 6.6935 -6.3973 0.0 0
M  V30 29 C 8.9444 -5.0941 0.0 0
M  V30 30 O 6.3973 1.1965 0.0 0
M  V30 31 O 8.9444 0.1184 0.0 0
M  V30 32 C 5.1889 -8.9918 0.0 0
M  V30 33 O 0.8529 -10.8873 0.0 0
M  V30 34 O 5.1771 -6.3855 0.0 0
M  V30 35 N 7.4398 -7.6886 0.0 0
M  V30 36 O 9.8329 -6.2788 0.0 0
M  V30 37 O 4.7624 -7.5346 0.0 0
M  V30 38 C 6.6816 -8.9799 0.0 0 CFG=1
M  V30 39 C 6.6816 -8.9799 0.0 0 CFG=2
M  V30 40 N 7.428 -7.6649 0.0 0
M  V30 41 C 7.428 -10.2713 0.0 0
M  V30 42 C 5.1652 -8.9681 0.0 0
M  V30 43 C 7.428 -10.2713 0.0 0
M  V30 44 C 6.6698 -6.3499 0.0 0
M  V30 45 O 7.1792 -11.7403 0.0 0
M  V30 46 O 4.1108 -7.8782 0.0 0
M  V30 47 N 4.407 -10.2594 0.0 0
M  V30 48 C 6.6698 -11.5626 0.0 0
M  V30 49 O 5.2008 -6.7053 0.0 0
M  V30 50 C 7.4161 -5.0349 0.0 0 CFG=1
M  V30 51 C 2.8906 -10.2476 0.0 0 CFG=2
M  V30 52 C 7.4161 -12.8539 0.0 0
M  V30 53 C 5.1534 -11.5507 0.0 0
M  V30 54 N 6.6579 -3.7199 0.0 0
M  V30 55 C 8.9089 -5.0231 0.0 0 CFG=2
M  V30 56 C 2.1324 -8.9326 0.0 0
M  V30 57 C 2.1324 -11.5389 0.0 0
M  V30 58 C 7.4043 -2.4049 0.0 0
M  V30 59 C 9.6552 -3.708 0.0 0
M  V30 60 C 10.0699 -5.959 0.0 0
M  V30 61 O 2.8788 -7.6175 0.0 0
M  V30 62 N 0.616 -8.9207 0.0 0
M  V30 63 C 0.616 -11.527 0.0 0
M  V30 64 O 8.4824 -2.2627 0.0 0
M  V30 65 C 6.6461 -1.0899 0.0 0 CFG=1
M  V30 66 C 9.2169 -2.6892 0.0 0
M  V30 67 C -0.1421 -7.6057 0.0 0 CFG=2
M  V30 68 C -0.1421 -12.8184 0.0 0
M  V30 69 N 7.3925 0.225 0.0 0
M  V30 70 C 5.1297 -1.078 0.0 0
M  V30 71 C 0.6041 -6.2907 0.0 0
M  V30 72 C -1.6585 -7.5938 0.0 0
M  V30 73 O 0.6041 -14.1097 0.0 0
M  V30 74 O -1.6111 -13.1738 0.0 0
M  V30 75 C 6.6342 1.5401 0.0 0
M  V30 76 C 4.3715 -2.3693 0.0 0
M  V30 77 O 2.0495 -6.6461 0.0 0
M  V30 78 N -0.154 -4.9757 0.0 0
M  V30 79 C -2.4167 -6.2788 0.0 0
M  V30 80 O 7.3806 2.8551 0.0 0
M  V30 81 C 5.1178 1.5519 0.0 0 CFG=1
M  V30 82 C 2.8551 -2.3575 0.0 0
M  V30 83 C 0.5923 -3.6607 0.0 0 CFG=2
M  V30 84 C -3.9331 -6.267 0.0 0
M  V30 85 N 4.3596 2.8669 0.0 0
M  V30 86 C 4.3596 0.2606 0.0 0 CFG=2
M  V30 87 O 2.2509 -0.9596 0.0 0
M  V30 88 N 3.1512 -3.8147 0.0 0
M  V30 89 C 2.085 -3.6488 0.0 0
M  V30 90 C -0.1658 -2.3456 0.0 0
M  V30 91 C -4.6913 -4.952 0.0 0
M  V30 92 C 5.106 4.1819 0.0 0
M  V30 93 O 2.8432 0.2724 0.0 0
M  V30 94 C 5.6273 -0.5212 0.0 0
M  V30 95 O 2.4878 -5.0823 0.0 0
M  V30 96 N 2.8314 -2.3338 0.0 0
M  V30 97 C 0.5805 -1.0306 0.0 0
M  V30 98 N -6.1604 -5.3074 0.0 0
M  V30 99 O 6.5987 4.1938 0.0 0
M  V30 100 C 4.3478 5.4969 0.0 0 CFG=1
M  V30 101 C 4.3241 -2.322 0.0 0 CFG=2
M  V30 102 C -0.1777 0.2843 0.0 0
M  V30 103 N 5.0941 6.8119 0.0 0
M  V30 104 C 2.8314 5.5088 0.0 0
M  V30 105 C 5.0704 -3.6133 0.0 0
M  V30 106 C 5.0704 -1.0069 0.0 0
M  V30 107 C 0.5686 1.5993 0.0 0
M  V30 108 C 6.5869 6.8238 0.0 0
M  V30 109 O 4.0161 -4.6795 0.0 0
M  V30 110 N 6.5632 -3.6014 0.0 0
M  V30 111 C 6.5632 -0.9951 0.0 0
M  V30 112 N -0.1895 2.9143 0.0 0
M  V30 113 O 7.3332 5.5325 0.0 0
M  V30 114 C 7.3332 8.1388 0.0 0 CFG=1
M  V30 115 C 7.3095 -4.8927 0.0 0 CFG=2
M  V30 116 O 7.4517 -2.1798 0.0 0
M  V30 117 N 6.421 0.5212 0.0 0
M  V30 118 N 8.8259 8.1507 0.0 0
M  V30 119 C 6.575 9.4538 0.0 0
M  V30 120 C 6.5513 -6.1841 0.0 0
M  V30 121 C 8.8022 -4.8809 0.0 0
M  V30 122 C 9.5723 6.8593 0.0 0
M  V30 123 C 5.0586 9.4657 0.0 0
M  V30 124 O 5.0823 -5.805 0.0 0
M  V30 125 N 7.2977 -7.4754 0.0 0
M  V30 126 C 9.5486 -6.1722 0.0 0
M  V30 127 O 8.8141 5.568 0.0 0
M  V30 128 C 11.065 6.8712 0.0 0 CFG=1
M  V30 129 S 4.3004 10.7807 0.0 0
M  V30 130 C 6.5395 -8.7667 0.0 0 CFG=2
M  V30 131 C 8.7904 -7.4635 0.0 0
M  V30 132 C 11.0413 -6.1604 0.0 0
M  V30 133 N 11.8114 8.1862 0.0 0
M  V30 134 C 11.8114 5.5799 0.0 0
M  V30 135 C 2.784 10.7925 0.0 0
M  V30 136 C 5.0231 -8.7548 0.0 0
M  V30 137 C 7.2858 -10.058 0.0 0 CFG=2
M  V30 138 C 9.5367 -8.7548 0.0 0
M  V30 139 C 11.7877 -7.4517 0.0 0
M  V30 140 C 13.3041 5.5917 0.0 0
M  V30 141 O 4.2649 -7.4398 0.0 0
M  V30 142 N 4.2649 -10.0462 0.0 0
M  V30 143 C 8.7785 -10.0462 0.0 0
M  V30 144 C 6.1011 -10.9939 0.0 0
M  V30 145 C 11.0295 -8.743 0.0 0
M  V30 146 C 14.0504 4.3004 0.0 0
M  V30 147 C 14.0504 6.9067 0.0 0
M  V30 148 C 2.7484 -10.0343 0.0 0 CFG=2
M  V30 149 C 9.5249 -11.3375 0.0 0
M  V30 150 C 15.5432 4.3122 0.0 0
M  V30 151 C 15.5432 6.9186 0.0 0
M  V30 152 C 1.9902 -8.7193 0.0 0
M  V30 153 C 1.9902 -11.3256 0.0 0
M  V30 154 C 16.2895 5.6273 0.0 0
M  V30 155 O 2.393 -7.2621 0.0 0
M  V30 156 N 0.4738 -8.7075 0.0 0
M  V30 157 C 0.4738 -11.3138 0.0 0
M  V30 158 O 17.7822 5.6391 0.0 0
M  V30 159 C -0.2843 -7.3925 0.0 0 CFG=2
M  V30 160 N -0.4264 -12.5222 0.0 0
M  V30 161 C -0.4264 -10.0817 0.0 0
M  V30 162 C 0.462 -6.0774 0.0 0
M  V30 163 C -1.8007 -7.3806 0.0 0
M  V30 164 C -1.8718 -12.0483 0.0 0
M  V30 165 N -1.8718 -10.5319 0.0 0
M  V30 166 O 1.9547 -6.0656 0.0 0
M  V30 167 N -0.2961 -4.7624 0.0 0
M  V30 168 C -2.5589 -6.0656 0.0 0
M  V30 169 C 0.4501 -3.4474 0.0 0 CFG=2
M  V30 170 C -4.0753 -6.0537 0.0 0
M  V30 171 C 1.9429 -3.4356 0.0 0
M  V30 172 C -0.308 -2.1324 0.0 0
M  V30 173 N -4.8335 -4.7387 0.0 0
M  V30 174 O 2.6892 -4.7269 0.0 0
M  V30 175 N 2.6892 -2.1206 0.0 0
M  V30 176 C 0.4383 -0.8174 0.0 0
M  V30 177 C -6.3499 -4.7269 0.0 0
M  V30 178 C 4.1819 -2.1087 0.0 0 CFG=2
M  V30 179 O 1.9192 -0.6278 0.0 0
M  V30 180 O -0.3198 0.4975 0.0 0
M  V30 181 N -7.1081 -6.0182 0.0 0
M  V30 182 N -7.1081 -3.4119 0.0 0
M  V30 183 C 4.9283 -3.4 0.0 0
M  V30 184 C 4.9283 -0.7937 0.0 0
M  V30 185 O 4.1701 -4.6913 0.0 0
M  V30 186 O 6.0301 -2.3812 0.0 0
M  V30 187 C 6.421 -0.7818 0.0 0
M  V30 188 C 6.6461 0.7108 0.0 0
M  V30 189 C 7.582 -1.7178 0.0 0
M  V30 END ATOM
M  V30 BEGIN BOND
M  V30 1 1 1 2
M  V30 2 1 1 3
M  V30 3 1 2 4
M  V30 4 1 4 5
M  V30 5 1 5 6 CFG=1
M  V30 6 1 5 7
M  V30 7 1 6 8
M  V30 8 2 7 9
M  V30 9 1 7 10
M  V30 10 2 8 11
M  V30 11 1 8 12
M  V30 12 1 13 10 CFG=1
M  V30 13 1 12 14 CFG=1
M  V30 14 1 12 15
M  V30 15 1 13 16
M  V30 16 1 13 17
M  V30 17 1 14 18
M  V30 18 2 16 19
M  V30 19 1 16 20
M  V30 20 1 17 21
M  V30 21 2 18 22
M  V30 22 1 18 23
M  V30 23 1 24 20 CFG=1
M  V30 24 1 21 25
M  V30 25 1 23 26 CFG=1
M  V30 26 1 23 27
M  V30 27 1 24 28
M  V30 28 1 24 29
M  V30 29 2 25 30
M  V30 30 1 25 31
M  V30 31 1 26 32
M  V30 32 1 27 33
M  V30 33 2 28 34
M  V30 34 1 28 35
M  V30 35 1 29 36
M  V30 36 2 32 37
M  V30 37 1 32 38
M  V30 38 1 39 35 CFG=1
M  V30 39 1 38 40 CFG=1
M  V30 40 1 38 41
M  V30 41 1 39 42
M  V30 42 1 39 43
M  V30 43 1 40 44
M  V30 44 1 41 45
M  V30 45 2 42 46
M  V30 46 1 42 47
M  V30 47 1 43 48
M  V30 48 2 44 49
M  V30 49 1 44 50
M  V30 50 1 51 47 CFG=1
M  V30 51 1 48 52
M  V30 52 1 48 53
M  V30 53 1 50 54 CFG=1
M  V30 54 1 50 55
M  V30 55 1 51 56
M  V30 56 1 51 57
M  V30 57 1 54 58
M  V30 58 1 55 59
M  V30 59 1 55 60 CFG=3
M  V30 60 2 56 61
M  V30 61 1 56 62
M  V30 62 1 57 63
M  V30 63 2 58 64
M  V30 64 1 58 65
M  V30 65 1 59 66
M  V30 66 1 67 62 CFG=1
M  V30 67 1 63 68
M  V30 68 1 65 69 CFG=3
M  V30 69 1 65 70
M  V30 70 1 67 71
M  V30 71 1 67 72
M  V30 72 2 68 73
M  V30 73 1 68 74
M  V30 74 1 69 75
M  V30 75 1 70 76
M  V30 76 2 71 77
M  V30 77 1 71 78
M  V30 78 1 72 79
M  V30 79 2 75 80
M  V30 80 1 75 81
M  V30 81 1 76 82
M  V30 82 1 83 78 CFG=1
M  V30 83 1 79 84
M  V30 84 1 81 85 CFG=3
M  V30 85 1 81 86
M  V30 86 2 82 87
M  V30 87 1 82 88
M  V30 88 1 83 89
M  V30 89 1 83 90
M  V30 90 1 84 91
M  V30 91 1 85 92
M  V30 92 1 86 93 CFG=1
M  V30 93 1 86 94
M  V30 94 2 89 95
M  V30 95 1 89 96
M  V30 96 1 90 97
M  V30 97 1 91 98
M  V30 98 2 92 99
M  V30 99 1 92 100
M  V30 100 1 101 96 CFG=1
M  V30 101 1 97 102
M  V30 102 1 100 103 CFG=3
M  V30 103 1 100 104
M  V30 104 1 101 105
M  V30 105 1 101 106
M  V30 106 1 102 107
M  V30 107 1 103 108
M  V30 108 2 105 109
M  V30 109 1 105 110
M  V30 110 1 106 111
M  V30 111 1 107 112
M  V30 112 2 108 113
M  V30 113 1 108 114
M  V30 114 1 115 110 CFG=1
M  V30 115 2 111 116
M  V30 116 1 111 117
M  V30 117 1 114 118 CFG=3
M  V30 118 1 114 119
M  V30 119 1 115 120
M  V30 120 1 115 121
M  V30 121 1 118 122
M  V30 122 1 119 123
M  V30 123 2 120 124
M  V30 124 1 120 125
M  V30 125 1 121 126
M  V30 126 2 122 127
M  V30 127 1 122 128
M  V30 128 1 123 129
M  V30 129 1 130 125 CFG=1
M  V30 130 2 126 131
M  V30 131 1 126 132
M  V30 132 1 128 133 CFG=1
M  V30 133 1 128 134
M  V30 134 1 129 135
M  V30 135 1 130 136
M  V30 136 1 130 137
M  V30 137 1 131 138
M  V30 138 2 132 139
M  V30 139 1 134 140
M  V30 140 2 136 141
M  V30 141 1 136 142
M  V30 142 1 137 143
M  V30 143 1 137 144 CFG=3
M  V30 144 2 138 145
M  V30 145 2 140 146
M  V30 146 1 140 147
M  V30 147 1 148 142 CFG=1
M  V30 148 1 143 149
M  V30 149 1 146 150
M  V30 150 2 147 151
M  V30 151 1 148 152
M  V30 152 1 148 153
M  V30 153 2 150 154
M  V30 154 2 152 155
M  V30 155 1 152 156
M  V30 156 1 153 157
M  V30 157 1 154 158
M  V30 158 1 159 156 CFG=1
M  V30 159 1 157 160
M  V30 160 2 157 161
M  V30 161 1 159 162
M  V30 162 1 159 163
M  V30 163 2 160 164
M  V30 164 1 161 165
M  V30 165 2 162 166
M  V30 166 1 162 167
M  V30 167 1 163 168
M  V30 168 1 169 167 CFG=1
M  V30 169 1 168 170
M  V30 170 1 169 171
M  V30 171 1 169 172
M  V30 172 1 170 173
M  V30 173 2 171 174
M  V30 174 1 171 175
M  V30 175 1 172 176
M  V30 176 1 173 177
M  V30 177 1 178 175 CFG=1
M  V30 178 2 176 179
M  V30 179 1 176 180
M  V30 180 2 177 181
M  V30 181 1 177 182
M  V30 182 1 178 183
M  V30 183 1 178 184
M  V30 184 2 183 185
M  V30 185 1 183 186
M  V30 186 1 184 187
M  V30 187 1 187 188
M  V30 188 1 187 189
M  V30 189 1 139 145
M  V30 190 1 151 154
M  V30 191 1 164 165
M  V30 END BOND
M  V30 BEGIN COLLECTION
M  V30 MDLV30/STEABS ATOMS=(26 5 12 13 23 24 38 39 50 51 55 65 67 81 83 86 100 101 114 115 128 130 137 148 159 169 178)
M  V30 END COLLECTION
M  V30 END CTAB
M  END
>  <PASS_MNA_COUNT>
947

>  <PASS_MNA_NEW_COUNT>
14

>  <PEPTIDE>
YMATQISSAMESLEKKNFIHRDL

>  <AA_MUTATION>
p.Y353S

>  <PASS_ACTIVITY_SPECTRUM>
0,498  0,083  Imatinib
0,147  0,138  Dasatinib

$$$$
Compound 14
Actelion Java MolfileCreator 2.0

  0  0  0  0  0  0              0 V3000
M  V30 BEGIN CTAB
M  V30 COUNTS 166 168 0 0 0
M  V30 BEGIN ATOM
M  V30 1 O 0.0 0.0 0.0 0
M  V30 2 C 1.4936 0.0118 0.0 0
M  V30 3 N 2.2405 -1.2803 0.0 0
M  V30 4 C 2.2405 1.3277 0.0 0 CFG=1
M  V30 5 C 1.4818 -2.5724 0.0 0 CFG=2
M  V30 6 N 1.6122 2.7147 0.0 0
M  V30 7 C 3.7223 1.4936 0.0 0
M  V30 8 C 2.2286 -3.8646 0.0 0
M  V30 9 C -0.0355 -2.5606 0.0 0
M  V30 10 C 0.1304 3.0347 0.0 0
M  V30 11 C 2.7147 3.7342 0.0 0
M  V30 12 C 4.0187 2.9755 0.0 0
M  V30 13 O 1.4699 -5.1567 0.0 0
M  V30 14 N 3.7223 -3.8527 0.0 0
M  V30 15 O -0.7942 -1.2447 0.0 0
M  V30 16 O -0.889 1.9323 0.0 0
M  V30 17 C -0.3437 4.481 0.0 0 CFG=1
M  V30 18 C 4.4692 -5.1449 0.0 0 CFG=2
M  V30 19 N 0.652 5.6072 0.0 0
M  V30 20 C -1.8256 4.8011 0.0 0
M  V30 21 C 5.9628 -5.133 0.0 0
M  V30 22 C 3.7105 -6.437 0.0 0
M  V30 23 C 0.1778 7.0535 0.0 0
M  V30 24 C -2.2998 6.2474 0.0 0
M  V30 25 O 6.7097 -6.4252 0.0 0
M  V30 26 N 6.7097 -3.8172 0.0 0
M  V30 27 O 2.1931 -6.4252 0.0 0
M  V30 28 O -1.304 7.3736 0.0 0
M  V30 29 C 1.1736 8.1797 0.0 0 CFG=1
M  V30 30 C -3.7816 6.5674 0.0 0
M  V30 31 C 8.2034 -3.8053 0.0 0 CFG=2
M  V30 32 N 2.6317 7.8833 0.0 0
M  V30 33 C 0.6994 9.6259 0.0 0
M  V30 34 O -4.8011 5.465 0.0 0
M  V30 35 N -4.2558 8.0137 0.0 0
M  V30 36 C 8.9502 -2.4894 0.0 0
M  V30 37 C 8.9502 -5.0975 0.0 0 CFG=2
M  V30 38 C 3.6275 9.0095 0.0 0
M  V30 39 C -0.7824 9.946 0.0 0
M  V30 40 O 10.4439 -2.4776 0.0 0
M  V30 41 N 8.1915 -1.1736 0.0 0
M  V30 42 O 10.4439 -5.0856 0.0 0
M  V30 43 C 8.1915 -6.3896 0.0 0
M  V30 44 O 3.1533 10.4558 0.0 0
M  V30 45 C 5.0856 8.7131 0.0 0
M  V30 46 O -1.8019 8.8435 0.0 0
M  V30 47 O -1.2565 11.3923 0.0 0
M  V30 48 C 8.9384 0.1422 0.0 0 CFG=2
M  V30 49 N 6.0814 9.8393 0.0 0
M  V30 50 C 10.4321 0.1541 0.0 0
M  V30 51 C 8.1797 1.4581 0.0 0 CFG=2
M  V30 52 C 7.5395 9.543 0.0 0
M  V30 53 O 10.5506 0.9602 0.0 0
M  V30 54 N 11.1789 -1.138 0.0 0
M  V30 55 O 8.9265 2.7739 0.0 0
M  V30 56 C 6.6623 1.4699 0.0 0
M  V30 57 O 7.99 8.1204 0.0 0
M  V30 58 C 8.5353 10.6691 0.0 0 CFG=1
M  V30 59 C 12.6726 -1.1261 0.0 0 CFG=2
M  V30 60 N 8.0611 12.1154 0.0 0
M  V30 61 C 9.9934 10.3728 0.0 0
M  V30 62 C 13.4194 -2.4183 0.0 0
M  V30 63 C 13.4194 0.1896 0.0 0
M  V30 64 C 9.0569 13.2416 0.0 0
M  V30 65 O 14.8657 -2.7739 0.0 0
M  V30 66 N 12.6607 -3.7105 0.0 0
M  V30 67 C 12.6607 1.5055 0.0 0
M  V30 68 O 10.515 12.9452 0.0 0
M  V30 69 C 8.5827 14.6879 0.0 0 CFG=1
M  V30 70 C 13.4076 -5.0026 0.0 0 CFG=2
M  V30 71 C 13.4076 2.8214 0.0 0
M  V30 72 C 11.1433 1.5173 0.0 0
M  V30 73 N 7.1009 15.008 0.0 0
M  V30 74 C 9.5785 15.8141 0.0 0
M  V30 75 C 14.9013 -4.9908 0.0 0
M  V30 76 C 12.6489 -6.2948 0.0 0 CFG=2
M  V30 77 C 12.6489 4.1372 0.0 0
M  V30 78 C 10.3846 2.8332 0.0 0
M  V30 79 C 6.6267 16.4542 0.0 0
M  V30 80 C 11.0366 15.5177 0.0 0
M  V30 81 O 15.9326 -3.9001 0.0 0
M  V30 82 N 15.6481 -6.2829 0.0 0
M  V30 83 C 11.1315 -6.2829 0.0 0
M  V30 84 C 13.0519 -7.7292 0.0 0
M  V30 85 C 11.1315 4.1491 0.0 0
M  V30 86 O 7.6225 17.5804 0.0 0
M  V30 87 C 5.1449 16.7743 0.0 0 CFG=1
M  V30 88 C 12.0324 16.6439 0.0 0
M  V30 89 C 11.4871 14.0951 0.0 0
M  V30 90 C 17.1299 -6.4252 0.0 0 CFG=2
M  V30 91 C 15.0198 -7.6462 0.0 0
M  V30 92 C 10.3728 -7.5751 0.0 0
M  V30 93 N 4.1254 15.6718 0.0 0
M  V30 94 C 4.6707 18.2206 0.0 0
M  V30 95 C 18.1257 -5.299 0.0 0
M  V30 96 C 17.4263 -7.8833 0.0 0
M  V30 97 C 16.1223 -8.642 0.0 0
M  V30 98 C 2.6435 15.9919 0.0 0
M  V30 99 O 18.0072 -3.7816 0.0 0
M  V30 100 N 19.5839 -5.5954 0.0 0
M  V30 101 O 2.1694 17.4382 0.0 0
M  V30 102 C 1.624 14.8894 0.0 0 CFG=1
M  V30 103 C 20.5796 -4.4692 0.0 0 CFG=2
M  V30 104 N 2.0745 13.4668 0.0 0
M  V30 105 C 0.1422 15.2095 0.0 0
M  V30 106 C 20.1055 -3.0229 0.0 0
M  V30 107 C 22.0378 -4.7655 0.0 0
M  V30 108 O -0.8772 14.107 0.0 0
M  V30 109 O 18.6236 -2.7028 0.0 0
M  V30 110 N 21.1013 -1.8967 0.0 0
M  V30 111 C 23.0336 -3.6393 0.0 0
M  V30 112 C 20.6271 -0.4504 0.0 0 CFG=2
M  V30 113 C 24.4917 -3.9357 0.0 0
M  V30 114 C 22.5594 -2.1931 0.0 0
M  V30 115 C 19.1452 -0.1304 0.0 0
M  V30 116 C 21.6229 0.6757 0.0 0 CFG=2
M  V30 117 O 18.1257 -1.2328 0.0 0
M  V30 118 N 18.671 1.3158 0.0 0
M  V30 119 C 23.081 0.3793 0.0 0
M  V30 120 C 21.1487 2.1219 0.0 0
M  V30 121 C 17.1892 1.6359 0.0 0 CFG=2
M  V30 122 C 24.0768 1.5055 0.0 0
M  V30 123 C 16.1697 0.5334 0.0 0
M  V30 124 C 16.715 3.0822 0.0 0
M  V30 125 O 16.6202 -0.889 0.0 0
M  V30 126 N 14.6879 0.8535 0.0 0
M  V30 127 O 15.2332 3.4022 0.0 0
M  V30 128 C 13.6684 -0.2489 0.0 0 CFG=2
M  V30 129 C 14.1189 -1.6715 0.0 0
M  V30 130 C 12.1865 0.0711 0.0 0 CFG=2
M  V30 131 O 12.8623 -2.5013 0.0 0
M  V30 132 N 15.577 -1.9678 0.0 0
M  V30 133 O 11.2263 1.2565 0.0 0
M  V30 134 C 10.93 -0.7586 0.0 0
M  V30 135 C 16.0275 -3.3904 0.0 0 CFG=2
M  V30 136 C 15.008 -4.4929 0.0 0
M  V30 137 C 17.4856 -3.6868 0.0 0
M  V30 138 O 15.1028 -5.9866 0.0 0
M  V30 139 N 13.5261 -4.1728 0.0 0
M  V30 140 C 17.9361 -5.1093 0.0 0
M  V30 141 C 12.5066 -5.2753 0.0 0 CFG=2
M  V30 142 C 19.3942 -5.4057 0.0 0
M  V30 143 C 12.9571 -6.6978 0.0 0
M  V30 144 C 11.0248 -4.9552 0.0 0
M  V30 145 N 19.8447 -6.8282 0.0 0
M  V30 146 O 14.2967 -7.3498 0.0 0
M  V30 147 N 11.9376 -7.8003 0.0 0
M  V30 148 C 10.0053 -6.0577 0.0 0
M  V30 149 C 10.5506 -3.5089 0.0 0
M  V30 150 C 21.3028 -7.1246 0.0 0
M  V30 151 C 12.3881 -9.2229 0.0 0 CFG=2
M  V30 152 N 22.2986 -5.9984 0.0 0
M  V30 153 N 21.7533 -8.5472 0.0 0
M  V30 154 C 13.8462 -9.5192 0.0 0
M  V30 155 C 11.3686 -10.3254 0.0 0
M  V30 156 O 14.842 -8.3931 0.0 0
M  V30 157 N 14.2967 -10.9418 0.0 0
M  V30 158 O 11.8191 -11.7479 0.0 0
M  V30 159 C 15.7548 -11.2382 0.0 0 CFG=2
M  V30 160 C 16.7506 -10.112 0.0 0
M  V30 161 C 16.2053 -12.6607 0.0 0
M  V30 162 O 15.9445 -8.8198 0.0 0
M  V30 163 O 18.2087 -10.4083 0.0 0
M  V30 164 C 17.6634 -12.9571 0.0 0
M  V30 165 C 18.1139 -14.3797 0.0 0
M  V30 166 C 18.6592 -11.8309 0.0 0
M  V30 END ATOM
M  V30 BEGIN BOND
M  V30 1 2 1 2
M  V30 2 1 2 3
M  V30 3 1 4 2 CFG=1
M  V30 4 1 5 3 CFG=3
M  V30 5 1 4 6
M  V30 6 1 4 7
M  V30 7 1 5 8
M  V30 8 1 5 9
M  V30 9 1 6 10
M  V30 10 1 6 11
M  V30 11 1 7 12
M  V30 12 2 8 13
M  V30 13 1 8 14
M  V30 14 1 9 15
M  V30 15 2 10 16
M  V30 16 1 10 17
M  V30 17 1 18 14 CFG=3
M  V30 18 1 17 19 CFG=3
M  V30 19 1 17 20
M  V30 20 1 18 21
M  V30 21 1 18 22
M  V30 22 1 19 23
M  V30 23 1 20 24
M  V30 24 2 21 25
M  V30 25 1 21 26
M  V30 26 1 22 27
M  V30 27 2 23 28
M  V30 28 1 23 29
M  V30 29 1 24 30
M  V30 30 1 31 26 CFG=3
M  V30 31 1 29 32 CFG=3
M  V30 32 1 29 33
M  V30 33 2 30 34
M  V30 34 1 30 35
M  V30 35 1 31 36
M  V30 36 1 31 37
M  V30 37 1 32 38
M  V30 38 1 33 39
M  V30 39 2 36 40
M  V30 40 1 36 41
M  V30 41 1 37 42 CFG=3
M  V30 42 1 37 43
M  V30 43 2 38 44
M  V30 44 1 38 45
M  V30 45 2 39 46
M  V30 46 1 39 47
M  V30 47 1 48 41 CFG=1
M  V30 48 1 45 49
M  V30 49 1 48 50
M  V30 50 1 48 51
M  V30 51 1 49 52
M  V30 52 2 50 53
M  V30 53 1 50 54
M  V30 54 1 51 55 CFG=1
M  V30 55 1 51 56
M  V30 56 2 52 57
M  V30 57 1 52 58
M  V30 58 1 59 54 CFG=1
M  V30 59 1 58 60 CFG=1
M  V30 60 1 58 61
M  V30 61 1 59 62
M  V30 62 1 59 63
M  V30 63 1 60 64
M  V30 64 2 62 65
M  V30 65 1 62 66
M  V30 66 1 63 67
M  V30 67 2 64 68
M  V30 68 1 64 69
M  V30 69 1 70 66 CFG=3
M  V30 70 2 67 71
M  V30 71 1 67 72
M  V30 72 1 69 73 CFG=1
M  V30 73 1 69 74
M  V30 74 1 70 75
M  V30 75 1 70 76
M  V30 76 1 71 77
M  V30 77 2 72 78
M  V30 78 1 73 79
M  V30 79 1 74 80
M  V30 80 2 75 81
M  V30 81 1 75 82
M  V30 82 1 76 83
M  V30 83 1 76 84 CFG=1
M  V30 84 2 77 85
M  V30 85 2 79 86
M  V30 86 1 79 87
M  V30 87 1 80 88
M  V30 88 1 80 89
M  V30 89 1 82 90
M  V30 90 1 82 91
M  V30 91 1 83 92
M  V30 92 1 87 93 CFG=1
M  V30 93 1 87 94
M  V30 94 1 90 95 CFG=3
M  V30 95 1 90 96
M  V30 96 1 91 97
M  V30 97 1 93 98
M  V30 98 2 95 99
M  V30 99 1 95 100
M  V30 100 2 98 101
M  V30 101 1 98 102
M  V30 102 1 103 100 CFG=3
M  V30 103 1 102 104 CFG=1
M  V30 104 1 102 105
M  V30 105 1 103 106
M  V30 106 1 103 107
M  V30 107 1 105 108
M  V30 108 2 106 109
M  V30 109 1 106 110
M  V30 110 1 107 111
M  V30 111 1 112 110 CFG=3
M  V30 112 1 111 113
M  V30 113 1 111 114
M  V30 114 1 112 115
M  V30 115 1 112 116
M  V30 116 2 115 117
M  V30 117 1 115 118
M  V30 118 1 116 119
M  V30 119 1 116 120 CFG=1
M  V30 120 1 121 118 CFG=3
M  V30 121 1 119 122
M  V30 122 1 121 123
M  V30 123 1 121 124
M  V30 124 2 123 125
M  V30 125 1 123 126
M  V30 126 1 124 127
M  V30 127 1 128 126 CFG=3
M  V30 128 1 128 129
M  V30 129 1 128 130
M  V30 130 2 129 131
M  V30 131 1 129 132
M  V30 132 1 130 133 CFG=1
M  V30 133 1 130 134
M  V30 134 1 135 132 CFG=1
M  V30 135 1 135 136
M  V30 136 1 135 137
M  V30 137 2 136 138
M  V30 138 1 136 139
M  V30 139 1 137 140
M  V30 140 1 141 139 CFG=3
M  V30 141 1 140 142
M  V30 142 1 141 143
M  V30 143 1 141 144
M  V30 144 1 142 145
M  V30 145 2 143 146
M  V30 146 1 143 147
M  V30 147 1 144 148
M  V30 148 1 144 149
M  V30 149 1 145 150
M  V30 150 1 151 147 CFG=3
M  V30 151 2 150 152
M  V30 152 1 150 153
M  V30 153 1 151 154
M  V30 154 1 151 155
M  V30 155 2 154 156
M  V30 156 1 154 157
M  V30 157 1 155 158
M  V30 158 1 159 157 CFG=3
M  V30 159 1 159 160
M  V30 160 1 159 161
M  V30 161 2 160 162
M  V30 162 1 160 163
M  V30 163 1 161 164
M  V30 164 1 164 165
M  V30 165 1 164 166
M  V30 166 1 11 12
M  V30 167 1 78 85
M  V30 168 1 96 97
M  V30 END BOND
M  V30 BEGIN COLLECTION
M  V30 MDLV30/STEABS ATOMS=(27 4 5 17 18 29 31 37 48 51 58 59 69 70 76 87 90 102 103 112 116 121 128 130 135 141 151 159)
M  V30 END COLLECTION
M  V30 END CTAB
M  END
>  <PASS_MNA_COUNT>
879

>  <PASS_MNA_NEW_COUNT>
22

>  <PEPTIDE>
SALAGDQPSSTTFIPLISTRVSL

>  <AA_MUTATION>
p.A1001T

>  <PASS_ACTIVITY_SPECTRUM>


$$$$
Compound 15
Actelion Java MolfileCreator 2.0

  0  0  0  0  0  0              0 V3000
M  V30 BEGIN CTAB
M  V30 COUNTS 166 168 0 0 0
M  V30 BEGIN ATOM
M  V30 1 O 0.0 0.0 0.0 0
M  V30 2 C 1.4936 0.0118 0.0 0
M  V30 3 N 2.2405 -1.2803 0.0 0
M  V30 4 C 2.2405 1.3277 0.0 0 CFG=1
M  V30 5 C 1.4818 -2.5724 0.0 0 CFG=2
M  V30 6 N 1.6122 2.7147 0.0 0
M  V30 7 C 3.7223 1.4936 0.0 0
M  V30 8 C 2.2286 -3.8646 0.0 0
M  V30 9 C -0.0355 -2.5606 0.0 0
M  V30 10 C 0.1304 3.0347 0.0 0
M  V30 11 C 2.7147 3.7342 0.0 0
M  V30 12 C 4.0187 2.9755 0.0 0
M  V30 13 O 1.4699 -5.1567 0.0 0
M  V30 14 N 3.7223 -3.8527 0.0 0
M  V30 15 O -0.7942 -1.2447 0.0 0
M  V30 16 O -0.889 1.9323 0.0 0
M  V30 17 C -0.3437 4.481 0.0 0 CFG=1
M  V30 18 C 4.4692 -5.1449 0.0 0 CFG=2
M  V30 19 N 0.652 5.6072 0.0 0
M  V30 20 C -1.8256 4.8011 0.0 0
M  V30 21 C 5.9628 -5.133 0.0 0
M  V30 22 C 3.7105 -6.437 0.0 0
M  V30 23 C 0.1778 7.0535 0.0 0
M  V30 24 C -2.2998 6.2474 0.0 0
M  V30 25 O 6.7097 -6.4252 0.0 0
M  V30 26 N 6.7097 -3.8172 0.0 0
M  V30 27 O 2.1931 -6.4252 0.0 0
M  V30 28 O -1.304 7.3736 0.0 0
M  V30 29 C 1.1736 8.1797 0.0 0 CFG=1
M  V30 30 C -3.7816 6.5674 0.0 0
M  V30 31 C 8.2034 -3.8053 0.0 0 CFG=2
M  V30 32 N 2.6317 7.8833 0.0 0
M  V30 33 C 0.6994 9.6259 0.0 0
M  V30 34 O -4.8011 5.465 0.0 0
M  V30 35 N -4.2558 8.0137 0.0 0
M  V30 36 C 8.9502 -2.4894 0.0 0
M  V30 37 C 8.9502 -5.0975 0.0 0 CFG=2
M  V30 38 C 3.6275 9.0095 0.0 0
M  V30 39 C -0.7824 9.946 0.0 0
M  V30 40 O 10.4439 -2.4776 0.0 0
M  V30 41 N 8.1915 -1.1736 0.0 0
M  V30 42 O 10.4439 -5.0856 0.0 0
M  V30 43 C 8.1915 -6.3896 0.0 0
M  V30 44 O 3.1533 10.4558 0.0 0
M  V30 45 C 5.0856 8.7131 0.0 0
M  V30 46 O -1.8019 8.8435 0.0 0
M  V30 47 O -1.2565 11.3923 0.0 0
M  V30 48 C 8.9384 0.1422 0.0 0 CFG=2
M  V30 49 N 6.0814 9.8393 0.0 0
M  V30 50 C 10.4321 0.1541 0.0 0
M  V30 51 C 8.1797 1.4581 0.0 0
M  V30 52 C 7.5395 9.543 0.0 0
M  V30 53 O 10.5506 0.9602 0.0 0
M  V30 54 N 11.1789 -1.138 0.0 0
M  V30 55 C 6.6623 1.4699 0.0 0
M  V30 56 C 8.9265 2.7739 0.0 0
M  V30 57 O 7.99 8.1204 0.0 0
M  V30 58 C 8.5353 10.6691 0.0 0 CFG=1
M  V30 59 C 12.6726 -1.1261 0.0 0 CFG=2
M  V30 60 N 8.0611 12.1154 0.0 0
M  V30 61 C 9.9934 10.3728 0.0 0
M  V30 62 C 13.4194 -2.4183 0.0 0
M  V30 63 C 13.4194 0.1896 0.0 0
M  V30 64 C 9.0569 13.2416 0.0 0
M  V30 65 O 14.8657 -2.7739 0.0 0
M  V30 66 N 12.6607 -3.7105 0.0 0
M  V30 67 C 12.6607 1.5055 0.0 0
M  V30 68 O 10.515 12.9452 0.0 0
M  V30 69 C 8.5827 14.6879 0.0 0 CFG=1
M  V30 70 C 13.4076 -5.0026 0.0 0 CFG=2
M  V30 71 C 13.4076 2.8214 0.0 0
M  V30 72 C 11.1433 1.5173 0.0 0
M  V30 73 N 7.1009 15.008 0.0 0
M  V30 74 C 9.5785 15.8141 0.0 0
M  V30 75 C 14.9013 -4.9908 0.0 0
M  V30 76 C 12.6489 -6.2948 0.0 0 CFG=2
M  V30 77 C 12.6489 4.1372 0.0 0
M  V30 78 C 10.3846 2.8332 0.0 0
M  V30 79 C 6.6267 16.4542 0.0 0
M  V30 80 C 11.0366 15.5177 0.0 0
M  V30 81 O 15.9326 -3.9001 0.0 0
M  V30 82 N 15.6481 -6.2829 0.0 0
M  V30 83 C 11.1315 -6.2829 0.0 0
M  V30 84 C 13.0519 -7.7292 0.0 0
M  V30 85 C 11.1315 4.1491 0.0 0
M  V30 86 O 7.6225 17.5804 0.0 0
M  V30 87 C 5.1449 16.7743 0.0 0 CFG=1
M  V30 88 C 12.0324 16.6439 0.0 0
M  V30 89 C 11.4871 14.0951 0.0 0
M  V30 90 C 17.1299 -6.4252 0.0 0 CFG=2
M  V30 91 C 15.0198 -7.6462 0.0 0
M  V30 92 C 10.3728 -7.5751 0.0 0
M  V30 93 N 4.1254 15.6718 0.0 0
M  V30 94 C 4.6707 18.2206 0.0 0
M  V30 95 C 18.1257 -5.299 0.0 0
M  V30 96 C 17.4263 -7.8833 0.0 0
M  V30 97 C 16.1223 -8.642 0.0 0
M  V30 98 C 2.6435 15.9919 0.0 0
M  V30 99 O 18.0072 -3.7816 0.0 0
M  V30 100 N 19.5839 -5.5954 0.0 0
M  V30 101 O 2.1694 17.4382 0.0 0
M  V30 102 C 1.624 14.8894 0.0 0 CFG=1
M  V30 103 C 20.5796 -4.4692 0.0 0 CFG=2
M  V30 104 N 2.0745 13.4668 0.0 0
M  V30 105 C 0.1422 15.2095 0.0 0
M  V30 106 C 20.1055 -3.0229 0.0 0
M  V30 107 C 22.0378 -4.7655 0.0 0
M  V30 108 O -0.8772 14.107 0.0 0
M  V30 109 O 18.6236 -2.7028 0.0 0
M  V30 110 N 21.1013 -1.8967 0.0 0
M  V30 111 C 23.0336 -3.6393 0.0 0
M  V30 112 C 20.6271 -0.4504 0.0 0 CFG=2
M  V30 113 C 24.4917 -3.9357 0.0 0
M  V30 114 C 22.5594 -2.1931 0.0 0
M  V30 115 C 19.1452 -0.1304 0.0 0
M  V30 116 C 21.6229 0.6757 0.0 0 CFG=2
M  V30 117 O 18.1257 -1.2328 0.0 0
M  V30 118 N 18.671 1.3158 0.0 0
M  V30 119 C 23.081 0.3793 0.0 0
M  V30 120 C 21.1487 2.1219 0.0 0
M  V30 121 C 17.1892 1.6359 0.0 0 CFG=2
M  V30 122 C 24.0768 1.5055 0.0 0
M  V30 123 C 16.1697 0.5334 0.0 0
M  V30 124 C 16.715 3.0822 0.0 0
M  V30 125 O 16.6202 -0.889 0.0 0
M  V30 126 N 14.6879 0.8535 0.0 0
M  V30 127 O 15.2332 3.4022 0.0 0
M  V30 128 C 13.6684 -0.2489 0.0 0 CFG=2
M  V30 129 C 14.1189 -1.6715 0.0 0
M  V30 130 C 12.1865 0.0711 0.0 0 CFG=2
M  V30 131 O 12.8623 -2.5013 0.0 0
M  V30 132 N 15.577 -1.9678 0.0 0
M  V30 133 O 11.2263 1.2565 0.0 0
M  V30 134 C 10.93 -0.7586 0.0 0
M  V30 135 C 16.0275 -3.3904 0.0 0 CFG=2
M  V30 136 C 15.008 -4.4929 0.0 0
M  V30 137 C 17.4856 -3.6868 0.0 0
M  V30 138 O 15.1028 -5.9866 0.0 0
M  V30 139 N 13.5261 -4.1728 0.0 0
M  V30 140 C 17.9361 -5.1093 0.0 0
M  V30 141 C 12.5066 -5.2753 0.0 0 CFG=2
M  V30 142 C 19.3942 -5.4057 0.0 0
M  V30 143 C 12.9571 -6.6978 0.0 0
M  V30 144 C 11.0248 -4.9552 0.0 0
M  V30 145 N 19.8447 -6.8282 0.0 0
M  V30 146 O 14.2967 -7.3498 0.0 0
M  V30 147 N 11.9376 -7.8003 0.0 0
M  V30 148 C 10.0053 -6.0577 0.0 0
M  V30 149 C 10.5506 -3.5089 0.0 0
M  V30 150 C 21.3028 -7.1246 0.0 0
M  V30 151 C 12.3881 -9.2229 0.0 0 CFG=2
M  V30 152 N 22.2986 -5.9984 0.0 0
M  V30 153 N 21.7533 -8.5472 0.0 0
M  V30 154 C 13.8462 -9.5192 0.0 0
M  V30 155 C 11.3686 -10.3254 0.0 0
M  V30 156 O 14.842 -8.3931 0.0 0
M  V30 157 N 14.2967 -10.9418 0.0 0
M  V30 158 O 11.8191 -11.7479 0.0 0
M  V30 159 C 15.7548 -11.2382 0.0 0 CFG=2
M  V30 160 C 16.7506 -10.112 0.0 0
M  V30 161 C 16.2053 -12.6607 0.0 0
M  V30 162 O 15.9445 -8.8198 0.0 0
M  V30 163 O 18.2087 -10.4083 0.0 0
M  V30 164 C 17.6634 -12.9571 0.0 0
M  V30 165 C 18.1139 -14.3797 0.0 0
M  V30 166 C 18.6592 -11.8309 0.0 0
M  V30 END ATOM
M  V30 BEGIN BOND
M  V30 1 2 1 2
M  V30 2 1 2 3
M  V30 3 1 4 2 CFG=1
M  V30 4 1 5 3 CFG=3
M  V30 5 1 4 6
M  V30 6 1 4 7
M  V30 7 1 5 8
M  V30 8 1 5 9
M  V30 9 1 6 10
M  V30 10 1 6 11
M  V30 11 1 7 12
M  V30 12 2 8 13
M  V30 13 1 8 14
M  V30 14 1 9 15
M  V30 15 2 10 16
M  V30 16 1 10 17
M  V30 17 1 18 14 CFG=3
M  V30 18 1 17 19 CFG=3
M  V30 19 1 17 20
M  V30 20 1 18 21
M  V30 21 1 18 22
M  V30 22 1 19 23
M  V30 23 1 20 24
M  V30 24 2 21 25
M  V30 25 1 21 26
M  V30 26 1 22 27
M  V30 27 2 23 28
M  V30 28 1 23 29
M  V30 29 1 24 30
M  V30 30 1 31 26 CFG=3
M  V30 31 1 29 32 CFG=3
M  V30 32 1 29 33
M  V30 33 2 30 34
M  V30 34 1 30 35
M  V30 35 1 31 36
M  V30 36 1 31 37
M  V30 37 1 32 38
M  V30 38 1 33 39
M  V30 39 2 36 40
M  V30 40 1 36 41
M  V30 41 1 37 42 CFG=3
M  V30 42 1 37 43
M  V30 43 2 38 44
M  V30 44 1 38 45
M  V30 45 2 39 46
M  V30 46 1 39 47
M  V30 47 1 48 41 CFG=1
M  V30 48 1 45 49
M  V30 49 1 48 50
M  V30 50 1 48 51
M  V30 51 1 49 52
M  V30 52 2 50 53
M  V30 53 1 50 54
M  V30 54 1 51 55
M  V30 55 1 51 56
M  V30 56 2 52 57
M  V30 57 1 52 58
M  V30 58 1 59 54 CFG=1
M  V30 59 1 58 60 CFG=1
M  V30 60 1 58 61
M  V30 61 1 59 62
M  V30 62 1 59 63
M  V30 63 1 60 64
M  V30 64 2 62 65
M  V30 65 1 62 66
M  V30 66 1 63 67
M  V30 67 2 64 68
M  V30 68 1 64 69
M  V30 69 1 70 66 CFG=3
M  V30 70 2 67 71
M  V30 71 1 67 72
M  V30 72 1 69 73 CFG=1
M  V30 73 1 69 74
M  V30 74 1 70 75
M  V30 75 1 70 76
M  V30 76 1 71 77
M  V30 77 2 72 78
M  V30 78 1 73 79
M  V30 79 1 74 80
M  V30 80 2 75 81
M  V30 81 1 75 82
M  V30 82 1 76 83
M  V30 83 1 76 84 CFG=1
M  V30 84 2 77 85
M  V30 85 2 79 86
M  V30 86 1 79 87
M  V30 87 1 80 88
M  V30 88 1 80 89
M  V30 89 1 82 90
M  V30 90 1 82 91
M  V30 91 1 83 92
M  V30 92 1 87 93 CFG=1
M  V30 93 1 87 94
M  V30 94 1 90 95 CFG=3
M  V30 95 1 90 96
M  V30 96 1 91 97
M  V30 97 1 93 98
M  V30 98 2 95 99
M  V30 99 1 95 100
M  V30 100 2 98 101
M  V30 101 1 98 102
M  V30 102 1 103 100 CFG=3
M  V30 103 1 102 104 CFG=1
M  V30 104 1 102 105
M  V30 105 1 103 106
M  V30 106 1 103 107
M  V30 107 1 105 108
M  V30 108 2 106 109
M  V30 109 1 106 110
M  V30 110 1 107 111
M  V30 111 1 112 110 CFG=3
M  V30 112 1 111 113
M  V30 113 1 111 114
M  V30 114 1 112 115
M  V30 115 1 112 116
M  V30 116 2 115 117
M  V30 117 1 115 118
M  V30 118 1 116 119
M  V30 119 1 116 120 CFG=1
M  V30 120 1 121 118 CFG=3
M  V30 121 1 119 122
M  V30 122 1 121 123
M  V30 123 1 121 124
M  V30 124 2 123 125
M  V30 125 1 123 126
M  V30 126 1 124 127
M  V30 127 1 128 126 CFG=3
M  V30 128 1 128 129
M  V30 129 1 128 130
M  V30 130 2 129 131
M  V30 131 1 129 132
M  V30 132 1 130 133 CFG=1
M  V30 133 1 130 134
M  V30 134 1 135 132 CFG=1
M  V30 135 1 135 136
M  V30 136 1 135 137
M  V30 137 2 136 138
M  V30 138 1 136 139
M  V30 139 1 137 140
M  V30 140 1 141 139 CFG=3
M  V30 141 1 140 142
M  V30 142 1 141 143
M  V30 143 1 141 144
M  V30 144 1 142 145
M  V30 145 2 143 146
M  V30 146 1 143 147
M  V30 147 1 144 148
M  V30 148 1 144 149
M  V30 149 1 145 150
M  V30 150 1 151 147 CFG=3
M  V30 151 2 150 152
M  V30 152 1 150 153
M  V30 153 1 151 154
M  V30 154 1 151 155
M  V30 155 2 154 156
M  V30 156 1 154 157
M  V30 157 1 155 158
M  V30 158 1 159 157 CFG=3
M  V30 159 1 159 160
M  V30 160 1 159 161
M  V30 161 2 160 162
M  V30 162 1 160 163
M  V30 163 1 161 164
M  V30 164 1 164 165
M  V30 165 1 164 166
M  V30 166 1 11 12
M  V30 167 1 78 85
M  V30 168 1 96 97
M  V30 END BOND
M  V30 BEGIN COLLECTION
M  V30 MDLV30/STEABS ATOMS=(26 4 5 17 18 29 31 37 48 58 59 69 70 76 87 90 102 103 112 116 121 128 130 135 141 151 159)
M  V30 END COLLECTION
M  V30 END CTAB
M  END
>  <PASS_MNA_COUNT>
884

>  <PASS_MNA_NEW_COUNT>
17

>  <PEPTIDE>
SALAGDQPSSTVFIPLISTRVSL

>  <AA_MUTATION>
p.A1001V

>  <PASS_ACTIVITY_SPECTRUM>


$$$$
Compound 16
Actelion Java MolfileCreator 2.0

  0  0  0  0  0  0              0 V3000
M  V30 BEGIN CTAB
M  V30 COUNTS 172 173 0 0 0
M  V30 BEGIN ATOM
M  V30 1 O 0.0 0.0 0.0 0
M  V30 2 C 1.2293 -0.8274 0.0 0
M  V30 3 N 2.6833 -0.5082 0.0 0
M  V30 4 C 0.7565 -2.2459 0.0 0 CFG=1
M  V30 5 C 3.2862 0.8747 0.0 0 CFG=2
M  V30 6 C 3.7826 -1.5012 0.0 0
M  V30 7 N 1.6312 -3.4517 0.0 0
M  V30 8 C -0.6856 -2.6951 0.0 0
M  V30 9 C 2.5296 2.1868 0.0 0
M  V30 10 C 4.7638 0.7328 0.0 0
M  V30 11 C 5.0711 -0.7447 0.0 0
M  V30 12 C 3.1207 -3.4398 0.0 0
M  V30 13 C 0.7328 -4.6574 0.0 0
M  V30 14 C -0.6974 -4.1846 0.0 0
M  V30 15 O 1.0638 2.5651 0.0 0
M  V30 16 N 3.2625 3.4989 0.0 0
M  V30 17 O 4.2791 -2.4823 0.0 0
M  V30 18 C 3.8536 -4.7283 0.0 0 CFG=1
M  V30 19 C 2.506 4.8111 0.0 0 CFG=2
M  V30 20 N 3.097 -6.0168 0.0 0
M  V30 21 C 5.343 -4.7165 0.0 0
M  V30 22 C 0.9929 4.8229 0.0 0
M  V30 23 C 3.2389 6.1232 0.0 0
M  V30 24 C 3.8299 -7.3053 0.0 0
M  V30 25 C 6.0759 -6.005 0.0 0
M  V30 26 O -0.0591 3.759 0.0 0
M  V30 27 N 0.2364 6.135 0.0 0
M  V30 28 C 2.4823 7.4353 0.0 0
M  V30 29 O 5.3194 -7.2934 0.0 0
M  V30 30 C 3.0734 -8.5937 0.0 0 CFG=1
M  V30 31 C 7.5653 -5.9931 0.0 0
M  V30 32 C -1.2766 6.1468 0.0 0 CFG=2
M  V30 33 C 3.2152 8.7474 0.0 0
M  V30 34 N 1.5603 -8.5819 0.0 0
M  V30 35 C 3.8063 -9.8822 0.0 0
M  V30 36 O 8.2982 -4.681 0.0 0
M  V30 37 N 8.2982 -7.2816 0.0 0
M  V30 38 C -2.0331 4.8583 0.0 0
M  V30 39 C -2.0331 7.4589 0.0 0
M  V30 40 O 4.7047 8.7592 0.0 0
M  V30 41 O 2.4587 10.0595 0.0 0
M  V30 42 C 0.8038 -9.8704 0.0 0
M  V30 43 C 3.0497 -11.1707 0.0 0
M  V30 44 O -1.4539 3.4871 0.0 0
M  V30 45 N -3.5462 4.8702 0.0 0
M  V30 46 C -3.5462 7.4708 0.0 0
M  V30 47 O 1.5367 -11.1589 0.0 0
M  V30 48 C -0.7092 -9.8586 0.0 0 CFG=1
M  V30 49 C 3.7826 -12.4592 0.0 0
M  V30 50 C -4.3028 3.5817 0.0 0 CFG=2
M  V30 51 C -4.3028 8.7829 0.0 0
M  V30 52 N -1.7613 -8.7711 0.0 0
M  V30 53 C -1.4657 -11.1471 0.0 0 CFG=2
M  V30 54 N 3.0261 -13.7477 0.0 0
M  V30 55 C -3.5699 2.2932 0.0 0
M  V30 56 C -5.8158 3.5935 0.0 0 CFG=2
M  V30 57 N -5.8158 8.7947 0.0 0
M  V30 58 O -0.7328 -12.4355 0.0 0
M  V30 59 C -2.9788 -11.1352 0.0 0
M  V30 60 C 3.759 -15.0361 0.0 0
M  V30 61 O -2.0804 2.305 0.0 0
M  V30 62 N -4.3264 1.0047 0.0 0
M  V30 63 C -6.5724 4.9056 0.0 0
M  V30 64 C -6.5724 2.305 0.0 0
M  V30 65 C -6.5724 10.1068 0.0 0
M  V30 66 N 5.2484 -15.0243 0.0 0
M  V30 67 N 3.0025 -16.3246 0.0 0
M  V30 68 C -3.5935 -0.2837 0.0 0 CFG=2
M  V30 69 C -8.0382 5.2839 0.0 0
M  V30 70 N -5.8395 11.4189 0.0 0
M  V30 71 N -8.0854 10.1186 0.0 0
M  V30 72 C -2.1041 -0.2718 0.0 0
M  V30 73 C -4.6456 -1.3475 0.0 0
M  V30 74 O -1.3594 1.0402 0.0 0
M  V30 75 N -1.3594 -1.5603 0.0 0
M  V30 76 C 0.13 -1.5485 0.0 0 CFG=2
M  V30 77 C 0.8629 -0.2364 0.0 0
M  V30 78 C 0.8629 -2.837 0.0 0
M  V30 79 O 2.305 -0.591 0.0 0
M  V30 80 N 0.1063 1.0757 0.0 0
M  V30 81 O 2.3523 -2.8251 0.0 0
M  V30 82 C 0.8392 2.3878 0.0 0
M  V30 83 C 0.0827 3.6999 0.0 0
M  V30 84 O -1.4185 3.5344 0.0 0
M  V30 85 N 0.8156 5.012 0.0 0
M  V30 86 C 0.0591 6.3241 0.0 0 CFG=2
M  V30 87 C -1.4539 6.336 0.0 0
M  V30 88 C 0.792 7.6363 0.0 0 CFG=2
M  V30 89 O -1.8795 4.9056 0.0 0
M  V30 90 N -2.2105 7.6481 0.0 0
M  V30 91 O 2.2341 8.0145 0.0 0
M  V30 92 C 0.0354 8.9484 0.0 0
M  V30 93 C -3.7235 7.6599 0.0 0 CFG=2
M  V30 94 C -4.4801 6.3714 0.0 0
M  V30 95 C -4.4801 8.972 0.0 0 CFG=2
M  V30 96 O -3.3216 5.4376 0.0 0
M  V30 97 N -5.9931 6.3832 0.0 0
M  V30 98 C -3.7472 10.2841 0.0 0
M  V30 99 C -5.9813 8.8065 0.0 0
M  V30 100 C -6.7497 5.0948 0.0 0 CFG=2
M  V30 101 C -2.2577 10.296 0.0 0
M  V30 102 C -6.0168 3.8063 0.0 0
M  V30 103 C -8.2628 5.1066 0.0 0 CFG=2
M  V30 104 O -4.5274 3.8181 0.0 0
M  V30 105 N -6.7733 2.5178 0.0 0
M  V30 106 O -9.0193 6.4187 0.0 0
M  V30 107 C -9.0193 3.8181 0.0 0
M  V30 108 C -6.0404 1.2293 0.0 0 CFG=2
M  V30 109 C -4.551 1.2411 0.0 0
M  V30 110 C -6.797 -0.0591 0.0 0
M  V30 111 O -3.9718 2.636 0.0 0
M  V30 112 N -3.8181 -0.0472 0.0 0
M  V30 113 C -6.0641 -1.3475 0.0 0
M  V30 114 C -2.3287 -0.0354 0.0 0
M  V30 115 C -6.8206 -2.636 0.0 0
M  V30 116 C -1.584 -1.3239 0.0 0
M  V30 117 C -6.0877 -3.9245 0.0 0
M  V30 118 O -2.0095 -2.7542 0.0 0
M  V30 119 N -0.0945 -1.3121 0.0 0
M  V30 120 N -7.1398 -4.9884 0.0 0
M  V30 121 C 0.6383 -2.6005 0.0 0 CFG=2
M  V30 122 C -0.1182 -3.889 0.0 0
M  V30 123 C 2.1277 -2.5887 0.0 0
M  V30 124 O -1.584 -4.2437 0.0 0
M  V30 125 N 0.6146 -5.1775 0.0 0
M  V30 126 C 2.8606 -3.8772 0.0 0
M  V30 127 C 3.0143 -1.383 0.0 0
M  V30 128 C -0.1418 -6.466 0.0 0 CFG=2
M  V30 129 C -1.6549 -6.4542 0.0 0
M  V30 130 C 0.591 -7.7545 0.0 0
M  V30 131 O -2.4114 -5.142 0.0 0
M  V30 132 N -2.4114 -7.7426 0.0 0
M  V30 133 C -0.1654 -9.0429 0.0 0
M  V30 134 C 2.0804 -7.7426 0.0 0
M  V30 135 C -3.9245 -7.7308 0.0 0 CFG=2
M  V30 136 C -4.681 -6.4187 0.0 0
M  V30 137 C -4.681 -9.0193 0.0 0
M  V30 138 O -3.9481 -5.1066 0.0 0
M  V30 139 N -6.1941 -6.4069 0.0 0
M  V30 140 C -6.1941 -9.0075 0.0 0
M  V30 141 C -6.9506 -5.0948 0.0 0 CFG=2
M  V30 142 C -6.9506 -10.296 0.0 0
M  V30 143 C -6.9506 -7.6954 0.0 0
M  V30 144 C -6.2177 -3.7826 0.0 0
M  V30 145 C -8.4637 -5.0829 0.0 0
M  V30 146 O -7.2698 -2.6951 0.0 0
M  V30 147 N -4.7283 -3.7708 0.0 0
M  V30 148 C -9.2203 -3.7708 0.0 0
M  V30 149 C -3.9954 -2.4587 0.0 0 CFG=2
M  V30 150 O -8.4874 -2.4587 0.0 0
M  V30 151 O -10.7333 -3.759 0.0 0
M  V30 152 C -4.752 -1.1466 0.0 0
M  V30 153 C -2.506 -2.4469 0.0 0
M  V30 154 O -4.7165 0.3664 0.0 0
M  V30 155 N -6.265 -1.1348 0.0 0
M  V30 156 O -2.4705 -0.9338 0.0 0
M  V30 157 C -7.0216 0.1773 0.0 0 CFG=2
M  V30 158 C -6.2887 1.4894 0.0 0
M  V30 159 C -8.5346 0.1891 0.0 0 CFG=2
M  V30 160 O -4.9766 2.2105 0.0 0
M  V30 161 N -7.0452 2.8015 0.0 0
M  V30 162 O -9.2912 -1.0993 0.0 0
M  V30 163 C -9.2912 1.5012 0.0 0
M  V30 164 C -6.3123 4.1136 0.0 0 CFG=2
M  V30 165 C -4.8229 4.1254 0.0 0
M  V30 166 C -7.0689 5.4257 0.0 0
M  V30 167 O -3.6644 3.1916 0.0 0
M  V30 168 O -4.2437 5.5203 0.0 0
M  V30 169 C -6.336 6.7379 0.0 0
M  V30 170 C -7.0925 8.05 0.0 0
M  V30 171 O -8.6056 8.0618 0.0 0
M  V30 172 O -6.8679 9.5394 0.0 0
M  V30 END ATOM
M  V30 BEGIN BOND
M  V30 1 2 1 2
M  V30 2 1 2 3
M  V30 3 1 4 2 CFG=1
M  V30 4 1 3 5
M  V30 5 1 3 6
M  V30 6 1 4 7
M  V30 7 1 4 8
M  V30 8 1 5 9 CFG=3
M  V30 9 1 5 10
M  V30 10 1 6 11
M  V30 11 1 7 12
M  V30 12 1 7 13
M  V30 13 1 8 14
M  V30 14 2 9 15
M  V30 15 1 9 16
M  V30 16 2 12 17
M  V30 17 1 12 18
M  V30 18 1 19 16 CFG=3
M  V30 19 1 18 20 CFG=3
M  V30 20 1 18 21
M  V30 21 1 19 22
M  V30 22 1 19 23
M  V30 23 1 20 24
M  V30 24 1 21 25
M  V30 25 2 22 26
M  V30 26 1 22 27
M  V30 27 1 23 28
M  V30 28 2 24 29
M  V30 29 1 24 30
M  V30 30 1 25 31
M  V30 31 1 32 27 CFG=3
M  V30 32 1 28 33
M  V30 33 1 30 34 CFG=3
M  V30 34 1 30 35
M  V30 35 2 31 36
M  V30 36 1 31 37
M  V30 37 1 32 38
M  V30 38 1 32 39
M  V30 39 2 33 40
M  V30 40 1 33 41
M  V30 41 1 34 42
M  V30 42 1 35 43
M  V30 43 2 38 44
M  V30 44 1 38 45
M  V30 45 1 39 46
M  V30 46 2 42 47
M  V30 47 1 42 48
M  V30 48 1 43 49
M  V30 49 1 50 45 CFG=3
M  V30 50 1 46 51
M  V30 51 1 48 52 CFG=3
M  V30 52 1 48 53
M  V30 53 1 49 54
M  V30 54 1 50 55
M  V30 55 1 50 56
M  V30 56 1 51 57
M  V30 57 1 53 58 CFG=3
M  V30 58 1 53 59
M  V30 59 1 54 60
M  V30 60 2 55 61
M  V30 61 1 55 62
M  V30 62 1 56 63
M  V30 63 1 56 64 CFG=1
M  V30 64 1 57 65
M  V30 65 2 60 66
M  V30 66 1 60 67
M  V30 67 1 68 62 CFG=3
M  V30 68 1 63 69
M  V30 69 2 65 70
M  V30 70 1 65 71
M  V30 71 1 68 72
M  V30 72 1 68 73
M  V30 73 2 72 74
M  V30 74 1 72 75
M  V30 75 1 76 75 CFG=3
M  V30 76 1 76 77
M  V30 77 1 76 78
M  V30 78 2 77 79
M  V30 79 1 77 80
M  V30 80 1 78 81
M  V30 81 1 80 82
M  V30 82 1 82 83
M  V30 83 2 83 84
M  V30 84 1 83 85
M  V30 85 1 86 85 CFG=3
M  V30 86 1 86 87
M  V30 87 1 86 88
M  V30 88 2 87 89
M  V30 89 1 87 90
M  V30 90 1 88 91 CFG=1
M  V30 91 1 88 92
M  V30 92 1 93 90 CFG=3
M  V30 93 1 93 94
M  V30 94 1 93 95
M  V30 95 2 94 96
M  V30 96 1 94 97
M  V30 97 1 95 98
M  V30 98 1 95 99 CFG=1
M  V30 99 1 100 97 CFG=3
M  V30 100 1 98 101
M  V30 101 1 100 102
M  V30 102 1 100 103
M  V30 103 2 102 104
M  V30 104 1 102 105
M  V30 105 1 103 106 CFG=1
M  V30 106 1 103 107
M  V30 107 1 108 105 CFG=3
M  V30 108 1 108 109
M  V30 109 1 108 110
M  V30 110 2 109 111
M  V30 111 1 109 112
M  V30 112 1 110 113
M  V30 113 1 112 114
M  V30 114 1 113 115
M  V30 115 1 114 116
M  V30 116 1 115 117
M  V30 117 2 116 118
M  V30 118 1 116 119
M  V30 119 1 117 120
M  V30 120 1 121 119 CFG=1
M  V30 121 1 121 122
M  V30 122 1 121 123
M  V30 123 2 122 124
M  V30 124 1 122 125
M  V30 125 1 123 126
M  V30 126 1 123 127
M  V30 127 1 128 125 CFG=1
M  V30 128 1 128 129
M  V30 129 1 128 130
M  V30 130 2 129 131
M  V30 131 1 129 132
M  V30 132 1 130 133
M  V30 133 1 130 134
M  V30 134 1 135 132 CFG=1
M  V30 135 1 135 136
M  V30 136 1 135 137
M  V30 137 2 136 138
M  V30 138 1 136 139
M  V30 139 1 137 140
M  V30 140 1 141 139 CFG=1
M  V30 141 1 140 142
M  V30 142 1 140 143
M  V30 143 1 141 144
M  V30 144 1 141 145
M  V30 145 2 144 146
M  V30 146 1 144 147
M  V30 147 1 145 148
M  V30 148 1 149 147 CFG=3
M  V30 149 2 148 150
M  V30 150 1 148 151
M  V30 151 1 149 152
M  V30 152 1 149 153
M  V30 153 2 152 154
M  V30 154 1 152 155
M  V30 155 1 153 156
M  V30 156 1 157 155 CFG=1
M  V30 157 1 157 158
M  V30 158 1 157 159
M  V30 159 2 158 160
M  V30 160 1 158 161
M  V30 161 1 159 162 CFG=3
M  V30 162 1 159 163
M  V30 163 1 164 161 CFG=1
M  V30 164 1 164 165
M  V30 165 1 164 166
M  V30 166 2 165 167
M  V30 167 1 165 168
M  V30 168 1 166 169
M  V30 169 1 169 170
M  V30 170 2 170 171
M  V30 171 1 170 172
M  V30 172 1 10 11
M  V30 173 1 13 14
M  V30 END BOND
M  V30 BEGIN COLLECTION
M  V30 MDLV30/STEABS ATOMS=(27 4 5 18 19 30 32 48 50 53 56 68 76 86 88 93 95 100 103 108 121 128 135 141 149 157 159 164)
M  V30 END COLLECTION
M  V30 END CTAB
M  END
>  <PASS_MNA_COUNT>
904

>  <PASS_MNA_NEW_COUNT>
23

>  <PEPTIDE>
TRQPPERIASGTITKGVVLDSTE

>  <AA_MUTATION>
p.A1026T

>  <PASS_ACTIVITY_SPECTRUM>


$$$$
Compound 17
Actelion Java MolfileCreator 2.0

  0  0  0  0  0  0              0 V3000
M  V30 BEGIN CTAB
M  V30 COUNTS 180 182 0 0 0
M  V30 BEGIN ATOM
M  V30 1 S 0.0 0.0 0.0 0
M  V30 2 C -0.7556 1.3106 0.0 0
M  V30 3 C 1.4877 0.0118 0.0 0
M  V30 4 C -2.2669 1.3224 0.0 0
M  V30 5 C -3.0226 2.633 0.0 0 CFG=2
M  V30 6 N -2.2788 3.9436 0.0 0
M  V30 7 C -4.5339 2.6448 0.0 0
M  V30 8 C -0.791 3.9554 0.0 0
M  V30 9 O -5.2896 1.3578 0.0 0
M  V30 10 N -5.2896 3.9554 0.0 0
M  V30 11 O -0.0472 2.6684 0.0 0
M  V30 12 C -0.0472 5.266 0.0 0 CFG=1
M  V30 13 C -6.8009 3.9672 0.0 0 CFG=2
M  V30 14 N 1.4404 5.2778 0.0 0
M  V30 15 C -0.8028 6.5766 0.0 0
M  V30 16 C -7.5566 2.6802 0.0 0
M  V30 17 C -7.5566 5.2778 0.0 0
M  V30 18 C 2.1843 3.9908 0.0 0
M  V30 19 C -0.059 7.8872 0.0 0
M  V30 20 O -9.0679 2.692 0.0 0
M  V30 21 N -6.8127 1.3932 0.0 0
M  V30 22 O 1.4286 2.7038 0.0 0
M  V30 23 C 3.672 4.0026 0.0 0 CFG=1
M  V30 24 C -0.8147 9.1978 0.0 0
M  V30 25 C -7.5684 0.1062 0.0 0 CFG=2
M  V30 26 N 4.4159 5.3132 0.0 0
M  V30 27 C 4.4159 2.7156 0.0 0
M  V30 28 O -2.326 9.2096 0.0 0
M  V30 29 N -0.0708 10.5084 0.0 0
M  V30 30 C -9.0797 0.118 0.0 0
M  V30 31 C -6.8245 -1.1807 0.0 0
M  V30 32 C 3.6602 6.6238 0.0 0
M  V30 33 C 3.6602 1.4286 0.0 0
M  V30 34 O -9.8354 -1.1689 0.0 0
M  V30 35 N -9.8354 1.4286 0.0 0
M  V30 36 O -5.3368 -1.1689 0.0 0
M  V30 37 O 2.1489 6.6356 0.0 0
M  V30 38 C 4.4041 7.9344 0.0 0 CFG=1
M  V30 39 C 4.4041 0.1416 0.0 0
M  V30 40 C -11.3467 1.4404 0.0 0 CFG=2
M  V30 41 N 5.8918 7.9462 0.0 0
M  V30 42 C 3.6484 9.245 0.0 0
M  V30 43 O 5.8918 0.1534 0.0 0
M  V30 44 O 3.6484 -1.1453 0.0 0
M  V30 45 C -12.1024 2.751 0.0 0
M  V30 46 C -12.1024 0.1534 0.0 0
M  V30 47 C 6.6356 9.2568 0.0 0
M  V30 48 O 4.3923 10.5556 0.0 0
M  V30 49 O -13.6137 2.7628 0.0 0
M  V30 50 N -11.3585 4.0616 0.0 0
M  V30 51 C -13.6137 0.1653 0.0 0
M  V30 52 O 5.88 10.5675 0.0 0
M  V30 53 C 8.1233 9.2687 0.0 0 CFG=1
M  V30 54 C -12.1142 5.3723 0.0 0 CFG=2
M  V30 55 N -14.5111 1.3932 0.0 0
M  V30 56 C -14.5111 -1.039 0.0 0
M  V30 57 N 8.8672 7.9817 0.0 0
M  V30 58 C 8.8672 10.5793 0.0 0
M  V30 59 C -11.3703 6.6829 0.0 0
M  V30 60 C -13.6255 5.3841 0.0 0
M  V30 61 C -15.9516 0.9445 0.0 0
M  V30 62 N -15.9516 -0.5667 0.0 0
M  V30 63 C 8.1115 6.6947 0.0 0
M  V30 64 C 10.3549 10.5911 0.0 0
M  V30 65 O -12.126 7.9935 0.0 0
M  V30 66 N -9.8826 6.6947 0.0 0
M  V30 67 O -14.3812 4.0971 0.0 0
M  V30 68 O 6.6002 6.7065 0.0 0
M  V30 69 C 8.8554 5.4077 0.0 0 CFG=1
M  V30 70 O 11.0988 9.3041 0.0 0
M  V30 71 N 11.0988 11.9017 0.0 0
M  V30 72 C -9.1388 8.0053 0.0 0 CFG=2
M  V30 73 N 10.3431 5.4195 0.0 0
M  V30 74 C 8.0997 4.1207 0.0 0
M  V30 75 C -9.8944 9.3159 0.0 0
M  V30 76 C -7.6511 8.0171 0.0 0 CFG=2
M  V30 77 C 11.087 4.1325 0.0 0
M  V30 78 C 8.8436 2.8337 0.0 0
M  V30 79 O -8.8672 10.4021 0.0 0
M  V30 80 N -11.4058 9.3277 0.0 0
M  V30 81 O -6.9072 9.3277 0.0 0
M  V30 82 C -6.9072 6.7301 0.0 0
M  V30 83 O 10.3313 2.8455 0.0 0
M  V30 84 C 12.5747 4.1443 0.0 0 CFG=1
M  V30 85 C 8.0879 1.5467 0.0 0
M  V30 86 C -12.1614 10.6383 0.0 0 CFG=2
M  V30 87 N 13.3185 5.4549 0.0 0
M  V30 88 C 13.3185 2.8573 0.0 0
M  V30 89 N 8.8318 0.2597 0.0 0
M  V30 90 C -11.4176 11.9489 0.0 0
M  V30 91 C -13.6728 10.6501 0.0 0
M  V30 92 O 14.8063 2.8691 0.0 0
M  V30 93 C 8.0761 -1.0272 0.0 0
M  V30 94 O -12.1732 13.2595 0.0 0
M  V30 95 N -9.9299 11.9607 0.0 0
M  V30 96 C -14.4284 9.3631 0.0 0
M  V30 97 C -14.4284 11.9607 0.0 0
M  V30 98 N 6.5648 -1.0154 0.0 0
M  V30 99 N 8.82 -2.3142 0.0 0
M  V30 100 C -9.186 13.2713 0.0 0 CFG=2
M  V30 101 C -7.6983 13.2831 0.0 0
M  V30 102 C -9.9417 14.5819 0.0 0
M  V30 103 O -7.2968 14.7354 0.0 0
M  V30 104 N -6.9544 11.9961 0.0 0
M  V30 105 C -9.1978 15.8925 0.0 0
M  V30 106 C -5.4667 12.0079 0.0 0 CFG=2
M  V30 107 C -9.6229 17.3448 0.0 0
M  V30 108 C -7.7573 16.2704 0.0 0
M  V30 109 C -4.7229 10.7209 0.0 0
M  V30 110 C -4.7229 13.3185 0.0 0
M  V30 111 O -5.4785 9.434 0.0 0
M  V30 112 N -3.2351 10.7328 0.0 0
M  V30 113 C -5.4785 14.6291 0.0 0
M  V30 114 C -2.4913 12.0434 0.0 0 CFG=2
M  V30 115 C -4.7347 15.9398 0.0 0
M  V30 116 C -3.2469 13.354 0.0 0
M  V30 117 C -1.0036 12.0552 0.0 0
M  V30 118 O -3.2942 15.5855 0.0 0
M  V30 119 O -5.7855 17.026 0.0 0
M  V30 120 O -2.5031 14.6646 0.0 0
M  V30 121 N -4.7583 13.3658 0.0 0
M  V30 122 C -5.5139 14.6764 0.0 0
M  V30 123 C -7.0253 14.6882 0.0 0
M  V30 124 O -8.0761 13.6255 0.0 0
M  V30 125 N -7.7809 15.9988 0.0 0
M  V30 126 C -9.2923 16.0106 0.0 0 CFG=2
M  V30 127 C -10.0479 17.3212 0.0 0
M  V30 128 C -10.0479 14.7236 0.0 0
M  V30 129 O -11.5475 17.1559 0.0 0
M  V30 130 N -9.3041 18.6318 0.0 0
M  V30 131 C -9.3041 13.4366 0.0 0
M  V30 132 C -10.0597 19.9424 0.0 0 CFG=2
M  V30 133 C -10.0597 12.1496 0.0 0
M  V30 134 C -9.3159 21.253 0.0 0
M  V30 135 C -11.5711 19.9542 0.0 0
M  V30 136 C -9.3159 10.8626 0.0 0
M  V30 137 O -10.225 22.4574 0.0 0
M  V30 138 N -7.8282 21.2648 0.0 0
M  V30 139 C -12.3267 18.6672 0.0 0
M  V30 140 N -9.7409 9.434 0.0 0
M  V30 141 C -7.0843 22.5754 0.0 0 CFG=2
M  V30 142 O -11.7482 17.2976 0.0 0
M  V30 143 N -13.8381 18.679 0.0 0
M  V30 144 C -5.5966 22.5872 0.0 0
M  V30 145 C -7.84 23.886 0.0 0
M  V30 146 O -4.8527 23.8979 0.0 0
M  V30 147 N -4.8527 21.3003 0.0 0
M  V30 148 C -9.3513 23.8979 0.0 0
M  V30 149 C -3.365 21.3121 0.0 0 CFG=2
M  V30 150 C -10.107 25.2085 0.0 0
M  V30 151 C -10.2605 22.7171 0.0 0
M  V30 152 C -2.6212 22.6227 0.0 0
M  V30 153 C -2.6212 20.0251 0.0 0
M  V30 154 O -1.1334 22.6345 0.0 0
M  V30 155 N -3.3768 23.9333 0.0 0
M  V30 156 C -3.3768 18.7381 0.0 0
M  V30 157 C -2.633 25.2439 0.0 0 CFG=2
M  V30 158 C -2.633 17.4511 0.0 0
M  V30 159 C -4.8882 18.7499 0.0 0
M  V30 160 C -1.1453 25.2557 0.0 0
M  V30 161 C -3.3886 26.5545 0.0 0 CFG=2
M  V30 162 C -3.3886 16.1641 0.0 0
M  V30 163 C -5.6438 17.4629 0.0 0
M  V30 164 O -0.4014 23.9687 0.0 0
M  V30 165 N -0.4014 26.5663 0.0 0
M  V30 166 O -4.9 26.5663 0.0 0
M  V30 167 C -2.6448 27.8651 0.0 0
M  V30 168 C -4.9 16.1759 0.0 0
M  V30 169 C 1.0862 26.5781 0.0 0 CFG=2
M  V30 170 O -5.6556 14.8889 0.0 0
M  V30 171 C 1.8301 25.2911 0.0 0
M  V30 172 C 1.8301 27.8887 0.0 0
M  V30 173 O 1.0744 24.0041 0.0 0
M  V30 174 O 3.3178 25.3029 0.0 0
M  V30 175 C 3.3178 27.9005 0.0 0
M  V30 176 C 4.0616 29.2111 0.0 0
M  V30 177 C 4.0616 26.6135 0.0 0
M  V30 178 C 5.5494 29.2229 0.0 0
M  V30 179 C 5.5494 26.6253 0.0 0
M  V30 180 C 6.2932 27.9359 0.0 0
M  V30 END ATOM
M  V30 BEGIN BOND
M  V30 1 1 1 2
M  V30 2 1 1 3
M  V30 3 1 2 4
M  V30 4 1 4 5
M  V30 5 1 5 6 CFG=1
M  V30 6 1 5 7
M  V30 7 1 6 8
M  V30 8 2 7 9
M  V30 9 1 7 10
M  V30 10 2 8 11
M  V30 11 1 8 12
M  V30 12 1 13 10 CFG=3
M  V30 13 1 12 14 CFG=3
M  V30 14 1 12 15
M  V30 15 1 13 16
M  V30 16 1 13 17
M  V30 17 1 14 18
M  V30 18 1 15 19
M  V30 19 2 16 20
M  V30 20 1 16 21
M  V30 21 2 18 22
M  V30 22 1 18 23
M  V30 23 1 19 24
M  V30 24 1 25 21 CFG=1
M  V30 25 1 23 26 CFG=1
M  V30 26 1 23 27
M  V30 27 2 24 28
M  V30 28 1 24 29
M  V30 29 1 25 30
M  V30 30 1 25 31
M  V30 31 1 26 32
M  V30 32 1 27 33
M  V30 33 2 30 34
M  V30 34 1 30 35
M  V30 35 1 31 36
M  V30 36 2 32 37
M  V30 37 1 32 38
M  V30 38 1 33 39
M  V30 39 1 40 35 CFG=1
M  V30 40 1 38 41 CFG=3
M  V30 41 1 38 42
M  V30 42 2 39 43
M  V30 43 1 39 44
M  V30 44 1 40 45
M  V30 45 1 40 46
M  V30 46 1 41 47
M  V30 47 1 42 48
M  V30 48 2 45 49
M  V30 49 1 45 50
M  V30 50 1 46 51
M  V30 51 2 47 52
M  V30 52 1 47 53
M  V30 53 1 54 50 CFG=1
M  V30 54 1 51 55
M  V30 55 2 51 56
M  V30 56 1 53 57 CFG=3
M  V30 57 1 53 58
M  V30 58 1 54 59
M  V30 59 1 54 60
M  V30 60 2 55 61
M  V30 61 1 56 62
M  V30 62 1 57 63
M  V30 63 1 58 64
M  V30 64 2 59 65
M  V30 65 1 59 66
M  V30 66 1 60 67
M  V30 67 2 63 68
M  V30 68 1 63 69
M  V30 69 2 64 70
M  V30 70 1 64 71
M  V30 71 1 72 66 CFG=3
M  V30 72 1 69 73 CFG=1
M  V30 73 1 69 74
M  V30 74 1 72 75
M  V30 75 1 72 76
M  V30 76 1 73 77
M  V30 77 1 74 78
M  V30 78 2 75 79
M  V30 79 1 75 80
M  V30 80 1 76 81 CFG=3
M  V30 81 1 76 82
M  V30 82 2 77 83
M  V30 83 1 77 84
M  V30 84 1 78 85
M  V30 85 1 86 80 CFG=1
M  V30 86 1 84 87 CFG=1
M  V30 87 1 84 88
M  V30 88 1 85 89
M  V30 89 1 86 90
M  V30 90 1 86 91
M  V30 91 1 88 92
M  V30 92 1 89 93
M  V30 93 2 90 94
M  V30 94 1 90 95
M  V30 95 1 91 96
M  V30 96 1 91 97
M  V30 97 2 93 98
M  V30 98 1 93 99
M  V30 99 1 100 95 CFG=1
M  V30 100 1 100 101
M  V30 101 1 100 102
M  V30 102 2 101 103
M  V30 103 1 101 104
M  V30 104 1 102 105
M  V30 105 1 106 104 CFG=1
M  V30 106 1 105 107
M  V30 107 1 105 108
M  V30 108 1 106 109
M  V30 109 1 106 110
M  V30 110 2 109 111
M  V30 111 1 109 112
M  V30 112 1 110 113
M  V30 113 1 114 112 CFG=3
M  V30 114 1 113 115
M  V30 115 1 114 116
M  V30 116 1 114 117
M  V30 117 2 115 118
M  V30 118 1 115 119
M  V30 119 2 116 120
M  V30 120 1 116 121
M  V30 121 1 121 122
M  V30 122 1 122 123
M  V30 123 2 123 124
M  V30 124 1 123 125
M  V30 125 1 126 125 CFG=1
M  V30 126 1 126 127
M  V30 127 1 126 128
M  V30 128 2 127 129
M  V30 129 1 127 130
M  V30 130 1 128 131
M  V30 131 1 132 130 CFG=1
M  V30 132 1 131 133
M  V30 133 1 132 134
M  V30 134 1 132 135
M  V30 135 1 133 136
M  V30 136 2 134 137
M  V30 137 1 134 138
M  V30 138 1 135 139
M  V30 139 1 136 140
M  V30 140 1 141 138 CFG=1
M  V30 141 2 139 142
M  V30 142 1 139 143
M  V30 143 1 141 144
M  V30 144 1 141 145
M  V30 145 2 144 146
M  V30 146 1 144 147
M  V30 147 1 145 148
M  V30 148 1 149 147 CFG=3
M  V30 149 1 148 150
M  V30 150 1 148 151
M  V30 151 1 149 152
M  V30 152 1 149 153
M  V30 153 2 152 154
M  V30 154 1 152 155
M  V30 155 1 153 156
M  V30 156 1 157 155 CFG=1
M  V30 157 2 156 158
M  V30 158 1 156 159
M  V30 159 1 157 160
M  V30 160 1 157 161
M  V30 161 1 158 162
M  V30 162 2 159 163
M  V30 163 2 160 164
M  V30 164 1 160 165
M  V30 165 1 161 166 CFG=3
M  V30 166 1 161 167
M  V30 167 2 162 168
M  V30 168 1 169 165 CFG=1
M  V30 169 1 168 170
M  V30 170 1 169 171
M  V30 171 1 169 172
M  V30 172 2 171 173
M  V30 173 1 171 174
M  V30 174 1 172 175
M  V30 175 2 175 176
M  V30 176 1 175 177
M  V30 177 1 176 178
M  V30 178 2 177 179
M  V30 179 2 178 180
M  V30 180 1 61 62
M  V30 181 1 163 168
M  V30 182 1 179 180
M  V30 END BOND
M  V30 BEGIN COLLECTION
M  V30 MDLV30/STEABS ATOMS=(24 5 12 13 23 25 38 40 53 54 69 72 76 84 86 100 106 114 126 132 141 149 157 161 169)
M  V30 END COLLECTION
M  V30 END CTAB
M  END
>  <PASS_MNA_COUNT>
925

>  <PASS_MNA_NEW_COUNT>
15

>  <PEPTIDE>
SRNSEQMASHSTVLEAGKNLYTF

>  <AA_MUTATION>
p.A1055T

>  <PASS_ACTIVITY_SPECTRUM>


$$$$
Compound 18
Actelion Java MolfileCreator 2.0

  0  0  0  0  0  0              0 V3000
M  V30 BEGIN CTAB
M  V30 COUNTS 157 159 0 0 0
M  V30 BEGIN ATOM
M  V30 1 S 0.0 0.0 0.0 0
M  V30 2 C 1.2099 -0.8778 0.0 0
M  V30 3 C 1.0438 -2.3605 0.0 0 CFG=2
M  V30 4 N -0.344 -2.9655 0.0 0
M  V30 5 C 2.2538 -3.2383 0.0 0
M  V30 6 C -1.5776 -2.064 0.0 0
M  V30 7 O 3.6179 -2.6096 0.0 0
M  V30 8 N 2.0877 -4.7211 0.0 0
M  V30 9 O -1.4353 -0.5575 0.0 0
M  V30 10 C -2.9655 -2.6689 0.0 0 CFG=1
M  V30 11 C 3.1909 -5.7175 0.0 0 CFG=2
M  V30 12 C 0.771 -5.4684 0.0 0
M  V30 13 N -3.1316 -4.1517 0.0 0
M  V30 14 C -4.1992 -1.7674 0.0 0 CFG=2
M  V30 15 C 4.6499 -5.3972 0.0 0
M  V30 16 C 2.5622 -7.0817 0.0 0
M  V30 17 C 1.0675 -6.9275 0.0 0
M  V30 18 C -4.0568 -0.2609 0.0 0
M  V30 19 C -5.587 -2.3724 0.0 0
M  V30 20 O 5.1007 -3.9501 0.0 0
M  V30 21 N 5.6463 -6.5004 0.0 0
M  V30 22 C -5.2905 0.6405 0.0 0
M  V30 23 C 7.1054 -6.1801 0.0 0 CFG=2
M  V30 24 C 8.1018 -7.2833 0.0 0
M  V30 25 C 7.5562 -4.733 0.0 0
M  V30 26 O 9.5609 -6.963 0.0 0
M  V30 27 N 7.6273 -8.7068 0.0 0
M  V30 28 C 8.6237 -9.81 0.0 0 CFG=2
M  V30 29 C 8.1493 -11.2334 0.0 0
M  V30 30 C 10.0828 -9.4897 0.0 0 CFG=2
M  V30 31 O 9.1457 -12.3366 0.0 0
M  V30 32 N 6.6665 -11.53 0.0 0
M  V30 33 O 11.0792 -10.5929 0.0 0
M  V30 34 C 10.5336 -8.0425 0.0 0
M  V30 35 C 6.192 -12.9534 0.0 0 CFG=2
M  V30 36 C 4.7092 -13.25 0.0 0
M  V30 37 C 7.1884 -14.0566 0.0 0
M  V30 38 O 4.2347 -14.6735 0.0 0
M  V30 39 N 3.6891 -12.1231 0.0 0
M  V30 40 C 2.2063 -12.4196 0.0 0
M  V30 41 C 1.1862 -11.2927 0.0 0
M  V30 42 O 1.6369 -9.8456 0.0 0
M  V30 43 N -0.2965 -11.5893 0.0 0
M  V30 44 C -1.3167 -10.4624 0.0 0 CFG=2
M  V30 45 C -2.7994 -10.7589 0.0 0
M  V30 46 C -0.8659 -9.0152 0.0 0
M  V30 47 O -3.8196 -9.632 0.0 0
M  V30 48 N -3.2739 -12.1824 0.0 0
M  V30 49 O 0.5931 -8.6949 0.0 0
M  V30 50 C -4.7567 -12.479 0.0 0
M  V30 51 C -5.2312 -13.9024 0.0 0
M  V30 52 O -4.2347 -15.0056 0.0 0
M  V30 53 N -6.7139 -14.199 0.0 0
M  V30 54 C -7.3426 -15.5631 0.0 0 CFG=2
M  V30 55 C -7.8408 -13.1788 0.0 0
M  V30 56 C -6.5953 -16.8561 0.0 0
M  V30 57 C -8.8491 -15.3971 0.0 0
M  V30 58 C -9.1575 -13.9261 0.0 0
M  V30 59 O -5.1007 -16.8442 0.0 0
M  V30 60 N -7.3545 -18.1491 0.0 0
M  V30 61 C -6.6072 -19.4421 0.0 0 CFG=2
M  V30 62 C -7.3664 -20.735 0.0 0
M  V30 63 C -5.1125 -19.4302 0.0 0
M  V30 64 O -6.619 -22.028 0.0 0
M  V30 65 N -8.8847 -20.7232 0.0 0
M  V30 66 C -9.6439 -22.0161 0.0 0 CFG=2
M  V30 67 C -11.1623 -22.0043 0.0 0
M  V30 68 C -8.8966 -23.3091 0.0 0 CFG=2
M  V30 69 O -11.9214 -23.2973 0.0 0
M  V30 70 N -11.9214 -20.6876 0.0 0
M  V30 71 O -9.6558 -24.6021 0.0 0
M  V30 72 C -7.4019 -23.2973 0.0 0
M  V30 73 C -13.4398 -20.6757 0.0 0 CFG=2
M  V30 74 C -14.199 -21.9687 0.0 0
M  V30 75 C -14.199 -19.359 0.0 0 CFG=2
M  V30 76 O -15.7173 -21.9568 0.0 0
M  V30 77 N -13.4517 -23.2617 0.0 0
M  V30 78 O -15.7173 -19.3472 0.0 0
M  V30 79 C -13.4517 -18.0423 0.0 0
M  V30 80 C -14.2108 -24.5546 0.0 0 CFG=2
M  V30 81 C -15.7292 -24.5428 0.0 0
M  V30 82 C -13.4635 -25.8476 0.0 0
M  V30 83 O -16.4884 -25.8358 0.0 0
M  V30 84 N -16.4884 -23.2261 0.0 0
M  V30 85 C -11.9689 -25.8358 0.0 0
M  V30 86 C -18.0067 -23.2142 0.0 0 CFG=2
M  V30 87 C -11.2216 -27.1287 0.0 0
M  V30 88 C -18.7659 -24.5072 0.0 0
M  V30 89 C -18.7659 -21.8975 0.0 0
M  V30 90 O -11.9807 -28.4217 0.0 0
M  V30 91 N -9.7269 -27.1169 0.0 0
M  V30 92 O -20.2843 -24.4953 0.0 0
M  V30 93 N -18.0186 -25.8002 0.0 0
M  V30 94 C -18.0186 -20.5808 0.0 0
M  V30 95 C -18.7778 -27.0932 0.0 0 CFG=2
M  V30 96 O -16.524 -20.569 0.0 0
M  V30 97 O -18.7778 -19.2641 0.0 0
M  V30 98 C -20.2961 -27.0813 0.0 0
M  V30 99 C -18.0305 -28.3861 0.0 0
M  V30 100 O -21.0553 -28.3743 0.0 0
M  V30 101 N -21.0553 -25.7646 0.0 0
M  V30 102 C -16.5358 -28.3743 0.0 0
M  V30 103 C -22.5737 -25.7527 0.0 0 CFG=2
M  V30 104 C -15.7885 -29.6672 0.0 0
M  V30 105 C -15.7885 -27.0576 0.0 0
M  V30 106 C -23.3328 -27.0457 0.0 0
M  V30 107 C -23.3328 -24.436 0.0 0
M  V30 108 C -14.2939 -29.6554 0.0 0
M  V30 109 C -14.2939 -27.0457 0.0 0
M  V30 110 O -22.5855 -28.3387 0.0 0
M  V30 111 N -24.8512 -27.0338 0.0 0
M  V30 112 O -24.8512 -24.4242 0.0 0
M  V30 113 C -13.5466 -28.3387 0.0 0
M  V30 114 C -25.6104 -28.3268 0.0 0 CFG=2
M  V30 115 C -24.8631 -29.6198 0.0 0
M  V30 116 C -27.1287 -28.315 0.0 0
M  V30 117 O -23.3684 -29.6079 0.0 0
M  V30 118 N -25.6222 -30.9128 0.0 0
M  V30 119 C -27.8879 -29.6079 0.0 0
M  V30 120 C -24.8749 -32.2058 0.0 0 CFG=2
M  V30 121 C -29.4063 -29.5961 0.0 0
M  V30 122 C -23.3803 -32.1939 0.0 0
M  V30 123 C -25.6341 -33.4987 0.0 0
M  V30 124 C -30.1655 -30.889 0.0 0
M  V30 125 O -22.633 -30.8772 0.0 0
M  V30 126 N -22.633 -33.4869 0.0 0
M  V30 127 C -24.8868 -34.7917 0.0 0
M  V30 128 N -31.6838 -30.8772 0.0 0
M  V30 129 C -21.1383 -33.475 0.0 0 CFG=2
M  V30 130 C -25.646 -36.0847 0.0 0
M  V30 131 C -23.3922 -34.7798 0.0 0
M  V30 132 C -20.391 -32.1583 0.0 0
M  V30 133 C -20.391 -34.768 0.0 0
M  V30 134 O -21.1502 -30.8416 0.0 0
M  V30 135 N -18.8964 -32.1464 0.0 0
M  V30 136 C -21.1502 -36.061 0.0 0
M  V30 137 C -18.1491 -33.4394 0.0 0 CFG=2
M  V30 138 C -20.4029 -37.3539 0.0 0
M  V30 139 C -22.6686 -36.0491 0.0 0
M  V30 140 C -16.6544 -33.4276 0.0 0
M  V30 141 C -18.9083 -34.7324 0.0 0
M  V30 142 O -15.9071 -32.1109 0.0 0
M  V30 143 N -15.9071 -34.7205 0.0 0
M  V30 144 O -19.6912 -34.9103 0.0 0
M  V30 145 C -14.4125 -34.7087 0.0 0 CFG=2
M  V30 146 C -13.6652 -33.392 0.0 0
M  V30 147 C -13.6652 -36.0016 0.0 0
M  V30 148 O -14.4244 -32.0753 0.0 0
M  V30 149 N -12.1705 -33.3801 0.0 0
M  V30 150 O -12.1705 -35.9898 0.0 0
M  V30 151 C -11.4232 -32.0634 0.0 0 CFG=2
M  V30 152 C -12.1824 -30.7467 0.0 0
M  V30 153 C -9.9286 -32.0515 0.0 0
M  V30 154 O -13.7008 -30.7348 0.0 0
M  V30 155 O -11.4351 -29.43 0.0 0
M  V30 156 C -9.1813 -30.7348 0.0 0
M  V30 157 C -9.1813 -33.3445 0.0 0
M  V30 END ATOM
M  V30 BEGIN BOND
M  V30 1 1 1 2
M  V30 2 1 2 3
M  V30 3 1 3 4 CFG=1
M  V30 4 1 3 5
M  V30 5 1 4 6
M  V30 6 2 5 7
M  V30 7 1 5 8
M  V30 8 2 6 9
M  V30 9 1 6 10
M  V30 10 1 8 11
M  V30 11 1 8 12
M  V30 12 1 10 13 CFG=1
M  V30 13 1 10 14
M  V30 14 1 11 15 CFG=3
M  V30 15 1 11 16
M  V30 16 1 12 17
M  V30 17 1 14 18
M  V30 18 1 14 19 CFG=1
M  V30 19 2 15 20
M  V30 20 1 15 21
M  V30 21 1 18 22
M  V30 22 1 23 21 CFG=1
M  V30 23 1 23 24
M  V30 24 1 23 25
M  V30 25 2 24 26
M  V30 26 1 24 27
M  V30 27 1 28 27 CFG=1
M  V30 28 1 28 29
M  V30 29 1 28 30
M  V30 30 2 29 31
M  V30 31 1 29 32
M  V30 32 1 30 33 CFG=1
M  V30 33 1 30 34
M  V30 34 1 35 32 CFG=1
M  V30 35 1 35 36
M  V30 36 1 35 37
M  V30 37 2 36 38
M  V30 38 1 36 39
M  V30 39 1 39 40
M  V30 40 1 40 41
M  V30 41 2 41 42
M  V30 42 1 41 43
M  V30 43 1 44 43 CFG=3
M  V30 44 1 44 45
M  V30 45 1 44 46
M  V30 46 2 45 47
M  V30 47 1 45 48
M  V30 48 1 46 49
M  V30 49 1 48 50
M  V30 50 1 50 51
M  V30 51 2 51 52
M  V30 52 1 51 53
M  V30 53 1 53 54
M  V30 54 1 53 55
M  V30 55 1 54 56 CFG=3
M  V30 56 1 54 57
M  V30 57 1 55 58
M  V30 58 2 56 59
M  V30 59 1 56 60
M  V30 60 1 61 60 CFG=1
M  V30 61 1 61 62
M  V30 62 1 61 63
M  V30 63 2 62 64
M  V30 64 1 62 65
M  V30 65 1 66 65 CFG=1
M  V30 66 1 66 67
M  V30 67 1 66 68
M  V30 68 2 67 69
M  V30 69 1 67 70
M  V30 70 1 68 71 CFG=1
M  V30 71 1 68 72
M  V30 72 1 73 70 CFG=3
M  V30 73 1 73 74
M  V30 74 1 73 75
M  V30 75 2 74 76
M  V30 76 1 74 77
M  V30 77 1 75 78 CFG=3
M  V30 78 1 75 79
M  V30 79 1 80 77 CFG=1
M  V30 80 1 80 81
M  V30 81 1 80 82
M  V30 82 2 81 83
M  V30 83 1 81 84
M  V30 84 1 82 85
M  V30 85 1 86 84 CFG=3
M  V30 86 1 85 87
M  V30 87 1 86 88
M  V30 88 1 86 89
M  V30 89 2 87 90
M  V30 90 1 87 91
M  V30 91 2 88 92
M  V30 92 1 88 93
M  V30 93 1 89 94
M  V30 94 1 95 93 CFG=1
M  V30 95 2 94 96
M  V30 96 1 94 97
M  V30 97 1 95 98
M  V30 98 1 95 99
M  V30 99 2 98 100
M  V30 100 1 98 101
M  V30 101 1 99 102
M  V30 102 1 103 101 CFG=3
M  V30 103 2 102 104
M  V30 104 1 102 105
M  V30 105 1 103 106
M  V30 106 1 103 107
M  V30 107 1 104 108
M  V30 108 2 105 109
M  V30 109 2 106 110
M  V30 110 1 106 111
M  V30 111 1 107 112
M  V30 112 2 108 113
M  V30 113 1 114 111 CFG=3
M  V30 114 1 114 115
M  V30 115 1 114 116
M  V30 116 2 115 117
M  V30 117 1 115 118
M  V30 118 1 116 119
M  V30 119 1 120 118 CFG=3
M  V30 120 1 119 121
M  V30 121 1 120 122
M  V30 122 1 120 123
M  V30 123 1 121 124
M  V30 124 2 122 125
M  V30 125 1 122 126
M  V30 126 1 123 127
M  V30 127 1 124 128
M  V30 128 1 129 126 CFG=3
M  V30 129 1 127 130
M  V30 130 1 127 131
M  V30 131 1 129 132
M  V30 132 1 129 133
M  V30 133 2 132 134
M  V30 134 1 132 135
M  V30 135 1 133 136
M  V30 136 1 137 135 CFG=3
M  V30 137 1 136 138
M  V30 138 1 136 139
M  V30 139 1 137 140
M  V30 140 1 137 141
M  V30 141 2 140 142
M  V30 142 1 140 143
M  V30 143 1 141 144
M  V30 144 1 145 143 CFG=3
M  V30 145 1 145 146
M  V30 146 1 145 147
M  V30 147 2 146 148
M  V30 148 1 146 149
M  V30 149 1 147 150
M  V30 150 1 151 149 CFG=3
M  V30 151 1 151 152
M  V30 152 1 151 153
M  V30 153 2 152 154
M  V30 154 1 152 155
M  V30 155 1 153 156
M  V30 156 1 153 157
M  V30 157 1 16 17
M  V30 158 1 57 58
M  V30 159 1 109 113
M  V30 END BOND
M  V30 BEGIN COLLECTION
M  V30 MDLV30/STEABS ATOMS=(25 3 10 11 14 23 28 30 35 44 54 61 66 68 73 75 80 86 95 103 114 120 129 137 145 151)
M  V30 END COLLECTION
M  V30 END CTAB
M  END
>  <PASS_MNA_COUNT>
819

>  <PASS_MNA_NEW_COUNT>
14

>  <PEPTIDE>
ICPATAGSGPATTQDFSKLLSSV

>  <AA_MUTATION>
p.A1110T

>  <PASS_ACTIVITY_SPECTRUM>


$$$$
Compound 19
Actelion Java MolfileCreator 2.0

  0  0  0  0  0  0              0 V3000
M  V30 BEGIN CTAB
M  V30 COUNTS 188 191 0 0 0
M  V30 BEGIN ATOM
M  V30 1 O 0.0 0.0 0.0 0
M  V30 2 C 0.8901 -1.1868 0.0 0
M  V30 3 O 2.3736 -1.3529 0.0 0
M  V30 4 C 0.1305 -2.4804 0.0 0 CFG=1
M  V30 5 N -1.3885 -2.4686 0.0 0
M  V30 6 C 0.8782 -3.7741 0.0 0
M  V30 7 C -2.1481 -1.1512 0.0 0
M  V30 8 O 2.3736 -3.7622 0.0 0
M  V30 9 O -1.258 0.0593 0.0 0
M  V30 10 C -3.6673 -1.1393 0.0 0 CFG=1
M  V30 11 N -4.4268 -2.433 0.0 0
M  V30 12 C -4.4268 0.178 0.0 0
M  V30 13 C -3.6791 -3.7266 0.0 0
M  V30 14 C -3.6791 1.4954 0.0 0
M  V30 15 O -2.2312 -3.3468 0.0 0
M  V30 16 C -4.4387 -5.0202 0.0 0 CFG=1
M  V30 17 C -4.4387 2.8127 0.0 0
M  V30 18 N -3.691 -6.3139 0.0 0
M  V30 19 C -5.9578 -5.0084 0.0 0
M  V30 20 O -5.9578 2.8246 0.0 0
M  V30 21 O -3.8571 4.2132 0.0 0
M  V30 22 C -2.1956 -6.302 0.0 0
M  V30 23 O -6.7174 -3.691 0.0 0
M  V30 24 O -1.7921 -4.8422 0.0 0
M  V30 25 C -1.4479 -7.5957 0.0 0 CFG=1
M  V30 26 N -2.2075 -8.8893 0.0 0
M  V30 27 C 0.0474 -7.5838 0.0 0
M  V30 28 C -3.7266 -8.8774 0.0 0
M  V30 29 O 0.4509 -6.124 0.0 0
M  V30 30 O -4.6405 -7.6669 0.0 0
M  V30 31 C -4.4862 -10.1711 0.0 0 CFG=1
M  V30 32 N -3.7385 -11.4647 0.0 0
M  V30 33 C -6.0053 -10.1592 0.0 0
M  V30 34 C -2.2431 -11.4529 0.0 0
M  V30 35 C -6.7649 -8.8418 0.0 0
M  V30 36 C -6.7649 -11.4529 0.0 0
M  V30 37 O -1.4954 -10.1355 0.0 0
M  V30 38 C -1.4954 -12.7465 0.0 0 CFG=1
M  V30 39 N 0.0 -12.7346 0.0 0
M  V30 40 C -2.2549 -14.0401 0.0 0
M  V30 41 C 0.7477 -11.4172 0.0 0
M  V30 42 C -3.7741 -14.0283 0.0 0
M  V30 43 O -0.1661 -10.2067 0.0 0
M  V30 44 C 2.2431 -11.4054 0.0 0 CFG=1
M  V30 45 C -4.5336 -12.7109 0.0 0
M  V30 46 C -4.5336 -15.3219 0.0 0
M  V30 47 N 2.9908 -10.088 0.0 0
M  V30 48 C 2.9908 -12.699 0.0 0
M  V30 49 C -6.0528 -12.699 0.0 0
M  V30 50 C -6.0528 -15.31 0.0 0
M  V30 51 C 2.2312 -8.7706 0.0 0
M  V30 52 C 2.2312 -13.9927 0.0 0
M  V30 53 C -6.8124 -13.9927 0.0 0
M  V30 54 O 0.7595 -9.1267 0.0 0
M  V30 55 C 2.9789 -7.4532 0.0 0 CFG=1
M  V30 56 C 2.9789 -15.2863 0.0 0
M  V30 57 C 0.712 -13.9808 0.0 0
M  V30 58 O -8.3315 -13.9808 0.0 0
M  V30 59 N 2.2193 -6.1359 0.0 0
M  V30 60 C 4.4743 -7.4414 0.0 0
M  V30 61 C 0.7002 -6.124 0.0 0
M  V30 62 C 5.222 -8.735 0.0 0
M  V30 63 O 0.0949 -7.5007 0.0 0
M  V30 64 C -0.0593 -4.8066 0.0 0
M  V30 65 C 6.7174 -8.7231 0.0 0
M  V30 66 N -1.5784 -4.7947 0.0 0
M  V30 67 C 7.4651 -10.0168 0.0 0
M  V30 68 C -2.338 -3.4774 0.0 0
M  V30 69 N 8.9605 -10.0049 0.0 0
M  V30 70 O -1.3055 -2.3855 0.0 0
M  V30 71 C -3.8571 -3.4655 0.0 0 CFG=1
M  V30 72 N -4.6167 -2.1481 0.0 0
M  V30 73 C -4.6167 -4.7591 0.0 0
M  V30 74 C -3.869 -0.8307 0.0 0
M  V30 75 C -3.869 -6.0528 0.0 0
M  V30 76 O -2.4211 -1.1868 0.0 0
M  V30 77 C -4.6286 0.4866 0.0 0 CFG=1
M  V30 78 O -2.4211 -5.673 0.0 0
M  V30 79 O -4.7829 -7.2396 0.0 0
M  V30 80 N -3.8809 1.8039 0.0 0
M  V30 81 C -6.1477 0.4984 0.0 0
M  V30 82 C -2.3855 1.8158 0.0 0
M  V30 83 O -6.9073 -0.7951 0.0 0
M  V30 84 O -1.4954 0.629 0.0 0
M  V30 85 C -1.6378 3.1332 0.0 0 CFG=1
M  V30 86 N -0.1424 3.145 0.0 0
M  V30 87 C -2.3973 4.4506 0.0 0
M  V30 88 C 0.6052 1.8514 0.0 0
M  V30 89 C -3.9046 4.6405 0.0 0
M  V30 90 C -1.6496 5.7679 0.0 0
M  V30 91 O -0.3085 0.6646 0.0 0
M  V30 92 C 2.1006 1.8633 0.0 0 CFG=1
M  V30 93 N 2.8483 3.1807 0.0 0
M  V30 94 C 2.8483 0.5696 0.0 0 CFG=2
M  V30 95 C 2.0888 4.498 0.0 0
M  V30 96 O 3.6079 0.3916 0.0 0
M  V30 97 C 2.2431 -0.807 0.0 0
M  V30 98 O 0.5696 4.5099 0.0 0
M  V30 99 C 2.8365 5.8154 0.0 0 CFG=1
M  V30 100 N 4.3319 5.8273 0.0 0
M  V30 101 C 2.0769 7.1328 0.0 0
M  V30 102 C 5.0796 7.1447 0.0 0
M  V30 103 C 0.5578 7.1447 0.0 0
M  V30 104 O 6.575 7.1565 0.0 0
M  V30 105 C 4.32 8.462 0.0 0 CFG=1
M  V30 106 O -0.2017 5.851 0.0 0
M  V30 107 N -0.2017 8.462 0.0 0
M  V30 108 N 5.0677 9.7794 0.0 0
M  V30 109 C 2.8009 8.4739 0.0 0 CFG=2
M  V30 110 C 6.5631 9.7913 0.0 0
M  V30 111 C 2.0413 9.7913 0.0 0
M  V30 112 C 2.2312 7.9042 0.0 0
M  V30 113 O 7.3108 8.4976 0.0 0
M  V30 114 C 7.3108 11.1087 0.0 0 CFG=1
M  V30 115 C 0.5222 9.8032 0.0 0
M  V30 116 N 8.8062 11.1205 0.0 0
M  V30 117 C 6.5512 12.4261 0.0 0
M  V30 118 C 9.5539 9.8269 0.0 0
M  V30 119 C 5.0321 12.4379 0.0 0
M  V30 120 O 8.7944 8.5333 0.0 0
M  V30 121 C 11.0493 9.8388 0.0 0 CFG=1
M  V30 122 C 4.2725 13.7553 0.0 0
M  V30 123 N 11.797 8.5451 0.0 0
M  V30 124 C 11.797 11.1561 0.0 0
M  V30 125 N 2.7534 13.7672 0.0 0
M  V30 126 C 11.0375 7.2515 0.0 0
M  V30 127 C 11.0375 12.4735 0.0 0
M  V30 128 C 1.9938 15.0846 0.0 0
M  V30 129 O 9.5183 7.2633 0.0 0
M  V30 130 C 11.7852 5.9578 0.0 0 CFG=1
M  V30 131 C 11.7852 13.7909 0.0 0
M  V30 132 C 9.5183 12.4854 0.0 0
M  V30 133 N 2.7415 16.4019 0.0 0
M  V30 134 N 0.4747 15.0964 0.0 0
M  V30 135 N 11.0256 4.6642 0.0 0
M  V30 136 C 13.2806 5.9697 0.0 0
M  V30 137 C 11.0256 15.1083 0.0 0
M  V30 138 C 8.7588 13.8028 0.0 0
M  V30 139 C 9.5065 4.6761 0.0 0
M  V30 140 C 14.0283 7.2871 0.0 0
M  V30 141 C 9.5065 15.1202 0.0 0
M  V30 142 O 8.7469 5.9934 0.0 0
M  V30 143 C 8.7469 3.3824 0.0 0 CFG=1
M  V30 144 N 13.3993 8.6757 0.0 0
M  V30 145 C 15.5118 7.4532 0.0 0
M  V30 146 O 8.7469 16.4375 0.0 0
M  V30 147 N 9.4946 2.0888 0.0 0
M  V30 148 C 7.2277 3.3943 0.0 0
M  V30 149 C 14.503 9.6963 0.0 0
M  V30 150 N 15.8085 8.9368 0.0 0
M  V30 151 C 10.99 2.1006 0.0 0
M  V30 152 C 6.4682 2.1006 0.0 0
M  V30 153 O 11.7377 3.418 0.0 0
M  V30 154 C 11.7377 0.807 0.0 0 CFG=1
M  V30 155 C 4.949 2.1125 0.0 0
M  V30 156 C 7.2159 0.807 0.0 0
M  V30 157 N 10.9781 -0.4866 0.0 0
M  V30 158 C 13.2331 0.8189 0.0 0
M  V30 159 C 4.1895 0.8189 0.0 0
M  V30 160 C 6.4563 -0.4866 0.0 0
M  V30 161 C 11.7258 -1.7802 0.0 0
M  V30 162 C 13.9808 -0.4747 0.0 0
M  V30 163 C 13.9808 2.1362 0.0 0
M  V30 164 C 4.9372 -0.4747 0.0 0
M  V30 165 O 13.2212 -1.7683 0.0 0
M  V30 166 C 10.9663 -3.0738 0.0 0 CFG=1
M  V30 167 O 4.1776 -1.7683 0.0 0
M  V30 168 N 9.4471 -3.062 0.0 0
M  V30 169 C 11.714 -4.3675 0.0 0
M  V30 170 C 8.6875 -4.3556 0.0 0
M  V30 171 C 10.9544 -5.6611 0.0 0
M  V30 172 O 9.4352 -5.6493 0.0 0
M  V30 173 C 7.1684 -4.3437 0.0 0
M  V30 174 C 11.7021 -6.9548 0.0 0
M  V30 175 N 6.4088 -5.6374 0.0 0
M  V30 176 N 10.9425 -8.2484 0.0 0
M  V30 177 C 4.8897 -5.6255 0.0 0
M  V30 178 C 11.6902 -9.5421 0.0 0
M  V30 179 O 4.1301 -4.3081 0.0 0
M  V30 180 C 4.1301 -6.9192 0.0 0 CFG=1
M  V30 181 N 13.1856 -9.5302 0.0 0
M  V30 182 N 10.9306 -10.8357 0.0 0
M  V30 183 N 4.5336 -8.3552 0.0 0
M  V30 184 C 2.611 -6.9073 0.0 0
M  V30 185 C 1.8514 -8.2009 0.0 0
M  V30 186 C 0.3323 -8.1891 0.0 0
M  V30 187 O -0.2729 -6.7886 0.0 0
M  V30 188 O -0.5815 -9.3759 0.0 0
M  V30 END ATOM
M  V30 BEGIN BOND
M  V30 1 2 1 2
M  V30 2 1 2 3
M  V30 3 1 2 4
M  V30 4 1 4 5 CFG=3
M  V30 5 1 4 6
M  V30 6 1 5 7
M  V30 7 1 6 8
M  V30 8 2 7 9
M  V30 9 1 7 10
M  V30 10 1 10 11 CFG=1
M  V30 11 1 10 12
M  V30 12 1 11 13
M  V30 13 1 12 14
M  V30 14 2 13 15
M  V30 15 1 13 16
M  V30 16 1 14 17
M  V30 17 1 16 18 CFG=1
M  V30 18 1 16 19
M  V30 19 2 17 20
M  V30 20 1 17 21
M  V30 21 1 18 22
M  V30 22 1 19 23
M  V30 23 2 22 24
M  V30 24 1 22 25
M  V30 25 1 25 26 CFG=3
M  V30 26 1 25 27
M  V30 27 1 26 28
M  V30 28 1 27 29
M  V30 29 2 28 30
M  V30 30 1 28 31
M  V30 31 1 31 32 CFG=1
M  V30 32 1 31 33
M  V30 33 1 32 34
M  V30 34 1 33 35
M  V30 35 1 33 36
M  V30 36 2 34 37
M  V30 37 1 34 38
M  V30 38 1 38 39 CFG=1
M  V30 39 1 38 40
M  V30 40 1 39 41
M  V30 41 1 40 42
M  V30 42 2 41 43
M  V30 43 1 41 44
M  V30 44 2 42 45
M  V30 45 1 42 46
M  V30 46 1 44 47 CFG=1
M  V30 47 1 44 48
M  V30 48 1 45 49
M  V30 49 2 46 50
M  V30 50 1 47 51
M  V30 51 1 48 52
M  V30 52 2 49 53
M  V30 53 2 51 54
M  V30 54 1 51 55
M  V30 55 1 52 56
M  V30 56 1 52 57
M  V30 57 1 53 58
M  V30 58 1 55 59 CFG=1
M  V30 59 1 55 60
M  V30 60 1 59 61
M  V30 61 1 60 62
M  V30 62 2 61 63
M  V30 63 1 61 64
M  V30 64 1 62 65
M  V30 65 1 64 66
M  V30 66 1 65 67
M  V30 67 1 66 68
M  V30 68 1 67 69
M  V30 69 2 68 70
M  V30 70 1 68 71
M  V30 71 1 71 72 CFG=3
M  V30 72 1 71 73
M  V30 73 1 72 74
M  V30 74 1 73 75
M  V30 75 2 74 76
M  V30 76 1 74 77
M  V30 77 2 75 78
M  V30 78 1 75 79
M  V30 79 1 77 80 CFG=3
M  V30 80 1 77 81
M  V30 81 1 80 82
M  V30 82 1 81 83
M  V30 83 2 82 84
M  V30 84 1 82 85
M  V30 85 1 85 86 CFG=3
M  V30 86 1 85 87
M  V30 87 1 86 88
M  V30 88 1 87 89
M  V30 89 1 87 90
M  V30 90 2 88 91
M  V30 91 1 88 92
M  V30 92 1 92 93 CFG=1
M  V30 93 1 92 94
M  V30 94 1 93 95
M  V30 95 1 94 96 CFG=3
M  V30 96 1 94 97
M  V30 97 2 95 98
M  V30 98 1 95 99
M  V30 99 1 99 100 CFG=3
M  V30 100 1 99 101
M  V30 101 1 100 102
M  V30 102 1 101 103
M  V30 103 2 102 104
M  V30 104 1 102 105
M  V30 105 2 103 106
M  V30 106 1 103 107
M  V30 107 1 105 108 CFG=3
M  V30 108 1 105 109
M  V30 109 1 108 110
M  V30 110 1 109 111
M  V30 111 1 109 112 CFG=1
M  V30 112 2 110 113
M  V30 113 1 110 114
M  V30 114 1 111 115
M  V30 115 1 114 116 CFG=3
M  V30 116 1 114 117
M  V30 117 1 116 118
M  V30 118 1 117 119
M  V30 119 2 118 120
M  V30 120 1 118 121
M  V30 121 1 119 122
M  V30 122 1 121 123 CFG=3
M  V30 123 1 121 124
M  V30 124 1 122 125
M  V30 125 1 123 126
M  V30 126 1 124 127
M  V30 127 1 125 128
M  V30 128 2 126 129
M  V30 129 1 126 130
M  V30 130 2 127 131
M  V30 131 1 127 132
M  V30 132 2 128 133
M  V30 133 1 128 134
M  V30 134 1 130 135 CFG=3
M  V30 135 1 130 136
M  V30 136 1 131 137
M  V30 137 2 132 138
M  V30 138 1 135 139
M  V30 139 1 136 140
M  V30 140 2 137 141
M  V30 141 2 139 142
M  V30 142 1 139 143
M  V30 143 1 140 144
M  V30 144 2 140 145
M  V30 145 1 141 146
M  V30 146 1 143 147 CFG=1
M  V30 147 1 143 148
M  V30 148 2 144 149
M  V30 149 1 145 150
M  V30 150 1 147 151
M  V30 151 1 148 152
M  V30 152 2 151 153
M  V30 153 1 151 154
M  V30 154 2 152 155
M  V30 155 1 152 156
M  V30 156 1 154 157 CFG=3
M  V30 157 1 154 158
M  V30 158 1 155 159
M  V30 159 2 156 160
M  V30 160 1 157 161
M  V30 161 1 158 162
M  V30 162 1 158 163
M  V30 163 2 159 164
M  V30 164 2 161 165
M  V30 165 1 161 166
M  V30 166 1 164 167
M  V30 167 1 166 168 CFG=3
M  V30 168 1 166 169
M  V30 169 1 168 170
M  V30 170 1 169 171
M  V30 171 2 170 172
M  V30 172 1 170 173
M  V30 173 1 171 174
M  V30 174 1 173 175
M  V30 175 1 174 176
M  V30 176 1 175 177
M  V30 177 1 176 178
M  V30 178 2 177 179
M  V30 179 1 177 180
M  V30 180 2 178 181
M  V30 181 1 178 182
M  V30 182 1 180 183 CFG=1
M  V30 183 1 180 184
M  V30 184 1 184 185
M  V30 185 1 185 186
M  V30 186 2 186 187
M  V30 187 1 186 188
M  V30 188 1 50 53
M  V30 189 1 138 141
M  V30 190 1 149 150
M  V30 191 1 160 164
M  V30 END BOND
M  V30 BEGIN COLLECTION
M  V30 MDLV30/STEABS ATOMS=(23 4 10 16 25 31 38 44 55 71 77 85 92 94 99 105 109 114 121 130 143 154 166 180)
M  V30 END COLLECTION
M  V30 END CTAB
M  END
>  <PASS_MNA_COUNT>
871

>  <PASS_MNA_NEW_COUNT>
22

>  <PEPTIDE>
EGRVYHYRINTVSDGKLYVSSES

>  <AA_MUTATION>
p.A179V

>  <PASS_ACTIVITY_SPECTRUM>


$$$$
Compound 20
Actelion Java MolfileCreator 2.0

  0  0  0  0  0  0              0 V3000
M  V30 BEGIN CTAB
M  V30 COUNTS 167 167 0 0 0
M  V30 BEGIN ATOM
M  V30 1 S 0.0 0.0 0.0 0
M  V30 2 C 0.7491 -1.2961 0.0 0
M  V30 3 C 2.2474 -1.2842 0.0 0 CFG=2
M  V30 4 N 2.9966 0.0356 0.0 0
M  V30 5 C 2.9966 -2.5804 0.0 0
M  V30 6 C 2.2355 1.3556 0.0 0
M  V30 7 O 4.4949 -2.5685 0.0 0
M  V30 8 N 2.2355 -3.8765 0.0 0
M  V30 9 O 0.7134 1.3675 0.0 0
M  V30 10 C 2.9847 2.6755 0.0 0 CFG=1
M  V30 11 C 2.9847 -5.1727 0.0 0 CFG=2
M  V30 12 N 2.2236 3.9954 0.0 0
M  V30 13 C 4.483 2.6874 0.0 0
M  V30 14 C 4.483 -5.1608 0.0 0
M  V30 15 C 2.2236 -6.4688 0.0 0
M  V30 16 C 0.7015 4.0073 0.0 0
M  V30 17 O 5.2321 1.3912 0.0 0
M  V30 18 O 5.2321 -6.4569 0.0 0
M  V30 19 N 5.2321 -3.8408 0.0 0
M  V30 20 C 0.7015 -6.4569 0.0 0
M  V30 21 O -0.0594 2.7112 0.0 0
M  V30 22 C -0.0594 5.3273 0.0 0 CFG=1
M  V30 23 C 6.7304 -3.829 0.0 0 CFG=2
M  V30 24 C -0.0594 -5.137 0.0 0
M  V30 25 C -0.0594 -7.7531 0.0 0
M  V30 26 N 0.6896 6.6472 0.0 0
M  V30 27 C -1.5815 5.3392 0.0 0
M  V30 28 C 7.4796 -5.1251 0.0 0
M  V30 29 C 7.4796 -2.509 0.0 0
M  V30 30 C -1.5815 -5.1251 0.0 0
M  V30 31 C -1.5815 -7.7412 0.0 0
M  V30 32 C -0.0713 7.9671 0.0 0
M  V30 33 O -2.3425 6.6591 0.0 0
M  V30 34 O 6.7185 -6.4213 0.0 0
M  V30 35 N 8.9779 -5.1132 0.0 0
M  V30 36 C 8.9779 -2.4971 0.0 0
M  V30 37 C -2.3425 -6.4213 0.0 0
M  V30 38 O -1.5934 7.979 0.0 0
M  V30 39 C 0.6778 9.2871 0.0 0 CFG=1
M  V30 40 C 9.7271 -6.4094 0.0 0 CFG=2
M  V30 41 C 9.7271 -1.1772 0.0 0
M  V30 42 C 9.7271 -3.7933 0.0 0
M  V30 43 O -3.8646 -6.4094 0.0 0
M  V30 44 N 2.1761 9.299 0.0 0
M  V30 45 C -0.0832 10.607 0.0 0
M  V30 46 C 8.966 -7.7055 0.0 0
M  V30 47 C 11.2254 -6.3975 0.0 0
M  V30 48 C 2.9252 10.6189 0.0 0
M  V30 49 O 0.6659 11.9269 0.0 0
M  V30 50 O 7.4439 -7.6936 0.0 0
M  V30 51 N 9.7152 -9.0017 0.0 0
M  V30 52 C 11.9745 -7.6936 0.0 0
M  V30 53 O 2.1642 11.9388 0.0 0
M  V30 54 C 4.4235 10.6308 0.0 0 CFG=1
M  V30 55 C 8.9541 -10.2978 0.0 0 CFG=2
M  V30 56 C 13.4728 -7.6817 0.0 0
M  V30 57 N 5.1727 9.3346 0.0 0
M  V30 58 C 5.1727 11.9507 0.0 0
M  V30 59 C 7.432 -10.2859 0.0 0
M  V30 60 C 9.7033 -11.594 0.0 0
M  V30 61 O 14.222 -6.3618 0.0 0
M  V30 62 O 14.222 -8.9779 0.0 0
M  V30 63 C 4.4116 8.0385 0.0 0
M  V30 64 O 6.671 11.9626 0.0 0
M  V30 65 O 6.671 -8.966 0.0 0
M  V30 66 N 6.671 -11.5821 0.0 0
M  V30 67 C 8.9422 -12.8901 0.0 0
M  V30 68 O 2.8895 8.0504 0.0 0
M  V30 69 C 5.1608 6.7423 0.0 0 CFG=1
M  V30 70 C 5.1489 -11.5702 0.0 0 CFG=2
M  V30 71 C 9.6914 -14.1863 0.0 0
M  V30 72 N 6.6591 6.7542 0.0 0
M  V30 73 C 4.3997 5.4462 0.0 0
M  V30 74 C 4.3878 -10.2503 0.0 0
M  V30 75 C 4.9111 -12.3313 0.0 0
M  V30 76 O 11.1897 -14.1744 0.0 0
M  V30 77 O 8.9303 -15.4825 0.0 0
M  V30 78 C 7.4082 5.4581 0.0 0
M  V30 79 O 5.1489 4.15 0.0 0
M  V30 80 O 5.137 -8.9303 0.0 0
M  V30 81 N 2.8658 -10.2384 0.0 0
M  V30 82 O 6.6472 4.1619 0.0 0
M  V30 83 C 8.9066 5.47 0.0 0 CFG=1
M  V30 84 C 2.1047 -11.5345 0.0 0 CFG=2
M  V30 85 N 9.6557 6.7899 0.0 0
M  V30 86 C 9.6557 4.1738 0.0 0
M  V30 87 C 0.5826 -11.5226 0.0 0
M  V30 88 C 2.8539 -12.8307 0.0 0
M  V30 89 C 11.154 6.8018 0.0 0
M  V30 90 C 8.8947 2.8777 0.0 0
M  V30 91 O -0.1783 -10.2027 0.0 0
M  V30 92 N -0.1783 -12.8188 0.0 0
M  V30 93 C 4.3522 -12.8188 0.0 0
M  V30 94 O 11.9032 5.5056 0.0 0
M  V30 95 C 11.9032 8.1217 0.0 0
M  V30 96 C 9.6438 1.5815 0.0 0
M  V30 97 C 7.3726 2.8895 0.0 0
M  V30 98 C -1.7004 -12.8069 0.0 0 CFG=2
M  V30 99 C 4.8992 -12.2242 0.0 0
M  V30 100 C 5.1013 -14.115 0.0 0
M  V30 101 N 13.4015 8.1336 0.0 0
M  V30 102 C -2.4615 -11.487 0.0 0
M  V30 103 C -2.4615 -14.1031 0.0 0
M  V30 104 C 14.1506 9.4536 0.0 0
M  V30 105 O -3.9835 -11.4751 0.0 0
M  V30 106 O -1.7123 -10.167 0.0 0
M  V30 107 C -3.9835 -14.0912 0.0 0
M  V30 108 O 13.3896 10.7735 0.0 0
M  V30 109 C 15.6489 9.4654 0.0 0 CFG=1
M  V30 110 C -4.7446 -15.3873 0.0 0
M  V30 111 N 16.3981 8.1693 0.0 0
M  V30 112 C 16.3981 10.7854 0.0 0
M  V30 113 O -3.9954 -16.6835 0.0 0
M  V30 114 N -6.2667 -15.3754 0.0 0
M  V30 115 C 15.637 6.8731 0.0 0
M  V30 116 C 17.8964 10.7973 0.0 0
M  V30 117 O 14.115 6.885 0.0 0
M  V30 118 C 16.3862 5.577 0.0 0 CFG=1
M  V30 119 C 18.6455 12.1172 0.0 0
M  V30 120 N 17.8845 5.5889 0.0 0
M  V30 121 C 15.6251 4.2808 0.0 0
M  V30 122 C 20.1439 12.1291 0.0 0
M  V30 123 C 18.6337 4.2927 0.0 0
M  V30 124 C 16.3743 2.9847 0.0 0
M  V30 125 N 20.893 13.449 0.0 0
M  V30 126 O 17.8726 2.9966 0.0 0
M  V30 127 C 20.132 4.3046 0.0 0 CFG=1
M  V30 128 C 15.6133 1.6885 0.0 0
M  V30 129 N 20.8811 5.6245 0.0 0
M  V30 130 C 20.8811 3.0085 0.0 0
M  V30 131 C 16.3624 0.3924 0.0 0
M  V30 132 C 22.3794 5.6364 0.0 0
M  V30 133 O 20.1201 1.7123 0.0 0
M  V30 134 N 15.6014 -0.9037 0.0 0
M  V30 135 O 23.1286 6.9564 0.0 0
M  V30 136 C 23.1286 4.3403 0.0 0 CFG=1
M  V30 137 N 24.6269 4.3522 0.0 0
M  V30 138 C 22.3675 3.0441 0.0 0
M  V30 139 C 25.376 3.056 0.0 0
M  V30 140 C 23.1167 1.748 0.0 0
M  V30 141 O 24.615 1.7599 0.0 0
M  V30 142 C 26.8743 3.0679 0.0 0 CFG=1
M  V30 143 C 22.3556 0.4518 0.0 0
M  V30 144 N 27.6235 4.3878 0.0 0
M  V30 145 C 27.6235 1.7718 0.0 0
M  V30 146 C 23.1048 -0.8442 0.0 0
M  V30 147 C 26.8625 5.7078 0.0 0
M  V30 148 S 29.1218 1.7836 0.0 0
M  V30 149 N 22.3437 -2.1404 0.0 0
M  V30 150 O 25.3404 5.7197 0.0 0
M  V30 151 C 27.6116 7.0277 0.0 0
M  V30 152 N 26.8506 8.3477 0.0 0
M  V30 153 C 27.5997 9.6676 0.0 0
M  V30 154 O 29.098 9.6795 0.0 0
M  V30 155 C 26.8387 10.9875 0.0 0 CFG=1
M  V30 156 N 25.3166 10.9994 0.0 0
M  V30 157 C 27.5878 12.3075 0.0 0
M  V30 158 C 24.5555 9.7033 0.0 0
M  V30 159 C 26.8268 13.6274 0.0 0
M  V30 160 C 29.0861 12.3194 0.0 0
M  V30 161 O 25.3047 8.4071 0.0 0
M  V30 162 C 23.0334 9.7152 0.0 0 CFG=1
M  V30 163 N 22.2724 11.0351 0.0 0
M  V30 164 C 22.2724 8.419 0.0 0
M  V30 165 C 20.7503 8.4309 0.0 0
M  V30 166 C 19.9893 7.1347 0.0 0
M  V30 167 C 19.9893 9.7508 0.0 0
M  V30 END ATOM
M  V30 BEGIN BOND
M  V30 1 1 1 2
M  V30 2 1 2 3
M  V30 3 1 3 4 CFG=3
M  V30 4 1 3 5
M  V30 5 1 4 6
M  V30 6 2 5 7
M  V30 7 1 5 8
M  V30 8 2 6 9
M  V30 9 1 6 10
M  V30 10 1 11 8 CFG=3
M  V30 11 1 10 12 CFG=1
M  V30 12 1 10 13
M  V30 13 1 11 14
M  V30 14 1 11 15
M  V30 15 1 12 16
M  V30 16 1 13 17
M  V30 17 2 14 18
M  V30 18 1 14 19
M  V30 19 1 15 20
M  V30 20 2 16 21
M  V30 21 1 16 22
M  V30 22 1 23 19 CFG=1
M  V30 23 2 20 24
M  V30 24 1 20 25
M  V30 25 1 22 26 CFG=3
M  V30 26 1 22 27
M  V30 27 1 23 28
M  V30 28 1 23 29
M  V30 29 1 24 30
M  V30 30 2 25 31
M  V30 31 1 26 32
M  V30 32 1 27 33
M  V30 33 2 28 34
M  V30 34 1 28 35
M  V30 35 1 29 36
M  V30 36 2 30 37
M  V30 37 2 32 38
M  V30 38 1 32 39
M  V30 39 1 40 35 CFG=1
M  V30 40 1 36 41
M  V30 41 1 36 42
M  V30 42 1 37 43
M  V30 43 1 39 44 CFG=3
M  V30 44 1 39 45
M  V30 45 1 40 46
M  V30 46 1 40 47
M  V30 47 1 44 48
M  V30 48 1 45 49
M  V30 49 2 46 50
M  V30 50 1 46 51
M  V30 51 1 47 52
M  V30 52 2 48 53
M  V30 53 1 48 54
M  V30 54 1 55 51 CFG=1
M  V30 55 1 52 56
M  V30 56 1 54 57 CFG=3
M  V30 57 1 54 58
M  V30 58 1 55 59
M  V30 59 1 55 60
M  V30 60 2 56 61
M  V30 61 1 56 62
M  V30 62 1 57 63
M  V30 63 1 58 64
M  V30 64 2 59 65
M  V30 65 1 59 66
M  V30 66 1 60 67
M  V30 67 2 63 68
M  V30 68 1 63 69
M  V30 69 1 70 66 CFG=1
M  V30 70 1 67 71
M  V30 71 1 69 72 CFG=1
M  V30 72 1 69 73
M  V30 73 1 70 74
M  V30 74 1 70 75
M  V30 75 2 71 76
M  V30 76 1 71 77
M  V30 77 1 72 78
M  V30 78 1 73 79
M  V30 79 2 74 80
M  V30 80 1 74 81
M  V30 81 2 78 82
M  V30 82 1 78 83
M  V30 83 1 84 81 CFG=1
M  V30 84 1 83 85 CFG=1
M  V30 85 1 83 86
M  V30 86 1 84 87
M  V30 87 1 84 88
M  V30 88 1 85 89
M  V30 89 1 86 90
M  V30 90 2 87 91
M  V30 91 1 87 92
M  V30 92 1 88 93
M  V30 93 2 89 94
M  V30 94 1 89 95
M  V30 95 1 90 96
M  V30 96 1 90 97
M  V30 97 1 98 92 CFG=1
M  V30 98 1 93 99
M  V30 99 1 93 100
M  V30 100 1 95 101
M  V30 101 1 98 102
M  V30 102 1 98 103
M  V30 103 1 101 104
M  V30 104 2 102 105
M  V30 105 1 102 106
M  V30 106 1 103 107
M  V30 107 2 104 108
M  V30 108 1 104 109
M  V30 109 1 107 110
M  V30 110 1 109 111 CFG=3
M  V30 111 1 109 112
M  V30 112 2 110 113
M  V30 113 1 110 114
M  V30 114 1 111 115
M  V30 115 1 112 116
M  V30 116 2 115 117
M  V30 117 1 115 118
M  V30 118 1 116 119
M  V30 119 1 118 120 CFG=1
M  V30 120 1 118 121
M  V30 121 1 119 122
M  V30 122 1 120 123
M  V30 123 1 121 124
M  V30 124 1 122 125
M  V30 125 2 123 126
M  V30 126 1 123 127
M  V30 127 1 124 128
M  V30 128 1 127 129 CFG=1
M  V30 129 1 127 130
M  V30 130 1 128 131
M  V30 131 1 129 132
M  V30 132 1 130 133
M  V30 133 1 131 134
M  V30 134 2 132 135
M  V30 135 1 132 136
M  V30 136 1 136 137 CFG=1
M  V30 137 1 136 138
M  V30 138 1 137 139
M  V30 139 1 138 140
M  V30 140 2 139 141
M  V30 141 1 139 142
M  V30 142 1 140 143
M  V30 143 1 142 144 CFG=1
M  V30 144 1 142 145
M  V30 145 1 143 146
M  V30 146 1 144 147
M  V30 147 1 145 148
M  V30 148 1 146 149
M  V30 149 2 147 150
M  V30 150 1 147 151
M  V30 151 1 151 152
M  V30 152 1 152 153
M  V30 153 2 153 154
M  V30 154 1 153 155
M  V30 155 1 155 156 CFG=1
M  V30 156 1 155 157
M  V30 157 1 156 158
M  V30 158 1 157 159
M  V30 159 1 157 160
M  V30 160 2 158 161
M  V30 161 1 158 162
M  V30 162 1 162 163 CFG=3
M  V30 163 1 162 164
M  V30 164 1 164 165
M  V30 165 1 165 166
M  V30 166 1 165 167
M  V30 167 1 31 37
M  V30 END BOND
M  V30 BEGIN COLLECTION
M  V30 MDLV30/STEABS ATOMS=(21 3 10 11 22 23 39 40 54 55 69 70 83 84 98 109 118 127 136 142 155 162)
M  V30 END COLLECTION
M  V30 END CTAB
M  END
>  <PASS_MNA_COUNT>
672

>  <PASS_MNA_NEW_COUNT>
33

>  <PEPTIDE>
LVGCKSKKGLSSSSSCYLEEALQ

>  <AA_MUTATION>
p.A19S

>  <PASS_ACTIVITY_SPECTRUM>


$$$$
Compound 21
Actelion Java MolfileCreator 2.0

  0  0  0  0  0  0              0 V3000
M  V30 BEGIN CTAB
M  V30 COUNTS 170 172 0 0 0
M  V30 BEGIN ATOM
M  V30 1 S 0.0 0.0 0.0 0
M  V30 2 C 1.4494 0.3801 0.0 0
M  V30 3 C 2.1979 1.6989 0.0 0 CFG=2
M  V30 4 N 1.4375 3.0176 0.0 0
M  V30 5 C 3.6948 1.7108 0.0 0
M  V30 6 C -0.0831 3.0295 0.0 0
M  V30 7 O 4.5859 0.5227 0.0 0
M  V30 8 N 4.4433 3.0295 0.0 0
M  V30 9 O -0.8435 1.7345 0.0 0
M  V30 10 C -0.8435 4.3483 0.0 0 CFG=1
M  V30 11 C 5.9403 3.0414 0.0 0 CFG=2
M  V30 12 N -0.095 5.667 0.0 0
M  V30 13 C -2.3642 4.3602 0.0 0
M  V30 14 C 6.6888 1.7464 0.0 0
M  V30 15 C 6.6888 4.3602 0.0 0
M  V30 16 C -0.8554 6.9858 0.0 0
M  V30 17 O -3.1246 5.6789 0.0 0
M  V30 18 O 8.1382 1.39 0.0 0
M  V30 19 N 5.9284 0.4514 0.0 0
M  V30 20 C 5.9284 5.6789 0.0 0
M  V30 21 O -2.3642 7.1759 0.0 0
M  V30 22 C -0.1069 8.3045 0.0 0 CFG=1
M  V30 23 C 6.6769 -0.8435 0.0 0 CFG=2
M  V30 24 C 6.6769 6.9977 0.0 0
M  V30 25 C 4.4077 5.6908 0.0 0
M  V30 26 N 1.39 8.3164 0.0 0
M  V30 27 C -0.8672 9.6233 0.0 0
M  V30 28 C 8.1739 -0.8316 0.0 0
M  V30 29 C 5.9165 -2.1385 0.0 0
M  V30 30 C 5.9165 8.3164 0.0 0
M  V30 31 C 3.6473 7.0096 0.0 0
M  V30 32 C 2.1385 9.6352 0.0 0
M  V30 33 O -0.1188 10.9421 0.0 0
M  V30 34 O 9.3382 0.1306 0.0 0
M  V30 35 N 8.9223 -2.1266 0.0 0
M  V30 36 C 6.665 -3.4335 0.0 0
M  V30 37 C 4.3958 8.3283 0.0 0
M  V30 38 O 1.3781 10.9539 0.0 0
M  V30 39 C 3.6354 9.6471 0.0 0 CFG=1
M  V30 40 C 10.4193 -2.1147 0.0 0 CFG=2
M  V30 41 C 5.9047 -4.7285 0.0 0
M  V30 42 C 8.1501 -3.2434 0.0 0
M  V30 43 O 3.9681 9.7896 0.0 0
M  V30 44 N 4.3839 8.3521 0.0 0
M  V30 45 C 4.3839 10.9658 0.0 0
M  V30 46 C 11.1678 -0.796 0.0 0
M  V30 47 C 11.1678 -3.4097 0.0 0
M  V30 48 C 5.8809 8.364 0.0 0
M  V30 49 O 5.8809 10.9777 0.0 0
M  V30 50 O 10.4074 0.5227 0.0 0
M  V30 51 N 12.6648 -0.7841 0.0 0
M  V30 52 O 12.6648 -3.3978 0.0 0
M  V30 53 O 6.6294 9.6827 0.0 0
M  V30 54 C 6.6294 7.069 0.0 0 CFG=1
M  V30 55 C 13.4132 0.5346 0.0 0 CFG=2
M  V30 56 N 5.869 5.774 0.0 0
M  V30 57 C 8.1263 7.0808 0.0 0
M  V30 58 C 12.6529 1.8533 0.0 0
M  V30 59 C 14.9102 0.5465 0.0 0
M  V30 60 C 4.3483 5.7858 0.0 0
M  V30 61 O 8.8748 5.7858 0.0 0
M  V30 62 O 11.1322 1.8652 0.0 0
M  V30 63 N 13.4014 3.1721 0.0 0
M  V30 64 C 15.6587 1.8652 0.0 0
M  V30 65 O 3.2909 6.8789 0.0 0
M  V30 66 C 3.5879 4.4908 0.0 0 CFG=1
M  V30 67 C 12.641 4.4908 0.0 0 CFG=2
M  V30 68 C 17.1557 1.8771 0.0 0
M  V30 69 N 4.3364 3.1959 0.0 0
M  V30 70 C 2.0672 4.5027 0.0 0
M  V30 71 C 11.1203 4.5027 0.0 0
M  V30 72 C 13.3895 5.8096 0.0 0
M  V30 73 O 17.9041 0.5821 0.0 0
M  V30 74 O 17.9041 3.1959 0.0 0
M  V30 75 C 3.576 1.9009 0.0 0
M  V30 76 O 1.6514 3.8255 0.0 0
M  V30 77 O 10.3599 3.2077 0.0 0
M  V30 78 N 10.3599 5.8215 0.0 0
M  V30 79 O 2.0672 2.091 0.0 0
M  V30 80 C 4.3245 0.6059 0.0 0 CFG=1
M  V30 81 C 8.8392 5.8334 0.0 0 CFG=2
M  V30 82 N 5.8215 0.6177 0.0 0
M  V30 83 C 3.5642 -0.689 0.0 0
M  V30 84 C 8.0788 4.5384 0.0 0
M  V30 85 C 8.0788 7.1521 0.0 0
M  V30 86 C 6.57 -0.6771 0.0 0
M  V30 87 C 4.3126 -1.984 0.0 0
M  V30 88 O 6.7363 5.2631 0.0 0
M  V30 89 N 8.8273 3.2434 0.0 0
M  V30 90 C 6.5581 7.164 0.0 0
M  V30 91 O 7.9719 -1.2118 0.0 0
M  V30 92 C 5.8096 -1.9721 0.0 0
M  V30 93 C 3.5523 -3.279 0.0 0
M  V30 94 C 5.073 -2.1622 0.0 0
M  V30 95 C 8.0669 1.9484 0.0 0 CFG=2
M  V30 96 C 5.7977 8.4828 0.0 0
M  V30 97 C 5.2631 6.3799 0.0 0
M  V30 98 N 6.5581 -3.2671 0.0 0
M  V30 99 C 6.5462 1.9603 0.0 0
M  V30 100 C 8.8154 0.6534 0.0 0
M  V30 101 C 5.7977 -4.5621 0.0 0
M  V30 102 O 5.7858 0.6653 0.0 0
M  V30 103 N 5.7858 3.279 0.0 0
M  V30 104 C 8.0551 -0.6415 0.0 0
M  V30 105 O 4.3245 -4.9186 0.0 0
M  V30 106 C 6.5462 -5.8571 0.0 0 CFG=1
M  V30 107 C 4.2651 3.2909 0.0 0 CFG=2
M  V30 108 C 8.8035 -1.9365 0.0 0
M  V30 109 N 8.0432 -5.8452 0.0 0
M  V30 110 C 5.7858 -7.1521 0.0 0
M  V30 111 C 3.5048 1.9959 0.0 0
M  V30 112 C 3.5048 4.6097 0.0 0
M  V30 113 O 10.2886 -2.1028 0.0 0
M  V30 114 N 8.554 -3.4097 0.0 0
M  V30 115 C 6.5343 -8.4471 0.0 0
M  V30 116 O 4.0869 0.6177 0.0 0
M  V30 117 N 1.984 2.0078 0.0 0
M  V30 118 C 1.984 4.6215 0.0 0
M  V30 119 C 5.774 -9.7421 0.0 0
M  V30 120 C 1.0811 0.796 0.0 0 CFG=2
M  V30 121 C 1.0811 3.2434 0.0 0
M  V30 122 C 1.2237 5.9403 0.0 0
M  V30 123 C 6.5224 -11.0371 0.0 0
M  V30 124 C 1.5326 -0.6296 0.0 0
M  V30 125 C -0.3683 1.2712 0.0 0
M  V30 126 C -0.3683 2.7919 0.0 0
M  V30 127 N -0.297 5.9522 0.0 0
M  V30 128 N 5.7621 -12.3321 0.0 0
M  V30 129 O 2.8751 -1.2831 0.0 0
M  V30 130 N 0.5108 -1.7345 0.0 0
M  V30 131 C -1.0573 7.2709 0.0 0
M  V30 132 C 0.9623 -3.1602 0.0 0 CFG=2
M  V30 133 N -0.6534 8.7323 0.0 0
M  V30 134 N -2.5662 7.1046 0.0 0
M  V30 135 C 2.4236 -3.4572 0.0 0
M  V30 136 C -0.0594 -4.2651 0.0 0
M  V30 137 O 3.4216 -2.3286 0.0 0
M  V30 138 N 2.8751 -4.8829 0.0 0
M  V30 139 C 0.392 -5.6908 0.0 0
M  V30 140 C -1.5444 -3.9443 0.0 0
M  V30 141 C 4.3364 -5.1799 0.0 0 CFG=2
M  V30 142 C 5.3344 -4.0513 0.0 0
M  V30 143 C 4.7879 -6.6056 0.0 0
M  V30 144 O 4.8592 -2.6018 0.0 0
M  V30 145 N 6.7957 -4.3483 0.0 0
M  V30 146 C 7.7937 -3.2196 0.0 0 CFG=2
M  V30 147 C 7.3185 -1.7702 0.0 0
M  V30 148 C 9.255 -3.5166 0.0 0
M  V30 149 O 8.4471 -0.7722 0.0 0
M  V30 150 N 5.8334 -1.4494 0.0 0
M  V30 151 O 10.5856 -2.8157 0.0 0
M  V30 152 C 5.3581 0.0 0.0 0 CFG=2
M  V30 153 C 6.3561 1.1286 0.0 0
M  V30 154 C 3.8731 0.3207 0.0 0
M  V30 155 O 7.7699 0.6534 0.0 0
M  V30 156 N 5.8809 2.5781 0.0 0
M  V30 157 C 3.3978 1.7702 0.0 0
M  V30 158 C 6.8789 3.7067 0.0 0 CFG=2
M  V30 159 O 4.8829 1.9365 0.0 0
M  V30 160 O 1.8771 1.9127 0.0 0
M  V30 161 C 8.3402 3.4097 0.0 0
M  V30 162 C 6.4036 5.1562 0.0 0
M  V30 163 O 8.7917 1.984 0.0 0
M  V30 164 O 9.3382 4.5384 0.0 0
M  V30 165 C 7.4016 6.2848 0.0 0
M  V30 166 C 8.8629 5.9878 0.0 0
M  V30 167 C 6.9264 7.7343 0.0 0
M  V30 168 C 9.8609 7.1165 0.0 0
M  V30 169 C 7.9244 8.8629 0.0 0
M  V30 170 C 9.3857 8.5659 0.0 0
M  V30 END ATOM
M  V30 BEGIN BOND
M  V30 1 1 1 2
M  V30 2 1 2 3
M  V30 3 1 3 4 CFG=3
M  V30 4 1 3 5
M  V30 5 1 4 6
M  V30 6 2 5 7
M  V30 7 1 5 8
M  V30 8 2 6 9
M  V30 9 1 6 10
M  V30 10 1 11 8 CFG=1
M  V30 11 1 10 12 CFG=3
M  V30 12 1 10 13
M  V30 13 1 11 14
M  V30 14 1 11 15
M  V30 15 1 12 16
M  V30 16 1 13 17
M  V30 17 2 14 18
M  V30 18 1 14 19
M  V30 19 1 15 20
M  V30 20 2 16 21
M  V30 21 1 16 22
M  V30 22 1 23 19 CFG=3
M  V30 23 2 20 24
M  V30 24 1 20 25
M  V30 25 1 22 26 CFG=3
M  V30 26 1 22 27
M  V30 27 1 23 28
M  V30 28 1 23 29
M  V30 29 1 24 30
M  V30 30 2 25 31
M  V30 31 1 26 32
M  V30 32 1 27 33
M  V30 33 2 28 34
M  V30 34 1 28 35
M  V30 35 1 29 36
M  V30 36 2 30 37
M  V30 37 2 32 38
M  V30 38 1 32 39
M  V30 39 1 40 35 CFG=3
M  V30 40 1 36 41
M  V30 41 1 36 42
M  V30 42 1 37 43
M  V30 43 1 39 44 CFG=3
M  V30 44 1 39 45
M  V30 45 1 40 46
M  V30 46 1 40 47
M  V30 47 1 44 48
M  V30 48 1 45 49
M  V30 49 2 46 50
M  V30 50 1 46 51
M  V30 51 1 47 52
M  V30 52 2 48 53
M  V30 53 1 48 54
M  V30 54 1 55 51 CFG=3
M  V30 55 1 54 56 CFG=3
M  V30 56 1 54 57
M  V30 57 1 55 58
M  V30 58 1 55 59
M  V30 59 1 56 60
M  V30 60 1 57 61
M  V30 61 2 58 62
M  V30 62 1 58 63
M  V30 63 1 59 64
M  V30 64 2 60 65
M  V30 65 1 60 66
M  V30 66 1 67 63 CFG=3
M  V30 67 1 64 68
M  V30 68 1 66 69 CFG=1
M  V30 69 1 66 70
M  V30 70 1 67 71
M  V30 71 1 67 72
M  V30 72 2 68 73
M  V30 73 1 68 74
M  V30 74 1 69 75
M  V30 75 1 70 76
M  V30 76 2 71 77
M  V30 77 1 71 78
M  V30 78 2 75 79
M  V30 79 1 75 80
M  V30 80 1 81 78 CFG=3
M  V30 81 1 80 82 CFG=1
M  V30 82 1 80 83
M  V30 83 1 81 84
M  V30 84 1 81 85
M  V30 85 1 82 86
M  V30 86 1 83 87
M  V30 87 2 84 88
M  V30 88 1 84 89
M  V30 89 1 85 90
M  V30 90 2 86 91
M  V30 91 1 86 92
M  V30 92 1 87 93
M  V30 93 1 87 94
M  V30 94 1 95 89 CFG=1
M  V30 95 1 90 96
M  V30 96 1 90 97
M  V30 97 1 92 98
M  V30 98 1 95 99
M  V30 99 1 95 100
M  V30 100 1 98 101
M  V30 101 2 99 102
M  V30 102 1 99 103
M  V30 103 1 100 104
M  V30 104 2 101 105
M  V30 105 1 101 106
M  V30 106 1 107 103 CFG=3
M  V30 107 1 104 108
M  V30 108 1 106 109 CFG=1
M  V30 109 1 106 110
M  V30 110 1 107 111
M  V30 111 1 107 112
M  V30 112 2 108 113
M  V30 113 1 108 114
M  V30 114 1 110 115
M  V30 115 2 111 116
M  V30 116 1 111 117
M  V30 117 1 112 118
M  V30 118 1 115 119
M  V30 119 1 117 120
M  V30 120 1 117 121
M  V30 121 1 118 122
M  V30 122 1 119 123
M  V30 123 1 120 124 CFG=3
M  V30 124 1 120 125
M  V30 125 1 121 126
M  V30 126 1 122 127
M  V30 127 1 123 128
M  V30 128 2 124 129
M  V30 129 1 124 130
M  V30 130 1 127 131
M  V30 131 1 132 130 CFG=3
M  V30 132 2 131 133
M  V30 133 1 131 134
M  V30 134 1 132 135
M  V30 135 1 132 136
M  V30 136 2 135 137
M  V30 137 1 135 138
M  V30 138 1 136 139
M  V30 139 1 136 140
M  V30 140 1 141 138 CFG=3
M  V30 141 1 141 142
M  V30 142 1 141 143
M  V30 143 2 142 144
M  V30 144 1 142 145
M  V30 145 1 146 145 CFG=3
M  V30 146 1 146 147
M  V30 147 1 146 148
M  V30 148 2 147 149
M  V30 149 1 147 150
M  V30 150 1 148 151
M  V30 151 1 152 150 CFG=1
M  V30 152 1 152 153
M  V30 153 1 152 154
M  V30 154 2 153 155
M  V30 155 1 153 156
M  V30 156 1 154 157
M  V30 157 1 158 156 CFG=1
M  V30 158 2 157 159
M  V30 159 1 157 160
M  V30 160 1 158 161
M  V30 161 1 158 162
M  V30 162 2 161 163
M  V30 163 1 161 164
M  V30 164 1 162 165
M  V30 165 2 165 166
M  V30 166 1 165 167
M  V30 167 1 166 168
M  V30 168 2 167 169
M  V30 169 2 168 170
M  V30 170 1 31 37
M  V30 171 1 125 126
M  V30 172 1 169 170
M  V30 END BOND
M  V30 BEGIN COLLECTION
M  V30 MDLV30/STEABS ATOMS=(22 3 10 11 22 23 39 40 54 55 66 67 80 81 95 106 107 120 132 141 146 152 158)
M  V30 END COLLECTION
M  V30 END CTAB
M  END
>  <PASS_MNA_COUNT>
843

>  <PASS_MNA_NEW_COUNT>
8

>  <PEPTIDE>
KGLSSSSSCYLSEALQRPVASDF

>  <AA_MUTATION>
p.A26S

>  <PASS_ACTIVITY_SPECTRUM>


$$$$
Compound 22
Actelion Java MolfileCreator 2.0

  0  0  0  0  0  0              0 V3000
M  V30 BEGIN CTAB
M  V30 COUNTS 171 172 0 0 0
M  V30 BEGIN ATOM
M  V30 1 O 0.0 0.0 0.0 0
M  V30 2 C -0.7593 -1.2932 0.0 0
M  V30 3 O -0.0237 -2.5864 0.0 0
M  V30 4 C -2.2779 -1.2813 0.0 0 CFG=1
M  V30 5 N -3.1796 -0.0474 0.0 0
M  V30 6 C -3.1796 -2.4915 0.0 0
M  V30 7 C -2.7288 1.4 0.0 0
M  V30 8 C -4.6271 -0.4983 0.0 0
M  V30 9 C -4.6271 -2.0169 0.0 0
M  V30 10 O -1.2694 1.7203 0.0 0
M  V30 11 C -3.7491 2.5271 0.0 0 CFG=1
M  V30 12 N -5.2322 2.2305 0.0 0
M  V30 13 C -3.2983 3.9745 0.0 0
M  V30 14 C -6.2525 3.3576 0.0 0
M  V30 15 C -4.3186 5.1017 0.0 0
M  V30 16 O -6.0508 4.4491 0.0 0
M  V30 17 C -7.7356 3.061 0.0 0 CFG=1
M  V30 18 C -3.8678 6.5491 0.0 0
M  V30 19 C -5.422 5.0186 0.0 0
M  V30 20 N -8.7559 4.1881 0.0 0
M  V30 21 C -8.2102 1.6372 0.0 0
M  V30 22 C -8.3051 5.6356 0.0 0
M  V30 23 C -7.2135 0.5339 0.0 0
M  V30 24 O -6.8457 5.9559 0.0 0
M  V30 25 C -9.3254 6.7627 0.0 0 CFG=1
M  V30 26 C -7.6881 -0.8898 0.0 0
M  V30 27 N -10.8322 6.6203 0.0 0
M  V30 28 C -9.0288 8.2458 0.0 0
M  V30 29 O -9.1712 -1.1864 0.0 0
M  V30 30 O -6.6915 -1.9932 0.0 0
M  V30 31 C -11.5915 5.3271 0.0 0
M  V30 32 C -11.461 8.0085 0.0 0
M  V30 33 C -10.3458 9.0051 0.0 0
M  V30 34 O -10.8559 4.0339 0.0 0
M  V30 35 C -13.1102 5.339 0.0 0 CFG=1
M  V30 36 N -13.8695 6.6559 0.0 0
M  V30 37 C -13.8695 4.0457 0.0 0
M  V30 38 C -15.3882 6.6678 0.0 0
M  V30 39 O -16.1475 5.3746 0.0 0
M  V30 40 C -16.1475 7.9847 0.0 0 CFG=1
M  V30 41 N -15.4119 9.3017 0.0 0
M  V30 42 C -17.6661 7.9966 0.0 0
M  V30 43 C -16.1712 10.6186 0.0 0
M  V30 44 C -18.4255 9.3136 0.0 0
M  V30 45 O -17.6899 10.6305 0.0 0
M  V30 46 C -15.4356 11.9356 0.0 0 CFG=1
M  V30 47 C -19.9441 9.3254 0.0 0
M  V30 48 N -16.1949 13.2526 0.0 0
M  V30 49 C -13.9407 11.9475 0.0 0
M  V30 50 O -20.7034 8.0322 0.0 0
M  V30 51 N -20.7034 10.6424 0.0 0
M  V30 52 C -17.7136 13.2644 0.0 0
M  V30 53 C -13.2051 10.6542 0.0 0
M  V30 54 O -18.4729 11.9712 0.0 0
M  V30 55 C -18.4729 14.5814 0.0 0 CFG=1
M  V30 56 C -11.7102 10.6661 0.0 0
M  V30 57 C -13.9644 9.361 0.0 0
M  V30 58 N -17.7373 15.8983 0.0 0
M  V30 59 C -19.9916 14.5932 0.0 0
M  V30 60 C -18.4967 17.2153 0.0 0
M  V30 61 C -20.7509 13.3 0.0 0
M  V30 62 O -20.0153 17.2272 0.0 0
M  V30 63 C -17.7611 18.5322 0.0 0 CFG=1
M  V30 64 C -22.2696 13.3119 0.0 0
M  V30 65 C -20.0153 12.0068 0.0 0
M  V30 66 N -16.2661 18.5441 0.0 0
M  V30 67 C -18.5204 19.8492 0.0 0 CFG=2
M  V30 68 C -15.5305 19.8611 0.0 0
M  V30 69 O -20.039 19.8611 0.0 0
M  V30 70 C -17.7848 21.1662 0.0 0
M  V30 71 O -16.2899 21.178 0.0 0
M  V30 72 C -14.0356 19.8729 0.0 0 CFG=1
M  V30 73 N -13.3 18.5797 0.0 0
M  V30 74 C -13.3 21.1899 0.0 0
M  V30 75 C -14.0593 17.2865 0.0 0
M  V30 76 O -11.8051 21.2017 0.0 0
M  V30 77 O -15.578 17.2983 0.0 0
M  V30 78 C -13.3237 15.9932 0.0 0 CFG=1
M  V30 79 N -11.8288 16.0051 0.0 0
M  V30 80 C -14.0831 14.7 0.0 0
M  V30 81 C -11.0932 14.7119 0.0 0
M  V30 82 C -13.3475 13.4068 0.0 0
M  V30 83 C -15.6017 14.7119 0.0 0
M  V30 84 O -11.8526 13.4187 0.0 0
M  V30 85 C -9.5983 14.7238 0.0 0 CFG=1
M  V30 86 N -8.8627 16.0407 0.0 0
M  V30 87 C -8.8627 13.4305 0.0 0
M  V30 88 C -7.3678 16.0526 0.0 0
M  V30 89 O -7.3678 13.4424 0.0 0
M  V30 90 O -6.6322 14.7593 0.0 0
M  V30 91 C -6.6322 17.3695 0.0 0
M  V30 92 N -5.1373 17.3814 0.0 0
M  V30 93 C -4.4017 18.6983 0.0 0
M  V30 94 O -5.161 20.0153 0.0 0
M  V30 95 C -2.9067 18.7102 0.0 0 CFG=1
M  V30 96 N -2.1711 17.417 0.0 0
M  V30 97 C -2.1711 20.0272 0.0 0
M  V30 98 C -0.6762 17.4288 0.0 0
M  V30 99 C -0.6762 20.039 0.0 0
M  V30 100 O 0.0593 18.7458 0.0 0
M  V30 101 C 0.0593 16.1356 0.0 0 CFG=1
M  V30 102 C 0.0593 21.356 0.0 0
M  V30 103 N -0.7 14.8424 0.0 0
M  V30 104 C 1.5542 16.1475 0.0 0
M  V30 105 N 1.5542 21.3679 0.0 0
M  V30 106 C 0.0355 13.5492 0.0 0
M  V30 107 C 2.2898 14.8543 0.0 0
M  V30 108 C 2.2898 17.4644 0.0 0
M  V30 109 C 2.2898 22.6848 0.0 0
M  V30 110 O 1.5305 13.561 0.0 0
M  V30 111 C -0.7237 12.2559 0.0 0
M  V30 112 N 1.5305 24.0018 0.0 0
M  V30 113 N 3.7847 22.6967 0.0 0
M  V30 114 N 0.0118 10.9627 0.0 0
M  V30 115 C -0.7474 9.6695 0.0 0
M  V30 116 O -2.2661 9.6814 0.0 0
M  V30 117 C -0.0118 8.3763 0.0 0 CFG=1
M  V30 118 N 1.483 8.3881 0.0 0
M  V30 119 C -0.7711 7.083 0.0 0
M  V30 120 C 2.2186 7.0949 0.0 0
M  V30 121 C -0.0355 5.7898 0.0 0
M  V30 122 O 1.4593 5.8017 0.0 0
M  V30 123 C 3.7135 7.1068 0.0 0 CFG=1
M  V30 124 C -0.7949 4.4966 0.0 0
M  V30 125 N 4.4491 8.4237 0.0 0
M  V30 126 C 4.4491 5.8135 0.0 0
M  V30 127 O -2.3135 4.5084 0.0 0
M  V30 128 N -0.0593 3.2034 0.0 0
M  V30 129 C 5.944 8.4356 0.0 0
M  V30 130 C 5.944 5.8254 0.0 0
M  V30 131 O 6.6796 7.1424 0.0 0
M  V30 132 C 6.6796 9.7525 0.0 0
M  V30 133 C 6.6796 4.5322 0.0 0
M  V30 134 N 8.1746 9.7644 0.0 0
M  V30 135 C 8.1746 4.544 0.0 0
M  V30 136 C 8.9102 11.0814 0.0 0
M  V30 137 N 8.9102 3.2508 0.0 0
M  V30 138 O 8.1508 12.3983 0.0 0
M  V30 139 C 10.4051 11.0932 0.0 0 CFG=1
M  V30 140 N 11.1407 12.4102 0.0 0
M  V30 141 C 11.1407 9.8 0.0 0
M  V30 142 C 12.6356 12.422 0.0 0
M  V30 143 C 10.3814 8.5068 0.0 0
M  V30 144 O 13.3712 11.1288 0.0 0
M  V30 145 C 13.3712 13.739 0.0 0 CFG=1
M  V30 146 C 11.117 7.2135 0.0 0
M  V30 147 C 8.8627 8.5186 0.0 0
M  V30 148 N 12.6119 15.056 0.0 0
M  V30 149 C 14.8661 13.7509 0.0 0
M  V30 150 C 13.3475 16.3729 0.0 0
M  V30 151 C 15.6017 15.0678 0.0 0
M  V30 152 O 14.8424 16.3848 0.0 0
M  V30 153 C 12.5881 17.6899 0.0 0 CFG=1
M  V30 154 C 17.0966 15.0797 0.0 0
M  V30 155 N 11.0695 17.7017 0.0 0
M  V30 156 C 13.3237 19.0068 0.0 0
M  V30 157 O 17.8322 13.7865 0.0 0
M  V30 158 O 17.8322 16.3966 0.0 0
M  V30 159 C 10.3102 16.4085 0.0 0
M  V30 160 C 12.5644 20.3238 0.0 0
M  V30 161 O 11.0458 15.1153 0.0 0
M  V30 162 C 8.7915 16.4204 0.0 0 CFG=1
M  V30 163 C 13.3 21.6407 0.0 0
M  V30 164 N 8.0322 17.7373 0.0 0
M  V30 165 C 8.0322 15.1271 0.0 0
M  V30 166 C 12.5407 22.9577 0.0 0
M  V30 167 C 6.5135 15.139 0.0 0
M  V30 168 N 13.2763 24.2746 0.0 0
M  V30 169 C 5.7542 13.8458 0.0 0
M  V30 170 O 6.4898 12.5526 0.0 0
M  V30 171 O 4.2356 13.8576 0.0 0
M  V30 END ATOM
M  V30 BEGIN BOND
M  V30 1 2 1 2
M  V30 2 1 2 3
M  V30 3 1 4 2 CFG=3
M  V30 4 1 4 5
M  V30 5 1 4 6
M  V30 6 1 5 7
M  V30 7 1 5 8
M  V30 8 1 6 9
M  V30 9 2 7 10
M  V30 10 1 7 11
M  V30 11 1 11 12 CFG=1
M  V30 12 1 11 13
M  V30 13 1 12 14
M  V30 14 1 13 15
M  V30 15 2 14 16
M  V30 16 1 14 17
M  V30 17 1 15 18
M  V30 18 1 15 19
M  V30 19 1 17 20 CFG=3
M  V30 20 1 17 21
M  V30 21 1 20 22
M  V30 22 1 21 23
M  V30 23 2 22 24
M  V30 24 1 25 22 CFG=1
M  V30 25 1 23 26
M  V30 26 1 25 27
M  V30 27 1 25 28
M  V30 28 2 26 29
M  V30 29 1 26 30
M  V30 30 1 27 31
M  V30 31 1 27 32
M  V30 32 1 28 33
M  V30 33 2 31 34
M  V30 34 1 31 35
M  V30 35 1 35 36 CFG=3
M  V30 36 1 35 37
M  V30 37 1 36 38
M  V30 38 2 38 39
M  V30 39 1 38 40
M  V30 40 1 40 41 CFG=3
M  V30 41 1 40 42
M  V30 42 1 41 43
M  V30 43 1 42 44
M  V30 44 2 43 45
M  V30 45 1 43 46
M  V30 46 1 44 47
M  V30 47 1 46 48 CFG=1
M  V30 48 1 46 49
M  V30 49 2 47 50
M  V30 50 1 47 51
M  V30 51 1 48 52
M  V30 52 1 49 53
M  V30 53 2 52 54
M  V30 54 1 52 55
M  V30 55 1 53 56
M  V30 56 1 53 57
M  V30 57 1 55 58 CFG=3
M  V30 58 1 55 59
M  V30 59 1 58 60
M  V30 60 1 59 61
M  V30 61 2 60 62
M  V30 62 1 60 63
M  V30 63 1 61 64
M  V30 64 1 61 65
M  V30 65 1 63 66 CFG=3
M  V30 66 1 63 67
M  V30 67 1 66 68
M  V30 68 1 67 69 CFG=3
M  V30 69 1 67 70
M  V30 70 2 68 71
M  V30 71 1 68 72
M  V30 72 1 72 73 CFG=3
M  V30 73 1 72 74
M  V30 74 1 73 75
M  V30 75 1 74 76
M  V30 76 2 75 77
M  V30 77 1 75 78
M  V30 78 1 78 79 CFG=1
M  V30 79 1 78 80
M  V30 80 1 79 81
M  V30 81 1 80 82
M  V30 82 1 80 83
M  V30 83 2 81 84
M  V30 84 1 81 85
M  V30 85 1 85 86 CFG=1
M  V30 86 1 85 87
M  V30 87 1 86 88
M  V30 88 1 87 89
M  V30 89 2 88 90
M  V30 90 1 88 91
M  V30 91 1 91 92
M  V30 92 1 92 93
M  V30 93 2 93 94
M  V30 94 1 93 95
M  V30 95 1 95 96 CFG=3
M  V30 96 1 95 97
M  V30 97 1 96 98
M  V30 98 1 97 99
M  V30 99 2 98 100
M  V30 100 1 98 101
M  V30 101 1 99 102
M  V30 102 1 101 103 CFG=3
M  V30 103 1 101 104
M  V30 104 1 102 105
M  V30 105 1 103 106
M  V30 106 1 104 107
M  V30 107 1 104 108
M  V30 108 1 105 109
M  V30 109 2 106 110
M  V30 110 1 106 111
M  V30 111 2 109 112
M  V30 112 1 109 113
M  V30 113 1 111 114
M  V30 114 1 114 115
M  V30 115 2 115 116
M  V30 116 1 115 117
M  V30 117 1 117 118 CFG=1
M  V30 118 1 117 119
M  V30 119 1 118 120
M  V30 120 1 119 121
M  V30 121 2 120 122
M  V30 122 1 120 123
M  V30 123 1 121 124
M  V30 124 1 123 125 CFG=1
M  V30 125 1 123 126
M  V30 126 2 124 127
M  V30 127 1 124 128
M  V30 128 1 125 129
M  V30 129 1 126 130
M  V30 130 2 129 131
M  V30 131 1 129 132
M  V30 132 1 130 133
M  V30 133 1 132 134
M  V30 134 1 133 135
M  V30 135 1 134 136
M  V30 136 1 135 137
M  V30 137 2 136 138
M  V30 138 1 136 139
M  V30 139 1 139 140 CFG=1
M  V30 140 1 139 141
M  V30 141 1 140 142
M  V30 142 1 141 143
M  V30 143 2 142 144
M  V30 144 1 142 145
M  V30 145 1 143 146
M  V30 146 1 143 147
M  V30 147 1 145 148 CFG=1
M  V30 148 1 145 149
M  V30 149 1 148 150
M  V30 150 1 149 151
M  V30 151 2 150 152
M  V30 152 1 150 153
M  V30 153 1 151 154
M  V30 154 1 153 155 CFG=1
M  V30 155 1 153 156
M  V30 156 2 154 157
M  V30 157 1 154 158
M  V30 158 1 155 159
M  V30 159 1 156 160
M  V30 160 2 159 161
M  V30 161 1 159 162
M  V30 162 1 160 163
M  V30 163 1 162 164 CFG=3
M  V30 164 1 162 165
M  V30 165 1 163 166
M  V30 166 1 165 167
M  V30 167 1 166 168
M  V30 168 1 167 169
M  V30 169 2 169 170
M  V30 170 1 169 171
M  V30 171 1 8 9
M  V30 172 1 32 33
M  V30 END BOND
M  V30 BEGIN COLLECTION
M  V30 MDLV30/STEABS ATOMS=(21 4 11 17 25 35 40 46 55 63 67 72 78 85 95 101 117 123 139 145 153 162)
M  V30 END COLLECTION
M  V30 END CTAB
M  END
>  <PASS_MNA_COUNT>
833

>  <PASS_MNA_NEW_COUNT>
17

>  <PEPTIDE>
EKELGKQGVRGSVSTLLQAPELP

>  <AA_MUTATION>
p.A518S

>  <PASS_ACTIVITY_SPECTRUM>


$$$$
Compound 23
Actelion Java MolfileCreator 2.0

  0  0  0  0  0  0              0 V3000
M  V30 BEGIN CTAB
M  V30 COUNTS 180 184 0 0 0
M  V30 BEGIN ATOM
M  V30 1 O 0.0 0.0 0.0 0
M  V30 2 C -0.7584 -1.2917 0.0 0
M  V30 3 N -0.0237 -2.5834 0.0 0
M  V30 4 C -2.2753 -1.2798 0.0 0 CFG=1
M  V30 5 C 1.4695 -2.5716 0.0 0 CFG=2
M  V30 6 N -3.176 -0.0474 0.0 0
M  V30 7 C -3.176 -2.4886 0.0 0
M  V30 8 C 2.2042 -1.2561 0.0 0
M  V30 9 C 2.2042 -3.8633 0.0 0
M  V30 10 C -2.7257 1.3984 0.0 0
M  V30 11 C -4.6218 -0.4977 0.0 0
M  V30 12 C -4.6218 -2.0146 0.0 0
M  V30 13 O 1.2917 -0.0474 0.0 0
M  V30 14 N 3.6974 -1.2443 0.0 0
M  V30 15 C 3.6974 -3.8515 0.0 0
M  V30 16 C 1.4458 -5.1551 0.0 0
M  V30 17 O -1.2324 1.3628 0.0 0
M  V30 18 C -3.7448 2.5242 0.0 0 CFG=1
M  V30 19 C 4.4322 0.0711 0.0 0 CFG=2
M  V30 20 N -3.2945 3.97 0.0 0
M  V30 21 C -5.2262 2.2279 0.0 0
M  V30 22 C 3.6737 1.3865 0.0 0
M  V30 23 C 5.9254 0.0829 0.0 0
M  V30 24 C -1.8368 4.29 0.0 0
M  V30 25 C -5.7002 0.8058 0.0 0
M  V30 26 O 2.1568 1.3984 0.0 0
M  V30 27 N 4.4085 2.702 0.0 0
M  V30 28 C 6.6602 1.3984 0.0 0
M  V30 29 C 6.9564 -0.9836 0.0 0
M  V30 30 O -0.9836 3.0693 0.0 0
M  V30 31 C -1.3865 5.7358 0.0 0 CFG=1
M  V30 32 C -7.1816 0.5095 0.0 0
M  V30 33 C 3.65 4.0174 0.0 0 CFG=2
M  V30 34 N 0.0711 6.0558 0.0 0
M  V30 35 C -2.4057 6.8616 0.0 0
M  V30 36 O -8.2008 1.6354 0.0 0
M  V30 37 O -7.6556 -0.9125 0.0 0
M  V30 38 C 2.1331 4.0293 0.0 0
M  V30 39 C 4.3848 5.3329 0.0 0
M  V30 40 C 1.0665 4.9536 0.0 0
M  V30 41 C -3.887 6.5653 0.0 0
M  V30 42 O 1.0784 2.9627 0.0 0
M  V30 43 N 1.3747 5.3447 0.0 0
M  V30 44 O 3.9581 6.7905 0.0 0
M  V30 45 O 0.4147 3.6026 0.0 0
M  V30 46 C 2.5242 5.2736 0.0 0 CFG=1
M  V30 47 N -4.5151 5.2025 0.0 0
M  V30 48 C -5.0129 7.5845 0.0 0
M  V30 49 C -0.1303 5.5106 0.0 0 CFG=2
M  V30 50 C 1.979 6.7313 0.0 0
M  V30 51 N 3.5197 4.1715 0.0 0
M  V30 52 C 2.9745 6.7194 0.0 0
M  V30 53 C -6.0202 5.3684 0.0 0
M  V30 54 N -6.3283 6.8498 0.0 0
M  V30 55 C -1.1495 4.4085 0.0 0
M  V30 56 C -0.4503 6.992 0.0 0
M  V30 57 C 0.8532 7.7504 0.0 0
M  V30 58 C 3.0456 2.7494 0.0 0
M  V30 59 C 1.9553 7.8452 0.0 0
M  V30 60 O -0.5214 3.0575 0.0 0
M  V30 61 N -2.6308 4.7285 0.0 0
M  V30 62 O 1.6828 2.0976 0.0 0
M  V30 63 C 4.0411 1.6472 0.0 0 CFG=1
M  V30 64 O 0.4977 8.2719 0.0 0
M  V30 65 O 2.4057 9.2911 0.0 0
M  V30 66 C -3.65 3.6263 0.0 0 CFG=2
M  V30 67 N 3.5671 0.2251 0.0 0
M  V30 68 C 5.4988 1.9672 0.0 0
M  V30 69 C -3.1997 2.2042 0.0 0
M  V30 70 C -5.1314 3.9463 0.0 0
M  V30 71 C 2.0857 -0.0711 0.0 0
M  V30 72 C 5.9491 3.413 0.0 0
M  V30 73 O -1.742 1.9079 0.0 0
M  V30 74 N -4.2189 1.1021 0.0 0
M  V30 75 C -6.1506 2.8442 0.0 0
M  V30 76 O 1.0665 1.0547 0.0 0
M  V30 77 C 1.6117 -1.4932 0.0 0 CFG=1
M  V30 78 C 7.4068 3.733 0.0 0
M  V30 79 C 5.2262 4.7522 0.0 0
M  V30 80 C -3.7685 -0.3199 0.0 0 CFG=2
M  V30 81 C -7.6675 2.8086 0.0 0
M  V30 82 C -6.0558 1.351 0.0 0
M  V30 83 N 2.4886 -2.702 0.0 0
M  V30 84 C 0.1659 -1.9435 0.0 0
M  V30 85 C -2.3109 -0.6162 0.0 0
M  V30 86 C -4.7877 -1.4221 0.0 0
M  V30 87 C 3.9819 -2.6901 0.0 0
M  V30 88 C 1.588 -3.9107 0.0 0
M  V30 89 C 0.154 -3.4367 0.0 0
M  V30 90 O -1.3154 0.5095 0.0 0
M  V30 91 N -1.8605 -2.0383 0.0 0
M  V30 92 C -4.3374 -2.8442 0.0 0
M  V30 93 O 5.0129 -1.5998 0.0 0
M  V30 94 C 4.7166 -3.9819 0.0 0 CFG=1
M  V30 95 C -0.4384 -2.4886 0.0 0 CFG=2
M  V30 96 C -2.7612 -3.2471 0.0 0
M  V30 97 C -5.3566 -3.9463 0.0 0
M  V30 98 C -2.9982 -3.496 0.0 0
M  V30 99 N 3.9581 -5.2736 0.0 0
M  V30 100 C 6.2098 -3.97 0.0 0
M  V30 101 C 0.7703 -1.588 0.0 0
M  V30 102 C -0.4503 -3.9819 0.0 0
M  V30 103 C -1.8842 -4.4559 0.0 0
M  V30 104 C 4.6929 -6.5653 0.0 0
M  V30 105 C 6.9446 -5.2617 0.0 0
M  V30 106 O 0.4147 -0.1066 0.0 0
M  V30 107 N 2.1331 -2.1924 0.0 0
M  V30 108 O 5.6647 -6.672 0.0 0
M  V30 109 C 3.9344 -7.8571 0.0 0 CFG=1
M  V30 110 O 6.5416 -6.1624 0.0 0
M  V30 111 O 8.4378 -5.2499 0.0 0
M  V30 112 C 3.3419 -1.2917 0.0 0 CFG=2
M  V30 113 N 2.4175 -7.8452 0.0 0
M  V30 114 C 4.6692 -9.1488 0.0 0
M  V30 115 C 3.176 0.2133 0.0 0
M  V30 116 C 4.7048 -1.8961 0.0 0
M  V30 117 C 1.6591 -9.137 0.0 0
M  V30 118 O 3.9107 -10.4406 0.0 0
M  V30 119 O 1.8724 0.9954 0.0 0
M  V30 120 N 4.3848 1.1139 0.0 0
M  V30 121 C 5.9135 -0.9954 0.0 0
M  V30 122 O 2.3938 -10.4287 0.0 0
M  V30 123 C 0.1422 -9.1251 0.0 0 CFG=1
M  V30 124 C 4.2189 2.619 0.0 0 CFG=2
M  V30 125 C 7.2764 -1.5998 0.0 0
M  V30 126 N -0.6162 -7.8097 0.0 0
M  V30 127 C -0.6162 -10.4169 0.0 0
M  V30 128 C 2.8323 3.2471 0.0 0
M  V30 129 C 5.4277 3.5197 0.0 0
M  V30 130 N 8.4852 -0.6992 0.0 0
M  V30 131 C -2.1331 -7.7978 0.0 0
M  V30 132 C -2.1331 -10.405 0.0 0
M  V30 133 O 1.505 2.5242 0.0 0
M  V30 134 N 2.6664 4.7522 0.0 0
M  V30 135 C 5.2617 5.0247 0.0 0
M  V30 136 C 9.848 -1.3035 0.0 0
M  V30 137 O -2.8916 -9.0896 0.0 0
M  V30 138 C -2.8916 -6.4824 0.0 0
M  V30 139 C -2.8916 -11.6968 0.0 0
M  V30 140 C 1.2798 5.3803 0.0 0 CFG=2
M  V30 141 C 6.4705 5.9254 0.0 0
M  V30 142 N 9.9903 -2.7849 0.0 0
M  V30 143 N 11.0568 -0.4029 0.0 0
M  V30 144 N -4.4085 -6.4705 0.0 0
M  V30 145 O -2.1568 -12.9885 0.0 0
M  V30 146 O -4.4085 -11.6849 0.0 0
M  V30 147 C 0.0474 4.5033 0.0 0
M  V30 148 C 1.1139 6.8853 0.0 0
M  V30 149 C 6.3046 7.4305 0.0 0
M  V30 150 C -5.1669 -5.1551 0.0 0
M  V30 151 O 0.0118 3.0101 0.0 0
M  V30 152 N -1.3391 5.1314 0.0 0
M  V30 153 C -0.2725 7.5134 0.0 0
M  V30 154 N 7.5134 8.3311 0.0 0
M  V30 155 O -4.4322 -3.8396 0.0 0
M  V30 156 C -6.6839 -5.1432 0.0 0 CFG=1
M  V30 157 C -2.5716 4.2544 0.0 0 CFG=2
M  V30 158 C -0.4384 9.0185 0.0 0
M  V30 159 N -7.4423 -6.435 0.0 0
M  V30 160 C -7.4423 -3.8278 0.0 0
M  V30 161 C -2.4294 2.7731 0.0 0
M  V30 162 C -3.9581 4.8825 0.0 0
M  V30 163 O 0.7703 9.9191 0.0 0
M  V30 164 O -1.825 9.6466 0.0 0
M  V30 165 C -8.9592 -3.8159 0.0 0
M  V30 166 O -0.9599 2.5242 0.0 0
M  V30 167 N -3.6619 1.8961 0.0 0
M  V30 168 C -5.1906 4.0056 0.0 0
M  V30 169 C -9.7177 -2.5005 0.0 0
M  V30 170 C -3.5197 0.4147 0.0 0
M  V30 171 C -6.5772 4.6336 0.0 0
M  V30 172 O -8.9829 -1.185 0.0 0
M  V30 173 N -11.2346 -2.4886 0.0 0
M  V30 174 C -4.7522 -0.4621 0.0 0
M  V30 175 N -7.8097 3.7567 0.0 0
M  V30 176 O -6.1387 0.1659 0.0 0
M  V30 177 O -4.6099 -1.9435 0.0 0
M  V30 178 C -9.1962 4.3848 0.0 0
M  V30 179 N -9.3622 5.8898 0.0 0
M  V30 180 N -10.4287 3.5078 0.0 0
M  V30 END ATOM
M  V30 BEGIN BOND
M  V30 1 2 1 2
M  V30 2 1 2 3
M  V30 3 1 4 2 CFG=3
M  V30 4 1 5 3 CFG=3
M  V30 5 1 4 6
M  V30 6 1 4 7
M  V30 7 1 5 8
M  V30 8 1 5 9
M  V30 9 1 6 10
M  V30 10 1 6 11
M  V30 11 1 7 12
M  V30 12 2 8 13
M  V30 13 1 8 14
M  V30 14 1 9 15
M  V30 15 1 9 16
M  V30 16 2 10 17
M  V30 17 1 10 18
M  V30 18 1 19 14 CFG=3
M  V30 19 1 18 20 CFG=3
M  V30 20 1 18 21
M  V30 21 1 19 22
M  V30 22 1 19 23
M  V30 23 1 20 24
M  V30 24 1 21 25
M  V30 25 2 22 26
M  V30 26 1 22 27
M  V30 27 1 23 28
M  V30 28 1 23 29
M  V30 29 2 24 30
M  V30 30 1 24 31
M  V30 31 1 25 32
M  V30 32 1 33 27 CFG=3
M  V30 33 1 31 34 CFG=3
M  V30 34 1 31 35
M  V30 35 2 32 36
M  V30 36 1 32 37
M  V30 37 1 33 38
M  V30 38 1 33 39
M  V30 39 1 34 40
M  V30 40 1 35 41
M  V30 41 2 38 42
M  V30 42 1 38 43
M  V30 43 1 39 44
M  V30 44 2 40 45
M  V30 45 1 40 46
M  V30 46 1 41 47
M  V30 47 2 41 48
M  V30 48 1 43 49
M  V30 49 1 43 50
M  V30 50 1 46 51 CFG=3
M  V30 51 1 46 52
M  V30 52 2 47 53
M  V30 53 1 48 54
M  V30 54 1 49 55 CFG=3
M  V30 55 1 49 56
M  V30 56 1 50 57
M  V30 57 1 51 58
M  V30 58 1 52 59
M  V30 59 2 55 60
M  V30 60 1 55 61
M  V30 61 2 58 62
M  V30 62 1 58 63
M  V30 63 2 59 64
M  V30 64 1 59 65
M  V30 65 1 66 61 CFG=3
M  V30 66 1 63 67 CFG=3
M  V30 67 1 63 68
M  V30 68 1 66 69
M  V30 69 1 66 70
M  V30 70 1 67 71
M  V30 71 1 68 72
M  V30 72 2 69 73
M  V30 73 1 69 74
M  V30 74 1 70 75
M  V30 75 2 71 76
M  V30 76 1 77 71 CFG=1
M  V30 77 1 72 78
M  V30 78 1 72 79
M  V30 79 1 80 74 CFG=3
M  V30 80 1 75 81
M  V30 81 1 75 82
M  V30 82 1 77 83
M  V30 83 1 77 84
M  V30 84 1 80 85
M  V30 85 1 80 86
M  V30 86 1 83 87
M  V30 87 1 83 88
M  V30 88 1 84 89
M  V30 89 2 85 90
M  V30 90 1 85 91
M  V30 91 1 86 92
M  V30 92 2 87 93
M  V30 93 1 87 94
M  V30 94 1 91 95
M  V30 95 1 91 96
M  V30 96 1 92 97
M  V30 97 1 92 98
M  V30 98 1 94 99 CFG=3
M  V30 99 1 94 100
M  V30 100 1 95 101 CFG=3
M  V30 101 1 95 102
M  V30 102 1 96 103
M  V30 103 1 99 104
M  V30 104 1 100 105
M  V30 105 2 101 106
M  V30 106 1 101 107
M  V30 107 2 104 108
M  V30 108 1 104 109
M  V30 109 2 105 110
M  V30 110 1 105 111
M  V30 111 1 112 107 CFG=3
M  V30 112 1 109 113 CFG=3
M  V30 113 1 109 114
M  V30 114 1 112 115
M  V30 115 1 112 116
M  V30 116 1 113 117
M  V30 117 1 114 118
M  V30 118 2 115 119
M  V30 119 1 115 120
M  V30 120 1 116 121
M  V30 121 2 117 122
M  V30 122 1 117 123
M  V30 123 1 124 120 CFG=3
M  V30 124 1 121 125
M  V30 125 1 123 126 CFG=3
M  V30 126 1 123 127
M  V30 127 1 124 128
M  V30 128 1 124 129
M  V30 129 1 125 130
M  V30 130 1 126 131
M  V30 131 1 127 132
M  V30 132 2 128 133
M  V30 133 1 128 134
M  V30 134 1 129 135
M  V30 135 1 130 136
M  V30 136 2 131 137
M  V30 137 1 131 138
M  V30 138 1 132 139
M  V30 139 1 140 134 CFG=3
M  V30 140 1 135 141
M  V30 141 2 136 142
M  V30 142 1 136 143
M  V30 143 1 138 144
M  V30 144 2 139 145
M  V30 145 1 139 146
M  V30 146 1 140 147
M  V30 147 1 140 148
M  V30 148 1 141 149
M  V30 149 1 144 150
M  V30 150 2 147 151
M  V30 151 1 147 152
M  V30 152 1 148 153
M  V30 153 1 149 154
M  V30 154 2 150 155
M  V30 155 1 150 156
M  V30 156 1 157 152 CFG=3
M  V30 157 1 153 158
M  V30 158 1 156 159 CFG=1
M  V30 159 1 156 160
M  V30 160 1 157 161
M  V30 161 1 157 162
M  V30 162 2 158 163
M  V30 163 1 158 164
M  V30 164 1 160 165
M  V30 165 2 161 166
M  V30 166 1 161 167
M  V30 167 1 162 168
M  V30 168 1 165 169
M  V30 169 1 167 170
M  V30 170 1 168 171
M  V30 171 2 169 172
M  V30 172 1 169 173
M  V30 173 1 170 174
M  V30 174 1 171 175
M  V30 175 2 174 176
M  V30 176 1 174 177
M  V30 177 1 175 178
M  V30 178 2 178 179
M  V30 179 1 178 180
M  V30 180 1 11 12
M  V30 181 1 53 54
M  V30 182 1 56 57
M  V30 183 1 88 89
M  V30 184 1 102 103
M  V30 END BOND
M  V30 BEGIN COLLECTION
M  V30 MDLV30/STEABS ATOMS=(21 4 5 18 19 31 33 46 49 63 66 77 80 94 95 109 112 123 124 140 156 157)
M  V30 END COLLECTION
M  V30 END CTAB
M  END
>  <PASS_MNA_COUNT>
878

>  <PASS_MNA_NEW_COUNT>
19

>  <PEPTIDE>
QGESDPLDHEPVVSPLLPRKERG

>  <AA_MUTATION>
p.A567V

>  <PASS_ACTIVITY_SPECTRUM>


$$$$
Compound 24
Actelion Java MolfileCreator 2.0

  0  0  0  0  0  0              0 V3000
M  V30 BEGIN CTAB
M  V30 COUNTS 168 170 0 0 0
M  V30 BEGIN ATOM
M  V30 1 O 0.0 0.0 0.0 0
M  V30 2 C 0.1419 -1.4781 0.0 0
M  V30 3 O 1.5018 -2.0812 0.0 0
M  V30 4 C -1.0879 -2.3532 0.0 0 CFG=1
M  V30 5 N -2.5306 -1.8802 0.0 0
M  V30 6 C -1.0997 -3.8432 0.0 0
M  V30 7 C -3.0036 -0.4375 0.0 0
M  V30 8 C -3.4293 -3.0863 0.0 0
M  V30 9 C -2.5424 -4.2925 0.0 0
M  V30 10 O -2.0102 0.6858 0.0 0
M  V30 11 C -4.4817 -0.1182 0.0 0 CFG=1
M  V30 12 N -5.4987 -1.2179 0.0 0
M  V30 13 C -4.9547 1.3244 0.0 0
M  V30 14 C -5.0493 -2.637 0.0 0
M  V30 15 C -3.9614 2.4478 0.0 0
M  V30 16 O -3.7131 -3.2874 0.0 0
M  V30 17 C -6.0663 -3.7367 0.0 0 CFG=1
M  V30 18 O -2.5069 2.1521 0.0 0
M  V30 19 O -4.4344 3.8905 0.0 0
M  V30 20 N -7.5445 -3.4174 0.0 0
M  V30 21 C -5.6169 -5.1558 0.0 0
M  V30 22 C -8.0175 -1.9748 0.0 0
M  V30 23 O -6.8941 -0.9814 0.0 0
M  V30 24 C -9.4956 -1.6555 0.0 0 CFG=1
M  V30 25 N -10.5126 -2.7552 0.0 0
M  V30 26 C -9.9686 -0.2128 0.0 0 CFG=2
M  V30 27 C -10.0632 -4.1743 0.0 0
M  V30 28 O -11.4468 0.1064 0.0 0
M  V30 29 C -8.9753 0.9105 0.0 0
M  V30 30 O -11.0802 -5.274 0.0 0
M  V30 31 C -8.6087 -4.4699 0.0 0 CFG=1
M  V30 32 N -8.1594 -5.8889 0.0 0
M  V30 33 C -7.6154 -3.3465 0.0 0
M  V30 34 C -9.1763 -6.9887 0.0 0
M  V30 35 C -8.0884 -1.9038 0.0 0
M  V30 36 O -10.6545 -6.6694 0.0 0
M  V30 37 C -8.727 -8.4077 0.0 0 CFG=1
M  V30 38 O -8.8216 -1.5372 0.0 0
M  V30 39 O -7.237 -0.6622 0.0 0
M  V30 40 N -9.7439 -9.5074 0.0 0
M  V30 41 C -7.2725 -8.7033 0.0 0
M  V30 42 C -11.2221 -9.1882 0.0 0
M  V30 43 C -6.2792 -7.5799 0.0 0
M  V30 44 O -11.6951 -7.7455 0.0 0
M  V30 45 C -12.2391 -10.2879 0.0 0 CFG=1
M  V30 46 C -4.8246 -7.8756 0.0 0
M  V30 47 C -6.7522 -6.1373 0.0 0
M  V30 48 N -13.7409 -10.1224 0.0 0
M  V30 49 C -11.9434 -11.7424 0.0 0
M  V30 50 C -14.4977 -8.8098 0.0 0
M  V30 51 C -14.3676 -11.4823 0.0 0
M  V30 52 C -13.256 -12.4874 0.0 0
M  V30 53 O -13.7527 -7.4972 0.0 0
M  V30 54 C -16.0113 -8.7979 0.0 0 CFG=1
M  V30 55 N -16.7681 -7.4853 0.0 0
M  V30 56 C -16.7681 -10.0869 0.0 0 CFG=2
M  V30 57 C -16.0232 -6.1727 0.0 0
M  V30 58 O -18.2818 -10.0751 0.0 0
M  V30 59 C -16.0232 -11.3758 0.0 0
M  V30 60 O -14.5332 -6.1609 0.0 0
M  V30 61 C -16.78 -4.8601 0.0 0 CFG=1
M  V30 62 N -18.2936 -4.8483 0.0 0
M  V30 63 C -16.035 -3.5475 0.0 0
M  V30 64 C -19.0504 -6.1373 0.0 0
M  V30 65 C -16.7918 -2.2349 0.0 0
M  V30 66 O -18.3054 -7.4262 0.0 0
M  V30 67 C -20.564 -6.1254 0.0 0 CFG=1
M  V30 68 C -16.0468 -0.9223 0.0 0
M  V30 69 C -18.3054 -2.2231 0.0 0
M  V30 70 N -21.3209 -4.8128 0.0 0
M  V30 71 C -21.3209 -7.4144 0.0 0
M  V30 72 C -16.8036 0.3902 0.0 0
M  V30 73 C -19.0622 -0.9105 0.0 0
M  V30 74 C -22.8345 -4.801 0.0 0
M  V30 75 C -18.3172 0.402 0.0 0
M  V30 76 O -23.5913 -6.0899 0.0 0
M  V30 77 C -23.5913 -3.4884 0.0 0 CFG=1
M  V30 78 N -22.8463 -2.1758 0.0 0
M  V30 79 C -25.1049 -3.4766 0.0 0
M  V30 80 C -23.6031 -0.8632 0.0 0
M  V30 81 C -25.8618 -4.7655 0.0 0
M  V30 82 O -25.1168 -0.8514 0.0 0
M  V30 83 C -22.8581 0.4493 0.0 0 CFG=1
M  V30 84 C -27.3754 -4.7537 0.0 0
M  V30 85 C -25.1168 -6.0545 0.0 0
M  V30 86 N -21.3682 0.4611 0.0 0
M  V30 87 C -23.615 1.7619 0.0 0
M  V30 88 C -20.6232 1.7737 0.0 0
M  V30 89 O -22.87 3.0745 0.0 0
M  V30 90 O -21.38 3.0863 0.0 0
M  V30 91 C -19.1332 1.7856 0.0 0
M  V30 92 N -18.3882 3.0982 0.0 0
M  V30 93 C -16.8982 3.11 0.0 0
M  V30 94 O -16.1532 1.821 0.0 0
M  V30 95 C -16.1532 4.4226 0.0 0 CFG=1
M  V30 96 N -16.91 5.7352 0.0 0
M  V30 97 C -14.6632 4.4344 0.0 0
M  V30 98 C -16.1651 7.0478 0.0 0
M  V30 99 C -13.9183 3.1455 0.0 0
M  V30 100 O -14.6751 7.0596 0.0 0
M  V30 101 C -16.9219 8.3604 0.0 0 CFG=1
M  V30 102 O -12.4283 3.1573 0.0 0
M  V30 103 N -14.6751 1.8565 0.0 0
M  V30 104 N -18.4355 8.3722 0.0 0
M  V30 105 C -16.1769 9.673 0.0 0
M  V30 106 C -19.1923 9.6848 0.0 0
M  V30 107 O -16.9337 10.9856 0.0 0
M  V30 108 O -18.4473 10.9974 0.0 0
M  V30 109 C -20.7059 9.6966 0.0 0 CFG=1
M  V30 110 N -21.4628 8.4077 0.0 0
M  V30 111 C -21.4628 11.0092 0.0 0 CFG=2
M  V30 112 C -22.9764 8.4195 0.0 0
M  V30 113 C -20.7178 12.3219 0.0 0
M  V30 114 C -22.9764 11.0211 0.0 0
M  V30 115 O -23.7332 9.7321 0.0 0
M  V30 116 C -23.7332 7.1306 0.0 0 CFG=1
M  V30 117 C -21.4746 13.6345 0.0 0
M  V30 118 N -25.2468 7.1424 0.0 0
M  V30 119 C -22.9882 5.8416 0.0 0
M  V30 120 C -26.0037 5.8534 0.0 0
M  V30 121 C -21.4982 5.8534 0.0 0
M  V30 122 O -25.2587 4.5645 0.0 0
M  V30 123 C -27.5173 5.8653 0.0 0 CFG=1
M  V30 124 O -20.7532 7.166 0.0 0
M  V30 125 O -20.7532 4.5645 0.0 0
M  V30 126 N -28.2741 7.1779 0.0 0
M  V30 127 C -28.2741 4.5763 0.0 0
M  V30 128 C -29.7877 7.1897 0.0 0
M  V30 129 C -29.7877 4.5881 0.0 0
M  V30 130 O -30.5445 5.9007 0.0 0
M  V30 131 C -30.5445 8.5023 0.0 0
M  V30 132 C -30.5445 3.2992 0.0 0
M  V30 133 N -32.0582 8.5141 0.0 0
M  V30 134 N -32.0582 3.311 0.0 0
M  V30 135 C -32.815 9.8267 0.0 0
M  V30 136 C -32.815 4.6236 0.0 0
M  V30 137 O -32.07 11.1393 0.0 0
M  V30 138 C -34.3286 9.8386 0.0 0 CFG=1
M  V30 139 N -32.07 5.9362 0.0 0
M  V30 140 N -34.3286 4.6354 0.0 0
M  V30 141 N -35.0854 8.5496 0.0 0
M  V30 142 C -35.0854 11.1512 0.0 0
M  V30 143 C -36.5991 8.5614 0.0 0
M  V30 144 C -36.5991 11.163 0.0 0
M  V30 145 O -37.3559 9.874 0.0 0
M  V30 146 C -37.3559 7.2725 0.0 0 CFG=1
M  V30 147 C -37.3559 12.4756 0.0 0
M  V30 148 N -36.6109 5.9835 0.0 0
M  V30 149 C -38.8695 7.2843 0.0 0
M  V30 150 O -36.6109 13.7882 0.0 0
M  V30 151 O -38.8695 12.4874 0.0 0
M  V30 152 C -37.3677 4.6946 0.0 0
M  V30 153 C -39.6263 5.9953 0.0 0
M  V30 154 O -38.8813 4.7064 0.0 0
M  V30 155 C -36.6227 3.4056 0.0 0 CFG=1
M  V30 156 C -41.14 6.0072 0.0 0
M  V30 157 N -35.1327 3.4174 0.0 0
M  V30 158 C -37.3795 2.1167 0.0 0
M  V30 159 O -41.8968 7.3198 0.0 0
M  V30 160 O -41.8968 4.7182 0.0 0
M  V30 161 C -34.3878 2.1285 0.0 0
M  V30 162 C -36.6345 0.8277 0.0 0
M  V30 163 O -35.1446 0.8395 0.0 0
M  V30 164 C -32.8978 2.1403 0.0 0
M  V30 165 C -37.3914 -0.4611 0.0 0
M  V30 166 N -32.1528 0.8514 0.0 0
M  V30 167 O -38.905 -0.4493 0.0 0
M  V30 168 O -36.6464 -1.7501 0.0 0
M  V30 END ATOM
M  V30 BEGIN BOND
M  V30 1 2 1 2
M  V30 2 1 2 3
M  V30 3 1 4 2 CFG=3
M  V30 4 1 4 5
M  V30 5 1 4 6
M  V30 6 1 5 7
M  V30 7 1 5 8
M  V30 8 1 6 9
M  V30 9 2 7 10
M  V30 10 1 7 11
M  V30 11 1 11 12 CFG=1
M  V30 12 1 11 13
M  V30 13 1 12 14
M  V30 14 1 13 15
M  V30 15 2 14 16
M  V30 16 1 14 17
M  V30 17 2 15 18
M  V30 18 1 15 19
M  V30 19 1 17 20 CFG=3
M  V30 20 1 17 21
M  V30 21 1 20 22
M  V30 22 2 22 23
M  V30 23 1 22 24
M  V30 24 1 24 25 CFG=1
M  V30 25 1 24 26
M  V30 26 1 25 27
M  V30 27 1 26 28 CFG=3
M  V30 28 1 26 29
M  V30 29 2 27 30
M  V30 30 1 27 31
M  V30 31 1 31 32 CFG=3
M  V30 32 1 31 33
M  V30 33 1 32 34
M  V30 34 1 33 35
M  V30 35 2 34 36
M  V30 36 1 34 37
M  V30 37 2 35 38
M  V30 38 1 35 39
M  V30 39 1 37 40 CFG=3
M  V30 40 1 37 41
M  V30 41 1 40 42
M  V30 42 1 41 43
M  V30 43 2 42 44
M  V30 44 1 45 42 CFG=3
M  V30 45 1 43 46
M  V30 46 1 43 47
M  V30 47 1 45 48
M  V30 48 1 45 49
M  V30 49 1 48 50
M  V30 50 1 48 51
M  V30 51 1 49 52
M  V30 52 2 50 53
M  V30 53 1 50 54
M  V30 54 1 54 55 CFG=3
M  V30 55 1 54 56
M  V30 56 1 55 57
M  V30 57 1 56 58 CFG=1
M  V30 58 1 56 59
M  V30 59 2 57 60
M  V30 60 1 57 61
M  V30 61 1 61 62 CFG=1
M  V30 62 1 61 63
M  V30 63 1 62 64
M  V30 64 1 63 65
M  V30 65 2 64 66
M  V30 66 1 64 67
M  V30 67 2 65 68
M  V30 68 1 65 69
M  V30 69 1 67 70 CFG=3
M  V30 70 1 67 71
M  V30 71 1 68 72
M  V30 72 2 69 73
M  V30 73 1 70 74
M  V30 74 2 72 75
M  V30 75 2 74 76
M  V30 76 1 74 77
M  V30 77 1 77 78 CFG=3
M  V30 78 1 77 79
M  V30 79 1 78 80
M  V30 80 1 79 81
M  V30 81 2 80 82
M  V30 82 1 80 83
M  V30 83 1 81 84
M  V30 84 1 81 85
M  V30 85 1 83 86 CFG=3
M  V30 86 1 83 87
M  V30 87 1 86 88
M  V30 88 1 87 89
M  V30 89 2 88 90
M  V30 90 1 88 91
M  V30 91 1 91 92
M  V30 92 1 92 93
M  V30 93 2 93 94
M  V30 94 1 93 95
M  V30 95 1 95 96 CFG=1
M  V30 96 1 95 97
M  V30 97 1 96 98
M  V30 98 1 97 99
M  V30 99 2 98 100
M  V30 100 1 98 101
M  V30 101 2 99 102
M  V30 102 1 99 103
M  V30 103 1 101 104 CFG=1
M  V30 104 1 101 105
M  V30 105 1 104 106
M  V30 106 1 105 107
M  V30 107 2 106 108
M  V30 108 1 106 109
M  V30 109 1 109 110 CFG=1
M  V30 110 1 109 111
M  V30 111 1 110 112
M  V30 112 1 111 113
M  V30 113 1 111 114 CFG=1
M  V30 114 2 112 115
M  V30 115 1 112 116
M  V30 116 1 113 117
M  V30 117 1 116 118 CFG=3
M  V30 118 1 116 119
M  V30 119 1 118 120
M  V30 120 1 119 121
M  V30 121 2 120 122
M  V30 122 1 120 123
M  V30 123 2 121 124
M  V30 124 1 121 125
M  V30 125 1 123 126 CFG=3
M  V30 126 1 123 127
M  V30 127 1 126 128
M  V30 128 1 127 129
M  V30 129 2 128 130
M  V30 130 1 128 131
M  V30 131 1 129 132
M  V30 132 1 131 133
M  V30 133 1 132 134
M  V30 134 1 133 135
M  V30 135 1 134 136
M  V30 136 2 135 137
M  V30 137 1 135 138
M  V30 138 2 136 139
M  V30 139 1 136 140
M  V30 140 1 138 141 CFG=1
M  V30 141 1 138 142
M  V30 142 1 141 143
M  V30 143 1 142 144
M  V30 144 2 143 145
M  V30 145 1 143 146
M  V30 146 1 144 147
M  V30 147 1 146 148 CFG=1
M  V30 148 1 146 149
M  V30 149 2 147 150
M  V30 150 1 147 151
M  V30 151 1 148 152
M  V30 152 1 149 153
M  V30 153 2 152 154
M  V30 154 1 152 155
M  V30 155 1 153 156
M  V30 156 1 155 157 CFG=1
M  V30 157 1 155 158
M  V30 158 2 156 159
M  V30 159 1 156 160
M  V30 160 1 157 161
M  V30 161 1 158 162
M  V30 162 2 161 163
M  V30 163 1 161 164
M  V30 164 1 162 165
M  V30 165 1 164 166
M  V30 166 2 165 167
M  V30 167 1 165 168
M  V30 168 1 8 9
M  V30 169 1 51 52
M  V30 170 1 73 75
M  V30 END BOND
M  V30 BEGIN COLLECTION
M  V30 MDLV30/STEABS ATOMS=(23 4 11 17 24 26 31 37 45 54 56 61 67 77 83 95 101 109 111 116 123 138 146 155)
M  V30 END COLLECTION
M  V30 END CTAB
M  END
>  <PASS_MNA_COUNT>
901

>  <PASS_MNA_NEW_COUNT>
4

>  <PEPTIDE>
GEEEGRDISNGSLAFTPLDTADP

>  <AA_MUTATION>
p.A645S

>  <PASS_ACTIVITY_SPECTRUM>


$$$$
Compound 25
Actelion Java MolfileCreator 2.0

  0  0  0  0  0  0              0 V3000
M  V30 BEGIN CTAB
M  V30 COUNTS 169 171 0 0 0
M  V30 BEGIN ATOM
M  V30 1 O 0.0 0.0 0.0 0
M  V30 2 C 0.1418 -1.478 0.0 0
M  V30 3 O 1.5017 -2.0811 0.0 0
M  V30 4 C -1.0878 -2.353 0.0 0 CFG=1
M  V30 5 N -2.5304 -1.8801 0.0 0
M  V30 6 C -1.0996 -3.8429 0.0 0
M  V30 7 C -3.0034 -0.4375 0.0 0
M  V30 8 C -3.4291 -3.0862 0.0 0
M  V30 9 C -2.5422 -4.2923 0.0 0
M  V30 10 O -2.0101 0.6858 0.0 0
M  V30 11 C -4.4815 -0.1182 0.0 0 CFG=1
M  V30 12 N -5.4984 -1.2179 0.0 0
M  V30 13 C -4.9545 1.3243 0.0 0
M  V30 14 C -5.0491 -2.6368 0.0 0
M  V30 15 C -3.9612 2.4476 0.0 0
M  V30 16 O -3.7129 -3.2872 0.0 0
M  V30 17 C -6.066 -3.7365 0.0 0 CFG=1
M  V30 18 O -2.5068 2.152 0.0 0
M  V30 19 O -4.4342 3.8902 0.0 0
M  V30 20 N -7.5441 -3.4173 0.0 0
M  V30 21 C -5.6166 -5.1555 0.0 0
M  V30 22 C -8.017 -1.9747 0.0 0
M  V30 23 O -6.8937 -0.9814 0.0 0
M  V30 24 C -9.4951 -1.6554 0.0 0 CFG=1
M  V30 25 N -10.512 -2.7551 0.0 0
M  V30 26 C -9.9681 -0.2128 0.0 0 CFG=2
M  V30 27 C -10.0627 -4.174 0.0 0
M  V30 28 O -11.4462 0.1064 0.0 0
M  V30 29 C -8.9748 0.9104 0.0 0
M  V30 30 O -11.0796 -5.2737 0.0 0
M  V30 31 C -8.6083 -4.4697 0.0 0 CFG=1
M  V30 32 N -8.1589 -5.8886 0.0 0
M  V30 33 C -7.615 -3.3463 0.0 0
M  V30 34 C -9.1758 -6.9883 0.0 0
M  V30 35 C -8.088 -1.9037 0.0 0
M  V30 36 O -10.6539 -6.669 0.0 0
M  V30 37 C -8.7265 -8.4072 0.0 0 CFG=1
M  V30 38 O -7.2366 -0.6621 0.0 0
M  V30 39 O -8.8211 -1.5371 0.0 0
M  V30 40 N -9.7434 -9.5069 0.0 0
M  V30 41 C -7.2721 -8.7029 0.0 0
M  V30 42 C -11.2215 -9.1877 0.0 0
M  V30 43 C -6.2788 -7.5795 0.0 0
M  V30 44 O -11.6945 -7.7451 0.0 0
M  V30 45 C -12.2384 -10.2874 0.0 0 CFG=1
M  V30 46 C -4.8244 -7.8751 0.0 0
M  V30 47 C -6.7518 -6.1369 0.0 0
M  V30 48 N -13.7401 -10.1218 0.0 0
M  V30 49 C -11.9428 -11.7418 0.0 0
M  V30 50 C -14.4969 -8.8093 0.0 0
M  V30 51 C -14.3669 -11.4816 0.0 0
M  V30 52 C -13.2553 -12.4867 0.0 0
M  V30 53 O -13.752 -7.4968 0.0 0
M  V30 54 C -16.0105 -8.7975 0.0 0 CFG=1
M  V30 55 N -16.7672 -7.4849 0.0 0
M  V30 56 C -16.7672 -10.0863 0.0 0 CFG=2
M  V30 57 C -16.0223 -6.1724 0.0 0
M  V30 58 O -18.2808 -10.0745 0.0 0
M  V30 59 C -16.0223 -11.3752 0.0 0
M  V30 60 O -14.5324 -6.1606 0.0 0
M  V30 61 C -16.7791 -4.8599 0.0 0 CFG=1
M  V30 62 N -18.2926 -4.848 0.0 0
M  V30 63 C -16.0341 -3.5473 0.0 0
M  V30 64 C -19.0494 -6.1369 0.0 0
M  V30 65 C -16.7909 -2.2348 0.0 0
M  V30 66 O -18.3044 -7.4258 0.0 0
M  V30 67 C -20.5629 -6.1251 0.0 0 CFG=1
M  V30 68 C -16.0459 -0.9223 0.0 0
M  V30 69 C -18.3044 -2.223 0.0 0
M  V30 70 N -21.3197 -4.8126 0.0 0
M  V30 71 C -21.3197 -7.414 0.0 0
M  V30 72 C -16.8027 0.3902 0.0 0
M  V30 73 C -19.0612 -0.9104 0.0 0
M  V30 74 C -22.8333 -4.8007 0.0 0
M  V30 75 C -18.3163 0.402 0.0 0
M  V30 76 O -23.59 -6.0896 0.0 0
M  V30 77 C -23.59 -3.4882 0.0 0 CFG=1
M  V30 78 N -22.8451 -2.1757 0.0 0
M  V30 79 C -25.1036 -3.4764 0.0 0
M  V30 80 C -23.6019 -0.8631 0.0 0
M  V30 81 C -25.8604 -4.7653 0.0 0
M  V30 82 O -25.1154 -0.8513 0.0 0
M  V30 83 C -22.8569 0.4493 0.0 0 CFG=1
M  V30 84 C -27.3739 -4.7534 0.0 0
M  V30 85 C -25.1154 -6.0542 0.0 0
M  V30 86 N -21.367 0.4611 0.0 0
M  V30 87 C -23.6137 1.7618 0.0 0 CFG=2
M  V30 88 C -20.6221 1.7736 0.0 0
M  V30 89 O -25.1272 1.7736 0.0 0
M  V30 90 C -22.8687 3.0743 0.0 0
M  V30 91 O -21.3788 3.0862 0.0 0
M  V30 92 C -19.1322 1.7855 0.0 0
M  V30 93 N -18.3872 3.098 0.0 0
M  V30 94 C -16.8973 3.1098 0.0 0
M  V30 95 O -16.1524 1.8209 0.0 0
M  V30 96 C -16.1524 4.4224 0.0 0 CFG=1
M  V30 97 N -16.9091 5.7349 0.0 0
M  V30 98 C -14.6625 4.4342 0.0 0
M  V30 99 C -16.1642 7.0474 0.0 0
M  V30 100 C -13.9175 3.1453 0.0 0
M  V30 101 O -14.6743 7.0592 0.0 0
M  V30 102 C -16.921 8.36 0.0 0 CFG=1
M  V30 103 O -14.6743 1.8564 0.0 0
M  V30 104 N -12.4276 3.1571 0.0 0
M  V30 105 N -18.4345 8.3718 0.0 0
M  V30 106 C -16.176 9.6725 0.0 0
M  V30 107 C -19.1913 9.6843 0.0 0
M  V30 108 O -16.9328 10.985 0.0 0
M  V30 109 O -18.4463 10.9968 0.0 0
M  V30 110 C -20.7048 9.6961 0.0 0 CFG=1
M  V30 111 N -21.4616 8.4072 0.0 0
M  V30 112 C -21.4616 11.0087 0.0 0 CFG=2
M  V30 113 C -22.9752 8.4191 0.0 0
M  V30 114 C -20.7167 12.3212 0.0 0
M  V30 115 C -22.9752 11.0205 0.0 0
M  V30 116 O -23.7319 9.7316 0.0 0
M  V30 117 C -23.7319 7.1302 0.0 0 CFG=1
M  V30 118 C -21.4734 13.6337 0.0 0
M  V30 119 N -25.2455 7.142 0.0 0
M  V30 120 C -22.987 5.8413 0.0 0
M  V30 121 C -26.0023 5.8531 0.0 0
M  V30 122 C -21.4971 5.8531 0.0 0
M  V30 123 O -25.2573 4.5642 0.0 0
M  V30 124 C -27.5158 5.865 0.0 0 CFG=1
M  V30 125 O -20.7521 7.1657 0.0 0
M  V30 126 O -20.7521 4.5642 0.0 0
M  V30 127 N -28.2726 7.1775 0.0 0
M  V30 128 C -28.2726 4.5761 0.0 0
M  V30 129 C -29.7861 7.1893 0.0 0
M  V30 130 C -29.7861 4.5879 0.0 0
M  V30 131 O -30.5429 5.9004 0.0 0
M  V30 132 C -30.5429 8.5018 0.0 0
M  V30 133 C -30.5429 3.299 0.0 0
M  V30 134 N -32.0565 8.5137 0.0 0
M  V30 135 N -32.0565 3.3108 0.0 0
M  V30 136 C -32.8132 9.8262 0.0 0
M  V30 137 C -32.8132 4.6234 0.0 0
M  V30 138 O -32.0683 11.1387 0.0 0
M  V30 139 C -34.3268 9.838 0.0 0 CFG=1
M  V30 140 N -32.0683 5.9359 0.0 0
M  V30 141 N -34.3268 4.6352 0.0 0
M  V30 142 N -35.0836 8.5491 0.0 0
M  V30 143 C -35.0836 11.1506 0.0 0
M  V30 144 C -36.5971 8.561 0.0 0
M  V30 145 C -36.5971 11.1624 0.0 0
M  V30 146 O -37.3539 9.8735 0.0 0
M  V30 147 C -37.3539 7.2721 0.0 0 CFG=1
M  V30 148 C -37.3539 12.4749 0.0 0
M  V30 149 N -36.6089 5.9832 0.0 0
M  V30 150 C -38.8674 7.2839 0.0 0
M  V30 151 O -36.6089 13.7874 0.0 0
M  V30 152 O -38.8674 12.4867 0.0 0
M  V30 153 C -37.3657 4.6943 0.0 0
M  V30 154 C -39.6242 5.995 0.0 0
M  V30 155 O -38.8793 4.7061 0.0 0
M  V30 156 C -36.6208 3.4054 0.0 0 CFG=1
M  V30 157 C -41.1378 6.0069 0.0 0
M  V30 158 N -35.1309 3.4173 0.0 0
M  V30 159 C -37.3775 2.1166 0.0 0
M  V30 160 O -41.8945 7.3194 0.0 0
M  V30 161 O -41.8945 4.718 0.0 0
M  V30 162 C -34.3859 2.1284 0.0 0
M  V30 163 C -36.6326 0.8277 0.0 0
M  V30 164 O -35.1427 0.8395 0.0 0
M  V30 165 C -32.896 2.1402 0.0 0
M  V30 166 C -37.3894 -0.4611 0.0 0
M  V30 167 N -32.1511 0.8513 0.0 0
M  V30 168 O -38.9029 -0.4493 0.0 0
M  V30 169 O -36.6444 -1.75 0.0 0
M  V30 END ATOM
M  V30 BEGIN BOND
M  V30 1 2 1 2
M  V30 2 1 2 3
M  V30 3 1 4 2 CFG=3
M  V30 4 1 4 5
M  V30 5 1 4 6
M  V30 6 1 5 7
M  V30 7 1 5 8
M  V30 8 1 6 9
M  V30 9 2 7 10
M  V30 10 1 7 11
M  V30 11 1 11 12 CFG=1
M  V30 12 1 11 13
M  V30 13 1 12 14
M  V30 14 1 13 15
M  V30 15 2 14 16
M  V30 16 1 14 17
M  V30 17 2 15 18
M  V30 18 1 15 19
M  V30 19 1 17 20 CFG=3
M  V30 20 1 17 21
M  V30 21 1 20 22
M  V30 22 2 22 23
M  V30 23 1 22 24
M  V30 24 1 24 25 CFG=1
M  V30 25 1 24 26
M  V30 26 1 25 27
M  V30 27 1 26 28 CFG=3
M  V30 28 1 26 29
M  V30 29 2 27 30
M  V30 30 1 27 31
M  V30 31 1 31 32 CFG=3
M  V30 32 1 31 33
M  V30 33 1 32 34
M  V30 34 1 33 35
M  V30 35 2 34 36
M  V30 36 1 34 37
M  V30 37 2 35 38
M  V30 38 1 35 39
M  V30 39 1 37 40 CFG=3
M  V30 40 1 37 41
M  V30 41 1 40 42
M  V30 42 1 41 43
M  V30 43 2 42 44
M  V30 44 1 45 42 CFG=3
M  V30 45 1 43 46
M  V30 46 1 43 47
M  V30 47 1 45 48
M  V30 48 1 45 49
M  V30 49 1 48 50
M  V30 50 1 48 51
M  V30 51 1 49 52
M  V30 52 2 50 53
M  V30 53 1 50 54
M  V30 54 1 54 55 CFG=3
M  V30 55 1 54 56
M  V30 56 1 55 57
M  V30 57 1 56 58 CFG=1
M  V30 58 1 56 59
M  V30 59 2 57 60
M  V30 60 1 57 61
M  V30 61 1 61 62 CFG=1
M  V30 62 1 61 63
M  V30 63 1 62 64
M  V30 64 1 63 65
M  V30 65 2 64 66
M  V30 66 1 64 67
M  V30 67 2 65 68
M  V30 68 1 65 69
M  V30 69 1 67 70 CFG=3
M  V30 70 1 67 71
M  V30 71 1 68 72
M  V30 72 2 69 73
M  V30 73 1 70 74
M  V30 74 2 72 75
M  V30 75 2 74 76
M  V30 76 1 74 77
M  V30 77 1 77 78 CFG=3
M  V30 78 1 77 79
M  V30 79 1 78 80
M  V30 80 1 79 81
M  V30 81 2 80 82
M  V30 82 1 80 83
M  V30 83 1 81 84
M  V30 84 1 81 85
M  V30 85 1 83 86 CFG=3
M  V30 86 1 83 87
M  V30 87 1 86 88
M  V30 88 1 87 89 CFG=3
M  V30 89 1 87 90
M  V30 90 2 88 91
M  V30 91 1 88 92
M  V30 92 1 92 93
M  V30 93 1 93 94
M  V30 94 2 94 95
M  V30 95 1 94 96
M  V30 96 1 96 97 CFG=1
M  V30 97 1 96 98
M  V30 98 1 97 99
M  V30 99 1 98 100
M  V30 100 2 99 101
M  V30 101 1 99 102
M  V30 102 2 100 103
M  V30 103 1 100 104
M  V30 104 1 102 105 CFG=1
M  V30 105 1 102 106
M  V30 106 1 105 107
M  V30 107 1 106 108
M  V30 108 2 107 109
M  V30 109 1 107 110
M  V30 110 1 110 111 CFG=1
M  V30 111 1 110 112
M  V30 112 1 111 113
M  V30 113 1 112 114
M  V30 114 1 112 115 CFG=1
M  V30 115 2 113 116
M  V30 116 1 113 117
M  V30 117 1 114 118
M  V30 118 1 117 119 CFG=3
M  V30 119 1 117 120
M  V30 120 1 119 121
M  V30 121 1 120 122
M  V30 122 2 121 123
M  V30 123 1 121 124
M  V30 124 2 122 125
M  V30 125 1 122 126
M  V30 126 1 124 127 CFG=3
M  V30 127 1 124 128
M  V30 128 1 127 129
M  V30 129 1 128 130
M  V30 130 2 129 131
M  V30 131 1 129 132
M  V30 132 1 130 133
M  V30 133 1 132 134
M  V30 134 1 133 135
M  V30 135 1 134 136
M  V30 136 1 135 137
M  V30 137 2 136 138
M  V30 138 1 136 139
M  V30 139 2 137 140
M  V30 140 1 137 141
M  V30 141 1 139 142 CFG=1
M  V30 142 1 139 143
M  V30 143 1 142 144
M  V30 144 1 143 145
M  V30 145 2 144 146
M  V30 146 1 144 147
M  V30 147 1 145 148
M  V30 148 1 147 149 CFG=1
M  V30 149 1 147 150
M  V30 150 2 148 151
M  V30 151 1 148 152
M  V30 152 1 149 153
M  V30 153 1 150 154
M  V30 154 2 153 155
M  V30 155 1 153 156
M  V30 156 1 154 157
M  V30 157 1 156 158 CFG=1
M  V30 158 1 156 159
M  V30 159 2 157 160
M  V30 160 1 157 161
M  V30 161 1 158 162
M  V30 162 1 159 163
M  V30 163 2 162 164
M  V30 164 1 162 165
M  V30 165 1 163 166
M  V30 166 1 165 167
M  V30 167 2 166 168
M  V30 168 1 166 169
M  V30 169 1 8 9
M  V30 170 1 51 52
M  V30 171 1 73 75
M  V30 END BOND
M  V30 BEGIN COLLECTION
M  V30 MDLV30/STEABS ATOMS=(24 4 11 17 24 26 31 37 45 54 56 61 67 77 83 87 96 102 110 112 117 124 139 147 156)
M  V30 END COLLECTION
M  V30 END CTAB
M  END
>  <PASS_MNA_COUNT>
898

>  <PASS_MNA_NEW_COUNT>
10

>  <PEPTIDE>
GEEEGRDISNGTLAFTPLDTADP

>  <AA_MUTATION>
p.A645T

>  <PASS_ACTIVITY_SPECTRUM>


$$$$
Compound 26
Actelion Java MolfileCreator 2.0

  0  0  0  0  0  0              0 V3000
M  V30 BEGIN CTAB
M  V30 COUNTS 170 172 0 0 0
M  V30 BEGIN ATOM
M  V30 1 O 0.0 0.0 0.0 0
M  V30 2 C 0.4504 -1.4224 0.0 0
M  V30 3 N 1.9084 -1.7188 0.0 0
M  V30 4 C -0.5689 -2.5248 0.0 0 CFG=1
M  V30 5 C 2.9041 -0.5926 0.0 0 CFG=2
M  V30 6 N -2.0744 -2.3589 0.0 0
M  V30 7 C -0.2726 -3.9828 0.0 0
M  V30 8 C 2.43 0.8534 0.0 0
M  V30 9 C 4.3622 -0.889 0.0 0
M  V30 10 C -2.833 -1.0431 0.0 0
M  V30 11 C -2.7026 -3.7221 0.0 0
M  V30 12 C -1.5884 -4.7296 0.0 0
M  V30 13 O 0.9483 1.1735 0.0 0
M  V30 14 N 3.4257 1.9795 0.0 0
M  V30 15 C 5.3579 0.237 0.0 0
M  V30 16 O -2.0862 0.2726 0.0 0
M  V30 17 C -4.3503 -1.0312 0.0 0 CFG=1
M  V30 18 C 2.9516 3.4257 0.0 0 CFG=2
M  V30 19 C 6.8159 -0.0592 0.0 0
M  V30 20 C 4.8837 1.6832 0.0 0
M  V30 21 N -5.109 0.2844 0.0 0
M  V30 22 C -5.109 -2.3233 0.0 0 CFG=2
M  V30 23 C 1.4698 3.7458 0.0 0
M  V30 24 C 3.9473 4.5518 0.0 0
M  V30 25 C -4.3622 1.6002 0.0 0
M  V30 26 O -6.6262 -2.3114 0.0 0
M  V30 27 C -4.3622 -3.6154 0.0 0
M  V30 28 O 0.4504 2.6434 0.0 0
M  V30 29 N 0.9957 5.1919 0.0 0
M  V30 30 C 3.4731 5.998 0.0 0
M  V30 31 O -2.8686 1.6121 0.0 0
M  V30 32 C -5.1208 2.916 0.0 0 CFG=1
M  V30 33 C -0.486 5.512 0.0 0 CFG=2
M  V30 34 O 1.9558 5.9624 0.0 0
M  V30 35 O 4.7059 6.8515 0.0 0
M  V30 36 N -6.6381 2.9278 0.0 0
M  V30 37 C -4.374 4.2318 0.0 0
M  V30 38 C -1.5054 4.4096 0.0 0
M  V30 39 C -0.9601 6.9582 0.0 0 CFG=2
M  V30 40 C -7.3967 1.6358 0.0 0
M  V30 41 C -5.1327 5.5475 0.0 0
M  V30 42 O -1.0549 2.9871 0.0 0
M  V30 43 N -2.9871 4.7296 0.0 0
M  V30 44 O 0.2726 7.8116 0.0 0
M  V30 45 C -1.695 7.3256 0.0 0
M  V30 46 O -6.65 0.3437 0.0 0
M  V30 47 C -8.914 1.6476 0.0 0 CFG=1
M  V30 48 C -4.3859 6.8633 0.0 0
M  V30 49 C -6.65 5.5594 0.0 0
M  V30 50 C -3.4613 6.1758 0.0 0 CFG=2
M  V30 51 N -9.6727 2.9634 0.0 0
M  V30 52 C -9.6727 0.3556 0.0 0
M  V30 53 C -5.1445 8.1791 0.0 0
M  V30 54 C -7.4086 6.8752 0.0 0
M  V30 55 C -2.4655 7.3019 0.0 0
M  V30 56 C -4.8245 6.8515 0.0 0
M  V30 57 C -11.19 2.9753 0.0 0
M  V30 58 C -11.19 0.3674 0.0 0
M  V30 59 C -8.9259 -0.9364 0.0 0
M  V30 60 C -6.6618 8.191 0.0 0
M  V30 61 O -1.695 7.1478 0.0 0
M  V30 62 N -2.9397 8.7481 0.0 0
M  V30 63 O -11.9486 1.6832 0.0 0
M  V30 64 C -11.9486 4.291 0.0 0 CFG=1
M  V30 65 C -1.944 9.8742 0.0 0 CFG=2
M  V30 66 N -11.2018 5.6068 0.0 0
M  V30 67 C -13.4659 4.3029 0.0 0
M  V30 68 C -0.486 9.5779 0.0 0
M  V30 69 C -2.4181 11.3204 0.0 0
M  V30 70 C -11.9605 6.9226 0.0 0
M  V30 71 C -14.2246 3.0108 0.0 0
M  V30 72 O 0.5097 10.704 0.0 0
M  V30 73 N -0.0355 8.1554 0.0 0
M  V30 74 C -1.4224 12.4465 0.0 0
M  V30 75 O -13.4778 6.9344 0.0 0
M  V30 76 C -11.2137 8.2384 0.0 0 CFG=1
M  V30 77 C -15.7419 3.0227 0.0 0
M  V30 78 C -13.4778 1.7188 0.0 0
M  V30 79 C 1.3868 7.7049 0.0 0 CFG=2
M  V30 80 C -0.9364 6.9463 0.0 0
M  V30 81 O 0.0355 12.1501 0.0 0
M  V30 82 O -1.8966 13.8927 0.0 0
M  V30 83 N -9.7201 8.2502 0.0 0
M  V30 84 C -11.9723 9.5541 0.0 0
M  V30 85 C 2.5959 8.6058 0.0 0
M  V30 86 C 1.375 6.2114 0.0 0
M  V30 87 C -0.0592 5.7372 0.0 0
M  V30 88 C -8.9733 9.566 0.0 0
M  V30 89 O 2.43 10.1113 0.0 0
M  V30 90 N 3.9591 8.0013 0.0 0
M  V30 91 O -9.732 10.8818 0.0 0
M  V30 92 C -7.4797 9.5779 0.0 0
M  V30 93 C 5.1682 8.9022 0.0 0 CFG=2
M  V30 94 N -6.7329 10.8936 0.0 0
M  V30 95 C 5.0023 10.4076 0.0 0
M  V30 96 C 6.5314 8.2976 0.0 0
M  V30 97 C -5.2393 10.9055 0.0 0
M  V30 98 O 3.6154 11.0359 0.0 0
M  V30 99 N 6.2114 11.3085 0.0 0
M  V30 100 O -4.4926 9.6134 0.0 0
M  V30 101 C -4.4926 12.2213 0.0 0 CFG=1
M  V30 102 C 6.0454 12.814 0.0 0 CFG=2
M  V30 103 N -5.2512 13.537 0.0 0
M  V30 104 C -2.999 12.2331 0.0 0
M  V30 105 C 4.6585 13.4422 0.0 0
M  V30 106 C 7.2545 13.7148 0.0 0
M  V30 107 C -4.5044 14.8528 0.0 0
M  V30 108 C -2.2522 10.941 0.0 0
M  V30 109 O 3.4257 12.565 0.0 0
M  V30 110 O 4.4926 14.9476 0.0 0
M  V30 111 C 7.0885 15.2203 0.0 0
M  V30 112 O -3.0108 14.8647 0.0 0
M  V30 113 C -5.2631 16.1686 0.0 0 CFG=1
M  V30 114 O -3.3072 9.8742 0.0 0
M  V30 115 N -0.7586 10.9529 0.0 0
M  V30 116 C 8.2976 16.1212 0.0 0
M  V30 117 N -6.7803 16.1804 0.0 0
M  V30 118 C -4.5163 17.4844 0.0 0
M  V30 119 C 8.1317 17.6266 0.0 0
M  V30 120 C -7.539 17.4962 0.0 0
M  V30 121 O -5.2749 18.8001 0.0 0
M  V30 122 N 9.3408 18.5275 0.0 0
M  V30 123 O -6.7922 18.812 0.0 0
M  V30 124 C -9.0563 17.5081 0.0 0 CFG=1
M  V30 125 N -9.8149 18.8238 0.0 0
M  V30 126 C -9.8149 16.216 0.0 0 CFG=2
M  V30 127 C -9.0681 20.1396 0.0 0
M  V30 128 C -11.3322 16.2279 0.0 0
M  V30 129 C -9.0681 14.9239 0.0 0
M  V30 130 O -7.5746 20.1515 0.0 0
M  V30 131 C -9.8268 21.4554 0.0 0 CFG=1
M  V30 132 C -12.0909 14.9358 0.0 0
M  V30 133 N -11.3441 21.4673 0.0 0
M  V30 134 C -9.08 22.7712 0.0 0
M  V30 135 C -12.1027 20.1752 0.0 0
M  V30 136 C -7.5864 22.783 0.0 0
M  V30 137 O -11.3559 18.8831 0.0 0
M  V30 138 C -13.62 20.187 0.0 0 CFG=1
M  V30 139 O -6.8396 21.491 0.0 0
M  V30 140 O -6.8396 24.0988 0.0 0
M  V30 141 N -14.3787 21.5028 0.0 0
M  V30 142 C -14.3787 18.895 0.0 0
M  V30 143 C -13.6319 22.8186 0.0 0
M  V30 144 C -15.896 18.9068 0.0 0
M  V30 145 O -12.1383 22.8304 0.0 0
M  V30 146 C -14.3905 24.1344 0.0 0
M  V30 147 C -16.6546 17.6148 0.0 0
M  V30 148 N -13.6437 25.4501 0.0 0
M  V30 149 N -18.1719 17.6266 0.0 0
M  V30 150 C -14.4024 26.7659 0.0 0
M  V30 151 C -18.9305 16.3345 0.0 0
M  V30 152 O -15.9197 26.7778 0.0 0
M  V30 153 C -13.6556 28.0817 0.0 0 CFG=1
M  V30 154 N -18.1837 15.0425 0.0 0
M  V30 155 N -20.4478 16.3464 0.0 0
M  V30 156 N -12.162 28.0936 0.0 0
M  V30 157 C -14.4142 29.3975 0.0 0
M  V30 158 C -11.4152 29.4093 0.0 0
M  V30 159 C -13.6674 30.7133 0.0 0
M  V30 160 O -12.1738 30.7251 0.0 0
M  V30 161 C -9.9216 29.4212 0.0 0 CFG=1
M  V30 162 C -14.4261 32.029 0.0 0
M  V30 163 N -9.1748 28.1291 0.0 0
M  V30 164 C -9.1748 30.737 0.0 0
M  V30 165 O -15.9434 32.0409 0.0 0
M  V30 166 O -13.6793 33.3448 0.0 0
M  V30 167 C -7.6812 30.7488 0.0 0
M  V30 168 C -6.9344 32.0646 0.0 0
M  V30 169 O -7.6931 33.3804 0.0 0
M  V30 170 O -5.4409 32.0764 0.0 0
M  V30 END ATOM
M  V30 BEGIN BOND
M  V30 1 2 1 2
M  V30 2 1 2 3
M  V30 3 1 4 2 CFG=3
M  V30 4 1 5 3 CFG=3
M  V30 5 1 4 6
M  V30 6 1 4 7
M  V30 7 1 5 8
M  V30 8 1 5 9
M  V30 9 1 6 10
M  V30 10 1 6 11
M  V30 11 1 7 12
M  V30 12 2 8 13
M  V30 13 1 8 14
M  V30 14 1 9 15
M  V30 15 2 10 16
M  V30 16 1 10 17
M  V30 17 1 18 14 CFG=3
M  V30 18 1 15 19
M  V30 19 1 15 20
M  V30 20 1 17 21 CFG=3
M  V30 21 1 17 22
M  V30 22 1 18 23
M  V30 23 1 18 24
M  V30 24 1 21 25
M  V30 25 1 22 26 CFG=1
M  V30 26 1 22 27
M  V30 27 2 23 28
M  V30 28 1 23 29
M  V30 29 1 24 30
M  V30 30 2 25 31
M  V30 31 1 25 32
M  V30 32 1 33 29 CFG=3
M  V30 33 2 30 34
M  V30 34 1 30 35
M  V30 35 1 32 36 CFG=1
M  V30 36 1 32 37
M  V30 37 1 33 38
M  V30 38 1 33 39
M  V30 39 1 36 40
M  V30 40 1 37 41
M  V30 41 2 38 42
M  V30 42 1 38 43
M  V30 43 1 39 44 CFG=1
M  V30 44 1 39 45
M  V30 45 2 40 46
M  V30 46 1 40 47
M  V30 47 2 41 48
M  V30 48 1 41 49
M  V30 49 1 50 43 CFG=1
M  V30 50 1 47 51 CFG=3
M  V30 51 1 47 52
M  V30 52 1 48 53
M  V30 53 2 49 54
M  V30 54 1 50 55
M  V30 55 1 50 56
M  V30 56 1 51 57
M  V30 57 1 52 58
M  V30 58 1 52 59
M  V30 59 2 53 60
M  V30 60 2 55 61
M  V30 61 1 55 62
M  V30 62 2 57 63
M  V30 63 1 57 64
M  V30 64 1 65 62 CFG=1
M  V30 65 1 64 66 CFG=3
M  V30 66 1 64 67
M  V30 67 1 65 68
M  V30 68 1 65 69
M  V30 69 1 66 70
M  V30 70 1 67 71
M  V30 71 2 68 72
M  V30 72 1 68 73
M  V30 73 1 69 74
M  V30 74 2 70 75
M  V30 75 1 70 76
M  V30 76 1 71 77
M  V30 77 1 71 78
M  V30 78 1 73 79
M  V30 79 1 73 80
M  V30 80 2 74 81
M  V30 81 1 74 82
M  V30 82 1 76 83 CFG=3
M  V30 83 1 76 84
M  V30 84 1 79 85 CFG=3
M  V30 85 1 79 86
M  V30 86 1 80 87
M  V30 87 1 83 88
M  V30 88 2 85 89
M  V30 89 1 85 90
M  V30 90 2 88 91
M  V30 91 1 88 92
M  V30 92 1 93 90 CFG=3
M  V30 93 1 92 94
M  V30 94 1 93 95
M  V30 95 1 93 96
M  V30 96 1 94 97
M  V30 97 2 95 98
M  V30 98 1 95 99
M  V30 99 2 97 100
M  V30 100 1 97 101
M  V30 101 1 102 99 CFG=3
M  V30 102 1 101 103 CFG=1
M  V30 103 1 101 104
M  V30 104 1 102 105
M  V30 105 1 102 106
M  V30 106 1 103 107
M  V30 107 1 104 108
M  V30 108 2 105 109
M  V30 109 1 105 110
M  V30 110 1 106 111
M  V30 111 2 107 112
M  V30 112 1 107 113
M  V30 113 2 108 114
M  V30 114 1 108 115
M  V30 115 1 111 116
M  V30 116 1 113 117 CFG=1
M  V30 117 1 113 118
M  V30 118 1 116 119
M  V30 119 1 117 120
M  V30 120 1 118 121
M  V30 121 1 119 122
M  V30 122 2 120 123
M  V30 123 1 120 124
M  V30 124 1 124 125 CFG=3
M  V30 125 1 124 126
M  V30 126 1 125 127
M  V30 127 1 126 128
M  V30 128 1 126 129 CFG=1
M  V30 129 2 127 130
M  V30 130 1 127 131
M  V30 131 1 128 132
M  V30 132 1 131 133 CFG=1
M  V30 133 1 131 134
M  V30 134 1 133 135
M  V30 135 1 134 136
M  V30 136 2 135 137
M  V30 137 1 135 138
M  V30 138 2 136 139
M  V30 139 1 136 140
M  V30 140 1 138 141 CFG=3
M  V30 141 1 138 142
M  V30 142 1 141 143
M  V30 143 1 142 144
M  V30 144 2 143 145
M  V30 145 1 143 146
M  V30 146 1 144 147
M  V30 147 1 146 148
M  V30 148 1 147 149
M  V30 149 1 148 150
M  V30 150 1 149 151
M  V30 151 2 150 152
M  V30 152 1 150 153
M  V30 153 2 151 154
M  V30 154 1 151 155
M  V30 155 1 153 156 CFG=3
M  V30 156 1 153 157
M  V30 157 1 156 158
M  V30 158 1 157 159
M  V30 159 2 158 160
M  V30 160 1 158 161
M  V30 161 1 159 162
M  V30 162 1 161 163 CFG=3
M  V30 163 1 161 164
M  V30 164 2 162 165
M  V30 165 1 162 166
M  V30 166 1 164 167
M  V30 167 1 167 168
M  V30 168 2 168 169
M  V30 169 1 168 170
M  V30 170 1 11 12
M  V30 171 1 54 60
M  V30 172 1 86 87
M  V30 END BOND
M  V30 BEGIN COLLECTION
M  V30 MDLV30/STEABS ATOMS=(24 4 5 17 18 22 32 33 39 47 50 64 65 76 79 93 101 102 113 124 126 131 138 153 161)
M  V30 END COLLECTION
M  V30 END CTAB
M  END
>  <PASS_MNA_COUNT>
938

>  <PASS_MNA_NEW_COUNT>
34

>  <PEPTIDE>
EEGRDISNGALVFTPLDTADPAK

>  <AA_MUTATION>
p.A647V

>  <PASS_ACTIVITY_SPECTRUM>


$$$$
Compound 27
Actelion Java MolfileCreator 2.0

  0  0  0  0  0  0              0 V3000
M  V30 BEGIN CTAB
M  V30 COUNTS 185 186 0 0 0
M  V30 BEGIN ATOM
M  V30 1 O 0.0 0.0 0.0 0
M  V30 2 C -0.9091 1.2043 0.0 0
M  V30 3 N -2.4204 1.2161 0.0 0
M  V30 4 C -0.1771 2.5149 0.0 0 CFG=1
M  V30 5 C -3.1761 -0.0708 0.0 0 CFG=2
M  V30 6 N -0.8028 3.8963 0.0 0
M  V30 7 C 1.2987 2.6802 0.0 0
M  V30 8 C -2.444 -1.3578 0.0 0
M  V30 9 C -4.6874 -0.059 0.0 0
M  V30 10 C -2.2787 4.2151 0.0 0
M  V30 11 C 0.2951 4.9117 0.0 0
M  V30 12 C 1.5939 4.156 0.0 0
M  V30 13 O -1.0036 -0.9799 0.0 0
M  V30 14 N -3.1997 -2.6447 0.0 0
M  V30 15 C -5.443 -1.346 0.0 0
M  V30 16 O -2.3968 5.7264 0.0 0
M  V30 17 C -3.2941 3.117 0.0 0 CFG=1
M  V30 18 C -2.4676 -3.9317 0.0 0 CFG=2
M  V30 19 C -6.9543 -1.3342 0.0 0
M  V30 20 N -4.77 3.4358 0.0 0
M  V30 21 C -2.8455 1.7002 0.0 0
M  V30 22 C -0.9799 -3.9199 0.0 0
M  V30 23 C -3.2233 -5.2187 0.0 0
M  V30 24 N -7.71 -2.6211 0.0 0
M  V30 25 C -5.2423 4.8763 0.0 0
M  V30 26 C -3.8609 0.6021 0.0 0
M  V30 27 O -0.5785 -2.4676 0.0 0
M  V30 28 N -0.2479 -5.2069 0.0 0
M  V30 29 C -2.4912 -6.5057 0.0 0
M  V30 30 C -9.2213 -2.6093 0.0 0
M  V30 31 O -4.2505 5.9979 0.0 0
M  V30 32 C -6.7182 5.1951 0.0 0 CFG=1
M  V30 33 C -3.4122 -0.8146 0.0 0
M  V30 34 C -5.2895 1.098 0.0 0
M  V30 35 C 1.2397 -5.1951 0.0 0 CFG=2
M  V30 36 C -3.2469 -7.7926 0.0 0
M  V30 37 N -9.9769 -1.2987 0.0 0
M  V30 38 N -9.9769 -3.8963 0.0 0
M  V30 39 N -7.1905 6.6355 0.0 0
M  V30 40 C -7.7336 4.097 0.0 0
M  V30 41 C 1.9717 -3.8845 0.0 0
M  V30 42 C 1.9717 -6.482 0.0 0
M  V30 43 C -2.5149 -9.0796 0.0 0
M  V30 44 C -6.1987 7.7572 0.0 0
M  V30 45 O 3.4122 -4.2387 0.0 0
M  V30 46 N 1.2161 -2.5739 0.0 0
M  V30 47 C 3.4594 -6.4702 0.0 0
M  V30 48 N -3.2705 -10.3666 0.0 0
M  V30 49 O -4.7464 7.462 0.0 0
M  V30 50 C -6.671 9.1977 0.0 0 CFG=1
M  V30 51 C 1.9481 -1.2633 0.0 0 CFG=2
M  V30 52 C 4.1915 -7.7572 0.0 0
M  V30 53 N -8.1114 9.6699 0.0 0
M  V30 54 C -5.7972 10.4256 0.0 0
M  V30 55 C 3.4358 -1.2515 0.0 0
M  V30 56 C 1.1925 0.0472 0.0 0
M  V30 57 N 5.6792 -7.7454 0.0 0
M  V30 58 C -9.3394 8.7962 0.0 0
M  V30 59 C -8.1232 11.1813 0.0 0
M  V30 60 C -6.6946 11.6535 0.0 0
M  V30 61 O 4.463 -2.3141 0.0 0
M  V30 62 N 4.1678 0.059 0.0 0
M  V30 63 C 1.9245 1.3578 0.0 0
M  V30 64 C 6.4112 -9.0324 0.0 0
M  V30 65 O -9.1977 7.3203 0.0 0
M  V30 66 C -10.7208 9.422 0.0 0 CFG=1
M  V30 67 C 5.6555 0.0708 0.0 0
M  V30 68 C 1.1689 2.6684 0.0 0
M  V30 69 N 5.6555 -10.3193 0.0 0
M  V30 70 N 7.8989 -9.0206 0.0 0
M  V30 71 N -10.8861 10.9215 0.0 0
M  V30 72 C -11.9487 8.5483 0.0 0
M  V30 73 C 6.3876 1.3814 0.0 0
M  V30 74 O -0.3305 2.8573 0.0 0
M  V30 75 O 2.4322 3.4712 0.0 0
M  V30 76 C -12.2675 11.5473 0.0 0
M  V30 77 C -13.3301 9.1741 0.0 0
M  V30 78 O 5.9625 2.8336 0.0 0
M  V30 79 N 7.8753 1.3932 0.0 0
M  V30 80 O -13.4954 10.6736 0.0 0
M  V30 81 C -12.4328 13.0468 0.0 0 CFG=1
M  V30 82 C -14.5581 8.3003 0.0 0
M  V30 83 C 8.6073 2.7038 0.0 0 CFG=2
M  V30 84 N -11.2285 13.9441 0.0 0
M  V30 85 C -13.8142 13.6725 0.0 0
M  V30 86 C -15.9395 8.9261 0.0 0
M  V30 87 C 7.8517 4.0144 0.0 0
M  V30 88 C 10.095 2.7156 0.0 0
M  V30 89 C -11.3938 15.4436 0.0 0
M  V30 90 C -13.9795 15.172 0.0 0
M  V30 91 N -17.1674 8.0524 0.0 0
M  V30 92 O 6.3404 4.0262 0.0 0
M  V30 93 N 8.5837 5.3249 0.0 0
M  V30 94 C 10.8388 4.0262 0.0 0
M  V30 95 O -12.7752 16.0694 0.0 0
M  V30 96 C -10.1895 16.3409 0.0 0 CFG=1
M  V30 97 C -15.361 15.7978 0.0 0
M  V30 98 C 7.828 6.6355 0.0 0 CFG=2
M  V30 99 C 12.3265 4.038 0.0 0
M  V30 100 N -8.8316 15.7388 0.0 0
M  V30 101 C -10.3548 17.8404 0.0 0
M  V30 102 O -16.5889 14.9241 0.0 0
M  V30 103 O -15.5263 17.2973 0.0 0
M  V30 104 C 6.3167 6.6473 0.0 0
M  V30 105 C 8.5601 7.9461 0.0 0
M  V30 106 O 13.0586 2.751 0.0 0
M  V30 107 O 13.0586 5.3486 0.0 0
M  V30 108 C -7.6273 16.6361 0.0 0
M  V30 109 O -9.1504 18.7378 0.0 0
M  V30 110 O 5.5611 5.3604 0.0 0
M  V30 111 N 5.5611 7.9579 0.0 0
M  V30 112 C 7.8044 9.2567 0.0 0
M  V30 113 O -7.7926 18.1356 0.0 0
M  V30 114 C -6.2695 16.034 0.0 0 CFG=1
M  V30 115 C 4.0498 7.9697 0.0 0 CFG=2
M  V30 116 O 6.2931 9.2685 0.0 0
M  V30 117 N 8.5365 10.5673 0.0 0
M  V30 118 N -6.1278 14.5581 0.0 0
M  V30 119 C -5.0652 16.9313 0.0 0
M  V30 120 C 3.2941 6.6828 0.0 0
M  V30 121 C 3.2941 9.2803 0.0 0
M  V30 122 C -3.7074 16.3291 0.0 0
M  V30 123 O 4.0262 5.3958 0.0 0
M  V30 124 N 1.7828 6.6946 0.0 0
M  V30 125 C 1.7828 9.2921 0.0 0
M  V30 126 C -2.5031 17.2265 0.0 0
M  V30 127 C 1.0272 5.4076 0.0 0 CFG=2
M  V30 128 C 1.0272 10.6027 0.0 0
M  V30 129 C -1.1452 16.6243 0.0 0
M  V30 130 C 1.7592 4.1206 0.0 0
M  V30 131 C -0.484 5.4194 0.0 0
M  V30 132 N -0.484 10.6145 0.0 0
M  V30 133 N 0.059 17.5217 0.0 0
M  V30 134 O 1.0036 2.8336 0.0 0
M  V30 135 N 3.2469 4.1324 0.0 0
M  V30 136 O -1.2397 4.1324 0.0 0
M  V30 137 C -1.2397 11.9251 0.0 0
M  V30 138 C 3.9789 2.8455 0.0 0 CFG=2
M  V30 139 N -0.5077 13.2357 0.0 0
M  V30 140 N -2.7392 12.114 0.0 0
M  V30 141 C 3.2233 1.5585 0.0 0
M  V30 142 C 5.4666 2.8573 0.0 0
M  V30 143 O 1.7592 1.9363 0.0 0
M  V30 144 N 3.9553 0.2715 0.0 0
M  V30 145 C 6.1987 1.5703 0.0 0
M  V30 146 C 3.1997 -1.0154 0.0 0 CFG=2
M  V30 147 O 5.1478 0.5077 0.0 0
M  V30 148 O 7.6391 1.2161 0.0 0
M  V30 149 C 1.6884 -1.0036 0.0 0
M  V30 150 C 3.9317 -2.3023 0.0 0
M  V30 151 O 0.6375 0.0826 0.0 0
M  V30 152 N 0.9327 -2.2905 0.0 0
M  V30 153 C 3.1761 -3.5893 0.0 0
M  V30 154 C -0.5785 -2.2787 0.0 0 CFG=2
M  V30 155 C 3.9081 -4.8763 0.0 0
M  V30 156 C -1.3342 -0.9681 0.0 0
M  V30 157 C -1.3342 -3.5657 0.0 0
M  V30 158 O 5.3958 -4.8645 0.0 0
M  V30 159 N 3.483 -6.3049 0.0 0
M  V30 160 O -0.4486 0.2361 0.0 0
M  V30 161 N -2.8455 -0.9563 0.0 0
M  V30 162 C -2.7982 -3.1879 0.0 0
M  V30 163 C -0.9327 -4.9943 0.0 0
M  V30 164 C -3.6011 0.3542 0.0 0 CFG=2
M  V30 165 C -2.8691 1.6647 0.0 0
M  V30 166 C -5.1124 0.366 0.0 0 CFG=2
M  V30 167 O -1.4286 2.0426 0.0 0
M  V30 168 N -3.6247 2.9753 0.0 0
M  V30 169 O -6.1632 -0.6966 0.0 0
M  V30 170 C -6.0216 1.5703 0.0 0
M  V30 171 C -2.8927 4.2859 0.0 0 CFG=2
M  V30 172 C -1.405 4.2977 0.0 0
M  V30 173 C -3.6483 5.5965 0.0 0
M  V30 174 O -0.5195 3.117 0.0 0
M  V30 175 N -0.673 5.6083 0.0 0
M  V30 176 C -2.9163 6.9071 0.0 0
M  V30 177 C 0.8146 5.6201 0.0 0
M  V30 178 C -3.672 8.2177 0.0 0
M  V30 179 C 1.5467 6.9307 0.0 0
M  V30 180 N -2.9399 9.5283 0.0 0
M  V30 181 O 0.791 8.2413 0.0 0
M  V30 182 O 2.9871 6.5765 0.0 0
M  V30 183 C -3.6956 10.8388 0.0 0
M  V30 184 N -5.2069 10.8507 0.0 0
M  V30 185 N -3.117 12.2321 0.0 0
M  V30 END ATOM
M  V30 BEGIN BOND
M  V30 1 2 1 2
M  V30 2 1 2 3
M  V30 3 1 4 2 CFG=1
M  V30 4 1 5 3 CFG=3
M  V30 5 1 4 6
M  V30 6 1 4 7
M  V30 7 1 5 8
M  V30 8 1 5 9
M  V30 9 1 6 10
M  V30 10 1 6 11
M  V30 11 1 7 12
M  V30 12 2 8 13
M  V30 13 1 8 14
M  V30 14 1 9 15
M  V30 15 2 10 16
M  V30 16 1 10 17
M  V30 17 1 18 14 CFG=3
M  V30 18 1 15 19
M  V30 19 1 17 20 CFG=3
M  V30 20 1 17 21
M  V30 21 1 18 22
M  V30 22 1 18 23
M  V30 23 1 19 24
M  V30 24 1 20 25
M  V30 25 1 21 26
M  V30 26 2 22 27
M  V30 27 1 22 28
M  V30 28 1 23 29
M  V30 29 1 24 30
M  V30 30 2 25 31
M  V30 31 1 25 32
M  V30 32 1 26 33
M  V30 33 1 26 34
M  V30 34 1 35 28 CFG=3
M  V30 35 1 29 36
M  V30 36 2 30 37
M  V30 37 1 30 38
M  V30 38 1 32 39 CFG=3
M  V30 39 1 32 40
M  V30 40 1 35 41
M  V30 41 1 35 42
M  V30 42 1 36 43
M  V30 43 1 39 44
M  V30 44 2 41 45
M  V30 45 1 41 46
M  V30 46 1 42 47
M  V30 47 1 43 48
M  V30 48 2 44 49
M  V30 49 1 50 44 CFG=1
M  V30 50 1 51 46 CFG=1
M  V30 51 1 47 52
M  V30 52 1 50 53
M  V30 53 1 50 54
M  V30 54 1 51 55
M  V30 55 1 51 56
M  V30 56 1 52 57
M  V30 57 1 53 58
M  V30 58 1 53 59
M  V30 59 1 54 60
M  V30 60 2 55 61
M  V30 61 1 55 62
M  V30 62 1 56 63
M  V30 63 1 57 64
M  V30 64 2 58 65
M  V30 65 1 58 66
M  V30 66 1 62 67
M  V30 67 1 63 68
M  V30 68 2 64 69
M  V30 69 1 64 70
M  V30 70 1 66 71 CFG=3
M  V30 71 1 66 72
M  V30 72 1 67 73
M  V30 73 2 68 74
M  V30 74 1 68 75
M  V30 75 1 71 76
M  V30 76 1 72 77
M  V30 77 2 73 78
M  V30 78 1 73 79
M  V30 79 2 76 80
M  V30 80 1 76 81
M  V30 81 1 77 82
M  V30 82 1 83 79 CFG=3
M  V30 83 1 81 84 CFG=3
M  V30 84 1 81 85
M  V30 85 1 82 86
M  V30 86 1 83 87
M  V30 87 1 83 88
M  V30 88 1 84 89
M  V30 89 1 85 90
M  V30 90 1 86 91
M  V30 91 2 87 92
M  V30 92 1 87 93
M  V30 93 1 88 94
M  V30 94 2 89 95
M  V30 95 1 89 96
M  V30 96 1 90 97
M  V30 97 1 98 93 CFG=3
M  V30 98 1 94 99
M  V30 99 1 96 100 CFG=3
M  V30 100 1 96 101
M  V30 101 2 97 102
M  V30 102 1 97 103
M  V30 103 1 98 104
M  V30 104 1 98 105
M  V30 105 2 99 106
M  V30 106 1 99 107
M  V30 107 1 100 108
M  V30 108 1 101 109
M  V30 109 2 104 110
M  V30 110 1 104 111
M  V30 111 1 105 112
M  V30 112 2 108 113
M  V30 113 1 108 114
M  V30 114 1 115 111 CFG=3
M  V30 115 2 112 116
M  V30 116 1 112 117
M  V30 117 1 114 118 CFG=3
M  V30 118 1 114 119
M  V30 119 1 115 120
M  V30 120 1 115 121
M  V30 121 1 119 122
M  V30 122 2 120 123
M  V30 123 1 120 124
M  V30 124 1 121 125
M  V30 125 1 122 126
M  V30 126 1 127 124 CFG=3
M  V30 127 1 125 128
M  V30 128 1 126 129
M  V30 129 1 127 130
M  V30 130 1 127 131
M  V30 131 1 128 132
M  V30 132 1 129 133
M  V30 133 2 130 134
M  V30 134 1 130 135
M  V30 135 1 131 136
M  V30 136 1 132 137
M  V30 137 1 138 135 CFG=1
M  V30 138 2 137 139
M  V30 139 1 137 140
M  V30 140 1 138 141
M  V30 141 1 138 142
M  V30 142 2 141 143
M  V30 143 1 141 144
M  V30 144 1 142 145
M  V30 145 1 146 144 CFG=1
M  V30 146 2 145 147
M  V30 147 1 145 148
M  V30 148 1 146 149
M  V30 149 1 146 150
M  V30 150 2 149 151
M  V30 151 1 149 152
M  V30 152 1 150 153
M  V30 153 1 154 152 CFG=1
M  V30 154 1 153 155
M  V30 155 1 154 156
M  V30 156 1 154 157
M  V30 157 2 155 158
M  V30 158 1 155 159
M  V30 159 2 156 160
M  V30 160 1 156 161
M  V30 161 1 157 162
M  V30 162 1 157 163
M  V30 163 1 164 161 CFG=1
M  V30 164 1 164 165
M  V30 165 1 164 166
M  V30 166 2 165 167
M  V30 167 1 165 168
M  V30 168 1 166 169 CFG=3
M  V30 169 1 166 170
M  V30 170 1 171 168 CFG=1
M  V30 171 1 171 172
M  V30 172 1 171 173
M  V30 173 2 172 174
M  V30 174 1 172 175
M  V30 175 1 173 176
M  V30 176 1 175 177
M  V30 177 1 176 178
M  V30 178 1 177 179
M  V30 179 1 178 180
M  V30 180 2 179 181
M  V30 181 1 179 182
M  V30 182 1 180 183
M  V30 183 2 183 184
M  V30 184 1 183 185
M  V30 185 1 11 12
M  V30 186 1 59 60
M  V30 END BOND
M  V30 BEGIN COLLECTION
M  V30 MDLV30/STEABS ATOMS=(22 4 5 17 18 32 35 50 51 66 81 83 96 98 114 115 127 138 146 154 164 166 171)
M  V30 END COLLECTION
M  V30 END CTAB
M  END
>  <PASS_MNA_COUNT>
852

>  <PASS_MNA_NEW_COUNT>
21

>  <PEPTIDE>
KSEKPALPRKREGENRSDQVTRG

>  <AA_MUTATION>
p.A767E

>  <PASS_ACTIVITY_SPECTRUM>


$$$$
Compound 28
Actelion Java MolfileCreator 2.0

  0  0  0  0  0  0              0 V3000
M  V30 BEGIN CTAB
M  V30 COUNTS 183 184 0 0 0
M  V30 BEGIN ATOM
M  V30 1 O 0.0 0.0 0.0 0
M  V30 2 C -0.7556 1.3105 0.0 0
M  V30 3 N -2.2668 1.3223 0.0 0
M  V30 4 C -0.0236 2.6211 0.0 0 CFG=1
M  V30 5 C -3.0225 0.0354 0.0 0 CFG=2
M  V30 6 N -0.6493 4.0024 0.0 0
M  V30 7 C 1.4522 2.7863 0.0 0
M  V30 8 C -2.2905 -1.2515 0.0 0
M  V30 9 C -4.5337 0.0472 0.0 0
M  V30 10 C -2.1252 4.3212 0.0 0
M  V30 11 C 0.4486 5.0178 0.0 0
M  V30 12 C 1.7474 4.2622 0.0 0
M  V30 13 O -0.85 -0.8737 0.0 0
M  V30 14 N -3.0461 -2.5384 0.0 0
M  V30 15 C -5.2894 -1.2397 0.0 0
M  V30 16 O -2.2432 5.8325 0.0 0
M  V30 17 C -3.1405 3.2232 0.0 0 CFG=1
M  V30 18 C -2.3141 -3.8253 0.0 0 CFG=2
M  V30 19 C -6.8006 -1.2279 0.0 0
M  V30 20 N -4.6164 3.542 0.0 0
M  V30 21 C -2.6919 1.8064 0.0 0
M  V30 22 C -0.8264 -3.8135 0.0 0
M  V30 23 C -3.0697 -5.1123 0.0 0
M  V30 24 N -7.5563 -2.5148 0.0 0
M  V30 25 C -5.0887 4.9824 0.0 0
M  V30 26 C -3.7073 0.7084 0.0 0
M  V30 27 O -0.425 -2.3613 0.0 0
M  V30 28 N -0.0944 -5.1005 0.0 0
M  V30 29 C -2.3377 -6.3992 0.0 0
M  V30 30 C -9.0675 -2.503 0.0 0
M  V30 31 O -4.0969 6.104 0.0 0
M  V30 32 C -6.5645 5.3012 0.0 0 CFG=1
M  V30 33 C -3.2586 -0.7084 0.0 0
M  V30 34 C -5.1359 1.2042 0.0 0
M  V30 35 C 1.3931 -5.0887 0.0 0 CFG=2
M  V30 36 C -3.0933 -7.6862 0.0 0
M  V30 37 N -9.8232 -1.1924 0.0 0
M  V30 38 N -9.8232 -3.7899 0.0 0
M  V30 39 N -7.0368 6.7416 0.0 0
M  V30 40 C -7.5799 4.2032 0.0 0
M  V30 41 C 2.1252 -3.7781 0.0 0
M  V30 42 C 2.1252 -6.3756 0.0 0
M  V30 43 C -2.3613 -8.9731 0.0 0
M  V30 44 C -6.045 7.8633 0.0 0
M  V30 45 O 3.5656 -4.1323 0.0 0
M  V30 46 N 1.3695 -2.4676 0.0 0
M  V30 47 C 3.6128 -6.3638 0.0 0
M  V30 48 N -3.1169 -10.26 0.0 0
M  V30 49 O -4.5928 7.5681 0.0 0
M  V30 50 C -6.5173 9.3037 0.0 0 CFG=1
M  V30 51 C 2.1016 -1.157 0.0 0 CFG=2
M  V30 52 C 4.3448 -7.6507 0.0 0
M  V30 53 N -7.9577 9.776 0.0 0
M  V30 54 C -5.6436 10.5316 0.0 0
M  V30 55 C 3.5892 -1.1452 0.0 0
M  V30 56 C 1.3459 0.1534 0.0 0
M  V30 57 N 5.8325 -7.6389 0.0 0
M  V30 58 C -9.1856 8.9022 0.0 0
M  V30 59 C -7.9695 11.2872 0.0 0
M  V30 60 C -6.5409 11.7595 0.0 0
M  V30 61 O 4.6164 -2.2078 0.0 0
M  V30 62 N 4.3212 0.1652 0.0 0
M  V30 63 C 1.9245 1.5466 0.0 0
M  V30 64 C -0.1652 0.1652 0.0 0
M  V30 65 C 6.5645 -8.9259 0.0 0
M  V30 66 O -9.0439 7.4264 0.0 0
M  V30 67 C -10.567 9.528 0.0 0 CFG=1
M  V30 68 C 5.8089 0.1771 0.0 0
M  V30 69 N 5.8089 -10.2128 0.0 0
M  V30 70 N 8.0522 -8.9141 0.0 0
M  V30 71 N -10.7323 11.0275 0.0 0
M  V30 72 C -11.7949 8.6543 0.0 0
M  V30 73 C 6.5409 1.4876 0.0 0
M  V30 74 C -12.1137 11.6532 0.0 0
M  V30 75 C -13.1763 9.2801 0.0 0
M  V30 76 O 6.1159 2.9398 0.0 0
M  V30 77 N 8.0285 1.4994 0.0 0
M  V30 78 O -13.3416 10.7795 0.0 0
M  V30 79 C -12.279 13.1527 0.0 0 CFG=1
M  V30 80 C -14.4042 8.4064 0.0 0
M  V30 81 C 8.7606 2.81 0.0 0 CFG=2
M  V30 82 N -11.0747 14.05 0.0 0
M  V30 83 C -13.6604 13.7784 0.0 0
M  V30 84 C -15.7856 9.0321 0.0 0
M  V30 85 C 8.0049 4.1205 0.0 0
M  V30 86 C 10.2482 2.8218 0.0 0
M  V30 87 C -11.24 15.5495 0.0 0
M  V30 88 C -13.8257 15.2779 0.0 0
M  V30 89 N -17.0135 8.1584 0.0 0
M  V30 90 O 6.4937 4.1323 0.0 0
M  V30 91 N 8.737 5.4311 0.0 0
M  V30 92 C 10.992 4.1323 0.0 0
M  V30 93 O -12.6214 16.1752 0.0 0
M  V30 94 C -10.0357 16.4468 0.0 0 CFG=1
M  V30 95 C -15.2071 15.9037 0.0 0
M  V30 96 C 7.9813 6.7416 0.0 0 CFG=2
M  V30 97 C 12.4797 4.1441 0.0 0
M  V30 98 N -8.6779 15.8446 0.0 0
M  V30 99 C -10.201 17.9462 0.0 0
M  V30 100 O -16.435 15.03 0.0 0
M  V30 101 O -15.3724 17.4031 0.0 0
M  V30 102 C 6.4701 6.7534 0.0 0
M  V30 103 C 8.7133 8.0522 0.0 0
M  V30 104 O 13.2117 2.8572 0.0 0
M  V30 105 O 13.2117 5.4547 0.0 0
M  V30 106 C -7.4736 16.7419 0.0 0
M  V30 107 O -8.9967 18.8435 0.0 0
M  V30 108 O 5.7144 5.4665 0.0 0
M  V30 109 N 5.7144 8.064 0.0 0
M  V30 110 C 7.9577 9.3627 0.0 0
M  V30 111 O -7.6389 18.2414 0.0 0
M  V30 112 C -6.1159 16.1398 0.0 0 CFG=1
M  V30 113 C 4.2032 8.0758 0.0 0 CFG=2
M  V30 114 O 6.4464 9.3745 0.0 0
M  V30 115 N 8.6897 10.6733 0.0 0
M  V30 116 N -5.9742 14.664 0.0 0
M  V30 117 C -4.9116 17.0371 0.0 0
M  V30 118 C 3.4475 6.7888 0.0 0
M  V30 119 C 3.4475 9.3863 0.0 0
M  V30 120 C -3.5538 16.435 0.0 0
M  V30 121 O 4.1795 5.5019 0.0 0
M  V30 122 N 1.9363 6.8006 0.0 0
M  V30 123 C 1.9363 9.3981 0.0 0
M  V30 124 C -2.3495 17.3323 0.0 0
M  V30 125 C 1.1806 5.5137 0.0 0 CFG=2
M  V30 126 C 1.1806 10.7087 0.0 0
M  V30 127 C -0.9917 16.7301 0.0 0
M  V30 128 C 1.9126 4.2268 0.0 0
M  V30 129 C -0.3305 5.5255 0.0 0
M  V30 130 N -0.3305 10.7205 0.0 0
M  V30 131 N 0.2125 17.6274 0.0 0
M  V30 132 O 1.4876 2.7982 0.0 0
M  V30 133 N 3.4003 4.2386 0.0 0
M  V30 134 O -1.0862 4.2386 0.0 0
M  V30 135 C -1.0862 12.031 0.0 0
M  V30 136 C 4.1323 2.9516 0.0 0 CFG=2
M  V30 137 N -0.3542 13.3416 0.0 0
M  V30 138 N -2.5856 12.22 0.0 0
M  V30 139 C 3.3767 1.6647 0.0 0
M  V30 140 C 5.62 2.9634 0.0 0
M  V30 141 O 1.8772 1.8536 0.0 0
M  V30 142 N 4.1087 0.3778 0.0 0
M  V30 143 C 6.352 1.6765 0.0 0
M  V30 144 C 3.3531 -0.9091 0.0 0 CFG=2
M  V30 145 O 5.3012 0.6139 0.0 0
M  V30 146 O 7.7924 1.3223 0.0 0
M  V30 147 C 1.8418 -0.8973 0.0 0
M  V30 148 C 4.0851 -2.196 0.0 0
M  V30 149 O 0.791 0.1889 0.0 0
M  V30 150 N 1.0862 -2.1842 0.0 0
M  V30 151 C 3.3295 -3.4829 0.0 0
M  V30 152 C -0.425 -2.1724 0.0 0 CFG=2
M  V30 153 C 4.0615 -4.7699 0.0 0
M  V30 154 C -1.1806 -0.8618 0.0 0
M  V30 155 C -1.1806 -3.4593 0.0 0
M  V30 156 O 5.5491 -4.7581 0.0 0
M  V30 157 N 3.6364 -6.1985 0.0 0
M  V30 158 O -0.4486 0.4486 0.0 0
M  V30 159 N -2.6919 -0.85 0.0 0
M  V30 160 C -2.6447 -3.0815 0.0 0
M  V30 161 C -0.7792 -4.888 0.0 0
M  V30 162 C -3.4475 0.4604 0.0 0 CFG=2
M  V30 163 C -2.7155 1.771 0.0 0
M  V30 164 C -4.9588 0.4722 0.0 0 CFG=2
M  V30 165 O -1.2751 2.1488 0.0 0
M  V30 166 N -3.4711 3.0815 0.0 0
M  V30 167 O -6.0096 -0.5903 0.0 0
M  V30 168 C -5.8679 1.6765 0.0 0
M  V30 169 C -2.7391 4.3921 0.0 0 CFG=2
M  V30 170 C -1.2515 4.4039 0.0 0
M  V30 171 C -3.4948 5.7026 0.0 0
M  V30 172 O -0.2243 3.3413 0.0 0
M  V30 173 N -0.5194 5.7144 0.0 0
M  V30 174 C -2.7627 7.0132 0.0 0
M  V30 175 C 0.9681 5.7262 0.0 0
M  V30 176 C -3.5184 8.3237 0.0 0
M  V30 177 C 1.7001 7.0368 0.0 0
M  V30 178 N -2.7863 9.6343 0.0 0
M  V30 179 O 0.9445 8.3473 0.0 0
M  V30 180 O 3.1405 6.6826 0.0 0
M  V30 181 C -3.542 10.9448 0.0 0
M  V30 182 N -5.0532 10.9566 0.0 0
M  V30 183 N -2.9634 12.338 0.0 0
M  V30 END ATOM
M  V30 BEGIN BOND
M  V30 1 2 1 2
M  V30 2 1 2 3
M  V30 3 1 4 2 CFG=1
M  V30 4 1 5 3 CFG=3
M  V30 5 1 4 6
M  V30 6 1 4 7
M  V30 7 1 5 8
M  V30 8 1 5 9
M  V30 9 1 6 10
M  V30 10 1 6 11
M  V30 11 1 7 12
M  V30 12 2 8 13
M  V30 13 1 8 14
M  V30 14 1 9 15
M  V30 15 2 10 16
M  V30 16 1 10 17
M  V30 17 1 18 14 CFG=3
M  V30 18 1 15 19
M  V30 19 1 17 20 CFG=3
M  V30 20 1 17 21
M  V30 21 1 18 22
M  V30 22 1 18 23
M  V30 23 1 19 24
M  V30 24 1 20 25
M  V30 25 1 21 26
M  V30 26 2 22 27
M  V30 27 1 22 28
M  V30 28 1 23 29
M  V30 29 1 24 30
M  V30 30 2 25 31
M  V30 31 1 25 32
M  V30 32 1 26 33
M  V30 33 1 26 34
M  V30 34 1 35 28 CFG=3
M  V30 35 1 29 36
M  V30 36 2 30 37
M  V30 37 1 30 38
M  V30 38 1 32 39 CFG=3
M  V30 39 1 32 40
M  V30 40 1 35 41
M  V30 41 1 35 42
M  V30 42 1 36 43
M  V30 43 1 39 44
M  V30 44 2 41 45
M  V30 45 1 41 46
M  V30 46 1 42 47
M  V30 47 1 43 48
M  V30 48 2 44 49
M  V30 49 1 50 44 CFG=1
M  V30 50 1 51 46 CFG=1
M  V30 51 1 47 52
M  V30 52 1 50 53
M  V30 53 1 50 54
M  V30 54 1 51 55
M  V30 55 1 51 56
M  V30 56 1 52 57
M  V30 57 1 53 58
M  V30 58 1 53 59
M  V30 59 1 54 60
M  V30 60 2 55 61
M  V30 61 1 55 62
M  V30 62 1 56 63
M  V30 63 1 56 64
M  V30 64 1 57 65
M  V30 65 2 58 66
M  V30 66 1 58 67
M  V30 67 1 62 68
M  V30 68 2 65 69
M  V30 69 1 65 70
M  V30 70 1 67 71 CFG=3
M  V30 71 1 67 72
M  V30 72 1 68 73
M  V30 73 1 71 74
M  V30 74 1 72 75
M  V30 75 2 73 76
M  V30 76 1 73 77
M  V30 77 2 74 78
M  V30 78 1 74 79
M  V30 79 1 75 80
M  V30 80 1 81 77 CFG=3
M  V30 81 1 79 82 CFG=3
M  V30 82 1 79 83
M  V30 83 1 80 84
M  V30 84 1 81 85
M  V30 85 1 81 86
M  V30 86 1 82 87
M  V30 87 1 83 88
M  V30 88 1 84 89
M  V30 89 2 85 90
M  V30 90 1 85 91
M  V30 91 1 86 92
M  V30 92 2 87 93
M  V30 93 1 87 94
M  V30 94 1 88 95
M  V30 95 1 96 91 CFG=3
M  V30 96 1 92 97
M  V30 97 1 94 98 CFG=3
M  V30 98 1 94 99
M  V30 99 2 95 100
M  V30 100 1 95 101
M  V30 101 1 96 102
M  V30 102 1 96 103
M  V30 103 2 97 104
M  V30 104 1 97 105
M  V30 105 1 98 106
M  V30 106 1 99 107
M  V30 107 2 102 108
M  V30 108 1 102 109
M  V30 109 1 103 110
M  V30 110 2 106 111
M  V30 111 1 106 112
M  V30 112 1 113 109 CFG=3
M  V30 113 2 110 114
M  V30 114 1 110 115
M  V30 115 1 112 116 CFG=3
M  V30 116 1 112 117
M  V30 117 1 113 118
M  V30 118 1 113 119
M  V30 119 1 117 120
M  V30 120 2 118 121
M  V30 121 1 118 122
M  V30 122 1 119 123
M  V30 123 1 120 124
M  V30 124 1 125 122 CFG=3
M  V30 125 1 123 126
M  V30 126 1 124 127
M  V30 127 1 125 128
M  V30 128 1 125 129
M  V30 129 1 126 130
M  V30 130 1 127 131
M  V30 131 2 128 132
M  V30 132 1 128 133
M  V30 133 1 129 134
M  V30 134 1 130 135
M  V30 135 1 136 133 CFG=1
M  V30 136 2 135 137
M  V30 137 1 135 138
M  V30 138 1 136 139
M  V30 139 1 136 140
M  V30 140 2 139 141
M  V30 141 1 139 142
M  V30 142 1 140 143
M  V30 143 1 144 142 CFG=1
M  V30 144 2 143 145
M  V30 145 1 143 146
M  V30 146 1 144 147
M  V30 147 1 144 148
M  V30 148 2 147 149
M  V30 149 1 147 150
M  V30 150 1 148 151
M  V30 151 1 152 150 CFG=1
M  V30 152 1 151 153
M  V30 153 1 152 154
M  V30 154 1 152 155
M  V30 155 2 153 156
M  V30 156 1 153 157
M  V30 157 2 154 158
M  V30 158 1 154 159
M  V30 159 1 155 160
M  V30 160 1 155 161
M  V30 161 1 162 159 CFG=1
M  V30 162 1 162 163
M  V30 163 1 162 164
M  V30 164 2 163 165
M  V30 165 1 163 166
M  V30 166 1 164 167 CFG=3
M  V30 167 1 164 168
M  V30 168 1 169 166 CFG=1
M  V30 169 1 169 170
M  V30 170 1 169 171
M  V30 171 2 170 172
M  V30 172 1 170 173
M  V30 173 1 171 174
M  V30 174 1 173 175
M  V30 175 1 174 176
M  V30 176 1 175 177
M  V30 177 1 176 178
M  V30 178 2 177 179
M  V30 179 1 177 180
M  V30 180 1 178 181
M  V30 181 2 181 182
M  V30 182 1 181 183
M  V30 183 1 11 12
M  V30 184 1 59 60
M  V30 END BOND
M  V30 BEGIN COLLECTION
M  V30 MDLV30/STEABS ATOMS=(22 4 5 17 18 32 35 50 51 67 79 81 94 96 112 113 125 136 144 152 162 164 169)
M  V30 END COLLECTION
M  V30 END CTAB
M  END
>  <PASS_MNA_COUNT>
851

>  <PASS_MNA_NEW_COUNT>
24

>  <PEPTIDE>
KSEKPALPRKRVGENRSDQVTRG

>  <AA_MUTATION>
p.A767V

>  <PASS_ACTIVITY_SPECTRUM>


$$$$
Compound 29
Actelion Java MolfileCreator 2.0

  0  0  0  0  0  0              0 V3000
M  V30 BEGIN CTAB
M  V30 COUNTS 148 151 0 0 0
M  V30 BEGIN ATOM
M  V30 1 O 0.0 0.0 0.0 0
M  V30 2 C -0.7555 -1.2868 0.0 0
M  V30 3 N -0.0236 -2.5737 0.0 0
M  V30 4 C -2.2667 -1.275 0.0 0 CFG=1
M  V30 5 C 1.4639 -2.5619 0.0 0 CFG=2
M  V30 6 N -3.164 -0.0472 0.0 0
M  V30 7 C -3.164 -2.4793 0.0 0
M  V30 8 C 2.1959 -1.2514 0.0 0
M  V30 9 C 2.1959 -3.8488 0.0 0
M  V30 10 C -2.7154 1.3931 0.0 0
M  V30 11 C -4.6044 -0.4958 0.0 0
M  V30 12 C -4.6044 -2.007 0.0 0
M  V30 13 O 1.4403 0.059 0.0 0
M  V30 14 N 3.6835 -1.2396 0.0 0
M  V30 15 C 3.6835 -3.837 0.0 0
M  V30 16 O -1.2632 1.7119 0.0 0
M  V30 17 C -3.7307 2.5147 0.0 0 CFG=1
M  V30 18 C 4.4155 0.0708 0.0 0 CFG=2
M  V30 19 N 4.5572 -2.6091 0.0 0
M  V30 20 C 4.5572 -5.0412 0.0 0
M  V30 21 N -5.2065 2.2195 0.0 0
M  V30 22 C -3.2821 3.955 0.0 0
M  V30 23 C 3.6599 1.3813 0.0 0
M  V30 24 C 5.9031 0.0826 0.0 0
M  V30 25 C 5.9739 -3.0578 0.0 0
M  V30 26 N 5.9739 -4.569 0.0 0
M  V30 27 C -6.2218 3.3411 0.0 0
M  V30 28 C -1.8299 4.2738 0.0 0
M  V30 29 O 2.1487 1.3931 0.0 0
M  V30 30 N 4.3919 2.6918 0.0 0
M  V30 31 C 6.6351 1.3931 0.0 0
M  V30 32 O -5.7732 4.7815 0.0 0
M  V30 33 C -7.6976 3.046 0.0 0
M  V30 34 C -1.3813 5.7142 0.0 0
M  V30 35 C -0.8382 3.1758 0.0 0
M  V30 36 C 3.6363 4.0023 0.0 0 CFG=2
M  V30 37 C 8.1226 1.4049 0.0 0
M  V30 38 N -8.713 4.1676 0.0 0
M  V30 39 C 2.1251 4.0141 0.0 0
M  V30 40 C 4.3683 5.3128 0.0 0
M  V30 41 C 8.8546 2.7154 0.0 0
M  V30 42 C -10.1887 3.8724 0.0 0
M  V30 43 O 1.3695 2.7272 0.0 0
M  V30 44 N 1.3695 5.3246 0.0 0
M  V30 45 C 3.6127 6.6233 0.0 0
M  V30 46 N 10.3422 2.7272 0.0 0
M  V30 47 O -10.661 2.4556 0.0 0
M  V30 48 C -11.2041 4.994 0.0 0 CFG=1
M  V30 49 C 2.1015 6.6351 0.0 0 CFG=2
M  V30 50 C 4.3446 7.9337 0.0 0
M  V30 51 N -12.6799 4.6988 0.0 0
M  V30 52 C -10.7554 6.4344 0.0 0
M  V30 53 C 1.3459 7.9456 0.0 0
M  V30 54 C 3.589 6.6469 0.0 0
M  V30 55 O 5.8322 7.9456 0.0 0
M  V30 56 O 3.589 9.2442 0.0 0
M  V30 57 C -13.1521 3.2821 0.0 0
M  V30 58 O -9.3033 6.7531 0.0 0
M  V30 59 O 2.0778 9.256 0.0 0
M  V30 60 N -0.1652 7.9574 0.0 0
M  V30 61 C 4.321 5.36 0.0 0
M  V30 62 O -12.1604 2.1841 0.0 0
M  V30 63 C -14.6279 2.9869 0.0 0 CFG=1
M  V30 64 C -0.9208 9.2679 0.0 0
M  V30 65 C 5.8086 5.3718 0.0 0
M  V30 66 N -15.1001 1.5702 0.0 0
M  V30 67 C -15.6432 4.1085 0.0 0
M  V30 68 C -2.432 9.2797 0.0 0
M  V30 69 O 6.5406 6.6823 0.0 0
M  V30 70 O 6.5406 4.0849 0.0 0
M  V30 71 C -14.1084 0.4722 0.0 0
M  V30 72 O -3.1876 7.9928 0.0 0
M  V30 73 N -3.1876 10.5902 0.0 0
M  V30 74 O -12.6562 0.791 0.0 0
M  V30 75 C -14.5807 -0.9444 0.0 0 CFG=1
M  V30 76 C -4.6988 10.602 0.0 0
M  V30 77 N -16.021 -1.3931 0.0 0
M  V30 78 C -13.707 -2.1487 0.0 0
M  V30 79 C -5.4544 11.9125 0.0 0
M  V30 80 C -17.2489 -0.4958 0.0 0
M  V30 81 C -16.0328 -2.8807 0.0 0
M  V30 82 C -14.6043 -3.3529 0.0 0
M  V30 83 O -4.7224 13.2229 0.0 0
M  V30 84 N -6.9656 11.9243 0.0 0
M  V30 85 O -17.1072 1.0035 0.0 0
M  V30 86 C -18.6302 -1.0979 0.0 0 CFG=1
M  V30 87 C -7.7212 13.2348 0.0 0 CFG=2
M  V30 88 N -18.7955 -2.5737 0.0 0
M  V30 89 C -19.8581 -0.2007 0.0 0
M  V30 90 C -6.9892 14.5452 0.0 0
M  V30 91 C -9.2324 13.2466 0.0 0
M  V30 92 O -5.5017 14.5571 0.0 0
M  V30 93 N -7.7448 15.8557 0.0 0
M  V30 94 C -9.988 14.5571 0.0 0
M  V30 95 C -7.0129 17.1662 0.0 0
M  V30 96 C -11.4992 14.5689 0.0 0
M  V30 97 C -7.7685 18.4767 0.0 0
M  V30 98 C -12.2548 15.8794 0.0 0
M  V30 99 O -9.2797 18.4885 0.0 0
M  V30 100 N -7.0365 19.7872 0.0 0
M  V30 101 N -13.7188 15.5252 0.0 0
M  V30 102 C -7.7921 21.0977 0.0 0 CFG=2
M  V30 103 C -9.3033 21.1095 0.0 0
M  V30 104 C -7.0601 22.4082 0.0 0
M  V30 105 O -10.0589 19.8226 0.0 0
M  V30 106 N -10.0589 22.42 0.0 0
M  V30 107 O -7.8157 23.7187 0.0 0
M  V30 108 C -11.5701 22.4318 0.0 0 CFG=2
M  V30 109 C -12.3257 21.1449 0.0 0
M  V30 110 C -12.3257 23.7423 0.0 0
M  V30 111 O -11.5937 19.8581 0.0 0
M  V30 112 N -13.8369 21.1567 0.0 0
M  V30 113 C -14.5925 19.8699 0.0 0 CFG=2
M  V30 114 C -13.8605 18.583 0.0 0
M  V30 115 C -16.1037 19.8817 0.0 0
M  V30 116 O -12.3729 18.5948 0.0 0
M  V30 117 N -14.6161 17.2961 0.0 0
M  V30 118 C -16.8593 18.5948 0.0 0
M  V30 119 C -13.8841 16.0092 0.0 0
M  V30 120 C -18.3705 18.6066 0.0 0
M  V30 121 C -16.1273 17.3079 0.0 0
M  V30 122 C -14.6397 14.7223 0.0 0
M  V30 123 O -16.1509 14.7341 0.0 0
M  V30 124 N -13.9077 13.4355 0.0 0
M  V30 125 C -14.6633 12.1486 0.0 0 CFG=2
M  V30 126 C -16.1745 12.1604 0.0 0
M  V30 127 C -13.9313 10.8617 0.0 0 CFG=2
M  V30 128 O -16.9301 13.4709 0.0 0
M  V30 129 N -16.9301 10.8735 0.0 0
M  V30 130 O -12.4555 11.0506 0.0 0
M  V30 131 C -14.3563 9.4331 0.0 0
M  V30 132 C -16.328 9.5158 0.0 0 CFG=2
M  V30 133 C -18.4295 10.7318 0.0 0
M  V30 134 C -14.8758 9.2206 0.0 0
M  V30 135 C -17.4496 8.5241 0.0 0
M  V30 136 C -18.7483 9.2797 0.0 0
M  V30 137 O -13.648 10.0707 0.0 0
M  V30 138 N -14.4272 7.8039 0.0 0
M  V30 139 C -12.975 7.5087 0.0 0 CFG=2
M  V30 140 C -11.9833 8.6303 0.0 0
M  V30 141 C -12.5264 6.092 0.0 0
M  V30 142 O -12.2784 10.1179 0.0 0
M  V30 143 N -10.5311 8.3352 0.0 0
M  V30 144 C -9.5394 9.4568 0.0 0 CFG=2
M  V30 145 C -10.0116 10.8971 0.0 0
M  V30 146 C -8.0872 9.1616 0.0 0
M  V30 147 O -9.0199 12.0187 0.0 0
M  V30 148 O -11.4874 11.2159 0.0 0
M  V30 END ATOM
M  V30 BEGIN BOND
M  V30 1 2 1 2
M  V30 2 1 2 3
M  V30 3 1 4 2 CFG=3
M  V30 4 1 5 3 CFG=3
M  V30 5 1 4 6
M  V30 6 1 4 7
M  V30 7 1 5 8
M  V30 8 1 5 9
M  V30 9 1 6 10
M  V30 10 1 6 11
M  V30 11 1 7 12
M  V30 12 2 8 13
M  V30 13 1 8 14
M  V30 14 1 9 15
M  V30 15 2 10 16
M  V30 16 1 10 17
M  V30 17 1 18 14 CFG=3
M  V30 18 1 15 19
M  V30 19 2 15 20
M  V30 20 1 17 21 CFG=1
M  V30 21 1 17 22
M  V30 22 1 18 23
M  V30 23 1 18 24
M  V30 24 2 19 25
M  V30 25 1 20 26
M  V30 26 1 21 27
M  V30 27 1 22 28
M  V30 28 2 23 29
M  V30 29 1 23 30
M  V30 30 1 24 31
M  V30 31 2 27 32
M  V30 32 1 27 33
M  V30 33 1 28 34
M  V30 34 1 28 35
M  V30 35 1 36 30 CFG=3
M  V30 36 1 31 37
M  V30 37 1 33 38
M  V30 38 1 36 39
M  V30 39 1 36 40
M  V30 40 1 37 41
M  V30 41 1 38 42
M  V30 42 2 39 43
M  V30 43 1 39 44
M  V30 44 1 40 45
M  V30 45 1 41 46
M  V30 46 2 42 47
M  V30 47 1 42 48
M  V30 48 1 49 44 CFG=3
M  V30 49 1 45 50
M  V30 50 1 48 51 CFG=1
M  V30 51 1 48 52
M  V30 52 1 49 53
M  V30 53 1 49 54
M  V30 54 2 50 55
M  V30 55 1 50 56
M  V30 56 1 51 57
M  V30 57 1 52 58
M  V30 58 2 53 59
M  V30 59 1 53 60
M  V30 60 1 54 61
M  V30 61 2 57 62
M  V30 62 1 57 63
M  V30 63 1 60 64
M  V30 64 1 61 65
M  V30 65 1 63 66 CFG=1
M  V30 66 1 63 67
M  V30 67 1 64 68
M  V30 68 2 65 69
M  V30 69 1 65 70
M  V30 70 1 66 71
M  V30 71 2 68 72
M  V30 72 1 68 73
M  V30 73 2 71 74
M  V30 74 1 75 71 CFG=3
M  V30 75 1 73 76
M  V30 76 1 75 77
M  V30 77 1 75 78
M  V30 78 1 76 79
M  V30 79 1 77 80
M  V30 80 1 77 81
M  V30 81 1 78 82
M  V30 82 2 79 83
M  V30 83 1 79 84
M  V30 84 2 80 85
M  V30 85 1 80 86
M  V30 86 1 87 84 CFG=1
M  V30 87 1 86 88 CFG=1
M  V30 88 1 86 89
M  V30 89 1 87 90
M  V30 90 1 87 91
M  V30 91 2 90 92
M  V30 92 1 90 93
M  V30 93 1 91 94
M  V30 94 1 93 95
M  V30 95 1 94 96
M  V30 96 1 95 97
M  V30 97 1 96 98
M  V30 98 2 97 99
M  V30 99 1 97 100
M  V30 100 1 98 101
M  V30 101 1 102 100 CFG=3
M  V30 102 1 102 103
M  V30 103 1 102 104
M  V30 104 2 103 105
M  V30 105 1 103 106
M  V30 106 1 104 107
M  V30 107 1 108 106 CFG=3
M  V30 108 1 108 109
M  V30 109 1 108 110
M  V30 110 2 109 111
M  V30 111 1 109 112
M  V30 112 1 113 112 CFG=3
M  V30 113 1 113 114
M  V30 114 1 113 115
M  V30 115 2 114 116
M  V30 116 1 114 117
M  V30 117 1 115 118
M  V30 118 1 117 119
M  V30 119 1 118 120
M  V30 120 1 118 121
M  V30 121 1 119 122
M  V30 122 2 122 123
M  V30 123 1 122 124
M  V30 124 1 125 124 CFG=1
M  V30 125 1 125 126
M  V30 126 1 125 127
M  V30 127 2 126 128
M  V30 128 1 126 129
M  V30 129 1 127 130 CFG=3
M  V30 130 1 127 131
M  V30 131 1 129 132
M  V30 132 1 129 133
M  V30 133 1 132 134 CFG=3
M  V30 134 1 132 135
M  V30 135 1 133 136
M  V30 136 2 134 137
M  V30 137 1 134 138
M  V30 138 1 139 138 CFG=3
M  V30 139 1 139 140
M  V30 140 1 139 141
M  V30 141 2 140 142
M  V30 142 1 140 143
M  V30 143 1 144 143 CFG=3
M  V30 144 1 144 145
M  V30 145 1 144 146
M  V30 146 2 145 147
M  V30 147 1 145 148
M  V30 148 1 11 12
M  V30 149 1 25 26
M  V30 150 1 81 82
M  V30 151 1 135 136
M  V30 END BOND
M  V30 BEGIN COLLECTION
M  V30 MDLV30/STEABS ATOMS=(19 4 5 17 18 36 48 49 63 75 86 87 102 108 113 125 127 132 139 144)
M  V30 END COLLECTION
M  V30 END CTAB
M  END
>  <PASS_MNA_COUNT>
753

>  <PASS_MNA_NEW_COUNT>
22

>  <PEPTIDE>
APASGLPHKEEGGKGSALGTPAA

>  <AA_MUTATION>
p.A836G

>  <PASS_ACTIVITY_SPECTRUM>


$$$$
Compound 30
Actelion Java MolfileCreator 2.0

  0  0  0  0  0  0              0 V3000
M  V30 BEGIN CTAB
M  V30 COUNTS 156 162 0 0 0
M  V30 BEGIN ATOM
M  V30 1 O 0.0 0.0 0.0 0
M  V30 2 C -1.0229 1.13 0.0 0
M  V30 3 N -0.5709 2.5811 0.0 0
M  V30 4 C -2.5098 0.8326 0.0 0 CFG=1
M  V30 5 C 0.8564 3.0569 0.0 0 CFG=2
M  V30 6 C -1.4749 3.8182 0.0 0
M  V30 7 N -3.1402 -0.5352 0.0 0
M  V30 8 C -3.6398 1.8555 0.0 0
M  V30 9 C 2.0697 2.1767 0.0 0
M  V30 10 C 0.8445 4.5795 0.0 0
M  V30 11 C -0.5947 5.0553 0.0 0
M  V30 12 C -2.3908 -1.8318 0.0 0
M  V30 13 C -4.6508 -0.3687 0.0 0
M  V30 14 C -4.9601 1.1062 0.0 0
M  V30 15 O 1.9031 0.6899 0.0 0
M  V30 16 N 3.4376 2.8071 0.0 0
M  V30 17 O -0.8921 -1.8199 0.0 0
M  V30 18 C -3.1521 -3.1283 0.0 0 CFG=1
M  V30 19 C 3.7349 4.294 0.0 0 CFG=2
M  V30 20 C 4.7341 2.0578 0.0 0
M  V30 21 N -2.5454 -4.4962 0.0 0
M  V30 22 C -4.6627 -3.271 0.0 0
M  V30 23 C 2.712 5.424 0.0 0
M  V30 24 C 5.2218 4.4605 0.0 0
M  V30 25 C 5.8403 3.0807 0.0 0
M  V30 26 C -1.0824 -4.7936 0.0 0
M  V30 27 C -3.6755 -5.4954 0.0 0
M  V30 28 C -4.9839 -4.7341 0.0 0
M  V30 29 O 1.1894 5.4835 0.0 0
M  V30 30 N 3.164 6.8752 0.0 0
M  V30 31 O -0.0832 -3.6636 0.0 0
M  V30 32 C -0.6304 -6.221 0.0 0 CFG=1
M  V30 33 C 4.627 7.1963 0.0 0 CFG=2
M  V30 34 N 0.7969 -6.673 0.0 0
M  V30 35 C -1.5344 -7.4342 0.0 0
M  V30 36 C 5.079 8.6475 0.0 0
M  V30 37 C 5.6262 6.0901 0.0 0
M  V30 38 C 2.0102 -5.7689 0.0 0
M  V30 39 C 0.785 -8.1717 0.0 0
M  V30 40 C -0.6542 -8.6475 0.0 0
M  V30 41 O 6.5421 8.9687 0.0 0
M  V30 42 N 4.0561 9.7775 0.0 0
M  V30 43 O 1.8437 -4.2583 0.0 0
M  V30 44 C 3.3781 -6.3756 0.0 0 CFG=1
M  V30 45 C 4.5081 11.2287 0.0 0 CFG=2
M  V30 46 N 4.5914 -5.4716 0.0 0
M  V30 47 C 3.5208 -7.8624 0.0 0
M  V30 48 C 5.9712 11.5498 0.0 0
M  V30 49 C 3.4851 12.3587 0.0 0 CFG=2
M  V30 50 C 4.4248 -3.9609 0.0 0
M  V30 51 O 6.4232 13.001 0.0 0
M  V30 52 N 6.9703 10.4436 0.0 0
M  V30 53 O 1.9983 12.0613 0.0 0
M  V30 54 C 3.9371 13.8099 0.0 0
M  V30 55 O 3.0331 -3.3305 0.0 0
M  V30 56 C 5.6381 -3.0569 0.0 0 CFG=1
M  V30 57 C 8.4334 10.7648 0.0 0 CFG=2
M  V30 58 N 7.0655 -3.5089 0.0 0
M  V30 59 C 5.6262 -1.5344 0.0 0
M  V30 60 C 8.8854 12.216 0.0 0
M  V30 61 C 9.4326 9.6586 0.0 0
M  V30 62 C 7.5175 -4.9363 0.0 0
M  V30 63 C 7.9457 -2.2719 0.0 0
M  V30 64 C 7.0536 -1.0586 0.0 0
M  V30 65 O 7.8624 13.346 0.0 0
M  V30 66 N 10.3485 12.5371 0.0 0
M  V30 67 O 10.8956 9.9797 0.0 0
M  V30 68 O 6.4945 -6.0425 0.0 0
M  V30 69 C 8.9806 -5.2337 0.0 0 CFG=1
M  V30 70 C 10.8005 13.9883 0.0 0 CFG=2
M  V30 71 N 9.9797 -4.1037 0.0 0
M  V30 72 C 9.4326 -6.6611 0.0 0
M  V30 73 C 9.7775 15.1183 0.0 0
M  V30 74 C 11.5498 14.2619 0.0 0
M  V30 75 C 11.4428 -4.401 0.0 0
M  V30 76 C 10.8956 -6.9584 0.0 0
M  V30 77 O 8.2907 14.8209 0.0 0
M  V30 78 N 10.2295 16.5695 0.0 0
M  V30 79 O 11.8948 -5.8284 0.0 0
M  V30 80 C 12.442 -3.271 0.0 0 CFG=1
M  V30 81 C 11.3476 -8.3858 0.0 0
M  V30 82 C 9.2066 17.6995 0.0 0
M  V30 83 N 11.9662 -1.8199 0.0 0
M  V30 84 C 13.905 -3.5684 0.0 0
M  V30 85 C 12.8107 -8.6832 0.0 0
M  V30 86 C 9.6586 19.1507 0.0 0
M  V30 87 C 12.9653 -0.6899 0.0 0
M  V30 88 C 14.357 -4.9958 0.0 0
M  V30 89 N 13.2627 -10.1106 0.0 0
M  V30 90 O 11.1216 19.4718 0.0 0
M  V30 91 N 8.6356 20.2807 0.0 0
M  V30 92 O 14.4284 -0.9872 0.0 0
M  V30 93 C 12.4895 0.7612 0.0 0 CFG=1
M  V30 94 C 13.3341 -6.102 0.0 0
M  V30 95 C 15.8201 -5.2932 0.0 0
M  V30 96 C 9.0876 21.7318 0.0 0 CFG=2
M  V30 97 N 11.0027 1.0824 0.0 0
M  V30 98 C 13.4887 1.8912 0.0 0
M  V30 99 C 10.5507 22.053 0.0 0
M  V30 100 C 8.0647 22.8618 0.0 0
M  V30 101 C 13.0129 3.3424 0.0 0
M  V30 102 O 11.5498 20.9468 0.0 0
M  V30 103 N 11.0027 23.5042 0.0 0
M  V30 104 C 8.5167 24.313 0.0 0
M  V30 105 C 14.0121 4.4724 0.0 0
M  V30 106 C 12.4657 23.8253 0.0 0 CFG=2
M  V30 107 C 7.4937 25.443 0.0 0
M  V30 108 N 13.5363 5.9236 0.0 0
M  V30 109 C 13.4649 22.7191 0.0 0
M  V30 110 C 12.9178 25.2765 0.0 0
M  V30 111 C 7.9457 26.8942 0.0 0
M  V30 112 C 14.5355 7.0536 0.0 0
M  V30 113 O 12.9891 21.2917 0.0 0
M  V30 114 N 14.928 23.0403 0.0 0
M  V30 115 N 6.9227 28.0242 0.0 0
M  V30 116 N 15.9985 6.7562 0.0 0
M  V30 117 N 14.0597 8.5048 0.0 0
M  V30 118 C 15.9271 21.934 0.0 0
M  V30 119 C 17.3902 22.2552 0.0 0
M  V30 120 O 17.8422 23.7064 0.0 0
M  V30 121 N 18.3894 21.149 0.0 0
M  V30 122 C 19.8524 21.4701 0.0 0
M  V30 123 C 20.8516 20.3639 0.0 0
M  V30 124 O 20.3758 18.9365 0.0 0
M  V30 125 N 22.3147 20.6851 0.0 0
M  V30 126 C 23.3138 19.5789 0.0 0 CFG=2
M  V30 127 C 22.8381 18.1515 0.0 0
M  V30 128 C 24.7769 19.9 0.0 0
M  V30 129 O 21.3512 17.8541 0.0 0
M  V30 130 N 23.8372 17.0453 0.0 0
M  V30 131 C 25.7761 18.7938 0.0 0
M  V30 132 C 23.5161 15.5822 0.0 0 CFG=2
M  V30 133 C 25.3241 17.2118 0.0 0
M  V30 134 C 27.2391 19.115 0.0 0
M  V30 135 C 22.1244 14.9756 0.0 0
M  V30 136 C 24.8126 14.8328 0.0 0
M  V30 137 C 25.9307 15.8439 0.0 0
M  V30 138 C 28.2383 18.0087 0.0 0
M  V30 139 O 20.8873 15.8796 0.0 0
M  V30 140 N 21.9578 13.4887 0.0 0
M  V30 141 N 29.7014 18.3299 0.0 0
M  V30 142 C 20.5661 12.8821 0.0 0 CFG=2
M  V30 143 C 19.3291 13.7861 0.0 0
M  V30 144 C 20.3996 11.3952 0.0 0
M  V30 145 O 19.4718 15.2967 0.0 0
M  V30 146 N 17.9374 13.1794 0.0 0
M  V30 147 O 19.0079 10.7886 0.0 0
M  V30 148 C 16.7003 14.0834 0.0 0 CFG=2
M  V30 149 C 16.8431 15.5941 0.0 0
M  V30 150 C 15.3086 13.4768 0.0 0
M  V30 151 O 18.211 16.2245 0.0 0
M  V30 152 O 15.606 16.4981 0.0 0
M  V30 153 C 14.0716 14.3808 0.0 0
M  V30 154 C 12.6799 13.7742 0.0 0
M  V30 155 O 12.5133 12.2873 0.0 0
M  V30 156 N 12.0851 14.3332 0.0 0
M  V30 END ATOM
M  V30 BEGIN BOND
M  V30 1 2 1 2
M  V30 2 1 2 3
M  V30 3 1 4 2 CFG=1
M  V30 4 1 3 5
M  V30 5 1 3 6
M  V30 6 1 4 7
M  V30 7 1 4 8
M  V30 8 1 5 9 CFG=1
M  V30 9 1 5 10
M  V30 10 1 6 11
M  V30 11 1 7 12
M  V30 12 1 7 13
M  V30 13 1 8 14
M  V30 14 2 9 15
M  V30 15 1 9 16
M  V30 16 2 12 17
M  V30 17 1 18 12 CFG=1
M  V30 18 1 16 19
M  V30 19 1 16 20
M  V30 20 1 18 21
M  V30 21 1 18 22
M  V30 22 1 19 23 CFG=3
M  V30 23 1 19 24
M  V30 24 1 20 25
M  V30 25 1 21 26
M  V30 26 1 21 27
M  V30 27 1 22 28
M  V30 28 2 23 29
M  V30 29 1 23 30
M  V30 30 2 26 31
M  V30 31 1 32 26 CFG=1
M  V30 32 1 33 30 CFG=3
M  V30 33 1 32 34
M  V30 34 1 32 35
M  V30 35 1 33 36
M  V30 36 1 33 37
M  V30 37 1 34 38
M  V30 38 1 34 39
M  V30 39 1 35 40
M  V30 40 2 36 41
M  V30 41 1 36 42
M  V30 42 2 38 43
M  V30 43 1 38 44
M  V30 44 1 45 42 CFG=1
M  V30 45 1 44 46 CFG=1
M  V30 46 1 44 47
M  V30 47 1 45 48
M  V30 48 1 45 49
M  V30 49 1 46 50
M  V30 50 2 48 51
M  V30 51 1 48 52
M  V30 52 1 49 53 CFG=3
M  V30 53 1 49 54
M  V30 54 2 50 55
M  V30 55 1 56 50 CFG=3
M  V30 56 1 57 52 CFG=3
M  V30 57 1 56 58
M  V30 58 1 56 59
M  V30 59 1 57 60
M  V30 60 1 57 61
M  V30 61 1 58 62
M  V30 62 1 58 63
M  V30 63 1 59 64
M  V30 64 2 60 65
M  V30 65 1 60 66
M  V30 66 1 61 67
M  V30 67 2 62 68
M  V30 68 1 62 69
M  V30 69 1 70 66 CFG=3
M  V30 70 1 69 71 CFG=1
M  V30 71 1 69 72
M  V30 72 1 70 73
M  V30 73 1 70 74
M  V30 74 1 71 75
M  V30 75 1 72 76
M  V30 76 2 73 77
M  V30 77 1 73 78
M  V30 78 2 75 79
M  V30 79 1 75 80
M  V30 80 1 76 81
M  V30 81 1 78 82
M  V30 82 1 80 83 CFG=1
M  V30 83 1 80 84
M  V30 84 1 81 85
M  V30 85 1 82 86
M  V30 86 1 83 87
M  V30 87 1 84 88
M  V30 88 1 85 89
M  V30 89 2 86 90
M  V30 90 1 86 91
M  V30 91 2 87 92
M  V30 92 1 87 93
M  V30 93 1 88 94
M  V30 94 1 88 95
M  V30 95 1 96 91 CFG=1
M  V30 96 1 93 97 CFG=1
M  V30 97 1 93 98
M  V30 98 1 96 99
M  V30 99 1 96 100
M  V30 100 1 98 101
M  V30 101 2 99 102
M  V30 102 1 99 103
M  V30 103 1 100 104
M  V30 104 1 101 105
M  V30 105 1 106 103 CFG=1
M  V30 106 1 104 107
M  V30 107 1 105 108
M  V30 108 1 106 109
M  V30 109 1 106 110
M  V30 110 1 107 111
M  V30 111 1 108 112
M  V30 112 2 109 113
M  V30 113 1 109 114
M  V30 114 1 111 115
M  V30 115 2 112 116
M  V30 116 1 112 117
M  V30 117 1 114 118
M  V30 118 1 118 119
M  V30 119 2 119 120
M  V30 120 1 119 121
M  V30 121 1 121 122
M  V30 122 1 122 123
M  V30 123 2 123 124
M  V30 124 1 123 125
M  V30 125 1 126 125 CFG=1
M  V30 126 1 126 127
M  V30 127 1 126 128
M  V30 128 2 127 129
M  V30 129 1 127 130
M  V30 130 1 128 131
M  V30 131 1 130 132
M  V30 132 1 130 133
M  V30 133 1 131 134
M  V30 134 1 132 135 CFG=1
M  V30 135 1 132 136
M  V30 136 1 133 137
M  V30 137 1 134 138
M  V30 138 2 135 139
M  V30 139 1 135 140
M  V30 140 1 138 141
M  V30 141 1 142 140 CFG=1
M  V30 142 1 142 143
M  V30 143 1 142 144
M  V30 144 2 143 145
M  V30 145 1 143 146
M  V30 146 1 144 147
M  V30 147 1 148 146 CFG=1
M  V30 148 1 148 149
M  V30 149 1 148 150
M  V30 150 2 149 151
M  V30 151 1 149 152
M  V30 152 1 150 153
M  V30 153 1 153 154
M  V30 154 2 154 155
M  V30 155 1 154 156
M  V30 156 1 10 11
M  V30 157 1 13 14
M  V30 158 1 24 25
M  V30 159 1 27 28
M  V30 160 1 39 40
M  V30 161 1 63 64
M  V30 162 1 136 137
M  V30 END BOND
M  V30 BEGIN COLLECTION
M  V30 MDLV30/STEABS ATOMS=(21 4 5 18 19 32 33 44 45 49 56 57 69 70 80 93 96 106 126 132 142 148)
M  V30 END COLLECTION
M  V30 END CTAB
M  END
>  <PASS_MNA_COUNT>
804

>  <PASS_MNA_NEW_COUNT>
22

>  <PEPTIDE>
RLKPAPPPPPATSAGKAGGKPSQ

>  <AA_MUTATION>
p.A905T

>  <PASS_ACTIVITY_SPECTRUM>


$$$$
Compound 31
Actelion Java MolfileCreator 2.0

  0  0  0  0  0  0              0 V3000
M  V30 BEGIN CTAB
M  V30 COUNTS 157 156 0 0 0
M  V30 BEGIN ATOM
M  V30 1 O 0.0 0.0 0.0 0
M  V30 2 C -1.2084 0.9122 0.0 0
M  V30 3 O -1.5875 2.3813 0.0 0
M  V30 4 C -2.5235 0.1658 0.0 0 CFG=1
M  V30 5 N -2.5353 -1.3269 0.0 0
M  V30 6 C -3.8385 0.9241 0.0 0
M  V30 7 C -1.2439 -2.0733 0.0 0
M  V30 8 C -3.4831 2.3931 0.0 0
M  V30 9 C -5.1536 0.1777 0.0 0
M  V30 10 O 0.1303 -1.469 0.0 0
M  V30 11 C -1.2558 -3.566 0.0 0 CFG=1
M  V30 12 N 0.0355 -4.3124 0.0 0
M  V30 13 C -2.5709 -4.3124 0.0 0
M  V30 14 C 1.3269 -3.5542 0.0 0
M  V30 15 O 1.315 -2.0377 0.0 0
M  V30 16 C 2.6182 -4.3006 0.0 0 CFG=1
M  V30 17 N 3.9096 -3.5423 0.0 0
M  V30 18 C 2.6064 -5.7934 0.0 0
M  V30 19 C 3.8978 -2.0259 0.0 0
M  V30 20 C 1.2913 -6.5398 0.0 0
M  V30 21 O 2.5827 -1.2676 0.0 0
M  V30 22 C 5.1891 -1.2676 0.0 0 CFG=1
M  V30 23 O -0.0236 -5.7815 0.0 0
M  V30 24 O 1.2795 -8.0325 0.0 0
M  V30 25 N 5.1773 0.2487 0.0 0
M  V30 26 C 6.4805 -2.014 0.0 0
M  V30 27 C 3.8622 1.007 0.0 0
M  V30 28 C 6.4687 -3.5068 0.0 0
M  V30 29 C 7.6653 -1.1018 0.0 0
M  V30 30 O 2.7723 -0.0236 0.0 0
M  V30 31 C 3.8504 2.5235 0.0 0 CFG=1
M  V30 32 N 2.5353 3.2817 0.0 0
M  V30 33 C 5.1418 3.2817 0.0 0
M  V30 34 C 1.2202 2.5353 0.0 0
M  V30 35 C 6.4331 2.5353 0.0 0
M  V30 36 O 0.8411 1.0899 0.0 0
M  V30 37 C -0.0947 3.2936 0.0 0 CFG=1
M  V30 38 C 7.8074 3.1395 0.0 0
M  V30 39 C 6.7886 1.0899 0.0 0
M  V30 40 N -1.4098 2.5472 0.0 0
M  V30 41 C -0.1066 4.81 0.0 0
M  V30 42 C -1.4216 1.0544 0.0 0
M  V30 43 O 1.3269 5.2365 0.0 0
M  V30 44 O -0.4857 -0.1066 0.0 0
M  V30 45 C -2.7367 0.308 0.0 0 CFG=1
M  V30 46 N -4.0518 1.0662 0.0 0
M  V30 47 C -2.7486 -1.1847 0.0 0 CFG=2
M  V30 48 C -4.0636 2.5827 0.0 0
M  V30 49 O -4.0636 -1.9311 0.0 0
M  V30 50 C -1.315 -1.5875 0.0 0
M  V30 51 O -2.7723 3.3409 0.0 0
M  V30 52 C -5.3787 3.3409 0.0 0 CFG=1
M  V30 53 N -5.3906 4.8574 0.0 0
M  V30 54 C -6.6938 2.5945 0.0 0
M  V30 55 C -4.0992 5.6157 0.0 0
M  V30 56 O -2.8078 4.8693 0.0 0
M  V30 57 C -4.111 7.1321 0.0 0 CFG=1
M  V30 58 N -2.8197 7.8904 0.0 0
M  V30 59 C -5.4261 7.8904 0.0 0
M  V30 60 C -1.5283 7.144 0.0 0
M  V30 61 C -6.7412 7.144 0.0 0
M  V30 62 O -1.5401 5.6512 0.0 0
M  V30 63 C -0.2369 7.9022 0.0 0 CFG=1
M  V30 64 C -8.0562 7.9022 0.0 0
M  V30 65 N 1.0544 7.1558 0.0 0
M  V30 66 C -0.2487 9.4187 0.0 0 CFG=2
M  V30 67 C -9.3713 7.1558 0.0 0
M  V30 68 C 1.0425 5.663 0.0 0
M  V30 69 O 1.0425 10.1769 0.0 0
M  V30 70 C -1.5638 10.1769 0.0 0
M  V30 71 N -10.6864 7.9141 0.0 0
M  V30 72 O -0.4146 5.2602 0.0 0
M  V30 73 C 2.3339 4.9167 0.0 0 CFG=1
M  V30 74 N 2.3221 3.4239 0.0 0
M  V30 75 C 3.6253 5.6749 0.0 0
M  V30 76 C 1.007 2.6775 0.0 0
M  V30 77 C 3.6134 7.1914 0.0 0
M  V30 78 O -0.0829 3.7319 0.0 0
M  V30 79 C 0.9951 1.1847 0.0 0 CFG=1
M  V30 80 C 4.9048 7.9496 0.0 0
M  V30 81 N 2.2865 0.4383 0.0 0
M  V30 82 C -0.3198 0.4383 0.0 0 CFG=2
M  V30 83 C 4.893 9.4661 0.0 0
M  V30 84 C 3.5779 1.1965 0.0 0
M  V30 85 O -0.154 -1.0425 0.0 0
M  V30 86 C -1.1255 1.7297 0.0 0
M  V30 87 N 6.1843 10.2243 0.0 0
M  V30 88 O 3.566 2.0022 0.0 0
M  V30 89 C 4.8693 0.4502 0.0 0
M  V30 90 N 6.1606 1.2084 0.0 0
M  V30 91 C 6.1488 2.7249 0.0 0
M  V30 92 O 7.3335 3.6371 0.0 0
M  V30 93 C 4.8337 3.4831 0.0 0 CFG=1
M  V30 94 N 4.8219 4.9996 0.0 0
M  V30 95 C 3.5187 2.7367 0.0 0
M  V30 96 C 6.1133 5.7578 0.0 0
M  V30 97 C 2.2036 3.495 0.0 0
M  V30 98 O 7.4046 5.0114 0.0 0
M  V30 99 C 6.1014 7.2743 0.0 0 CFG=1
M  V30 100 C 0.8885 2.7486 0.0 0
M  V30 101 C 1.8245 4.964 0.0 0
M  V30 102 N 7.3928 8.0325 0.0 0
M  V30 103 C 4.7863 8.0325 0.0 0
M  V30 104 C 8.6842 7.2862 0.0 0
M  V30 105 C 3.3291 7.6297 0.0 0
M  V30 106 C 4.4072 9.5016 0.0 0
M  V30 107 O 8.6723 5.7934 0.0 0
M  V30 108 C 9.9755 8.0444 0.0 0 CFG=1
M  V30 109 N 11.2669 7.298 0.0 0
M  V30 110 C 9.9637 9.5609 0.0 0
M  V30 111 C 11.2551 5.8052 0.0 0
M  V30 112 O 9.94 5.0588 0.0 0
M  V30 113 C 12.5464 5.0588 0.0 0 CFG=1
M  V30 114 N 12.5346 3.566 0.0 0
M  V30 115 C 13.8378 5.8171 0.0 0
M  V30 116 C 11.2195 2.8197 0.0 0
M  V30 117 C 13.826 7.3335 0.0 0
M  V30 118 O 9.9044 3.5779 0.0 0
M  V30 119 C 11.2077 1.3269 0.0 0
M  V30 120 C 15.1173 8.0918 0.0 0
M  V30 121 N 9.8926 0.5805 0.0 0
M  V30 122 O 16.4087 7.3454 0.0 0
M  V30 123 O 15.1055 9.6083 0.0 0
M  V30 124 C 9.8808 -0.9122 0.0 0
M  V30 125 O 11.1721 -1.6586 0.0 0
M  V30 126 C 8.5657 -1.6586 0.0 0 CFG=1
M  V30 127 N 8.5538 -3.1514 0.0 0
M  V30 128 C 7.3572 -0.7463 0.0 0
M  V30 129 C 9.8452 -3.8978 0.0 0
M  V30 130 O 11.1366 -3.1395 0.0 0
M  V30 131 C 9.8334 -5.3906 0.0 0 CFG=1
M  V30 132 N 8.5183 -6.1369 0.0 0
M  V30 133 C 11.1247 -6.1369 0.0 0
M  V30 134 C 7.2032 -5.3787 0.0 0
M  V30 135 O 7.1914 -3.8622 0.0 0
M  V30 136 C 5.8882 -6.1251 0.0 0 CFG=1
M  V30 137 N 5.8763 -7.6179 0.0 0
M  V30 138 C 4.5731 -5.3669 0.0 0
M  V30 139 C 4.5612 -8.3643 0.0 0
M  V30 140 C 3.258 -6.1133 0.0 0
M  V30 141 O 3.2462 -7.606 0.0 0
M  V30 142 C 4.5494 -9.8571 0.0 0 CFG=1
M  V30 143 C 1.9429 -5.355 0.0 0
M  V30 144 N 5.8408 -10.6035 0.0 0
M  V30 145 C 3.2343 -10.6035 0.0 0
M  V30 146 O 1.5638 -3.8859 0.0 0
M  V30 147 O 0.853 -6.3857 0.0 0
M  V30 148 C 5.8289 -12.0962 0.0 0
M  V30 149 C 3.2225 -12.0962 0.0 0
M  V30 150 O 4.5138 -12.8426 0.0 0
M  V30 151 C 7.1203 -12.8426 0.0 0 CFG=1
M  V30 152 C 1.9074 -12.8426 0.0 0
M  V30 153 N 8.4117 -12.0844 0.0 0
M  V30 154 C 7.1084 -14.3354 0.0 0
M  V30 155 O 0.5923 -12.0844 0.0 0
M  V30 156 N 1.8955 -14.3354 0.0 0
M  V30 157 O 8.3998 -15.0818 0.0 0
M  V30 END ATOM
M  V30 BEGIN BOND
M  V30 1 2 1 2
M  V30 2 1 2 3
M  V30 3 1 2 4
M  V30 4 1 4 5 CFG=1
M  V30 5 1 4 6
M  V30 6 1 5 7
M  V30 7 1 6 8
M  V30 8 1 6 9
M  V30 9 2 7 10
M  V30 10 1 7 11
M  V30 11 1 11 12 CFG=1
M  V30 12 1 11 13
M  V30 13 1 12 14
M  V30 14 2 14 15
M  V30 15 1 14 16
M  V30 16 1 16 17 CFG=1
M  V30 17 1 16 18
M  V30 18 1 17 19
M  V30 19 1 18 20
M  V30 20 2 19 21
M  V30 21 1 19 22
M  V30 22 2 20 23
M  V30 23 1 20 24
M  V30 24 1 22 25 CFG=1
M  V30 25 1 22 26
M  V30 26 1 25 27
M  V30 27 1 26 28
M  V30 28 1 26 29
M  V30 29 2 27 30
M  V30 30 1 27 31
M  V30 31 1 31 32 CFG=1
M  V30 32 1 31 33
M  V30 33 1 32 34
M  V30 34 1 33 35
M  V30 35 2 34 36
M  V30 36 1 34 37
M  V30 37 1 35 38
M  V30 38 1 35 39
M  V30 39 1 37 40 CFG=1
M  V30 40 1 37 41
M  V30 41 1 40 42
M  V30 42 1 41 43
M  V30 43 2 42 44
M  V30 44 1 42 45
M  V30 45 1 45 46 CFG=3
M  V30 46 1 45 47
M  V30 47 1 46 48
M  V30 48 1 47 49 CFG=1
M  V30 49 1 47 50
M  V30 50 2 48 51
M  V30 51 1 48 52
M  V30 52 1 52 53 CFG=3
M  V30 53 1 52 54
M  V30 54 1 53 55
M  V30 55 2 55 56
M  V30 56 1 55 57
M  V30 57 1 57 58 CFG=3
M  V30 58 1 57 59
M  V30 59 1 58 60
M  V30 60 1 59 61
M  V30 61 2 60 62
M  V30 62 1 60 63
M  V30 63 1 61 64
M  V30 64 1 63 65 CFG=3
M  V30 65 1 63 66
M  V30 66 1 64 67
M  V30 67 1 65 68
M  V30 68 1 66 69 CFG=1
M  V30 69 1 66 70
M  V30 70 1 67 71
M  V30 71 2 68 72
M  V30 72 1 68 73
M  V30 73 1 73 74 CFG=3
M  V30 74 1 73 75
M  V30 75 1 74 76
M  V30 76 1 75 77
M  V30 77 2 76 78
M  V30 78 1 76 79
M  V30 79 1 77 80
M  V30 80 1 79 81 CFG=1
M  V30 81 1 79 82
M  V30 82 1 80 83
M  V30 83 1 81 84
M  V30 84 1 82 85 CFG=3
M  V30 85 1 82 86
M  V30 86 1 83 87
M  V30 87 2 84 88
M  V30 88 1 84 89
M  V30 89 1 89 90
M  V30 90 1 90 91
M  V30 91 2 91 92
M  V30 92 1 91 93
M  V30 93 1 93 94 CFG=3
M  V30 94 1 93 95
M  V30 95 1 94 96
M  V30 96 1 95 97
M  V30 97 2 96 98
M  V30 98 1 96 99
M  V30 99 1 97 100
M  V30 100 1 97 101
M  V30 101 1 99 102 CFG=3
M  V30 102 1 99 103
M  V30 103 1 102 104
M  V30 104 1 103 105
M  V30 105 1 103 106
M  V30 106 2 104 107
M  V30 107 1 104 108
M  V30 108 1 108 109 CFG=3
M  V30 109 1 108 110
M  V30 110 1 109 111
M  V30 111 2 111 112
M  V30 112 1 111 113
M  V30 113 1 113 114 CFG=3
M  V30 114 1 113 115
M  V30 115 1 114 116
M  V30 116 1 115 117
M  V30 117 2 116 118
M  V30 118 1 116 119
M  V30 119 1 117 120
M  V30 120 1 119 121
M  V30 121 2 120 122
M  V30 122 1 120 123
M  V30 123 1 121 124
M  V30 124 2 124 125
M  V30 125 1 124 126
M  V30 126 1 126 127 CFG=1
M  V30 127 1 126 128
M  V30 128 1 127 129
M  V30 129 2 129 130
M  V30 130 1 129 131
M  V30 131 1 131 132 CFG=3
M  V30 132 1 131 133
M  V30 133 1 132 134
M  V30 134 2 134 135
M  V30 135 1 134 136
M  V30 136 1 136 137 CFG=1
M  V30 137 1 136 138
M  V30 138 1 137 139
M  V30 139 1 138 140
M  V30 140 2 139 141
M  V30 141 1 139 142
M  V30 142 1 140 143
M  V30 143 1 142 144 CFG=1
M  V30 144 1 142 145
M  V30 145 2 143 146
M  V30 146 1 143 147
M  V30 147 1 144 148
M  V30 148 1 145 149
M  V30 149 2 148 150
M  V30 150 1 148 151
M  V30 151 1 149 152
M  V30 152 1 151 153 CFG=1
M  V30 153 1 151 154
M  V30 154 2 152 155
M  V30 155 1 152 156
M  V30 156 1 154 157
M  V30 END BOND
M  V30 BEGIN COLLECTION
M  V30 MDLV30/STEABS ATOMS=(24 4 11 16 22 31 37 45 47 52 57 63 66 73 79 82 93 99 108 113 126 131 136 142 151)
M  V30 END COLLECTION
M  V30 END CTAB
M  END
>  <PASS_MNA_COUNT>
691

>  <PASS_MNA_NEW_COUNT>
18

>  <PEPTIDE>
SQEAAGEAVLGTKTKATSLVDAV

>  <AA_MUTATION>
p.A930T

>  <PASS_ACTIVITY_SPECTRUM>


$$$$
Compound 32
Actelion Java MolfileCreator 2.0

  0  0  0  0  0  0              0 V3000
M  V30 BEGIN CTAB
M  V30 COUNTS 157 156 0 0 0
M  V30 BEGIN ATOM
M  V30 1 O 0.0 0.0 0.0 0
M  V30 2 C -1.2084 0.9122 0.0 0
M  V30 3 O -1.5875 2.3813 0.0 0
M  V30 4 C -2.5235 0.1658 0.0 0 CFG=1
M  V30 5 N -2.5353 -1.3269 0.0 0
M  V30 6 C -3.8385 0.9241 0.0 0
M  V30 7 C -1.2439 -2.0733 0.0 0
M  V30 8 C -3.4831 2.3931 0.0 0
M  V30 9 C -5.1536 0.1777 0.0 0
M  V30 10 O 0.1303 -1.469 0.0 0
M  V30 11 C -1.2558 -3.566 0.0 0 CFG=1
M  V30 12 N 0.0355 -4.3124 0.0 0
M  V30 13 C -2.5709 -4.3124 0.0 0
M  V30 14 C 1.3269 -3.5542 0.0 0
M  V30 15 O 1.315 -2.0377 0.0 0
M  V30 16 C 2.6182 -4.3006 0.0 0 CFG=1
M  V30 17 N 3.9096 -3.5423 0.0 0
M  V30 18 C 2.6064 -5.7934 0.0 0
M  V30 19 C 3.8978 -2.0259 0.0 0
M  V30 20 C 1.2913 -6.5398 0.0 0
M  V30 21 O 2.5827 -1.2676 0.0 0
M  V30 22 C 5.1891 -1.2676 0.0 0 CFG=1
M  V30 23 O -0.0236 -5.7815 0.0 0
M  V30 24 O 1.2795 -8.0325 0.0 0
M  V30 25 N 5.1773 0.2487 0.0 0
M  V30 26 C 6.4805 -2.014 0.0 0
M  V30 27 C 3.8622 1.007 0.0 0
M  V30 28 C 6.4687 -3.5068 0.0 0
M  V30 29 C 7.6653 -1.1018 0.0 0
M  V30 30 O 2.7723 -0.0236 0.0 0
M  V30 31 C 3.8504 2.5235 0.0 0 CFG=1
M  V30 32 N 2.5353 3.2817 0.0 0
M  V30 33 C 5.1418 3.2817 0.0 0
M  V30 34 C 1.2202 2.5353 0.0 0
M  V30 35 C 6.4331 2.5353 0.0 0
M  V30 36 O 0.8411 1.0899 0.0 0
M  V30 37 C -0.0947 3.2936 0.0 0 CFG=1
M  V30 38 C 7.8074 3.1395 0.0 0
M  V30 39 C 6.7886 1.0899 0.0 0
M  V30 40 N -1.4098 2.5472 0.0 0
M  V30 41 C -0.1066 4.81 0.0 0
M  V30 42 C -1.4216 1.0544 0.0 0
M  V30 43 O 1.3269 5.2365 0.0 0
M  V30 44 O -0.4857 -0.1066 0.0 0
M  V30 45 C -2.7367 0.308 0.0 0 CFG=1
M  V30 46 N -4.0518 1.0662 0.0 0
M  V30 47 C -2.7486 -1.1847 0.0 0 CFG=2
M  V30 48 C -4.0636 2.5827 0.0 0
M  V30 49 O -4.0636 -1.9311 0.0 0
M  V30 50 C -1.315 -1.5875 0.0 0
M  V30 51 O -2.7723 3.3409 0.0 0
M  V30 52 C -5.3787 3.3409 0.0 0 CFG=1
M  V30 53 N -5.3906 4.8574 0.0 0
M  V30 54 C -6.6938 2.5945 0.0 0
M  V30 55 C -4.0992 5.6157 0.0 0
M  V30 56 O -2.8078 4.8693 0.0 0
M  V30 57 C -4.111 7.1321 0.0 0 CFG=1
M  V30 58 N -2.8197 7.8904 0.0 0
M  V30 59 C -5.4261 7.8904 0.0 0
M  V30 60 C -1.5283 7.144 0.0 0
M  V30 61 C -6.7412 7.144 0.0 0
M  V30 62 O -1.5401 5.6512 0.0 0
M  V30 63 C -0.2369 7.9022 0.0 0 CFG=1
M  V30 64 C -8.0562 7.9022 0.0 0
M  V30 65 N 1.0544 7.1558 0.0 0
M  V30 66 C -0.2487 9.4187 0.0 0 CFG=2
M  V30 67 C -9.3713 7.1558 0.0 0
M  V30 68 C 1.0425 5.663 0.0 0
M  V30 69 O 1.0425 10.1769 0.0 0
M  V30 70 C -1.5638 10.1769 0.0 0
M  V30 71 N -10.6864 7.9141 0.0 0
M  V30 72 O -0.4146 5.2602 0.0 0
M  V30 73 C 2.3339 4.9167 0.0 0 CFG=1
M  V30 74 N 2.3221 3.4239 0.0 0
M  V30 75 C 3.6253 5.6749 0.0 0
M  V30 76 C 1.007 2.6775 0.0 0
M  V30 77 C 3.6134 7.1914 0.0 0
M  V30 78 O -0.0829 3.7319 0.0 0
M  V30 79 C 0.9951 1.1847 0.0 0 CFG=1
M  V30 80 C 4.9048 7.9496 0.0 0
M  V30 81 N 2.2865 0.4383 0.0 0
M  V30 82 C -0.3198 0.4383 0.0 0
M  V30 83 C 4.893 9.4661 0.0 0
M  V30 84 C 3.5779 1.1965 0.0 0
M  V30 85 C -1.1255 1.7297 0.0 0
M  V30 86 C -0.154 -1.0425 0.0 0
M  V30 87 N 6.1843 10.2243 0.0 0
M  V30 88 O 3.566 2.0022 0.0 0
M  V30 89 C 4.8693 0.4502 0.0 0
M  V30 90 N 6.1606 1.2084 0.0 0
M  V30 91 C 6.1488 2.7249 0.0 0
M  V30 92 O 7.3335 3.6371 0.0 0
M  V30 93 C 4.8337 3.4831 0.0 0 CFG=1
M  V30 94 N 4.8219 4.9996 0.0 0
M  V30 95 C 3.5187 2.7367 0.0 0
M  V30 96 C 6.1133 5.7578 0.0 0
M  V30 97 C 2.2036 3.495 0.0 0
M  V30 98 O 7.4046 5.0114 0.0 0
M  V30 99 C 6.1014 7.2743 0.0 0 CFG=1
M  V30 100 C 0.8885 2.7486 0.0 0
M  V30 101 C 1.8245 4.964 0.0 0
M  V30 102 N 7.3928 8.0325 0.0 0
M  V30 103 C 4.7863 8.0325 0.0 0
M  V30 104 C 8.6842 7.2862 0.0 0
M  V30 105 C 3.3291 7.6297 0.0 0
M  V30 106 C 4.4072 9.5016 0.0 0
M  V30 107 O 8.6723 5.7934 0.0 0
M  V30 108 C 9.9755 8.0444 0.0 0 CFG=1
M  V30 109 N 11.2669 7.298 0.0 0
M  V30 110 C 9.9637 9.5609 0.0 0
M  V30 111 C 11.2551 5.8052 0.0 0
M  V30 112 O 9.94 5.0588 0.0 0
M  V30 113 C 12.5464 5.0588 0.0 0 CFG=1
M  V30 114 N 12.5346 3.566 0.0 0
M  V30 115 C 13.8378 5.8171 0.0 0
M  V30 116 C 11.2195 2.8197 0.0 0
M  V30 117 C 13.826 7.3335 0.0 0
M  V30 118 O 9.9044 3.5779 0.0 0
M  V30 119 C 11.2077 1.3269 0.0 0
M  V30 120 C 15.1173 8.0918 0.0 0
M  V30 121 N 9.8926 0.5805 0.0 0
M  V30 122 O 16.4087 7.3454 0.0 0
M  V30 123 O 15.1055 9.6083 0.0 0
M  V30 124 C 9.8808 -0.9122 0.0 0
M  V30 125 O 11.1721 -1.6586 0.0 0
M  V30 126 C 8.5657 -1.6586 0.0 0 CFG=1
M  V30 127 N 8.5538 -3.1514 0.0 0
M  V30 128 C 7.3572 -0.7463 0.0 0
M  V30 129 C 9.8452 -3.8978 0.0 0
M  V30 130 O 11.1366 -3.1395 0.0 0
M  V30 131 C 9.8334 -5.3906 0.0 0 CFG=1
M  V30 132 N 8.5183 -6.1369 0.0 0
M  V30 133 C 11.1247 -6.1369 0.0 0
M  V30 134 C 7.2032 -5.3787 0.0 0
M  V30 135 O 7.1914 -3.8622 0.0 0
M  V30 136 C 5.8882 -6.1251 0.0 0 CFG=1
M  V30 137 N 5.8763 -7.6179 0.0 0
M  V30 138 C 4.5731 -5.3669 0.0 0
M  V30 139 C 4.5612 -8.3643 0.0 0
M  V30 140 C 3.258 -6.1133 0.0 0
M  V30 141 O 3.2462 -7.606 0.0 0
M  V30 142 C 4.5494 -9.8571 0.0 0 CFG=1
M  V30 143 C 1.9429 -5.355 0.0 0
M  V30 144 N 5.8408 -10.6035 0.0 0
M  V30 145 C 3.2343 -10.6035 0.0 0
M  V30 146 O 1.5638 -3.8859 0.0 0
M  V30 147 O 0.853 -6.3857 0.0 0
M  V30 148 C 5.8289 -12.0962 0.0 0
M  V30 149 C 3.2225 -12.0962 0.0 0
M  V30 150 O 4.5138 -12.8426 0.0 0
M  V30 151 C 7.1203 -12.8426 0.0 0 CFG=1
M  V30 152 C 1.9074 -12.8426 0.0 0
M  V30 153 N 8.4117 -12.0844 0.0 0
M  V30 154 C 7.1084 -14.3354 0.0 0
M  V30 155 O 0.5923 -12.0844 0.0 0
M  V30 156 N 1.8955 -14.3354 0.0 0
M  V30 157 O 8.3998 -15.0818 0.0 0
M  V30 END ATOM
M  V30 BEGIN BOND
M  V30 1 2 1 2
M  V30 2 1 2 3
M  V30 3 1 2 4
M  V30 4 1 4 5 CFG=1
M  V30 5 1 4 6
M  V30 6 1 5 7
M  V30 7 1 6 8
M  V30 8 1 6 9
M  V30 9 2 7 10
M  V30 10 1 7 11
M  V30 11 1 11 12 CFG=1
M  V30 12 1 11 13
M  V30 13 1 12 14
M  V30 14 2 14 15
M  V30 15 1 14 16
M  V30 16 1 16 17 CFG=1
M  V30 17 1 16 18
M  V30 18 1 17 19
M  V30 19 1 18 20
M  V30 20 2 19 21
M  V30 21 1 19 22
M  V30 22 2 20 23
M  V30 23 1 20 24
M  V30 24 1 22 25 CFG=1
M  V30 25 1 22 26
M  V30 26 1 25 27
M  V30 27 1 26 28
M  V30 28 1 26 29
M  V30 29 2 27 30
M  V30 30 1 27 31
M  V30 31 1 31 32 CFG=1
M  V30 32 1 31 33
M  V30 33 1 32 34
M  V30 34 1 33 35
M  V30 35 2 34 36
M  V30 36 1 34 37
M  V30 37 1 35 38
M  V30 38 1 35 39
M  V30 39 1 37 40 CFG=1
M  V30 40 1 37 41
M  V30 41 1 40 42
M  V30 42 1 41 43
M  V30 43 2 42 44
M  V30 44 1 42 45
M  V30 45 1 45 46 CFG=3
M  V30 46 1 45 47
M  V30 47 1 46 48
M  V30 48 1 47 49 CFG=1
M  V30 49 1 47 50
M  V30 50 2 48 51
M  V30 51 1 48 52
M  V30 52 1 52 53 CFG=3
M  V30 53 1 52 54
M  V30 54 1 53 55
M  V30 55 2 55 56
M  V30 56 1 55 57
M  V30 57 1 57 58 CFG=3
M  V30 58 1 57 59
M  V30 59 1 58 60
M  V30 60 1 59 61
M  V30 61 2 60 62
M  V30 62 1 60 63
M  V30 63 1 61 64
M  V30 64 1 63 65 CFG=3
M  V30 65 1 63 66
M  V30 66 1 64 67
M  V30 67 1 65 68
M  V30 68 1 66 69 CFG=1
M  V30 69 1 66 70
M  V30 70 1 67 71
M  V30 71 2 68 72
M  V30 72 1 68 73
M  V30 73 1 73 74 CFG=3
M  V30 74 1 73 75
M  V30 75 1 74 76
M  V30 76 1 75 77
M  V30 77 2 76 78
M  V30 78 1 76 79
M  V30 79 1 77 80
M  V30 80 1 79 81 CFG=1
M  V30 81 1 79 82
M  V30 82 1 80 83
M  V30 83 1 81 84
M  V30 84 1 82 85
M  V30 85 1 82 86
M  V30 86 1 83 87
M  V30 87 2 84 88
M  V30 88 1 84 89
M  V30 89 1 89 90
M  V30 90 1 90 91
M  V30 91 2 91 92
M  V30 92 1 91 93
M  V30 93 1 93 94 CFG=3
M  V30 94 1 93 95
M  V30 95 1 94 96
M  V30 96 1 95 97
M  V30 97 2 96 98
M  V30 98 1 96 99
M  V30 99 1 97 100
M  V30 100 1 97 101
M  V30 101 1 99 102 CFG=3
M  V30 102 1 99 103
M  V30 103 1 102 104
M  V30 104 1 103 105
M  V30 105 1 103 106
M  V30 106 2 104 107
M  V30 107 1 104 108
M  V30 108 1 108 109 CFG=3
M  V30 109 1 108 110
M  V30 110 1 109 111
M  V30 111 2 111 112
M  V30 112 1 111 113
M  V30 113 1 113 114 CFG=3
M  V30 114 1 113 115
M  V30 115 1 114 116
M  V30 116 1 115 117
M  V30 117 2 116 118
M  V30 118 1 116 119
M  V30 119 1 117 120
M  V30 120 1 119 121
M  V30 121 2 120 122
M  V30 122 1 120 123
M  V30 123 1 121 124
M  V30 124 2 124 125
M  V30 125 1 124 126
M  V30 126 1 126 127 CFG=1
M  V30 127 1 126 128
M  V30 128 1 127 129
M  V30 129 2 129 130
M  V30 130 1 129 131
M  V30 131 1 131 132 CFG=3
M  V30 132 1 131 133
M  V30 133 1 132 134
M  V30 134 2 134 135
M  V30 135 1 134 136
M  V30 136 1 136 137 CFG=1
M  V30 137 1 136 138
M  V30 138 1 137 139
M  V30 139 1 138 140
M  V30 140 2 139 141
M  V30 141 1 139 142
M  V30 142 1 140 143
M  V30 143 1 142 144 CFG=1
M  V30 144 1 142 145
M  V30 145 2 143 146
M  V30 146 1 143 147
M  V30 147 1 144 148
M  V30 148 1 145 149
M  V30 149 2 148 150
M  V30 150 1 148 151
M  V30 151 1 149 152
M  V30 152 1 151 153 CFG=1
M  V30 153 1 151 154
M  V30 154 2 152 155
M  V30 155 1 152 156
M  V30 156 1 154 157
M  V30 END BOND
M  V30 BEGIN COLLECTION
M  V30 MDLV30/STEABS ATOMS=(23 4 11 16 22 31 37 45 47 52 57 63 66 73 79 93 99 108 113 126 131 136 142 151)
M  V30 END COLLECTION
M  V30 END CTAB
M  END
>  <PASS_MNA_COUNT>
695

>  <PASS_MNA_NEW_COUNT>
17

>  <PEPTIDE>
SQEAAGEAVLGVKTKATSLVDAV

>  <AA_MUTATION>
p.A930V

>  <PASS_ACTIVITY_SPECTRUM>


$$$$
Compound 33
Actelion Java MolfileCreator 2.0

  0  0  0  0  0  0              0 V3000
M  V30 BEGIN CTAB
M  V30 COUNTS 157 158 0 0 0
M  V30 BEGIN ATOM
M  V30 1 O 0.0 0.0 0.0 0
M  V30 2 C -0.7587 1.3159 0.0 0
M  V30 3 O -0.0237 2.6319 0.0 0
M  V30 4 C -2.2762 1.3278 0.0 0 CFG=1
M  V30 5 N -3.1773 0.1185 0.0 0
M  V30 6 C -3.1773 2.5608 0.0 0
M  V30 7 C -2.7268 -1.3041 0.0 0
M  V30 8 C -4.6237 0.5927 0.0 0
M  V30 9 C -4.6237 2.1103 0.0 0
M  V30 10 O -1.2685 -1.6005 0.0 0
M  V30 11 C -3.7464 -2.4067 0.0 0 CFG=1
M  V30 12 N -3.2958 -3.8294 0.0 0
M  V30 13 C -5.2283 -2.0866 0.0 0
M  V30 14 C -1.8376 -4.1257 0.0 0
M  V30 15 C -5.7026 -0.6402 0.0 0
M  V30 16 O -0.8417 -2.9994 0.0 0
M  V30 17 C -1.3871 -5.5484 0.0 0 CFG=1
M  V30 18 C -7.1845 -0.3201 0.0 0
M  V30 19 N 0.0711 -5.8448 0.0 0
M  V30 20 C -2.4067 -6.651 0.0 0
M  V30 21 O -8.2041 -1.4226 0.0 0
M  V30 22 N -7.6588 1.1262 0.0 0
M  V30 23 C 1.067 -4.7185 0.0 0
M  V30 24 O -3.8886 -6.3309 0.0 0
M  V30 25 O 0.5927 -3.2721 0.0 0
M  V30 26 C 2.5252 -5.0149 0.0 0 CFG=1
M  V30 27 N 3.1299 -6.3783 0.0 0
M  V30 28 C 3.6278 -3.9953 0.0 0
M  V30 29 C 2.3711 -7.6706 0.0 0
M  V30 30 C 4.6118 -6.2124 0.0 0
M  V30 31 C 4.9201 -4.7304 0.0 0
M  V30 32 O 0.8536 -7.6588 0.0 0
M  V30 33 C 3.1062 -8.9629 0.0 0 CFG=1
M  V30 34 N 4.6 -8.951 0.0 0
M  V30 35 C 2.3474 -10.2552 0.0 0
M  V30 36 C 5.335 -10.2433 0.0 0
M  V30 37 C 0.8299 -10.2433 0.0 0
M  V30 38 O 4.5763 -11.5356 0.0 0
M  V30 39 C 6.8288 -10.2314 0.0 0 CFG=1
M  V30 40 C 0.0711 -8.9273 0.0 0
M  V30 41 N 7.5639 -8.9155 0.0 0
M  V30 42 C 7.5639 -11.5237 0.0 0
M  V30 43 C -1.4463 -8.9155 0.0 0
M  V30 44 C 9.0577 -8.9036 0.0 0
M  V30 45 N -2.2051 -7.5995 0.0 0
M  V30 46 O 9.7928 -10.1959 0.0 0
M  V30 47 C 9.7928 -7.5876 0.0 0 CFG=1
M  V30 48 N 9.034 -6.2716 0.0 0
M  V30 49 C 11.2866 -7.5758 0.0 0
M  V30 50 C 7.5165 -6.2598 0.0 0
M  V30 51 O 6.7577 -7.552 0.0 0
M  V30 52 C 6.7577 -4.9438 0.0 0 CFG=1
M  V30 53 N 7.4928 -3.6278 0.0 0
M  V30 54 C 5.2402 -4.9319 0.0 0
M  V30 55 C 6.734 -2.3118 0.0 0
M  V30 56 C 4.4814 -6.2242 0.0 0
M  V30 57 O 5.2165 -2.3 0.0 0
M  V30 58 C 7.4691 -0.9958 0.0 0 CFG=1
M  V30 59 O 5.2165 -7.5165 0.0 0
M  V30 60 O 3.6989 -6.0227 0.0 0
M  V30 61 N 8.9629 -0.984 0.0 0
M  V30 62 C 6.7103 0.3201 0.0 0
M  V30 63 C 9.6979 0.3319 0.0 0
M  V30 64 O 7.4453 1.636 0.0 0
M  V30 65 O 8.9392 1.6479 0.0 0
M  V30 66 C 11.1918 0.3438 0.0 0 CFG=1
M  V30 67 N 11.9268 -0.9484 0.0 0
M  V30 68 C 11.9268 1.6598 0.0 0
M  V30 69 C 11.168 -2.2407 0.0 0
M  V30 70 C 13.4206 1.6716 0.0 0
M  V30 71 O 9.6505 -2.2288 0.0 0
M  V30 72 C 11.9031 -3.533 0.0 0 CFG=1
M  V30 73 O 14.1557 0.3793 0.0 0
M  V30 74 N 14.1557 2.9876 0.0 0
M  V30 75 N 13.3969 -3.5211 0.0 0
M  V30 76 C 11.1443 -4.8252 0.0 0
M  V30 77 C 14.132 -4.8134 0.0 0
M  V30 78 C 11.8794 -6.1175 0.0 0
M  V30 79 C 9.6268 -4.8134 0.0 0
M  V30 80 O 13.3732 -6.1057 0.0 0
M  V30 81 C 15.6258 -4.8015 0.0 0
M  V30 82 N 16.3609 -6.0938 0.0 0
M  V30 83 C 17.8547 -6.0819 0.0 0
M  V30 84 O 18.5897 -4.766 0.0 0
M  V30 85 C 18.5897 -7.3742 0.0 0 CFG=1
M  V30 86 N 17.831 -8.6665 0.0 0
M  V30 87 C 20.0836 -7.3624 0.0 0
M  V30 88 C 16.3134 -8.6546 0.0 0
M  V30 89 C 20.8186 -6.0464 0.0 0
M  V30 90 O 15.5547 -7.3386 0.0 0
M  V30 91 C 15.5547 -9.9469 0.0 0 CFG=1
M  V30 92 O 20.0598 -4.7304 0.0 0
M  V30 93 O 22.3124 -6.0345 0.0 0
M  V30 94 N 16.2897 -11.2392 0.0 0
M  V30 95 C 14.0371 -9.9351 0.0 0
M  V30 96 C 17.7835 -11.2273 0.0 0
M  V30 97 C 13.2784 -11.2273 0.0 0
M  V30 98 C 13.2784 -8.6191 0.0 0
M  V30 99 O 18.5186 -9.9113 0.0 0
M  V30 100 C 18.5186 -12.5196 0.0 0 CFG=1
M  V30 101 N 17.7598 -13.8119 0.0 0
M  V30 102 C 20.0124 -12.5077 0.0 0
M  V30 103 C 18.4949 -15.1041 0.0 0
M  V30 104 C 20.7475 -11.1918 0.0 0
M  V30 105 O 19.9887 -15.0923 0.0 0
M  V30 106 C 17.7361 -16.3964 0.0 0 CFG=1
M  V30 107 C 22.2413 -11.1799 0.0 0
M  V30 108 C 19.9887 -9.8758 0.0 0
M  V30 109 N 16.2186 -16.3846 0.0 0
M  V30 110 C 18.4712 -17.6887 0.0 0
M  V30 111 C 15.4598 -15.0686 0.0 0
M  V30 112 O 17.7124 -18.981 0.0 0
M  V30 113 O 16.1949 -13.7526 0.0 0
M  V30 114 C 13.9423 -15.0567 0.0 0 CFG=1
M  V30 115 N 13.1835 -16.349 0.0 0
M  V30 116 C 13.1835 -13.7407 0.0 0 CFG=2
M  V30 117 C 13.9186 -17.6413 0.0 0
M  V30 118 O 13.9186 -12.4248 0.0 0
M  V30 119 C 11.666 -13.7289 0.0 0
M  V30 120 O 15.4124 -17.6294 0.0 0
M  V30 121 C 13.1598 -18.9335 0.0 0 CFG=1
M  V30 122 N 11.6423 -18.9217 0.0 0
M  V30 123 C 13.8949 -20.2258 0.0 0
M  V30 124 C 10.8835 -20.214 0.0 0
M  V30 125 O 11.6186 -21.5062 0.0 0
M  V30 126 C 9.366 -20.2021 0.0 0 CFG=1
M  V30 127 N 8.6072 -18.8861 0.0 0
M  V30 128 C 8.6072 -21.4944 0.0 0
M  V30 129 C 9.3423 -17.5701 0.0 0
M  V30 130 C 7.0897 -21.4825 0.0 0
M  V30 131 O 10.8361 -17.5583 0.0 0
M  V30 132 C 8.5835 -16.2542 0.0 0 CFG=1
M  V30 133 C 6.3309 -22.7748 0.0 0
M  V30 134 N 7.066 -16.2423 0.0 0
M  V30 135 C 9.3186 -14.9382 0.0 0 CFG=2
M  V30 136 C 4.8134 -22.7629 0.0 0
M  V30 137 C 6.3072 -14.9263 0.0 0
M  V30 138 O 10.8124 -14.9263 0.0 0
M  V30 139 C 8.5598 -13.6222 0.0 0
M  V30 140 N 4.0546 -24.0552 0.0 0
M  V30 141 O 7.0423 -13.6103 0.0 0
M  V30 142 C 4.7897 -14.9145 0.0 0 CFG=1
M  V30 143 N 4.0309 -16.2067 0.0 0
M  V30 144 C 4.0309 -13.5985 0.0 0
M  V30 145 C 2.5134 -16.1949 0.0 0
M  V30 146 C 2.5134 -13.5866 0.0 0
M  V30 147 O 1.7546 -14.8789 0.0 0
M  V30 148 C 1.7546 -17.4872 0.0 0 CFG=1
M  V30 149 C 1.7546 -12.2706 0.0 0
M  V30 150 N 2.4897 -18.7794 0.0 0
M  V30 151 C 0.2371 -17.4753 0.0 0
M  V30 152 C 0.2371 -12.2588 0.0 0
M  V30 153 C 1.7309 -20.0717 0.0 0
M  V30 154 N -0.5216 -10.9428 0.0 0
M  V30 155 O 0.2134 -20.0598 0.0 0
M  V30 156 C 2.4659 -21.364 0.0 0
M  V30 157 N 1.7072 -22.6562 0.0 0
M  V30 END ATOM
M  V30 BEGIN BOND
M  V30 1 2 1 2
M  V30 2 1 2 3
M  V30 3 1 4 2 CFG=1
M  V30 4 1 4 5
M  V30 5 1 4 6
M  V30 6 1 5 7
M  V30 7 1 5 8
M  V30 8 1 6 9
M  V30 9 2 7 10
M  V30 10 1 7 11
M  V30 11 1 11 12 CFG=1
M  V30 12 1 11 13
M  V30 13 1 12 14
M  V30 14 1 13 15
M  V30 15 2 14 16
M  V30 16 1 14 17
M  V30 17 1 15 18
M  V30 18 1 17 19 CFG=1
M  V30 19 1 17 20
M  V30 20 2 18 21
M  V30 21 1 18 22
M  V30 22 1 19 23
M  V30 23 1 20 24
M  V30 24 2 23 25
M  V30 25 1 26 23 CFG=3
M  V30 26 1 26 27
M  V30 27 1 26 28
M  V30 28 1 27 29
M  V30 29 1 27 30
M  V30 30 1 28 31
M  V30 31 2 29 32
M  V30 32 1 29 33
M  V30 33 1 33 34 CFG=1
M  V30 34 1 33 35
M  V30 35 1 34 36
M  V30 36 1 35 37
M  V30 37 2 36 38
M  V30 38 1 36 39
M  V30 39 1 37 40
M  V30 40 1 39 41 CFG=1
M  V30 41 1 39 42
M  V30 42 1 40 43
M  V30 43 1 41 44
M  V30 44 1 43 45
M  V30 45 2 44 46
M  V30 46 1 44 47
M  V30 47 1 47 48 CFG=1
M  V30 48 1 47 49
M  V30 49 1 48 50
M  V30 50 2 50 51
M  V30 51 1 50 52
M  V30 52 1 52 53 CFG=3
M  V30 53 1 52 54
M  V30 54 1 53 55
M  V30 55 1 54 56
M  V30 56 2 55 57
M  V30 57 1 55 58
M  V30 58 2 56 59
M  V30 59 1 56 60
M  V30 60 1 58 61 CFG=3
M  V30 61 1 58 62
M  V30 62 1 61 63
M  V30 63 1 62 64
M  V30 64 2 63 65
M  V30 65 1 63 66
M  V30 66 1 66 67 CFG=3
M  V30 67 1 66 68
M  V30 68 1 67 69
M  V30 69 1 68 70
M  V30 70 2 69 71
M  V30 71 1 69 72
M  V30 72 2 70 73
M  V30 73 1 70 74
M  V30 74 1 72 75 CFG=1
M  V30 75 1 72 76
M  V30 76 1 75 77
M  V30 77 1 76 78
M  V30 78 1 76 79
M  V30 79 2 77 80
M  V30 80 1 77 81
M  V30 81 1 81 82
M  V30 82 1 82 83
M  V30 83 2 83 84
M  V30 84 1 83 85
M  V30 85 1 85 86 CFG=3
M  V30 86 1 85 87
M  V30 87 1 86 88
M  V30 88 1 87 89
M  V30 89 2 88 90
M  V30 90 1 88 91
M  V30 91 2 89 92
M  V30 92 1 89 93
M  V30 93 1 91 94 CFG=1
M  V30 94 1 91 95
M  V30 95 1 94 96
M  V30 96 1 95 97
M  V30 97 1 95 98
M  V30 98 2 96 99
M  V30 99 1 96 100
M  V30 100 1 100 101 CFG=3
M  V30 101 1 100 102
M  V30 102 1 101 103
M  V30 103 1 102 104
M  V30 104 2 103 105
M  V30 105 1 103 106
M  V30 106 1 104 107
M  V30 107 1 104 108
M  V30 108 1 106 109 CFG=3
M  V30 109 1 106 110
M  V30 110 1 109 111
M  V30 111 1 110 112
M  V30 112 2 111 113
M  V30 113 1 111 114
M  V30 114 1 114 115 CFG=1
M  V30 115 1 114 116
M  V30 116 1 115 117
M  V30 117 1 116 118 CFG=1
M  V30 118 1 116 119
M  V30 119 2 117 120
M  V30 120 1 117 121
M  V30 121 1 121 122 CFG=3
M  V30 122 1 121 123
M  V30 123 1 122 124
M  V30 124 2 124 125
M  V30 125 1 124 126
M  V30 126 1 126 127 CFG=3
M  V30 127 1 126 128
M  V30 128 1 127 129
M  V30 129 1 128 130
M  V30 130 2 129 131
M  V30 131 1 129 132
M  V30 132 1 130 133
M  V30 133 1 132 134 CFG=1
M  V30 134 1 132 135
M  V30 135 1 133 136
M  V30 136 1 134 137
M  V30 137 1 135 138 CFG=1
M  V30 138 1 135 139
M  V30 139 1 136 140
M  V30 140 2 137 141
M  V30 141 1 137 142
M  V30 142 1 142 143 CFG=1
M  V30 143 1 142 144
M  V30 144 1 143 145
M  V30 145 1 144 146
M  V30 146 2 145 147
M  V30 147 1 145 148
M  V30 148 1 146 149
M  V30 149 1 148 150 CFG=1
M  V30 150 1 148 151
M  V30 151 1 149 152
M  V30 152 1 150 153
M  V30 153 1 152 154
M  V30 154 2 153 155
M  V30 155 1 153 156
M  V30 156 1 156 157
M  V30 157 1 8 9
M  V30 158 1 30 31
M  V30 END BOND
M  V30 BEGIN COLLECTION
M  V30 MDLV30/STEABS ATOMS=(23 4 11 17 26 33 39 47 52 58 66 72 85 91 100 106 114 116 121 126 132 135 142 148)
M  V30 END COLLECTION
M  V30 END CTAB
M  END
>  <PASS_MNA_COUNT>
760

>  <PASS_MNA_NEW_COUNT>
35

>  <PEPTIDE>
GAKTKATSLVDGVNSDAAKPSQP

>  <AA_MUTATION>
p.A940G

>  <PASS_ACTIVITY_SPECTRUM>


$$$$
Compound 34
Actelion Java MolfileCreator 2.0

  0  0  0  0  0  0              0 V3000
M  V30 BEGIN CTAB
M  V30 COUNTS 159 160 0 0 0
M  V30 BEGIN ATOM
M  V30 1 O 0.0 0.0 0.0 0
M  V30 2 C -1.4776 -0.2955 0.0 0
M  V30 3 N -1.9505 -1.714 0.0 0
M  V30 4 C -2.4942 0.8274 0.0 0 CFG=1
M  V30 5 C -0.9575 -2.8134 0.0 0 CFG=2
M  V30 6 N -3.9956 0.6856 0.0 0
M  V30 7 C -2.1987 2.3051 0.0 0
M  V30 8 C 0.4964 -2.4942 0.0 0
M  V30 9 C -1.4303 -4.232 0.0 0
M  V30 10 C -4.7521 -0.6028 0.0 0
M  V30 11 C -4.6221 2.0687 0.0 0
M  V30 12 C -3.5109 3.0617 0.0 0
M  V30 13 O 0.9457 -1.052 0.0 0
M  V30 14 N 1.4894 -3.5936 0.0 0
M  V30 15 O -0.4373 -5.3314 0.0 0
M  V30 16 O -6.2652 -0.591 0.0 0
M  V30 17 C -4.0192 -1.8914 0.0 0 CFG=1
M  V30 18 C 2.9435 -3.2745 0.0 0 CFG=2
M  V30 19 N -4.7758 -3.1799 0.0 0
M  V30 20 C -2.5297 -1.8795 0.0 0
M  V30 21 C 3.3927 -1.8323 0.0 0
M  V30 22 C 3.9364 -4.3738 0.0 0
M  V30 23 C -4.0428 -4.4684 0.0 0
M  V30 24 C -1.7968 -3.1681 0.0 0
M  V30 25 O 2.376 -0.7092 0.0 0
M  V30 26 N 4.8467 -1.5131 0.0 0
M  V30 27 C 5.3905 -4.0547 0.0 0
M  V30 28 O -2.5534 -4.4566 0.0 0
M  V30 29 C -4.7994 -5.7569 0.0 0 CFG=1
M  V30 30 C -0.3073 -3.1562 0.0 0
M  V30 31 C 5.4496 -0.13 0.0 0 CFG=2
M  V30 32 C 5.9461 -2.5061 0.0 0
M  V30 33 C 6.3835 -5.154 0.0 0
M  V30 34 N -6.3125 -5.7451 0.0 0
M  V30 35 C -4.0665 -7.0455 0.0 0
M  V30 36 C 0.4255 -4.4448 0.0 0
M  V30 37 C 4.693 1.1821 0.0 0
M  V30 38 C 6.9272 -0.2718 0.0 0
M  V30 39 C 7.2346 -1.7495 0.0 0
M  V30 40 O 5.9106 -6.5726 0.0 0
M  V30 41 N 7.8375 -4.8349 0.0 0
M  V30 42 C -7.0691 -7.0336 0.0 0
M  V30 43 N 1.915 -4.4329 0.0 0
M  V30 44 O 3.1799 1.1939 0.0 0
M  V30 45 N 5.4259 2.4942 0.0 0
M  V30 46 O -6.3362 -8.3222 0.0 0
M  V30 47 C -8.5822 -7.0218 0.0 0 CFG=1
M  V30 48 C 4.6694 3.8064 0.0 0
M  V30 49 N -9.3388 -8.3103 0.0 0
M  V30 50 C -9.3388 -5.7096 0.0 0
M  V30 51 C 5.4023 5.1186 0.0 0
M  V30 52 C -8.6059 -9.5989 0.0 0
M  V30 53 O -8.6059 -4.3975 0.0 0
M  V30 54 O 6.8918 5.1304 0.0 0
M  V30 55 N 4.6457 6.4307 0.0 0
M  V30 56 O -7.1164 -9.587 0.0 0
M  V30 57 C -9.3624 -10.8874 0.0 0 CFG=1
M  V30 58 C 5.3786 7.7429 0.0 0 CFG=2
M  V30 59 N -10.8756 -10.8756 0.0 0
M  V30 60 C -8.6295 -12.1759 0.0 0
M  V30 61 C 6.8681 7.7547 0.0 0
M  V30 62 C 4.6221 9.0551 0.0 0
M  V30 63 C -11.6321 -12.1641 0.0 0
M  V30 64 C -7.14 -12.1641 0.0 0
M  V30 65 O 7.6011 6.4662 0.0 0
M  V30 66 N 7.6011 9.0669 0.0 0
M  V30 67 C 5.355 10.3672 0.0 0
M  V30 68 O -10.8992 -13.4526 0.0 0
M  V30 69 C -13.1452 -12.1523 0.0 0 CFG=1
M  V30 70 O -6.4071 -10.8519 0.0 0
M  V30 71 O -6.4071 -13.4526 0.0 0
M  V30 72 C 9.0905 9.0787 0.0 0
M  V30 73 C 4.5984 11.6794 0.0 0
M  V30 74 N -13.9018 -10.8401 0.0 0
M  V30 75 C -13.9018 -13.4408 0.0 0
M  V30 76 C 9.8235 10.3909 0.0 0
M  V30 77 O 3.0853 11.6912 0.0 0
M  V30 78 O 5.3314 12.9916 0.0 0
M  V30 79 C -15.4149 -10.8283 0.0 0
M  V30 80 O -15.4149 -13.429 0.0 0
M  V30 81 O 9.0669 11.703 0.0 0
M  V30 82 N 11.3129 10.4027 0.0 0
M  V30 83 O -16.1715 -12.1168 0.0 0
M  V30 84 C -16.1715 -9.5161 0.0 0 CFG=1
M  V30 85 C 12.0459 11.7149 0.0 0 CFG=2
M  V30 86 N -15.4386 -8.2039 0.0 0
M  V30 87 C -17.6846 -9.5043 0.0 0
M  V30 88 C 11.2893 13.027 0.0 0
M  V30 89 C 13.5354 11.7267 0.0 0
M  V30 90 C -13.9491 -8.1921 0.0 0
M  V30 91 C -18.4412 -8.1921 0.0 0
M  V30 92 O 9.7762 13.0389 0.0 0
M  V30 93 N 12.0222 14.3392 0.0 0
M  V30 94 C 14.2683 13.0389 0.0 0
M  V30 95 O -13.2162 -9.4806 0.0 0
M  V30 96 C -13.2162 -6.88 0.0 0 CFG=1
M  V30 97 O -17.7083 -6.88 0.0 0
M  V30 98 N -19.9543 -8.1803 0.0 0
M  V30 99 C 11.2657 15.6514 0.0 0 CFG=2
M  V30 100 C 15.7578 13.0507 0.0 0
M  V30 101 C 13.5117 14.351 0.0 0
M  V30 102 N -13.9727 -5.5678 0.0 0
M  V30 103 C -11.7267 -6.8681 0.0 0
M  V30 104 C 9.7525 15.6632 0.0 0
M  V30 105 C 11.9986 16.9635 0.0 0
M  V30 106 C -13.2398 -4.2556 0.0 0
M  V30 107 C -10.9938 -5.556 0.0 0
M  V30 108 C -10.9938 -8.1567 0.0 0
M  V30 109 O 8.996 14.3747 0.0 0
M  V30 110 O 8.996 16.9754 0.0 0
M  V30 111 C 11.242 18.2757 0.0 0
M  V30 112 O -11.7503 -4.2438 0.0 0
M  V30 113 C -13.9964 -2.9435 0.0 0 CFG=1
M  V30 114 C 11.9749 19.5879 0.0 0
M  V30 115 N -13.2635 -1.6313 0.0 0
M  V30 116 C -15.5095 -2.9316 0.0 0
M  V30 117 C 11.2184 20.9 0.0 0
M  V30 118 C -11.774 -1.6195 0.0 0
M  V30 119 N 11.9513 22.2122 0.0 0
M  V30 120 O -11.0411 -2.908 0.0 0
M  V30 121 C -11.0411 -0.3073 0.0 0 CFG=1
M  V30 122 N -11.7976 1.0048 0.0 0
M  V30 123 C -9.5516 -0.2955 0.0 0
M  V30 124 C -11.0647 2.3169 0.0 0
M  V30 125 C -8.8186 -1.584 0.0 0
M  V30 126 O -9.5752 2.3287 0.0 0
M  V30 127 C -11.8213 3.6291 0.0 0 CFG=1
M  V30 128 O -9.5752 -2.8725 0.0 0
M  V30 129 O -7.3292 -1.5722 0.0 0
M  V30 130 N -13.3344 3.6409 0.0 0
M  V30 131 C -11.0883 4.9413 0.0 0
M  V30 132 C -14.091 4.9531 0.0 0
M  V30 133 C -11.8449 6.2534 0.0 0
M  V30 134 C -9.5989 4.9531 0.0 0
M  V30 135 O -13.358 6.2652 0.0 0
M  V30 136 C -15.6041 4.9649 0.0 0 CFG=1
M  V30 137 N -16.3606 3.6764 0.0 0
M  V30 138 C -16.3606 6.2771 0.0 0
M  V30 139 C -15.6277 2.3879 0.0 0
M  V30 140 C -17.8738 6.2889 0.0 0
M  V30 141 O -14.1382 2.3997 0.0 0
M  V30 142 C -16.3843 1.0993 0.0 0 CFG=1
M  V30 143 C -18.6303 7.6011 0.0 0
M  V30 144 C -18.6303 5.0004 0.0 0
M  V30 145 N -17.8974 1.1112 0.0 0
M  V30 146 C -15.6514 -0.1891 0.0 0
M  V30 147 C -18.654 -0.1773 0.0 0
M  V30 148 O -16.4079 -1.4776 0.0 0
M  V30 149 O -17.9211 -1.4658 0.0 0
M  V30 150 C -20.1671 -0.1654 0.0 0 CFG=1
M  V30 151 N -20.9237 1.1466 0.0 0
M  V30 152 C -20.9237 -1.454 0.0 0 CFG=2
M  V30 153 C -22.4368 1.1584 0.0 0
M  V30 154 O -20.1908 -2.7425 0.0 0
M  V30 155 C -22.4368 -1.4422 0.0 0
M  V30 156 O -23.1934 -0.13 0.0 0
M  V30 157 C -23.1934 2.4706 0.0 0 CFG=1
M  V30 158 N -22.4604 3.7828 0.0 0
M  V30 159 C -24.7065 2.4824 0.0 0
M  V30 END ATOM
M  V30 BEGIN BOND
M  V30 1 2 1 2
M  V30 2 1 2 3
M  V30 3 1 4 2 CFG=1
M  V30 4 1 5 3 CFG=3
M  V30 5 1 4 6
M  V30 6 1 4 7
M  V30 7 1 5 8
M  V30 8 1 5 9
M  V30 9 1 6 10
M  V30 10 1 6 11
M  V30 11 1 7 12
M  V30 12 2 8 13
M  V30 13 1 8 14
M  V30 14 1 9 15
M  V30 15 2 10 16
M  V30 16 1 10 17
M  V30 17 1 18 14 CFG=3
M  V30 18 1 17 19 CFG=3
M  V30 19 1 17 20
M  V30 20 1 18 21
M  V30 21 1 18 22
M  V30 22 1 19 23
M  V30 23 1 20 24
M  V30 24 2 21 25
M  V30 25 1 21 26
M  V30 26 1 22 27
M  V30 27 2 23 28
M  V30 28 1 23 29
M  V30 29 1 24 30
M  V30 30 1 26 31
M  V30 31 1 26 32
M  V30 32 1 27 33
M  V30 33 1 29 34 CFG=3
M  V30 34 1 29 35
M  V30 35 1 30 36
M  V30 36 1 31 37 CFG=3
M  V30 37 1 31 38
M  V30 38 1 32 39
M  V30 39 2 33 40
M  V30 40 1 33 41
M  V30 41 1 34 42
M  V30 42 1 36 43
M  V30 43 2 37 44
M  V30 44 1 37 45
M  V30 45 2 42 46
M  V30 46 1 42 47
M  V30 47 1 45 48
M  V30 48 1 47 49 CFG=1
M  V30 49 1 47 50
M  V30 50 1 48 51
M  V30 51 1 49 52
M  V30 52 1 50 53
M  V30 53 2 51 54
M  V30 54 1 51 55
M  V30 55 2 52 56
M  V30 56 1 52 57
M  V30 57 1 58 55 CFG=1
M  V30 58 1 57 59 CFG=3
M  V30 59 1 57 60
M  V30 60 1 58 61
M  V30 61 1 58 62
M  V30 62 1 59 63
M  V30 63 1 60 64
M  V30 64 2 61 65
M  V30 65 1 61 66
M  V30 66 1 62 67
M  V30 67 2 63 68
M  V30 68 1 63 69
M  V30 69 2 64 70
M  V30 70 1 64 71
M  V30 71 1 66 72
M  V30 72 1 67 73
M  V30 73 1 69 74 CFG=3
M  V30 74 1 69 75
M  V30 75 1 72 76
M  V30 76 2 73 77
M  V30 77 1 73 78
M  V30 78 1 74 79
M  V30 79 1 75 80
M  V30 80 2 76 81
M  V30 81 1 76 82
M  V30 82 2 79 83
M  V30 83 1 79 84
M  V30 84 1 85 82 CFG=3
M  V30 85 1 84 86 CFG=3
M  V30 86 1 84 87
M  V30 87 1 85 88
M  V30 88 1 85 89
M  V30 89 1 86 90
M  V30 90 1 87 91
M  V30 91 2 88 92
M  V30 92 1 88 93
M  V30 93 1 89 94
M  V30 94 2 90 95
M  V30 95 1 90 96
M  V30 96 2 91 97
M  V30 97 1 91 98
M  V30 98 1 99 93 CFG=3
M  V30 99 1 94 100
M  V30 100 1 94 101
M  V30 101 1 96 102 CFG=1
M  V30 102 1 96 103
M  V30 103 1 99 104
M  V30 104 1 99 105
M  V30 105 1 102 106
M  V30 106 1 103 107
M  V30 107 1 103 108
M  V30 108 2 104 109
M  V30 109 1 104 110
M  V30 110 1 105 111
M  V30 111 2 106 112
M  V30 112 1 106 113
M  V30 113 1 111 114
M  V30 114 1 113 115 CFG=3
M  V30 115 1 113 116
M  V30 116 1 114 117
M  V30 117 1 115 118
M  V30 118 1 117 119
M  V30 119 2 118 120
M  V30 120 1 118 121
M  V30 121 1 121 122 CFG=1
M  V30 122 1 121 123
M  V30 123 1 122 124
M  V30 124 1 123 125
M  V30 125 2 124 126
M  V30 126 1 124 127
M  V30 127 2 125 128
M  V30 128 1 125 129
M  V30 129 1 127 130 CFG=1
M  V30 130 1 127 131
M  V30 131 1 130 132
M  V30 132 1 131 133
M  V30 133 1 131 134
M  V30 134 2 132 135
M  V30 135 1 132 136
M  V30 136 1 136 137 CFG=1
M  V30 137 1 136 138
M  V30 138 1 137 139
M  V30 139 1 138 140
M  V30 140 2 139 141
M  V30 141 1 139 142
M  V30 142 1 140 143
M  V30 143 1 140 144
M  V30 144 1 142 145 CFG=3
M  V30 145 1 142 146
M  V30 146 1 145 147
M  V30 147 1 146 148
M  V30 148 2 147 149
M  V30 149 1 147 150
M  V30 150 1 150 151 CFG=3
M  V30 151 1 150 152
M  V30 152 1 151 153
M  V30 153 1 152 154 CFG=3
M  V30 154 1 152 155
M  V30 155 2 153 156
M  V30 156 1 153 157
M  V30 157 1 157 158 CFG=3
M  V30 158 1 157 159
M  V30 159 1 11 12
M  V30 160 1 38 39
M  V30 END BOND
M  V30 BEGIN COLLECTION
M  V30 MDLV30/STEABS ATOMS=(22 4 5 17 18 29 31 47 57 58 69 84 85 96 99 113 121 127 136 142 150 152 157)
M  V30 END COLLECTION
M  V30 END CTAB
M  END
>  <PASS_MNA_COUNT>
790

>  <PASS_MNA_NEW_COUNT>
23

>  <PEPTIDE>
ATSLVDAVNSDSAKPSQPGEGLK

>  <AA_MUTATION>
p.A945S

>  <PASS_ACTIVITY_SPECTRUM>


$$$$
Compound 35
Actelion Java MolfileCreator 2.0

  0  0  0  0  0  0              0 V3000
M  V30 BEGIN CTAB
M  V30 COUNTS 161 168 0 0 0
M  V30 BEGIN ATOM
M  V30 1 O 0.0 0.0 0.0 0
M  V30 2 C -0.4731 1.4432 0.0 0
M  V30 3 O -1.8336 2.1175 0.0 0
M  V30 4 C 0.5205 2.567 0.0 0 CFG=1
M  V30 5 N 1.9992 2.4251 0.0 0
M  V30 6 C 0.2011 4.0458 0.0 0
M  V30 7 C 2.7326 1.1356 0.0 0
M  V30 8 C 2.6025 3.8092 0.0 0
M  V30 9 C 1.4905 4.8029 0.0 0
M  V30 10 O 4.1759 0.7807 0.0 0
M  V30 11 C 1.9755 -0.1537 0.0 0 CFG=1
M  V30 12 N 2.709 -1.4432 0.0 0
M  V30 13 C 0.556 -0.6861 0.0 0
M  V30 14 C 4.1995 -1.4314 0.0 0
M  V30 15 O 4.4243 0.0591 0.0 0
M  V30 16 C 4.933 -2.7208 0.0 0 CFG=1
M  V30 17 N 4.306 -4.0812 0.0 0
M  V30 18 C 6.4117 -2.8628 0.0 0
M  V30 19 C 2.8273 -4.377 0.0 0
M  V30 20 C 5.4062 -5.075 0.0 0
M  V30 21 C 6.7075 -4.3178 0.0 0
M  V30 22 O 1.8099 -3.2532 0.0 0
M  V30 23 C 2.3541 -5.7966 0.0 0 CFG=1
M  V30 24 N 0.8754 -6.0923 0.0 0
M  V30 25 C 3.3478 -6.8967 0.0 0
M  V30 26 C -0.1419 -4.9685 0.0 0
M  V30 27 O 4.8029 -6.5773 0.0 0
M  V30 28 O 0.3075 -3.5252 0.0 0
M  V30 29 C -1.6206 -5.2642 0.0 0 CFG=1
M  V30 30 N -2.638 -4.1404 0.0 0
M  V30 31 C -2.0938 -6.6838 0.0 0 CFG=2
M  V30 32 C -2.1885 -2.6972 0.0 0
M  V30 33 C -3.5726 -6.9796 0.0 0
M  V30 34 C -1.1001 -7.784 0.0 0
M  V30 35 O -0.7334 -2.3777 0.0 0
M  V30 36 C -3.2058 -1.5733 0.0 0 CFG=1
M  V30 37 C -4.0458 -8.3991 0.0 0
M  V30 38 N -2.9101 -0.0946 0.0 0
M  V30 39 C -4.7082 -1.7153 0.0 0
M  V30 40 C -1.5497 0.5323 0.0 0
M  V30 41 C -4.2232 0.6624 0.0 0
M  V30 42 C -5.3352 -0.3312 0.0 0
M  V30 43 O -0.5914 -0.6033 0.0 0
M  V30 44 C -1.4077 2.0347 0.0 0 CFG=1
M  V30 45 N -0.0473 2.6617 0.0 0
M  V30 46 C -2.638 2.9338 0.0 0 CFG=2
M  V30 47 C 1.1593 1.7863 0.0 0
M  V30 48 O -2.496 4.4361 0.0 0
M  V30 49 C -4.0221 2.3304 0.0 0
M  V30 50 O 0.4613 0.4613 0.0 0
M  V30 51 C 2.5197 2.4132 0.0 0
M  V30 52 N 3.7264 1.5378 0.0 0
M  V30 53 C 5.0868 2.1648 0.0 0
M  V30 54 O 5.2287 3.6672 0.0 0
M  V30 55 C 6.2934 1.2894 0.0 0 CFG=1
M  V30 56 N 7.6539 1.9164 0.0 0
M  V30 57 C 6.1278 -0.1892 0.0 0
M  V30 58 C 7.7958 3.4188 0.0 0
M  V30 59 O 4.6846 -0.6151 0.0 0
M  V30 60 O 7.4764 4.8975 0.0 0
M  V30 61 C 9.1562 4.0458 0.0 0 CFG=1
M  V30 62 N 10.4457 3.3123 0.0 0
M  V30 63 C 9.452 5.5245 0.0 0
M  V30 64 C 10.5877 1.8336 0.0 0
M  V30 65 C 11.5459 4.3297 0.0 0
M  V30 66 C 10.9307 5.6901 0.0 0
M  V30 67 O 11.7588 0.9227 0.0 0
M  V30 68 C 9.3574 0.9582 0.0 0 CFG=1
M  V30 69 N 7.9733 1.5851 0.0 0
M  V30 70 C 9.4993 -0.5205 0.0 0
M  V30 71 C 7.8076 3.0875 0.0 0
M  V30 72 C 10.8597 -1.1238 0.0 0
M  V30 73 O 8.7659 4.2469 0.0 0
M  V30 74 C 6.4236 3.7145 0.0 0 CFG=1
M  V30 75 C 11.0017 -2.6025 0.0 0
M  V30 76 N 6.2579 5.2169 0.0 0
M  V30 77 C 5.1933 2.8391 0.0 0
M  V30 78 C 12.3621 -3.2058 0.0 0
M  V30 79 C 7.4646 6.116 0.0 0
M  V30 80 C 5.3352 1.3604 0.0 0
M  V30 81 N 12.5041 -4.6846 0.0 0
M  V30 82 O 8.7422 5.3589 0.0 0
M  V30 83 C 7.299 7.6184 0.0 0 CFG=1
M  V30 84 O 6.6956 0.7571 0.0 0
M  V30 85 O 3.9275 0.8044 0.0 0
M  V30 86 N 8.5056 8.5174 0.0 0
M  V30 87 C 5.9149 8.2454 0.0 0
M  V30 88 C 9.866 7.9141 0.0 0
M  V30 89 O 4.6846 7.3699 0.0 0
M  V30 90 O 10.008 6.4354 0.0 0
M  V30 91 C 11.0727 8.8132 0.0 0 CFG=1
M  V30 92 N 12.4331 8.2099 0.0 0
M  V30 93 C 10.9071 10.3156 0.0 0
M  V30 94 C 12.5751 6.7311 0.0 0
M  V30 95 C 9.523 10.9426 0.0 0
M  V30 96 O 11.3448 5.8557 0.0 0
M  V30 97 C 13.9355 6.1278 0.0 0 CFG=1
M  V30 98 C 9.3574 12.4449 0.0 0
M  V30 99 N 14.2313 4.6727 0.0 0
M  V30 100 C 15.225 6.8849 0.0 0
M  V30 101 O 10.564 13.344 0.0 0
M  V30 102 N 7.9733 13.0719 0.0 0
M  V30 103 C 13.2139 3.5726 0.0 0
M  V30 104 C 15.71 4.5308 0.0 0
M  V30 105 C 16.3251 5.8912 0.0 0
M  V30 106 O 11.7352 3.892 0.0 0
M  V30 107 C 13.6634 2.153 0.0 0 CFG=1
M  V30 108 N 12.6461 1.0528 0.0 0
M  V30 109 C 15.1185 1.8572 0.0 0
M  V30 110 C 11.1673 1.3722 0.0 0
M  V30 111 C 16.1122 2.9811 0.0 0
M  V30 112 O 11.049 2.8864 0.0 0
M  V30 113 C 10.15 0.272 0.0 0 CFG=1
M  V30 114 C 17.5673 2.6853 0.0 0
M  V30 115 N 8.6476 0.4377 0.0 0
M  V30 116 C 10.4457 -1.1829 0.0 0
M  V30 117 C 18.561 3.8092 0.0 0
M  V30 118 C 7.8905 1.7508 0.0 0
M  V30 119 C 8.0206 -0.9227 0.0 0
M  V30 120 C 9.1326 -1.9164 0.0 0
M  V30 121 N 20.016 3.5134 0.0 0
M  V30 122 O 8.6239 3.0639 0.0 0
M  V30 123 C 6.3762 1.7626 0.0 0 CFG=1
M  V30 124 N 5.6191 3.0757 0.0 0
M  V30 125 C 5.6191 0.4731 0.0 0 CFG=2
M  V30 126 C 6.3526 4.3888 0.0 0
M  V30 127 O 4.1049 0.485 0.0 0
M  V30 128 C 6.3526 -0.8162 0.0 0
M  V30 129 O 7.7958 4.0339 0.0 0
M  V30 130 C 5.5955 5.7019 0.0 0 CFG=1
M  V30 131 N 6.3289 7.015 0.0 0
M  V30 132 C 4.0812 5.7138 0.0 0
M  V30 133 C 7.8195 7.0269 0.0 0
M  V30 134 O 8.7067 5.8439 0.0 0
M  V30 135 C 8.5529 8.34 0.0 0 CFG=1
M  V30 136 N 10.0317 8.5056 0.0 0
M  V30 137 C 7.9259 9.7241 0.0 0
M  V30 138 C 11.0254 7.4054 0.0 0
M  V30 139 C 10.3274 9.9843 0.0 0
M  V30 140 C 9.0261 10.7414 0.0 0
M  V30 141 O 12.161 8.3873 0.0 0
M  V30 142 C 10.5522 5.9859 0.0 0 CFG=1
M  V30 143 N 11.5459 4.8857 0.0 0
M  V30 144 C 9.0734 5.6901 0.0 0
M  V30 145 C 13.0009 5.2051 0.0 0
M  V30 146 C 8.0561 6.8139 0.0 0
M  V30 147 O 13.0956 6.7193 0.0 0
M  V30 148 C 13.9947 4.1049 0.0 0 CFG=1
M  V30 149 C 7.784 8.3045 0.0 0
M  V30 150 C 6.8967 5.8557 0.0 0
M  V30 151 N 15.4497 4.4243 0.0 0
M  V30 152 C 13.5215 2.6853 0.0 0
M  V30 153 C 15.8993 5.8676 0.0 0
M  V30 154 C 12.0427 2.3896 0.0 0
M  V30 155 C 14.7518 1.8572 0.0 0
M  V30 156 O 15.1776 7.2043 0.0 0
M  V30 157 C 17.3543 6.187 0.0 0 CFG=1
M  V30 158 N 18.4545 5.1933 0.0 0
M  V30 159 C 17.9577 7.571 0.0 0
M  V30 160 C 19.744 5.9504 0.0 0
M  V30 161 C 19.4364 7.4291 0.0 0
M  V30 END ATOM
M  V30 BEGIN BOND
M  V30 1 2 1 2
M  V30 2 1 2 3
M  V30 3 1 4 2 CFG=3
M  V30 4 1 4 5
M  V30 5 1 4 6
M  V30 6 1 5 7
M  V30 7 1 5 8
M  V30 8 1 6 9
M  V30 9 2 7 10
M  V30 10 1 7 11
M  V30 11 1 11 12 CFG=1
M  V30 12 1 11 13
M  V30 13 1 12 14
M  V30 14 2 14 15
M  V30 15 1 16 14 CFG=3
M  V30 16 1 16 17
M  V30 17 1 16 18
M  V30 18 1 17 19
M  V30 19 1 17 20
M  V30 20 1 18 21
M  V30 21 2 19 22
M  V30 22 1 19 23
M  V30 23 1 23 24 CFG=3
M  V30 24 1 23 25
M  V30 25 1 24 26
M  V30 26 1 25 27
M  V30 27 2 26 28
M  V30 28 1 26 29
M  V30 29 1 29 30 CFG=3
M  V30 30 1 29 31
M  V30 31 1 30 32
M  V30 32 1 31 33
M  V30 33 1 31 34 CFG=1
M  V30 34 2 32 35
M  V30 35 1 36 32 CFG=3
M  V30 36 1 33 37
M  V30 37 1 36 38
M  V30 38 1 36 39
M  V30 39 1 38 40
M  V30 40 1 38 41
M  V30 41 1 39 42
M  V30 42 2 40 43
M  V30 43 1 40 44
M  V30 44 1 44 45 CFG=3
M  V30 45 1 44 46
M  V30 46 1 45 47
M  V30 47 1 46 48 CFG=1
M  V30 48 1 46 49
M  V30 49 2 47 50
M  V30 50 1 47 51
M  V30 51 1 51 52
M  V30 52 1 52 53
M  V30 53 2 53 54
M  V30 54 1 53 55
M  V30 55 1 55 56 CFG=1
M  V30 56 1 55 57
M  V30 57 1 56 58
M  V30 58 1 57 59
M  V30 59 2 58 60
M  V30 60 1 61 58 CFG=3
M  V30 61 1 61 62
M  V30 62 1 61 63
M  V30 63 1 62 64
M  V30 64 1 62 65
M  V30 65 1 63 66
M  V30 66 2 64 67
M  V30 67 1 64 68
M  V30 68 1 68 69 CFG=3
M  V30 69 1 68 70
M  V30 70 1 69 71
M  V30 71 1 70 72
M  V30 72 2 71 73
M  V30 73 1 71 74
M  V30 74 1 72 75
M  V30 75 1 74 76 CFG=3
M  V30 76 1 74 77
M  V30 77 1 75 78
M  V30 78 1 76 79
M  V30 79 1 77 80
M  V30 80 1 78 81
M  V30 81 2 79 82
M  V30 82 1 79 83
M  V30 83 2 80 84
M  V30 84 1 80 85
M  V30 85 1 83 86 CFG=3
M  V30 86 1 83 87
M  V30 87 1 86 88
M  V30 88 1 87 89
M  V30 89 2 88 90
M  V30 90 1 88 91
M  V30 91 1 91 92 CFG=3
M  V30 92 1 91 93
M  V30 93 1 92 94
M  V30 94 1 93 95
M  V30 95 2 94 96
M  V30 96 1 97 94 CFG=3
M  V30 97 1 95 98
M  V30 98 1 97 99
M  V30 99 1 97 100
M  V30 100 2 98 101
M  V30 101 1 98 102
M  V30 102 1 99 103
M  V30 103 1 99 104
M  V30 104 1 100 105
M  V30 105 2 103 106
M  V30 106 1 103 107
M  V30 107 1 107 108 CFG=3
M  V30 108 1 107 109
M  V30 109 1 108 110
M  V30 110 1 109 111
M  V30 111 2 110 112
M  V30 112 1 113 110 CFG=3
M  V30 113 1 111 114
M  V30 114 1 113 115
M  V30 115 1 113 116
M  V30 116 1 114 117
M  V30 117 1 115 118
M  V30 118 1 115 119
M  V30 119 1 116 120
M  V30 120 1 117 121
M  V30 121 2 118 122
M  V30 122 1 118 123
M  V30 123 1 123 124 CFG=3
M  V30 124 1 123 125
M  V30 125 1 124 126
M  V30 126 1 125 127 CFG=1
M  V30 127 1 125 128
M  V30 128 2 126 129
M  V30 129 1 126 130
M  V30 130 1 130 131 CFG=3
M  V30 131 1 130 132
M  V30 132 1 131 133
M  V30 133 2 133 134
M  V30 134 1 135 133 CFG=3
M  V30 135 1 135 136
M  V30 136 1 135 137
M  V30 137 1 136 138
M  V30 138 1 136 139
M  V30 139 1 137 140
M  V30 140 2 138 141
M  V30 141 1 138 142
M  V30 142 1 142 143 CFG=1
M  V30 143 1 142 144
M  V30 144 1 143 145
M  V30 145 1 144 146
M  V30 146 2 145 147
M  V30 147 1 145 148
M  V30 148 1 146 149
M  V30 149 1 146 150
M  V30 150 1 148 151 CFG=1
M  V30 151 1 148 152
M  V30 152 1 151 153
M  V30 153 1 152 154
M  V30 154 1 152 155
M  V30 155 2 153 156
M  V30 156 1 157 153 CFG=3
M  V30 157 1 157 158
M  V30 158 1 157 159
M  V30 159 1 158 160
M  V30 160 1 159 161
M  V30 161 1 8 9
M  V30 162 1 20 21
M  V30 163 1 41 42
M  V30 164 1 65 66
M  V30 165 1 104 105
M  V30 166 1 119 120
M  V30 167 1 139 140
M  V30 168 1 160 161
M  V30 END BOND
M  V30 BEGIN COLLECTION
M  V30 MDLV30/STEABS ATOMS=(25 4 11 16 23 29 31 36 44 46 55 61 68 74 83 91 97 107 113 123 125 130 135 142 148 157)
M  V30 END COLLECTION
M  V30 END CTAB
M  END
>  <PASS_MNA_COUNT>
803

>  <PASS_MNA_NEW_COUNT>
59

>  <PEPTIDE>
PVLPATPKPQSDKPSGTPISPAP

>  <AA_MUTATION>
p.A969D

>  <PASS_ACTIVITY_SPECTRUM>


$$$$
Compound 36
Actelion Java MolfileCreator 2.0

  0  0  0  0  0  0              0 V3000
M  V30 BEGIN CTAB
M  V30 COUNTS 172 177 0 0 0
M  V30 BEGIN ATOM
M  V30 1 S 0.0 0.0 0.0 0
M  V30 2 C -1.511 0.0118 0.0 0
M  V30 3 C 0.7319 -1.2867 0.0 0
M  V30 4 C -2.2665 1.3221 0.0 0
M  V30 5 C -3.7776 1.3339 0.0 0 CFG=2
M  V30 6 N -4.5331 0.0472 0.0 0
M  V30 7 C -4.5331 2.6443 0.0 0
M  V30 8 C -3.8012 -1.2395 0.0 0
M  V30 9 O -3.8012 3.9546 0.0 0
M  V30 10 N -6.0441 2.6561 0.0 0
M  V30 11 O -2.3137 -1.2277 0.0 0
M  V30 12 C -4.5567 -2.5262 0.0 0 CFG=1
M  V30 13 C -6.9413 3.8838 0.0 0 CFG=2
M  V30 14 C -6.9413 1.452 0.0 0
M  V30 15 N -6.0677 -2.5144 0.0 0
M  V30 16 C -3.8248 -3.813 0.0 0
M  V30 17 C -6.4927 5.324 0.0 0
M  V30 18 C -8.3815 3.4352 0.0 0
M  V30 19 C -8.3815 1.9242 0.0 0
M  V30 20 C -4.5803 -5.0997 0.0 0
M  V30 21 O -7.508 6.4455 0.0 0
M  V30 22 N -5.0407 5.6428 0.0 0
M  V30 23 C -3.8484 -6.3865 0.0 0
M  V30 24 C -4.5921 7.083 0.0 0 CFG=2
M  V30 25 O -2.361 -6.3747 0.0 0
M  V30 26 O -4.6039 -7.6732 0.0 0
M  V30 27 C -5.6074 8.2045 0.0 0
M  V30 28 C -3.1401 7.4017 0.0 0
M  V30 29 O -7.083 7.9093 0.0 0
M  V30 30 N -5.1588 9.6447 0.0 0
M  V30 31 C -2.6915 8.8419 0.0 0
M  V30 32 C -6.174 10.7662 0.0 0 CFG=2
M  V30 33 N -3.5887 10.0697 0.0 0
M  V30 34 C -1.2749 9.3141 0.0 0
M  V30 35 C -7.6496 10.471 0.0 0
M  V30 36 C -5.7254 12.2064 0.0 0
M  V30 37 C -2.7151 11.2974 0.0 0
M  V30 38 N -1.2867 10.8252 0.0 0
M  V30 39 O -8.1218 9.0544 0.0 0
M  V30 40 N -8.6649 11.5925 0.0 0
M  V30 41 O -6.7406 13.3279 0.0 0
M  V30 42 C -10.1405 11.2974 0.0 0 CFG=2
M  V30 43 C -10.6127 9.8808 0.0 0
M  V30 44 C -11.1557 12.4189 0.0 0
M  V30 45 O -9.6211 8.7829 0.0 0
M  V30 46 N -12.0883 9.5857 0.0 0
M  V30 47 C -12.6314 12.1237 0.0 0
M  V30 48 C -12.5605 8.169 0.0 0
M  V30 49 C -13.6466 13.2452 0.0 0
M  V30 50 C -14.0362 7.8739 0.0 0
M  V30 51 C -15.1222 12.9501 0.0 0
M  V30 52 O -15.0514 8.9954 0.0 0
M  V30 53 N -14.5084 6.4573 0.0 0
M  V30 54 N -16.1375 14.0716 0.0 0
M  V30 55 C -15.984 6.1622 0.0 0 CFG=2
M  V30 56 C -16.9992 7.2837 0.0 0
M  V30 57 C -16.4562 4.7456 0.0 0
M  V30 58 O -16.5506 8.7239 0.0 0
M  V30 59 N -18.4749 6.9885 0.0 0
M  V30 60 C -17.9318 4.4505 0.0 0
M  V30 61 C -19.4901 8.11 0.0 0
M  V30 62 C -18.404 3.0338 0.0 0
M  V30 63 C -20.9657 7.8149 0.0 0
M  V30 64 O -17.4124 1.936 0.0 0
M  V30 65 N -19.8797 2.7387 0.0 0
M  V30 66 O -21.4379 6.3983 0.0 0
M  V30 67 N -21.981 8.9364 0.0 0
M  V30 68 C -23.4566 8.6412 0.0 0 CFG=2
M  V30 69 C -23.9288 7.2246 0.0 0
M  V30 70 C -24.4718 9.7627 0.0 0
M  V30 71 O -22.9372 6.1268 0.0 0
M  V30 72 N -25.4044 6.9295 0.0 0
M  V30 73 C -25.9475 9.4676 0.0 0
M  V30 74 C -25.8766 5.5129 0.0 0 CFG=2
M  V30 75 C -26.9627 10.5891 0.0 0
M  V30 76 C -24.885 4.415 0.0 0
M  V30 77 C -27.3523 5.2178 0.0 0
M  V30 78 O -26.5141 12.0293 0.0 0
M  V30 79 O -28.4383 10.294 0.0 0
M  V30 80 O -23.433 4.7338 0.0 0
M  V30 81 N -25.3572 2.9984 0.0 0
M  V30 82 O -27.8245 3.8012 0.0 0
M  V30 83 C -24.3656 1.9006 0.0 0 CFG=2
M  V30 84 C -22.9136 2.2193 0.0 0
M  V30 85 C -24.8378 0.484 0.0 0
M  V30 86 O -22.465 3.6595 0.0 0
M  V30 87 N -21.9219 1.1214 0.0 0
M  V30 88 C -26.3134 0.1888 0.0 0
M  V30 89 C -22.2407 -0.3305 0.0 0 CFG=2
M  V30 90 C -20.4463 1.2867 0.0 0
M  V30 91 O -27.3286 1.3103 0.0 0
M  V30 92 N -26.7856 -1.2277 0.0 0
M  V30 93 C -23.6219 -0.9325 0.0 0
M  V30 94 C -20.9539 -1.0742 0.0 0
M  V30 95 C -19.8442 -0.0708 0.0 0
M  V30 96 O -23.7871 -2.4082 0.0 0
M  V30 97 N -24.8496 -0.0354 0.0 0
M  V30 98 C -26.2308 -0.6374 0.0 0 CFG=2
M  V30 99 C -26.396 -2.1131 0.0 0
M  V30 100 C -27.4585 0.2597 0.0 0
M  V30 101 O -27.7772 -2.7151 0.0 0
M  V30 102 N -25.1919 -2.9866 0.0 0
M  V30 103 C -28.8397 -0.3423 0.0 0
M  V30 104 C -25.3572 -4.4623 0.0 0 CFG=2
M  V30 105 C -30.0674 0.5548 0.0 0
M  V30 106 C -28.639 -1.8179 0.0 0
M  V30 107 C -26.7384 -5.0643 0.0 0
M  V30 108 C -24.1531 -5.3358 0.0 0
M  V30 109 O -27.7182 -3.9074 0.0 0
M  V30 110 N -26.9037 -6.5399 0.0 0
M  V30 111 C -24.3184 -6.8115 0.0 0
M  V30 112 C -28.2849 -7.142 0.0 0 CFG=2
M  V30 113 O -25.6996 -7.4135 0.0 0
M  V30 114 O -23.1142 -7.685 0.0 0
M  V30 115 C -29.5126 -6.2448 0.0 0
M  V30 116 C -28.4501 -8.6176 0.0 0
M  V30 117 O -29.0168 -4.8282 0.0 0
M  V30 118 N -30.8938 -6.8469 0.0 0
M  V30 119 C -29.8313 -9.2197 0.0 0
M  V30 120 C -32.1215 -5.9497 0.0 0 CFG=2
M  V30 121 N -30.1501 -10.6717 0.0 0
M  V30 122 C -31.1417 -8.4642 0.0 0
M  V30 123 C -31.9798 -4.4505 0.0 0
M  V30 124 C -33.5027 -6.5518 0.0 0
M  V30 125 C -31.6493 -10.8134 0.0 0
M  V30 126 N -32.2632 -9.4558 0.0 0
M  V30 127 O -33.0895 -3.4116 0.0 0
M  V30 128 N -30.6223 -3.8248 0.0 0
M  V30 129 C -34.7304 -5.6546 0.0 0
M  V30 130 C -30.3271 -2.3492 0.0 0 CFG=2
M  V30 131 C -29.3355 -4.5567 0.0 0
M  V30 132 C -36.1116 -6.2566 0.0 0
M  V30 133 C -31.3424 -1.2277 0.0 0
M  V30 134 C -28.8515 -2.1839 0.0 0
M  V30 135 C -28.2376 -3.5415 0.0 0
M  V30 136 O -36.2769 -7.7323 0.0 0
M  V30 137 O -37.0914 -5.0997 0.0 0
M  V30 138 O -32.818 -1.5228 0.0 0
M  V30 139 N -30.8938 0.2124 0.0 0
M  V30 140 C -31.909 1.3339 0.0 0 CFG=2
M  V30 141 C -33.3846 1.0388 0.0 0
M  V30 142 C -31.4604 2.7741 0.0 0
M  V30 143 O -33.8568 -0.3777 0.0 0
M  V30 144 N -34.3999 2.1603 0.0 0
M  V30 145 C -35.8755 1.8651 0.0 0 CFG=2
M  V30 146 C -36.3477 0.4485 0.0 0
M  V30 147 C -36.8907 2.9866 0.0 0
M  V30 148 O -35.3561 -0.6492 0.0 0
M  V30 149 N -37.8233 0.1534 0.0 0
M  V30 150 C -38.3664 2.6915 0.0 0
M  V30 151 C -36.4421 4.4268 0.0 0
M  V30 152 C -38.2955 -1.2631 0.0 0 CFG=2
M  V30 153 C -37.3039 -2.361 0.0 0
M  V30 154 C -39.7712 -1.5582 0.0 0
M  V30 155 O -35.8519 -2.0422 0.0 0
M  V30 156 N -37.7761 -3.7776 0.0 0
M  V30 157 O -40.2434 -2.9748 0.0 0
M  V30 158 C -36.9025 -4.9817 0.0 0 CFG=2
M  V30 159 C -39.2163 -4.2262 0.0 0
M  V30 160 C -35.4151 -4.9699 0.0 0
M  V30 161 C -37.7997 -6.1858 0.0 0
M  V30 162 C -39.2281 -5.7136 0.0 0
M  V30 163 O -34.6832 -3.6595 0.0 0
M  V30 164 N -34.6832 -6.2566 0.0 0
M  V30 165 C -33.1958 -6.2448 0.0 0 CFG=2
M  V30 166 C -32.4638 -4.9345 0.0 0
M  V30 167 C -32.4638 -7.5316 0.0 0
M  V30 168 O -33.3728 -3.7303 0.0 0
M  V30 169 O -30.9764 -4.9227 0.0 0
M  V30 170 C -30.9764 -7.5198 0.0 0
M  V30 171 C -30.575 -8.9482 0.0 0
M  V30 172 C -29.9494 -6.4337 0.0 0
M  V30 END ATOM
M  V30 BEGIN BOND
M  V30 1 1 1 2
M  V30 2 1 1 3
M  V30 3 1 2 4
M  V30 4 1 4 5
M  V30 5 1 5 6 CFG=3
M  V30 6 1 5 7
M  V30 7 1 6 8
M  V30 8 2 7 9
M  V30 9 1 7 10
M  V30 10 2 8 11
M  V30 11 1 8 12
M  V30 12 1 10 13
M  V30 13 1 10 14
M  V30 14 1 12 15 CFG=3
M  V30 15 1 12 16
M  V30 16 1 13 17 CFG=1
M  V30 17 1 13 18
M  V30 18 1 14 19
M  V30 19 1 16 20
M  V30 20 2 17 21
M  V30 21 1 17 22
M  V30 22 1 20 23
M  V30 23 1 24 22 CFG=3
M  V30 24 2 23 25
M  V30 25 1 23 26
M  V30 26 1 24 27
M  V30 27 1 24 28
M  V30 28 2 27 29
M  V30 29 1 27 30
M  V30 30 1 28 31
M  V30 31 1 32 30 CFG=3
M  V30 32 1 31 33
M  V30 33 2 31 34
M  V30 34 1 32 35
M  V30 35 1 32 36
M  V30 36 2 33 37
M  V30 37 1 34 38
M  V30 38 2 35 39
M  V30 39 1 35 40
M  V30 40 1 36 41
M  V30 41 1 42 40 CFG=3
M  V30 42 1 42 43
M  V30 43 1 42 44
M  V30 44 2 43 45
M  V30 45 1 43 46
M  V30 46 1 44 47
M  V30 47 1 46 48
M  V30 48 1 47 49
M  V30 49 1 48 50
M  V30 50 1 49 51
M  V30 51 2 50 52
M  V30 52 1 50 53
M  V30 53 1 51 54
M  V30 54 1 55 53 CFG=1
M  V30 55 1 55 56
M  V30 56 1 55 57
M  V30 57 2 56 58
M  V30 58 1 56 59
M  V30 59 1 57 60
M  V30 60 1 59 61
M  V30 61 1 60 62
M  V30 62 1 61 63
M  V30 63 2 62 64
M  V30 64 1 62 65
M  V30 65 2 63 66
M  V30 66 1 63 67
M  V30 67 1 68 67 CFG=3
M  V30 68 1 68 69
M  V30 69 1 68 70
M  V30 70 2 69 71
M  V30 71 1 69 72
M  V30 72 1 70 73
M  V30 73 1 74 72 CFG=3
M  V30 74 1 73 75
M  V30 75 1 74 76
M  V30 76 1 74 77
M  V30 77 2 75 78
M  V30 78 1 75 79
M  V30 79 2 76 80
M  V30 80 1 76 81
M  V30 81 1 77 82
M  V30 82 1 83 81 CFG=3
M  V30 83 1 83 84
M  V30 84 1 83 85
M  V30 85 2 84 86
M  V30 86 1 84 87
M  V30 87 1 85 88
M  V30 88 1 87 89
M  V30 89 1 87 90
M  V30 90 2 88 91
M  V30 91 1 88 92
M  V30 92 1 89 93 CFG=1
M  V30 93 1 89 94
M  V30 94 1 90 95
M  V30 95 2 93 96
M  V30 96 1 93 97
M  V30 97 1 98 97 CFG=3
M  V30 98 1 98 99
M  V30 99 1 98 100
M  V30 100 2 99 101
M  V30 101 1 99 102
M  V30 102 1 100 103
M  V30 103 1 104 102 CFG=1
M  V30 104 1 103 105
M  V30 105 1 103 106
M  V30 106 1 104 107
M  V30 107 1 104 108
M  V30 108 2 107 109
M  V30 109 1 107 110
M  V30 110 1 108 111
M  V30 111 1 112 110 CFG=1
M  V30 112 2 111 113
M  V30 113 1 111 114
M  V30 114 1 112 115
M  V30 115 1 112 116
M  V30 116 2 115 117
M  V30 117 1 115 118
M  V30 118 1 116 119
M  V30 119 1 120 118 CFG=1
M  V30 120 1 119 121
M  V30 121 2 119 122
M  V30 122 1 120 123
M  V30 123 1 120 124
M  V30 124 2 121 125
M  V30 125 1 122 126
M  V30 126 2 123 127
M  V30 127 1 123 128
M  V30 128 1 124 129
M  V30 129 1 128 130
M  V30 130 1 128 131
M  V30 131 1 129 132
M  V30 132 1 130 133 CFG=3
M  V30 133 1 130 134
M  V30 134 1 131 135
M  V30 135 2 132 136
M  V30 136 1 132 137
M  V30 137 2 133 138
M  V30 138 1 133 139
M  V30 139 1 140 139 CFG=3
M  V30 140 1 140 141
M  V30 141 1 140 142
M  V30 142 2 141 143
M  V30 143 1 141 144
M  V30 144 1 145 144 CFG=3
M  V30 145 1 145 146
M  V30 146 1 145 147
M  V30 147 2 146 148
M  V30 148 1 146 149
M  V30 149 1 147 150
M  V30 150 1 147 151
M  V30 151 1 152 149 CFG=3
M  V30 152 1 152 153
M  V30 153 1 152 154
M  V30 154 2 153 155
M  V30 155 1 153 156
M  V30 156 1 154 157
M  V30 157 1 156 158
M  V30 158 1 156 159
M  V30 159 1 158 160 CFG=3
M  V30 160 1 158 161
M  V30 161 1 159 162
M  V30 162 2 160 163
M  V30 163 1 160 164
M  V30 164 1 165 164 CFG=3
M  V30 165 1 165 166
M  V30 166 1 165 167
M  V30 167 2 166 168
M  V30 168 1 166 169
M  V30 169 1 167 170
M  V30 170 1 170 171
M  V30 171 1 170 172
M  V30 172 1 18 19
M  V30 173 1 37 38
M  V30 174 1 94 95
M  V30 175 1 125 126
M  V30 176 1 134 135
M  V30 177 1 161 162
M  V30 END BOND
M  V30 BEGIN COLLECTION
M  V30 MDLV30/STEABS ATOMS=(21 5 12 13 24 32 42 55 68 74 83 89 98 104 112 120 130 140 145 152 158 165)
M  V30 END COLLECTION
M  V30 END CTAB
M  END
>  <PASS_MNA_COUNT>
823

>  <PASS_MNA_NEW_COUNT>
83

>  <PEPTIDE>
EMPHSKGQGESNPLDHEPAVSPL

>  <AA_MUTATION>
p.D560N

>  <PASS_ACTIVITY_SPECTRUM>


$$$$
Compound 37
Actelion Java MolfileCreator 2.0

  0  0  0  0  0  0              0 V3000
M  V30 BEGIN CTAB
M  V30 COUNTS 172 173 0 0 0
M  V30 BEGIN ATOM
M  V30 1 O 0.0 0.0 0.0 0
M  V30 2 C 0.449 -1.4179 0.0 0
M  V30 3 N 1.9024 -1.7133 0.0 0
M  V30 4 C -0.5671 -2.5168 0.0 0 CFG=1
M  V30 5 C 2.8949 -0.5908 0.0 0 CFG=2
M  V30 6 N -2.0678 -2.3514 0.0 0
M  V30 7 C -0.2717 -3.9702 0.0 0
M  V30 8 C 2.4223 0.8507 0.0 0
M  V30 9 C 4.3483 -0.8862 0.0 0
M  V30 10 C -2.824 -1.0398 0.0 0
M  V30 11 C -2.6941 -3.7102 0.0 0
M  V30 12 C -1.5833 -4.7146 0.0 0
M  V30 13 O 0.9452 1.1698 0.0 0
M  V30 14 O 3.4148 1.9733 0.0 0
M  V30 15 C 5.3409 0.2363 0.0 0
M  V30 16 O -2.0796 0.2717 0.0 0
M  V30 17 C -4.3365 -1.028 0.0 0 CFG=1
M  V30 18 C 6.7943 -0.059 0.0 0
M  V30 19 C 4.8682 1.6779 0.0 0
M  V30 20 N -5.0927 0.2835 0.0 0
M  V30 21 C -5.0927 -2.3159 0.0 0 CFG=2
M  V30 22 C -4.3483 1.5951 0.0 0
M  V30 23 O -6.6052 -2.3041 0.0 0
M  V30 24 C -4.3483 -3.6039 0.0 0
M  V30 25 O -2.8595 1.607 0.0 0
M  V30 26 C -5.1046 2.9067 0.0 0 CFG=1
M  V30 27 N -6.617 2.9186 0.0 0
M  V30 28 C -4.3601 4.2183 0.0 0
M  V30 29 C -7.3733 1.6306 0.0 0
M  V30 30 C -5.1164 5.5299 0.0 0
M  V30 31 O -6.6289 0.3426 0.0 0
M  V30 32 C -8.8858 1.6424 0.0 0 CFG=1
M  V30 33 C -4.372 6.8415 0.0 0
M  V30 34 C -6.6289 5.5418 0.0 0
M  V30 35 N -9.642 2.954 0.0 0
M  V30 36 C -9.642 0.3544 0.0 0
M  V30 37 C -5.1282 8.1531 0.0 0
M  V30 38 C -7.3851 6.8534 0.0 0
M  V30 39 C -11.1545 2.9658 0.0 0
M  V30 40 C -6.6407 8.165 0.0 0
M  V30 41 O -11.9107 1.6779 0.0 0
M  V30 42 C -11.9107 4.2774 0.0 0 CFG=1
M  V30 43 N -11.1663 5.589 0.0 0
M  V30 44 C -13.4232 4.2892 0.0 0
M  V30 45 C -11.9225 6.9006 0.0 0
M  V30 46 C -14.1794 3.0013 0.0 0
M  V30 47 O -13.435 6.9124 0.0 0
M  V30 48 C -11.1781 8.2122 0.0 0 CFG=1
M  V30 49 C -15.6919 3.0131 0.0 0
M  V30 50 C -13.435 1.7133 0.0 0
M  V30 51 N -9.6893 8.224 0.0 0
M  V30 52 C -11.9343 9.5238 0.0 0
M  V30 53 C -8.9448 9.5356 0.0 0
M  V30 54 O -9.7011 10.8473 0.0 0
M  V30 55 C -7.456 9.5475 0.0 0
M  V30 56 N -6.7116 10.8591 0.0 0
M  V30 57 C -5.2227 10.8709 0.0 0
M  V30 58 O -4.4783 9.5829 0.0 0
M  V30 59 C -4.4783 12.1825 0.0 0 CFG=1
M  V30 60 N -2.9895 12.1943 0.0 0
M  V30 61 C -5.2345 13.4941 0.0 0
M  V30 62 C -2.245 10.9063 0.0 0
M  V30 63 C -4.4901 14.8057 0.0 0
M  V30 64 O -3.0013 9.6184 0.0 0
M  V30 65 C -0.7562 10.9181 0.0 0 CFG=1
M  V30 66 O -3.0013 14.8175 0.0 0
M  V30 67 N -5.2464 16.1173 0.0 0
M  V30 68 N -0.0118 12.2297 0.0 0
M  V30 69 C -0.0118 9.6302 0.0 0
M  V30 70 C -0.768 13.5414 0.0 0
M  V30 71 O 1.477 9.642 0.0 0
M  V30 72 O -2.2805 13.5532 0.0 0
M  V30 73 C -0.0236 14.853 0.0 0 CFG=1
M  V30 74 N 1.4652 14.8648 0.0 0
M  V30 75 C -0.7798 16.1646 0.0 0 CFG=2
M  V30 76 C 2.2096 16.1764 0.0 0
M  V30 77 C -2.2923 16.1764 0.0 0
M  V30 78 C -0.0354 17.4762 0.0 0
M  V30 79 O 1.4533 17.488 0.0 0
M  V30 80 C 3.6984 16.1882 0.0 0 CFG=1
M  V30 81 C -3.0485 17.488 0.0 0
M  V30 82 N 4.4429 14.9002 0.0 0
M  V30 83 C 4.4429 17.4998 0.0 0
M  V30 84 C 3.6866 13.6122 0.0 0
M  V30 85 C 3.6866 18.8114 0.0 0
M  V30 86 O 2.1741 13.6241 0.0 0
M  V30 87 C 4.431 12.3243 0.0 0 CFG=1
M  V30 88 O 2.1741 18.8232 0.0 0
M  V30 89 N 4.431 20.123 0.0 0
M  V30 90 N 5.9199 12.3361 0.0 0
M  V30 91 C 3.6748 11.0363 0.0 0
M  V30 92 C 6.6643 13.6477 0.0 0
M  V30 93 C 4.4192 9.7483 0.0 0
M  V30 94 O 5.9081 14.9593 0.0 0
M  V30 95 C 8.1531 13.6595 0.0 0
M  V30 96 C 3.663 8.4604 0.0 0
M  V30 97 N 8.8976 14.9711 0.0 0
M  V30 98 N 4.4074 7.1724 0.0 0
M  V30 99 C 8.1413 16.2827 0.0 0
M  V30 100 C 3.6512 5.8844 0.0 0
M  V30 101 O 6.6289 16.2945 0.0 0
M  V30 102 C 8.8858 17.5943 0.0 0 CFG=1
M  V30 103 N 2.1387 5.8962 0.0 0
M  V30 104 N 4.3956 4.5965 0.0 0
M  V30 105 N 10.3746 17.6061 0.0 0
M  V30 106 C 8.1295 18.9059 0.0 0
M  V30 107 C 11.119 18.9177 0.0 0
M  V30 108 C 8.8739 20.2175 0.0 0
M  V30 109 O 10.3628 20.2293 0.0 0
M  V30 110 C 12.6079 18.9296 0.0 0 CFG=1
M  V30 111 C 8.1177 21.5291 0.0 0
M  V30 112 N 13.3523 17.6416 0.0 0
M  V30 113 C 13.3523 20.2412 0.0 0
M  V30 114 O 6.6052 21.5409 0.0 0
M  V30 115 O 8.8621 22.8407 0.0 0
M  V30 116 C 14.8411 17.6534 0.0 0
M  V30 117 C 14.8411 20.253 0.0 0
M  V30 118 O 15.5856 18.965 0.0 0
M  V30 119 C 15.5856 16.3654 0.0 0 CFG=1
M  V30 120 C 15.5856 21.5646 0.0 0
M  V30 121 N 14.8293 15.0775 0.0 0
M  V30 122 C 17.0744 16.3772 0.0 0
M  V30 123 O 14.8293 22.8762 0.0 0
M  V30 124 O 17.0744 21.5764 0.0 0
M  V30 125 C 15.5737 13.7895 0.0 0
M  V30 126 C 17.8188 15.0893 0.0 0
M  V30 127 O 17.0626 13.8013 0.0 0
M  V30 128 C 14.8175 12.5015 0.0 0
M  V30 129 C 19.3077 15.1011 0.0 0
M  V30 130 N 15.5619 11.2136 0.0 0
M  V30 131 O 20.0521 16.4127 0.0 0
M  V30 132 O 20.0521 13.8131 0.0 0
M  V30 133 C 14.8057 9.9256 0.0 0
M  V30 134 O 13.2932 9.9374 0.0 0
M  V30 135 C 15.5501 8.6376 0.0 0 CFG=1
M  V30 136 N 17.039 8.6494 0.0 0
M  V30 137 C 14.7939 7.3496 0.0 0
M  V30 138 C 17.7834 7.3615 0.0 0
M  V30 139 O 17.0271 6.0735 0.0 0
M  V30 140 C 19.2722 7.3733 0.0 0
M  V30 141 N 20.0166 6.0853 0.0 0
M  V30 142 C 21.5055 6.0971 0.0 0
M  V30 143 O 22.2499 7.4087 0.0 0
M  V30 144 C 22.2499 4.8092 0.0 0 CFG=1
M  V30 145 N 21.4937 3.5212 0.0 0
M  V30 146 C 23.7388 4.821 0.0 0
M  V30 147 C 22.2381 2.2332 0.0 0
M  V30 148 C 24.4832 3.533 0.0 0
M  V30 149 O 23.7269 2.245 0.0 0
M  V30 150 C 21.4819 0.9452 0.0 0 CFG=1
M  V30 151 C 25.972 3.5448 0.0 0
M  V30 152 N 19.9694 0.9571 0.0 0
M  V30 153 C 22.2263 -0.3426 0.0 0
M  V30 154 N 26.7164 2.2569 0.0 0
M  V30 155 C 19.2131 -0.3308 0.0 0
M  V30 156 C 21.47 -1.6306 0.0 0
M  V30 157 C 28.2053 2.2687 0.0 0
M  V30 158 O 19.9576 -1.6188 0.0 0
M  V30 159 C 17.7007 -0.319 0.0 0 CFG=1
M  V30 160 C 22.2145 -2.9186 0.0 0
M  V30 161 N 28.9497 3.5803 0.0 0
M  V30 162 N 28.9497 0.9807 0.0 0
M  V30 163 N 16.9444 0.9925 0.0 0
M  V30 164 C 16.9444 -1.607 0.0 0
M  V30 165 N 21.4582 -4.2065 0.0 0
M  V30 166 C 15.4319 -1.5951 0.0 0
M  V30 167 C 22.2026 -5.4945 0.0 0
M  V30 168 C 14.6757 -2.8831 0.0 0
M  V30 169 N 23.6915 -5.4827 0.0 0
M  V30 170 N 21.4464 -6.7825 0.0 0
M  V30 171 O 15.4201 -4.1711 0.0 0
M  V30 172 O 13.1632 -2.8713 0.0 0
M  V30 END ATOM
M  V30 BEGIN BOND
M  V30 1 2 1 2
M  V30 2 1 2 3
M  V30 3 1 4 2 CFG=3
M  V30 4 1 5 3 CFG=3
M  V30 5 1 4 6
M  V30 6 1 4 7
M  V30 7 1 5 8
M  V30 8 1 5 9
M  V30 9 1 6 10
M  V30 10 1 6 11
M  V30 11 1 7 12
M  V30 12 2 8 13
M  V30 13 1 8 14
M  V30 14 1 9 15
M  V30 15 2 10 16
M  V30 16 1 10 17
M  V30 17 1 15 18
M  V30 18 1 15 19
M  V30 19 1 17 20 CFG=3
M  V30 20 1 17 21
M  V30 21 1 20 22
M  V30 22 1 21 23 CFG=1
M  V30 23 1 21 24
M  V30 24 2 22 25
M  V30 25 1 22 26
M  V30 26 1 26 27 CFG=1
M  V30 27 1 26 28
M  V30 28 1 27 29
M  V30 29 1 28 30
M  V30 30 2 29 31
M  V30 31 1 29 32
M  V30 32 2 30 33
M  V30 33 1 30 34
M  V30 34 1 32 35 CFG=3
M  V30 35 1 32 36
M  V30 36 1 33 37
M  V30 37 2 34 38
M  V30 38 1 35 39
M  V30 39 2 37 40
M  V30 40 2 39 41
M  V30 41 1 39 42
M  V30 42 1 42 43 CFG=3
M  V30 43 1 42 44
M  V30 44 1 43 45
M  V30 45 1 44 46
M  V30 46 2 45 47
M  V30 47 1 45 48
M  V30 48 1 46 49
M  V30 49 1 46 50
M  V30 50 1 48 51 CFG=3
M  V30 51 1 48 52
M  V30 52 1 51 53
M  V30 53 2 53 54
M  V30 54 1 53 55
M  V30 55 1 55 56
M  V30 56 1 56 57
M  V30 57 2 57 58
M  V30 58 1 57 59
M  V30 59 1 59 60 CFG=3
M  V30 60 1 59 61
M  V30 61 1 60 62
M  V30 62 1 61 63
M  V30 63 2 62 64
M  V30 64 1 62 65
M  V30 65 2 63 66
M  V30 66 1 63 67
M  V30 67 1 65 68 CFG=1
M  V30 68 1 65 69
M  V30 69 1 68 70
M  V30 70 1 69 71
M  V30 71 2 70 72
M  V30 72 1 70 73
M  V30 73 1 73 74 CFG=3
M  V30 74 1 73 75
M  V30 75 1 74 76
M  V30 76 1 75 77
M  V30 77 1 75 78 CFG=3
M  V30 78 2 76 79
M  V30 79 1 76 80
M  V30 80 1 77 81
M  V30 81 1 80 82 CFG=3
M  V30 82 1 80 83
M  V30 83 1 82 84
M  V30 84 1 83 85
M  V30 85 2 84 86
M  V30 86 1 84 87
M  V30 87 2 85 88
M  V30 88 1 85 89
M  V30 89 1 87 90 CFG=1
M  V30 90 1 87 91
M  V30 91 1 90 92
M  V30 92 1 91 93
M  V30 93 2 92 94
M  V30 94 1 92 95
M  V30 95 1 93 96
M  V30 96 1 95 97
M  V30 97 1 96 98
M  V30 98 1 97 99
M  V30 99 1 98 100
M  V30 100 2 99 101
M  V30 101 1 99 102
M  V30 102 2 100 103
M  V30 103 1 100 104
M  V30 104 1 102 105 CFG=3
M  V30 105 1 102 106
M  V30 106 1 105 107
M  V30 107 1 106 108
M  V30 108 2 107 109
M  V30 109 1 107 110
M  V30 110 1 108 111
M  V30 111 1 110 112 CFG=3
M  V30 112 1 110 113
M  V30 113 2 111 114
M  V30 114 1 111 115
M  V30 115 1 112 116
M  V30 116 1 113 117
M  V30 117 2 116 118
M  V30 118 1 116 119
M  V30 119 1 117 120
M  V30 120 1 119 121 CFG=3
M  V30 121 1 119 122
M  V30 122 2 120 123
M  V30 123 1 120 124
M  V30 124 1 121 125
M  V30 125 1 122 126
M  V30 126 2 125 127
M  V30 127 1 125 128
M  V30 128 1 126 129
M  V30 129 1 128 130
M  V30 130 2 129 131
M  V30 131 1 129 132
M  V30 132 1 130 133
M  V30 133 2 133 134
M  V30 134 1 133 135
M  V30 135 1 135 136 CFG=1
M  V30 136 1 135 137
M  V30 137 1 136 138
M  V30 138 2 138 139
M  V30 139 1 138 140
M  V30 140 1 140 141
M  V30 141 1 141 142
M  V30 142 2 142 143
M  V30 143 1 142 144
M  V30 144 1 144 145 CFG=3
M  V30 145 1 144 146
M  V30 146 1 145 147
M  V30 147 1 146 148
M  V30 148 2 147 149
M  V30 149 1 147 150
M  V30 150 1 148 151
M  V30 151 1 150 152 CFG=3
M  V30 152 1 150 153
M  V30 153 1 151 154
M  V30 154 1 152 155
M  V30 155 1 153 156
M  V30 156 1 154 157
M  V30 157 2 155 158
M  V30 158 1 155 159
M  V30 159 1 156 160
M  V30 160 2 157 161
M  V30 161 1 157 162
M  V30 162 1 159 163 CFG=3
M  V30 163 1 159 164
M  V30 164 1 160 165
M  V30 165 1 164 166
M  V30 166 1 165 167
M  V30 167 1 166 168
M  V30 168 2 167 169
M  V30 169 1 167 170
M  V30 170 2 168 171
M  V30 171 1 168 172
M  V30 172 1 11 12
M  V30 173 1 38 40
M  V30 END BOND
M  V30 BEGIN COLLECTION
M  V30 MDLV30/STEABS ATOMS=(21 4 5 17 21 26 32 42 48 59 65 73 75 80 87 102 110 119 135 144 150 159)
M  V30 END COLLECTION
M  V30 END CTAB
M  END
>  <PASS_MNA_COUNT>
783

>  <PASS_MNA_NEW_COUNT>
48

>  <PEPTIDE>
ERRGAGEEEGRNISNGALAFTPL

>  <AA_MUTATION>
p.D640N

>  <PASS_ACTIVITY_SPECTRUM>


$$$$
Compound 38
Actelion Java MolfileCreator 2.0

  0  0  0  0  0  0              0 V3000
M  V30 BEGIN CTAB
M  V30 COUNTS 179 182 0 0 0
M  V30 BEGIN ATOM
M  V30 1 O 0.0 0.0 0.0 0
M  V30 2 C -1.4793 0.3195 0.0 0
M  V30 3 O -1.9527 1.7634 0.0 0
M  V30 4 C -2.4971 -0.7811 0.0 0 CFG=1
M  V30 5 N -2.2013 -2.2368 0.0 0
M  V30 6 C -4.0002 -0.6154 0.0 0
M  V30 7 C -0.8402 -2.8404 0.0 0
M  V30 8 C -3.5149 -2.9824 0.0 0
M  V30 9 C -4.6274 -1.9764 0.0 0
M  V30 10 O 0.3668 -1.9409 0.0 0
M  V30 11 C -0.6982 -4.3197 0.0 0 CFG=1
M  V30 12 N 0.5917 -5.0653 0.0 0
M  V30 13 C -1.8225 -5.3139 0.0 0
M  V30 14 C 1.9527 -4.4381 0.0 0
M  V30 15 C 0.2722 -6.521 0.0 0
M  V30 16 C -1.219 -6.6749 0.0 0
M  V30 17 O 2.0947 -2.935 0.0 0
M  V30 18 C 3.1599 -5.3139 0.0 0 CFG=1
M  V30 19 N 4.5801 -4.8405 0.0 0
M  V30 20 C 3.1481 -6.8051 0.0 0
M  V30 21 C 5.0298 -3.3966 0.0 0
M  V30 22 C 5.4559 -6.0476 0.0 0
M  V30 23 C 4.5683 -7.2548 0.0 0
M  V30 24 O 4.012 -2.2723 0.0 0
M  V30 25 C 6.4855 -3.0771 0.0 0 CFG=1
M  V30 26 N 7.4797 -4.1777 0.0 0
M  V30 27 C 6.9353 -1.6332 0.0 0 CFG=2
M  V30 28 C 8.9354 -3.8582 0.0 0
M  V30 29 O 8.391 -1.3136 0.0 0
M  V30 30 C 5.9175 -0.5089 0.0 0
M  V30 31 O 9.3851 -2.4143 0.0 0
M  V30 32 C 9.9295 -4.9588 0.0 0 CFG=1
M  V30 33 N 11.3852 -4.6393 0.0 0
M  V30 34 C 9.4561 -6.379 0.0 0
M  V30 35 C 12.3794 -5.7399 0.0 0
M  V30 36 C 7.9767 -6.6749 0.0 0
M  V30 37 C 10.4503 -7.4797 0.0 0
M  V30 38 O 11.906 -7.1601 0.0 0
M  V30 39 C 13.8351 -5.4204 0.0 0 CFG=1
M  V30 40 N 14.8292 -6.521 0.0 0
M  V30 41 C 14.2848 -3.9765 0.0 0 CFG=2
M  V30 42 C 14.3558 -7.9412 0.0 0
M  V30 43 O 15.7405 -3.657 0.0 0
M  V30 44 C 13.267 -2.8522 0.0 0
M  V30 45 O 12.8764 -8.2371 0.0 0
M  V30 46 C 15.35 -9.0419 0.0 0
M  V30 47 N 14.8766 -10.4621 0.0 0
M  V30 48 C 15.8707 -11.5628 0.0 0
M  V30 49 O 17.3264 -11.2432 0.0 0
M  V30 50 C 15.3973 -12.983 0.0 0 CFG=1
M  V30 51 N 16.3914 -14.0836 0.0 0
M  V30 52 C 13.9179 -13.2788 0.0 0
M  V30 53 C 17.8471 -13.7641 0.0 0
M  V30 54 C 12.9001 -12.1545 0.0 0
M  V30 55 O 18.2969 -12.3202 0.0 0
M  V30 56 C 18.8413 -14.8647 0.0 0 CFG=1
M  V30 57 C 11.4207 -12.4504 0.0 0
M  V30 58 N 20.297 -14.5452 0.0 0
M  V30 59 C 18.3679 -16.2849 0.0 0 CFG=2
M  V30 60 N 10.4029 -11.3261 0.0 0
M  V30 61 C 20.7467 -13.1013 0.0 0
M  V30 62 O 19.362 -17.3856 0.0 0
M  V30 63 C 16.8885 -16.5808 0.0 0
M  V30 64 C 8.9235 -11.6219 0.0 0
M  V30 65 O 19.7289 -11.977 0.0 0
M  V30 66 C 22.2024 -12.7818 0.0 0 CFG=1
M  V30 67 N 8.4501 -13.0421 0.0 0
M  V30 68 N 7.9057 -10.4976 0.0 0
M  V30 69 N 23.1966 -13.8824 0.0 0
M  V30 70 C 22.6522 -11.3379 0.0 0
M  V30 71 C 22.7232 -15.3026 0.0 0
M  V30 72 C 21.6343 -10.2136 0.0 0
M  V30 73 C 24.1079 -11.0183 0.0 0
M  V30 74 O 21.2438 -15.5985 0.0 0
M  V30 75 C 23.7173 -16.4033 0.0 0 CFG=1
M  V30 76 N 23.2439 -17.8235 0.0 0
M  V30 77 C 25.173 -16.0837 0.0 0
M  V30 78 C 21.7645 -18.1193 0.0 0
M  V30 79 C 25.6227 -14.6399 0.0 0
M  V30 80 O 20.7467 -16.995 0.0 0
M  V30 81 C 21.2911 -19.5395 0.0 0 CFG=1
M  V30 82 C 27.0784 -14.3203 0.0 0
M  V30 83 N 19.8117 -19.8354 0.0 0
M  V30 84 C 22.2853 -20.6402 0.0 0
M  V30 85 O 28.0726 -15.421 0.0 0
M  V30 86 N 27.5282 -12.8764 0.0 0
M  V30 87 C 19.3383 -21.2556 0.0 0
M  V30 88 C 23.741 -20.3207 0.0 0
M  V30 89 O 20.3325 -22.3563 0.0 0
M  V30 90 C 17.859 -21.5515 0.0 0 CFG=1
M  V30 91 C 24.7351 -21.4213 0.0 0
M  V30 92 N 17.3856 -22.9717 0.0 0
M  V30 93 C 16.8412 -20.4272 0.0 0
M  V30 94 O 24.2617 -22.8415 0.0 0
M  V30 95 O 26.1908 -21.1018 0.0 0
M  V30 96 C 15.9062 -23.2676 0.0 0
M  V30 97 O 17.2909 -18.9833 0.0 0
M  V30 98 O 15.4328 -24.6878 0.0 0
M  V30 99 C 14.8884 -22.1432 0.0 0 CFG=1
M  V30 100 N 13.409 -22.4391 0.0 0
M  V30 101 C 15.3381 -20.6994 0.0 0
M  V30 102 C 12.9356 -23.8593 0.0 0
M  V30 103 C 14.3203 -19.575 0.0 0
M  V30 104 O 13.9298 -24.96 0.0 0
M  V30 105 C 11.4562 -24.1552 0.0 0 CFG=1
M  V30 106 C 14.77 -18.1312 0.0 0
M  V30 107 N 10.9828 -25.5754 0.0 0
M  V30 108 C 10.4384 -23.0309 0.0 0
M  V30 109 N 13.7522 -17.0069 0.0 0
M  V30 110 C 11.977 -26.6761 0.0 0
M  V30 111 C 10.8882 -21.587 0.0 0
M  V30 112 C 14.202 -15.563 0.0 0
M  V30 113 O 13.4327 -26.3565 0.0 0
M  V30 114 C 11.5036 -28.0963 0.0 0 CFG=1
M  V30 115 O 12.3439 -21.2675 0.0 0
M  V30 116 N 9.8703 -20.4627 0.0 0
M  V30 117 N 15.6577 -15.2434 0.0 0
M  V30 118 N 13.1841 -14.4387 0.0 0
M  V30 119 N 12.4977 -29.1969 0.0 0
M  V30 120 C 10.0242 -28.3921 0.0 0
M  V30 121 C 13.9534 -28.8774 0.0 0
M  V30 122 C 9.0064 -27.2678 0.0 0
M  V30 123 O 14.4032 -27.4335 0.0 0
M  V30 124 C 14.9476 -29.978 0.0 0
M  V30 125 C 7.527 -27.5637 0.0 0
M  V30 126 N 16.4033 -29.6585 0.0 0
M  V30 127 O 7.0536 -28.9839 0.0 0
M  V30 128 O 6.5092 -26.4394 0.0 0
M  V30 129 C 17.3974 -30.7591 0.0 0
M  V30 130 O 16.924 -32.1793 0.0 0
M  V30 131 C 18.8531 -30.4396 0.0 0 CFG=1
M  V30 132 N 19.8473 -31.5402 0.0 0
M  V30 133 C 19.3028 -28.9957 0.0 0
M  V30 134 C 19.3739 -32.9604 0.0 0
M  V30 135 O 17.8945 -33.2563 0.0 0
M  V30 136 C 20.368 -34.0611 0.0 0 CFG=1
M  V30 137 N 19.8946 -35.4813 0.0 0
M  V30 138 C 21.8237 -33.7416 0.0 0
M  V30 139 C 18.4152 -35.7772 0.0 0
M  V30 140 C 22.2734 -32.2977 0.0 0
M  V30 141 O 17.3974 -34.6528 0.0 0
M  V30 142 C 17.9418 -37.1974 0.0 0 CFG=1
M  V30 143 C 23.7291 -31.9781 0.0 0
M  V30 144 N 16.4624 -37.4932 0.0 0
M  V30 145 C 18.936 -38.298 0.0 0
M  V30 146 N 24.1789 -30.5343 0.0 0
M  V30 147 C 15.4446 -36.3689 0.0 0
M  V30 148 C 20.3917 -37.9785 0.0 0
M  V30 149 C 25.6346 -30.2147 0.0 0
M  V30 150 O 15.8944 -34.9251 0.0 0
M  V30 151 C 13.9653 -36.6648 0.0 0 CFG=1
M  V30 152 C 21.3858 -39.0791 0.0 0
M  V30 153 N 26.6287 -31.3154 0.0 0
M  V30 154 N 26.0843 -28.7708 0.0 0
M  V30 155 N 12.9474 -35.5405 0.0 0
M  V30 156 C 13.4919 -38.085 0.0 0
M  V30 157 C 22.8415 -38.7596 0.0 0
M  V30 158 C 13.3972 -34.0966 0.0 0
M  V30 159 C 14.486 -39.1857 0.0 0
M  V30 160 N 23.8357 -39.8602 0.0 0
M  V30 161 O 14.8529 -33.7771 0.0 0
M  V30 162 C 12.3794 -32.9723 0.0 0 CFG=1
M  V30 163 C 14.0126 -40.6059 0.0 0
M  V30 164 N 10.8763 -33.1143 0.0 0
M  V30 165 C 12.6752 -31.4929 0.0 0
M  V30 166 N 15.0067 -41.7065 0.0 0
M  V30 167 C 10.1189 -34.4043 0.0 0
M  V30 168 C 10.2491 -31.7296 0.0 0
M  V30 169 C 11.3616 -30.7355 0.0 0
M  V30 170 C 14.5333 -43.1267 0.0 0
M  V30 171 O 10.8645 -35.6943 0.0 0
M  V30 172 C 8.604 -34.3925 0.0 0 CFG=1
M  V30 173 N 13.054 -43.4226 0.0 0
M  V30 174 N 15.5275 -44.2274 0.0 0
M  V30 175 N 7.8466 -33.0788 0.0 0
M  V30 176 C 7.8466 -35.6825 0.0 0
M  V30 177 C 6.3317 -35.6707 0.0 0
M  V30 178 C 5.5742 -36.9607 0.0 0
M  V30 179 C 5.5742 -34.357 0.0 0
M  V30 END ATOM
M  V30 BEGIN BOND
M  V30 1 2 1 2
M  V30 2 1 2 3
M  V30 3 1 4 2 CFG=1
M  V30 4 1 4 5
M  V30 5 1 4 6
M  V30 6 1 5 7
M  V30 7 1 5 8
M  V30 8 1 6 9
M  V30 9 2 7 10
M  V30 10 1 11 7 CFG=1
M  V30 11 1 11 12
M  V30 12 1 11 13
M  V30 13 1 12 14
M  V30 14 1 12 15
M  V30 15 1 13 16
M  V30 16 2 14 17
M  V30 17 1 18 14 CFG=1
M  V30 18 1 18 19
M  V30 19 1 18 20
M  V30 20 1 19 21
M  V30 21 1 19 22
M  V30 22 1 20 23
M  V30 23 2 21 24
M  V30 24 1 21 25
M  V30 25 1 25 26 CFG=3
M  V30 26 1 25 27
M  V30 27 1 26 28
M  V30 28 1 27 29 CFG=1
M  V30 29 1 27 30
M  V30 30 2 28 31
M  V30 31 1 28 32
M  V30 32 1 32 33 CFG=1
M  V30 33 1 32 34
M  V30 34 1 33 35
M  V30 35 1 34 36
M  V30 36 1 34 37
M  V30 37 2 35 38
M  V30 38 1 35 39
M  V30 39 1 39 40 CFG=3
M  V30 40 1 39 41
M  V30 41 1 40 42
M  V30 42 1 41 43 CFG=1
M  V30 43 1 41 44
M  V30 44 2 42 45
M  V30 45 1 42 46
M  V30 46 1 46 47
M  V30 47 1 47 48
M  V30 48 2 48 49
M  V30 49 1 48 50
M  V30 50 1 50 51 CFG=1
M  V30 51 1 50 52
M  V30 52 1 51 53
M  V30 53 1 52 54
M  V30 54 2 53 55
M  V30 55 1 53 56
M  V30 56 1 54 57
M  V30 57 1 56 58 CFG=1
M  V30 58 1 56 59
M  V30 59 1 57 60
M  V30 60 1 58 61
M  V30 61 1 59 62 CFG=3
M  V30 62 1 59 63
M  V30 63 1 60 64
M  V30 64 2 61 65
M  V30 65 1 61 66
M  V30 66 2 64 67
M  V30 67 1 64 68
M  V30 68 1 66 69 CFG=3
M  V30 69 1 66 70
M  V30 70 1 69 71
M  V30 71 1 70 72
M  V30 72 1 70 73
M  V30 73 2 71 74
M  V30 74 1 71 75
M  V30 75 1 75 76 CFG=3
M  V30 76 1 75 77
M  V30 77 1 76 78
M  V30 78 1 77 79
M  V30 79 2 78 80
M  V30 80 1 78 81
M  V30 81 1 79 82
M  V30 82 1 81 83 CFG=3
M  V30 83 1 81 84
M  V30 84 2 82 85
M  V30 85 1 82 86
M  V30 86 1 83 87
M  V30 87 1 84 88
M  V30 88 2 87 89
M  V30 89 1 87 90
M  V30 90 1 88 91
M  V30 91 1 90 92 CFG=1
M  V30 92 1 90 93
M  V30 93 2 91 94
M  V30 94 1 91 95
M  V30 95 1 92 96
M  V30 96 1 93 97
M  V30 97 2 96 98
M  V30 98 1 96 99
M  V30 99 1 99 100 CFG=1
M  V30 100 1 99 101
M  V30 101 1 100 102
M  V30 102 1 101 103
M  V30 103 2 102 104
M  V30 104 1 102 105
M  V30 105 1 103 106
M  V30 106 1 105 107 CFG=1
M  V30 107 1 105 108
M  V30 108 1 106 109
M  V30 109 1 107 110
M  V30 110 1 108 111
M  V30 111 1 109 112
M  V30 112 2 110 113
M  V30 113 1 110 114
M  V30 114 2 111 115
M  V30 115 1 111 116
M  V30 116 2 112 117
M  V30 117 1 112 118
M  V30 118 1 114 119 CFG=1
M  V30 119 1 114 120
M  V30 120 1 119 121
M  V30 121 1 120 122
M  V30 122 2 121 123
M  V30 123 1 121 124
M  V30 124 1 122 125
M  V30 125 1 124 126
M  V30 126 2 125 127
M  V30 127 1 125 128
M  V30 128 1 126 129
M  V30 129 2 129 130
M  V30 130 1 129 131
M  V30 131 1 131 132 CFG=3
M  V30 132 1 131 133
M  V30 133 1 132 134
M  V30 134 2 134 135
M  V30 135 1 134 136
M  V30 136 1 136 137 CFG=3
M  V30 137 1 136 138
M  V30 138 1 137 139
M  V30 139 1 138 140
M  V30 140 2 139 141
M  V30 141 1 139 142
M  V30 142 1 140 143
M  V30 143 1 142 144 CFG=3
M  V30 144 1 142 145
M  V30 145 1 143 146
M  V30 146 1 144 147
M  V30 147 1 145 148
M  V30 148 1 146 149
M  V30 149 2 147 150
M  V30 150 1 147 151
M  V30 151 1 148 152
M  V30 152 2 149 153
M  V30 153 1 149 154
M  V30 154 1 151 155 CFG=3
M  V30 155 1 151 156
M  V30 156 1 152 157
M  V30 157 1 155 158
M  V30 158 1 156 159
M  V30 159 1 157 160
M  V30 160 2 158 161
M  V30 161 1 162 158 CFG=1
M  V30 162 1 159 163
M  V30 163 1 162 164
M  V30 164 1 162 165
M  V30 165 1 163 166
M  V30 166 1 164 167
M  V30 167 1 164 168
M  V30 168 1 165 169
M  V30 169 1 166 170
M  V30 170 2 167 171
M  V30 171 1 167 172
M  V30 172 2 170 173
M  V30 173 1 170 174
M  V30 174 1 172 175 CFG=3
M  V30 175 1 172 176
M  V30 176 1 176 177
M  V30 177 1 177 178
M  V30 178 1 177 179
M  V30 179 1 8 9
M  V30 180 1 15 16
M  V30 181 1 22 23
M  V30 182 1 168 169
M  V30 END BOND
M  V30 BEGIN COLLECTION
M  V30 MDLV30/STEABS ATOMS=(24 4 11 18 25 27 32 39 41 50 56 59 66 75 81 90 99 105 114 131 136 142 151 162 172)
M  V30 END COLLECTION
M  V30 END CTAB
M  END
>  <PASS_MNA_COUNT>
888

>  <PASS_MNA_NEW_COUNT>
16

>  <PEPTIDE>
LPRKRAGENRSEQVTRGTVTPPP

>  <AA_MUTATION>
p.D773E

>  <PASS_ACTIVITY_SPECTRUM>


$$$$
Compound 39
Actelion Java MolfileCreator 2.0

  0  0  0  0  0  0              0 V3000
M  V30 BEGIN CTAB
M  V30 COUNTS 168 171 0 0 0
M  V30 BEGIN ATOM
M  V30 1 S 0.0 0.0 0.0 0
M  V30 2 C -0.7594 1.3172 0.0 0
M  V30 3 C -0.7594 -1.2935 0.0 0
M  V30 4 C -0.0118 2.6344 0.0 0
M  V30 5 C -0.7713 3.9517 0.0 0 CFG=2
M  V30 6 N -0.0237 5.2689 0.0 0
M  V30 7 C -2.2903 3.9636 0.0 0
M  V30 8 C -0.7832 6.5862 0.0 0
M  V30 9 O -3.0498 5.2808 0.0 0
M  V30 10 N -3.0498 2.67 0.0 0
M  V30 11 O -2.3022 6.5981 0.0 0
M  V30 12 C -0.0356 7.9034 0.0 0 CFG=1
M  V30 13 C -4.5688 2.6819 0.0 0 CFG=2
M  V30 14 N -0.795 9.2207 0.0 0
M  V30 15 C 1.4596 7.9153 0.0 0 CFG=2
M  V30 16 C -5.3283 3.9992 0.0 0
M  V30 17 C -5.3283 1.3884 0.0 0
M  V30 18 C -2.314 9.2326 0.0 0
M  V30 19 C 2.2072 9.2326 0.0 0
M  V30 20 C 2.2072 6.6218 0.0 0
M  V30 21 O -4.5806 5.3164 0.0 0
M  V30 22 N -6.8473 4.011 0.0 0
M  V30 23 C -6.8473 1.4003 0.0 0
M  V30 24 O -2.7412 7.7966 0.0 0
M  V30 25 C -3.0735 10.5498 0.0 0
M  V30 26 C 3.7025 9.2444 0.0 0
M  V30 27 C -7.6068 5.3283 0.0 0 CFG=2
M  V30 28 C -7.6068 0.1068 0.0 0
M  V30 29 N -4.5925 10.5617 0.0 0
M  V30 30 C -6.8591 6.6455 0.0 0
M  V30 31 C -9.1257 5.3401 0.0 0
M  V30 32 O -6.8591 -1.1867 0.0 0
M  V30 33 O -9.1257 0.1186 0.0 0
M  V30 34 C -5.352 11.8789 0.0 0
M  V30 35 O -7.9153 7.7373 0.0 0
M  V30 36 N -5.3639 6.6574 0.0 0
M  V30 37 O -9.8852 6.6574 0.0 0
M  V30 38 O -4.9485 13.3386 0.0 0
M  V30 39 C -6.871 11.8908 0.0 0 CFG=1
M  V30 40 C -4.6163 7.9746 0.0 0 CFG=2
M  V30 41 N -7.6305 13.208 0.0 0
M  V30 42 C -7.6305 10.5973 0.0 0
M  V30 43 C -5.3757 9.2919 0.0 0
M  V30 44 C -3.121 7.9865 0.0 0
M  V30 45 C -6.8829 14.5253 0.0 0
M  V30 46 C -6.8829 9.3038 0.0 0
M  V30 47 O -6.8473 8.9359 0.0 0
M  V30 48 N -4.6281 10.6091 0.0 0
M  V30 49 O -2.7175 9.4462 0.0 0
M  V30 50 O -5.3876 14.5371 0.0 0
M  V30 51 C -7.6424 15.8425 0.0 0 CFG=1
M  V30 52 C -7.6424 8.0102 0.0 0
M  V30 53 C -5.2571 11.9976 0.0 0 CFG=2
M  V30 54 C -3.1447 10.7753 0.0 0
M  V30 55 N -9.1613 15.8544 0.0 0
M  V30 56 C -6.8947 17.1598 0.0 0
M  V30 57 C -6.8947 6.7167 0.0 0
M  V30 58 C -6.7405 12.318 0.0 0
M  V30 59 C -4.1534 13.0182 0.0 0
M  V30 60 C -2.8481 12.2587 0.0 0
M  V30 61 C -9.9208 14.5609 0.0 0
M  V30 62 C -7.6542 18.477 0.0 0
M  V30 63 N -7.9509 5.6487 0.0 0
M  V30 64 O -8.0933 11.6416 0.0 0
M  V30 65 N -7.2151 13.7658 0.0 0
M  V30 66 O -9.1732 13.2674 0.0 0
M  V30 67 C -11.4398 14.5727 0.0 0 CFG=1
M  V30 68 C -6.9066 19.7943 0.0 0
M  V30 69 C -9.1732 18.4889 0.0 0
M  V30 70 C -8.6985 14.0862 0.0 0
M  V30 71 N -12.1993 15.89 0.0 0
M  V30 72 C -12.1993 13.2792 0.0 0
M  V30 73 C -7.6661 21.1115 0.0 0
M  V30 74 C -9.9327 19.8061 0.0 0
M  V30 75 C -9.1732 15.534 0.0 0
M  V30 76 C -13.7183 15.9019 0.0 0
M  V30 77 C -13.6708 12.9232 0.0 0
M  V30 78 C -11.4517 11.9857 0.0 0
M  V30 79 C -9.1851 21.1234 0.0 0
M  V30 80 O -8.1764 16.6614 0.0 0
M  V30 81 N -10.6566 15.8544 0.0 0
M  V30 82 O -14.1455 14.4659 0.0 0
M  V30 83 C -14.4778 17.2191 0.0 0 CFG=1
M  V30 84 C -11.1313 17.3022 0.0 0 CFG=2
M  V30 85 N -13.7302 18.5364 0.0 0
M  V30 86 C -15.9968 17.231 0.0 0
M  V30 87 C -10.1344 18.4295 0.0 0
M  V30 88 C -12.6147 17.6226 0.0 0
M  V30 89 C -14.4897 19.8536 0.0 0
M  V30 90 C -16.7563 18.5482 0.0 0
M  V30 91 O -8.7223 17.9549 0.0 0
M  V30 92 N -10.6091 19.8773 0.0 0
M  V30 93 O -12.7333 19.1416 0.0 0
M  V30 94 O -15.9968 19.6875 0.0 0
M  V30 95 C -13.742 21.1708 0.0 0 CFG=1
M  V30 96 C -18.2753 18.5601 0.0 0
M  V30 97 C -9.6123 21.0047 0.0 0 CFG=2
M  V30 98 N -12.2468 21.1827 0.0 0
M  V30 99 C -14.5015 22.4881 0.0 0
M  V30 100 O -19.0348 17.2666 0.0 0
M  V30 101 O -19.0348 19.8773 0.0 0
M  V30 102 C -8.1526 20.708 0.0 0
M  V30 103 C -10.087 22.4525 0.0 0
M  V30 104 C -11.4992 22.5 0.0 0
M  V30 105 C -13.7539 23.8053 0.0 0
M  V30 106 O -8.4256 19.2365 0.0 0
M  V30 107 N -7.1558 21.8354 0.0 0
M  V30 108 O -9.553 23.8765 0.0 0
M  V30 109 O -12.2587 23.8172 0.0 0
M  V30 110 C -10.0039 22.5118 0.0 0 CFG=1
M  V30 111 O -12.2587 23.8172 0.0 0
M  V30 112 O -14.5134 25.1226 0.0 0
M  V30 113 C -7.4762 23.3188 0.0 0 CFG=2
M  V30 114 C -5.6724 21.693 0.0 0
M  V30 115 N -9.2563 21.2183 0.0 0
M  V30 116 C -9.4224 23.9121 0.0 0
M  V30 117 C -8.8647 23.9477 0.0 0
M  V30 118 C -6.1827 24.0783 0.0 0
M  V30 119 C -5.0672 23.0815 0.0 0
M  V30 120 C -7.761 21.2302 0.0 0
M  V30 121 O -10.0988 23.0696 0.0 0
M  V30 122 N -9.0308 25.4549 0.0 0
M  V30 123 O -7.3575 22.6898 0.0 0
M  V30 124 C -7.0134 19.9367 0.0 0 CFG=1
M  V30 125 C -10.3481 26.2144 0.0 0 CFG=2
M  V30 126 C -7.9272 26.4754 0.0 0
M  V30 127 N -7.7729 18.6432 0.0 0
M  V30 128 C -5.5181 19.9485 0.0 0
M  V30 129 C -11.7365 25.6091 0.0 0
M  V30 130 C -10.0514 27.6978 0.0 0
M  V30 131 C -8.5561 27.8639 0.0 0
M  V30 132 C -7.0253 17.3496 0.0 0
M  V30 133 O -11.9026 24.1258 0.0 0
M  V30 134 O -12.9707 26.511 0.0 0
M  V30 135 O -5.53 17.3615 0.0 0
M  V30 136 C -7.7848 16.0561 0.0 0 CFG=1
M  V30 137 N -9.3038 16.068 0.0 0
M  V30 138 C -7.0371 14.7626 0.0 0
M  V30 139 C -10.0632 17.3852 0.0 0
M  V30 140 C -7.7966 13.4691 0.0 0
M  V30 141 O -9.4818 18.7856 0.0 0
M  V30 142 C -11.5822 17.3971 0.0 0 CFG=1
M  V30 143 C -7.049 12.1756 0.0 0
M  V30 144 N -12.3417 16.1036 0.0 0
M  V30 145 C -12.3417 18.7144 0.0 0
M  V30 146 O -5.5538 12.1875 0.0 0
M  V30 147 O -7.9628 10.9889 0.0 0
M  V30 148 C -13.8607 16.1155 0.0 0
M  V30 149 C -13.8607 18.7262 0.0 0
M  V30 150 O -14.9169 17.2072 0.0 0
M  V30 151 C -14.6202 14.822 0.0 0 CFG=1
M  V30 152 C -14.6202 20.0435 0.0 0
M  V30 153 N -13.8726 13.5284 0.0 0
M  V30 154 C -16.1392 14.8338 0.0 0
M  V30 155 O -14.4066 20.8267 0.0 0
M  V30 156 O -16.1273 20.2333 0.0 0
M  V30 157 C -14.6321 12.2349 0.0 0
M  V30 158 C -16.8987 13.5403 0.0 0
M  V30 159 O -15.6289 12.1281 0.0 0
M  V30 160 C -13.8845 10.9414 0.0 0 CFG=1
M  V30 161 O -16.5189 12.6384 0.0 0
M  V30 162 N -18.4177 13.5522 0.0 0
M  V30 163 N -12.3892 10.9533 0.0 0
M  V30 164 C -14.6439 9.6479 0.0 0
M  V30 165 C -13.8963 8.3544 0.0 0
M  V30 166 C -14.6558 7.0609 0.0 0
M  V30 167 C -13.9082 5.7674 0.0 0
M  V30 168 N -14.6677 4.4738 0.0 0
M  V30 END ATOM
M  V30 BEGIN BOND
M  V30 1 1 1 2
M  V30 2 1 1 3
M  V30 3 1 2 4
M  V30 4 1 4 5
M  V30 5 1 5 6 CFG=1
M  V30 6 1 5 7
M  V30 7 1 6 8
M  V30 8 2 7 9
M  V30 9 1 7 10
M  V30 10 2 8 11
M  V30 11 1 8 12
M  V30 12 1 13 10 CFG=1
M  V30 13 1 12 14 CFG=1
M  V30 14 1 12 15
M  V30 15 1 13 16
M  V30 16 1 13 17
M  V30 17 1 14 18
M  V30 18 1 15 19
M  V30 19 1 15 20 CFG=3
M  V30 20 2 16 21
M  V30 21 1 16 22
M  V30 22 1 17 23
M  V30 23 2 18 24
M  V30 24 1 18 25
M  V30 25 1 19 26
M  V30 26 1 27 22 CFG=1
M  V30 27 1 23 28
M  V30 28 1 25 29
M  V30 29 1 27 30
M  V30 30 1 27 31
M  V30 31 2 28 32
M  V30 32 1 28 33
M  V30 33 1 29 34
M  V30 34 2 30 35
M  V30 35 1 30 36
M  V30 36 1 31 37
M  V30 37 2 34 38
M  V30 38 1 34 39
M  V30 39 1 40 36 CFG=3
M  V30 40 1 39 41 CFG=3
M  V30 41 1 39 42
M  V30 42 1 40 43
M  V30 43 1 40 44
M  V30 44 1 41 45
M  V30 45 1 42 46
M  V30 46 2 43 47
M  V30 47 1 43 48
M  V30 48 1 44 49
M  V30 49 2 45 50
M  V30 50 1 45 51
M  V30 51 1 46 52
M  V30 52 1 48 53
M  V30 53 1 48 54
M  V30 54 1 51 55 CFG=1
M  V30 55 1 51 56
M  V30 56 1 52 57
M  V30 57 1 53 58 CFG=3
M  V30 58 1 53 59
M  V30 59 1 54 60
M  V30 60 1 55 61
M  V30 61 1 56 62
M  V30 62 1 57 63
M  V30 63 2 58 64
M  V30 64 1 58 65
M  V30 65 2 61 66
M  V30 66 1 61 67
M  V30 67 2 62 68
M  V30 68 1 62 69
M  V30 69 1 65 70
M  V30 70 1 67 71 CFG=3
M  V30 71 1 67 72
M  V30 72 1 68 73
M  V30 73 2 69 74
M  V30 74 1 70 75
M  V30 75 1 71 76
M  V30 76 1 72 77
M  V30 77 1 72 78
M  V30 78 2 73 79
M  V30 79 2 75 80
M  V30 80 1 75 81
M  V30 81 2 76 82
M  V30 82 1 76 83
M  V30 83 1 84 81 CFG=1
M  V30 84 1 83 85 CFG=3
M  V30 85 1 83 86
M  V30 86 1 84 87
M  V30 87 1 84 88
M  V30 88 1 85 89
M  V30 89 1 86 90
M  V30 90 2 87 91
M  V30 91 1 87 92
M  V30 92 1 88 93
M  V30 93 2 89 94
M  V30 94 1 89 95
M  V30 95 1 90 96
M  V30 96 1 97 92 CFG=1
M  V30 97 1 95 98 CFG=3
M  V30 98 1 95 99
M  V30 99 2 96 100
M  V30 100 1 96 101
M  V30 101 1 97 102
M  V30 102 1 97 103
M  V30 103 1 98 104
M  V30 104 1 99 105
M  V30 105 2 102 106
M  V30 106 1 102 107
M  V30 107 1 103 108
M  V30 108 2 104 109
M  V30 109 1 104 110
M  V30 110 2 105 111
M  V30 111 1 105 112
M  V30 112 1 107 113
M  V30 113 1 107 114
M  V30 114 1 110 115 CFG=3
M  V30 115 1 110 116
M  V30 116 1 113 117 CFG=3
M  V30 117 1 113 118
M  V30 118 1 114 119
M  V30 119 1 115 120
M  V30 120 2 117 121
M  V30 121 1 117 122
M  V30 122 2 120 123
M  V30 123 1 120 124
M  V30 124 1 122 125
M  V30 125 1 122 126
M  V30 126 1 124 127 CFG=3
M  V30 127 1 124 128
M  V30 128 1 125 129 CFG=3
M  V30 129 1 125 130
M  V30 130 1 126 131
M  V30 131 1 127 132
M  V30 132 2 129 133
M  V30 133 1 129 134
M  V30 134 2 132 135
M  V30 135 1 132 136
M  V30 136 1 136 137 CFG=3
M  V30 137 1 136 138
M  V30 138 1 137 139
M  V30 139 1 138 140
M  V30 140 2 139 141
M  V30 141 1 139 142
M  V30 142 1 140 143
M  V30 143 1 142 144 CFG=1
M  V30 144 1 142 145
M  V30 145 2 143 146
M  V30 146 1 143 147
M  V30 147 1 144 148
M  V30 148 1 145 149
M  V30 149 2 148 150
M  V30 150 1 148 151
M  V30 151 1 149 152
M  V30 152 1 151 153 CFG=1
M  V30 153 1 151 154
M  V30 154 2 152 155
M  V30 155 1 152 156
M  V30 156 1 153 157
M  V30 157 1 154 158
M  V30 158 2 157 159
M  V30 159 1 157 160
M  V30 160 2 158 161
M  V30 161 1 158 162
M  V30 162 1 160 163 CFG=1
M  V30 163 1 160 164
M  V30 164 1 164 165
M  V30 165 1 165 166
M  V30 166 1 166 167
M  V30 167 1 167 168
M  V30 168 1 59 60
M  V30 169 1 74 79
M  V30 170 1 118 119
M  V30 171 1 130 131
M  V30 END BOND
M  V30 BEGIN COLLECTION
M  V30 MDLV30/STEABS ATOMS=(22 5 12 13 15 27 39 40 51 53 67 83 84 95 97 110 113 124 125 136 142 151 160)
M  V30 END COLLECTION
M  V30 END CTAB
M  END
>  <PASS_MNA_COUNT>
871

>  <PASS_MNA_NEW_COUNT>
9

>  <PEPTIDE>
KNEEAADEVFKGIMESSPGSSPP

>  <AA_MUTATION>
p.D800G

>  <PASS_ACTIVITY_SPECTRUM>


$$$$
Compound 40
Actelion Java MolfileCreator 2.0

  0  0  0  0  0  0              0 V3000
M  V30 BEGIN CTAB
M  V30 COUNTS 168 168 0 0 0
M  V30 BEGIN ATOM
M  V30 1 S 0.0 0.0 0.0 0
M  V30 2 C 1.4953 0.0118 0.0 0
M  V30 3 C -0.7595 1.3173 0.0 0
M  V30 4 C 2.2311 -1.2817 0.0 0
M  V30 5 C 3.7265 -1.2698 0.0 0 CFG=2
M  V30 6 N 4.4623 0.0474 0.0 0
M  V30 7 C 4.4623 -2.5634 0.0 0
M  V30 8 C 3.7027 1.3648 0.0 0
M  V30 9 O 3.7027 -3.857 0.0 0
M  V30 10 N 5.9576 -2.5515 0.0 0
M  V30 11 O 2.1836 1.3766 0.0 0
M  V30 12 C 4.4385 2.6821 0.0 0 CFG=1
M  V30 13 C 6.6934 -3.8451 0.0 0 CFG=2
M  V30 14 N 5.9339 2.694 0.0 0
M  V30 15 C 3.679 3.9994 0.0 0
M  V30 16 C 8.1888 -3.8333 0.0 0
M  V30 17 C 5.9339 -5.1387 0.0 0
M  V30 18 C 6.6697 4.0113 0.0 0
M  V30 19 C 4.4148 5.3167 0.0 0
M  V30 20 O 8.9246 -5.1269 0.0 0
M  V30 21 N 8.9246 -2.5159 0.0 0
M  V30 22 O 6.0644 5.4117 0.0 0
M  V30 23 C 8.165 4.0232 0.0 0 CFG=1
M  V30 24 C 3.6552 6.6341 0.0 0
M  V30 25 C 10.4199 -2.5041 0.0 0 CFG=2
M  V30 26 N 8.9008 2.7296 0.0 0
M  V30 27 C 8.9008 5.3405 0.0 0
M  V30 28 O 2.1362 6.6459 0.0 0
M  V30 29 N 4.3911 7.9514 0.0 0
M  V30 30 C 11.1557 -1.1867 0.0 0
M  V30 31 C 11.1557 -3.7977 0.0 0
M  V30 32 C 8.1413 1.436 0.0 0
M  V30 33 C 10.3962 5.3523 0.0 0
M  V30 34 O 12.6036 -0.807 0.0 0
M  V30 35 N 10.3962 0.1305 0.0 0
M  V30 36 O 10.3962 -5.0913 0.0 0
M  V30 37 O 6.6697 1.0799 0.0 0
M  V30 38 C 8.8771 0.1424 0.0 0 CFG=1
M  V30 39 C 11.132 6.6697 0.0 0
M  V30 40 C 11.132 1.4478 0.0 0 CFG=2
M  V30 41 N 10.3724 0.1542 0.0 0
M  V30 42 C 8.1176 -1.1511 0.0 0
M  V30 43 O 10.2182 7.8802 0.0 0
M  V30 44 N 12.5799 6.3136 0.0 0
M  V30 45 C 12.6273 1.4597 0.0 0
M  V30 46 C 10.3724 2.7652 0.0 0
M  V30 47 C 11.1083 -1.1393 0.0 0
M  V30 48 O 9.1501 -2.2192 0.0 0
M  V30 49 O 13.3631 2.777 0.0 0
M  V30 50 N 13.3631 0.1661 0.0 0
M  V30 51 C 8.8534 2.777 0.0 0
M  V30 52 O 10.681 -2.5753 0.0 0
M  V30 53 C 12.6036 -1.1274 0.0 0 CFG=1
M  V30 54 C 14.8585 0.178 0.0 0 CFG=2
M  V30 55 N 7.9514 4.0113 0.0 0
M  V30 56 C 7.9514 1.5665 0.0 0
M  V30 57 N 13.3394 0.1898 0.0 0
M  V30 58 C 13.3394 -2.421 0.0 0
M  V30 59 C 15.5943 1.4953 0.0 0
M  V30 60 C 15.5943 -1.1155 0.0 0
M  V30 61 C 6.5035 3.5603 0.0 0
M  V30 62 N 6.5035 2.0412 0.0 0
M  V30 63 C 14.8348 0.2017 0.0 0
M  V30 64 C 14.8348 -2.4091 0.0 0
M  V30 65 O 15.3451 2.9906 0.0 0
M  V30 66 N 17.0897 1.5072 0.0 0
M  V30 67 O 17.0422 -0.7358 0.0 0
M  V30 68 O 15.0602 -1.2698 0.0 0
M  V30 69 C 15.5706 1.519 0.0 0 CFG=1
M  V30 70 O 16.1877 -1.7564 0.0 0
M  V30 71 N 15.4163 -3.7858 0.0 0
M  V30 72 C 17.8255 2.8245 0.0 0 CFG=2
M  V30 73 N 14.811 2.8364 0.0 0
M  V30 74 C 17.0659 1.5309 0.0 0
M  V30 75 C 17.0659 4.1418 0.0 0
M  V30 76 C 19.3208 2.8364 0.0 0
M  V30 77 C 13.2919 2.8482 0.0 0
M  V30 78 C 17.8017 0.2373 0.0 0
M  V30 79 O 15.5468 4.1537 0.0 0
M  V30 80 N 17.8017 5.4592 0.0 0
M  V30 81 O 12.8647 4.308 0.0 0
M  V30 82 C 12.5324 1.5546 0.0 0 CFG=1
M  V30 83 C 19.2971 0.2492 0.0 0
M  V30 84 C 17.0422 6.7765 0.0 0 CFG=2
M  V30 85 N 13.2682 0.261 0.0 0
M  V30 86 C 11.0133 1.5665 0.0 0
M  V30 87 N 20.0329 -1.0443 0.0 0
M  V30 88 C 15.5231 6.7884 0.0 0
M  V30 89 C 17.778 8.0938 0.0 0
M  V30 90 C 14.7636 0.2729 0.0 0
M  V30 91 O 9.7197 0.7832 0.0 0
M  V30 92 C 21.5282 -1.0325 0.0 0
M  V30 93 O 14.7636 5.4948 0.0 0
M  V30 94 N 14.7636 8.1057 0.0 0
M  V30 95 C 17.0184 9.4112 0.0 0
M  V30 96 C 19.2733 8.1057 0.0 0
M  V30 97 O 15.5112 0.7595 0.0 0
M  V30 98 C 15.4994 -1.0206 0.0 0 CFG=1
M  V30 99 N 21.9317 0.4272 0.0 0
M  V30 100 N 22.1097 -2.4091 0.0 0
M  V30 101 C 13.2445 8.1176 0.0 0 CFG=2
M  V30 102 N 16.9947 -1.0087 0.0 0
M  V30 103 C 14.7398 -2.3142 0.0 0 CFG=2
M  V30 104 C 12.4849 6.824 0.0 0
M  V30 105 C 12.4849 9.4349 0.0 0
M  V30 106 C 17.7305 -2.3023 0.0 0
M  V30 107 C 13.2207 -2.3023 0.0 0
M  V30 108 C 15.6299 -3.501 0.0 0
M  V30 109 O 13.2207 5.5304 0.0 0
M  V30 110 N 10.9658 6.8358 0.0 0
M  V30 111 C 10.9658 9.4468 0.0 0
M  V30 112 O 16.971 -3.5959 0.0 0
M  V30 113 C 19.2259 -2.2904 0.0 0 CFG=1
M  V30 114 C 12.4612 -3.5959 0.0 0
M  V30 115 C 10.2063 5.5422 0.0 0 CFG=2
M  V30 116 C 10.2063 10.7641 0.0 0
M  V30 117 C 10.052 8.26 0.0 0
M  V30 118 N 19.9617 -0.9731 0.0 0
M  V30 119 C 19.9617 -3.584 0.0 0
M  V30 120 C 10.9421 4.2486 0.0 0
M  V30 121 C 8.6872 5.5541 0.0 0
M  V30 122 C 21.457 -0.9612 0.0 0
M  V30 123 O 9.8859 3.1805 0.0 0
M  V30 124 N 12.4375 4.2605 0.0 0
M  V30 125 C 7.9277 4.2605 0.0 0
M  V30 126 O 22.3471 -2.148 0.0 0
M  V30 127 C 22.1928 0.356 0.0 0 CFG=1
M  V30 128 C 13.1733 2.9669 0.0 0 CFG=2
M  V30 129 C 6.4086 4.2724 0.0 0
M  V30 130 N 21.4333 1.6733 0.0 0
M  V30 131 C 23.6882 0.3679 0.0 0
M  V30 132 C 12.4137 1.6733 0.0 0
M  V30 133 C 14.5737 3.5247 0.0 0
M  V30 134 O 5.4948 5.4829 0.0 0
[truncated: 2,084,765 more chars]
