# Supplementary material for: Prediction of Amino Acid Substitutions in ABL1 Protein Leading to Tumor Drug Resistance Based on “Structure-Property” Relationship Classification Models
Source: Life (Basel). 2023 Aug 24;13(9):1807. doi: 10.3390/life13091807 (PMC10532460; doi:10.3390/life13091807)
Supplement: Supplementary file 1 [file life-13-01807-s001.zip › S4b.xlsx]

## Sheet: Лист1
	PASS_MNA_COUNT	PASS_MNA_NEW_COUNT	PEPTIDE	AAS	Position	PASS_ACTIVITY_SPECTRUM (Pa Pi drug resistance)
	791	12	FREMDGQPERRRAGEEEGRDISN	p.G632R	632	0.147 0.137 Dasatinib
	858	46	FCVSYVDSIQQTRNKFAFREAIN	p.M1077T	1077	0.150 0.128 Dasatinib
	780	9	YGNLLDYLRECIRQEVNAVVLLY	p.N331I	331	0.272 0.196 Imatinib
	895	13	SDRPSFAEIHQTFETMFQESSIS	p.A492T	492	0.345 0.141 Imatinib
	853	8	GGGQYGEVYEGMWKKYSLTVAVK	p.V260M	260	0.345 0.141 Imatinib
	972	3	YDKWEMERTDISMKHKLGGGQYG	p.T243S	243	0.346 0.141 Imatinib
	809	3	GVWKKYSLTVALKTLKEDTMEVE	p.V270L	270	0.365 0.132 Imatinib
	810	4	RDLAARNCLVGDNHLVKVADFGL	p.E373D	373	0.412 0.114 Imatinib
	937	9	TQISSAMEYLEEKNFIHRDLAAR	p.K356E	356	0.413 0.113 Imatinib
	797	24	YELLEKDYRMECPEGCPEKVYEL	p.R460C	460	0.423 0.110 Imatinib
	987	7	QWNPSDRPSFADIHQAFETMFQE	p.E488D	488	0.455 0.097 Imatinib
	896	1	FYIITEFMTYGKLLDYLRECNRQ	p.N322K	322	0.462 0.094 Imatinib<NL>0.301 0.019 Dasatinib
	947	14	YMATQISSAMESLEKKNFIHRDL	p.Y353S	353	0.498 0.083 Imatinib<NL>0.147 0.138 Dasatinib
	1046		YGVSPNYDKWEVERTDITMKHKL	p.M237V	237
	1042	10	HHSTVADGLITMLHYPAPKRNKP	p.T212M	212
	1035	34	EGCPEKVYELMGACWQWNPSDRP	p.R473G	473
	1024	12	RNKPTVYGVSPDYDKWEMERTDI	p.N231D	231
	1000	16	TVADGLITTLHFPAPKRNKPTVY	p.Y215F	215
	998	22	HNGEWCEAQTKSGQGWVPSNYIT	p.N106S	106
	994	22	SITKGEKLRVLDYNHNGEWCEAQ	p.G92D	92
	992	26	SSPPNLTPKPLWRQVTVAPASGL	p.R819W	819
	987	18	DEVFKDIMESSQGSSPPNLTPKP	p.P806Q	806
	984	28	GQGWVPSNYITQVNSLEKHSWYH	p.P118Q	118
	982	4	SPNYDKWEMERMDITMKHKLGGG	p.T240M	240
	982	18	DEVFKDIMESSTGSSPPNLTPKP	p.P806T	806
	970	24	LEAGKNLYTFCASYVDSIQQMRN	p.V1068A	1068
	965	21	LEAGKNLYTFCMSYVDSIQQMRN	p.V1068M	1068
	962	39	KNGQGWVPSNYVTPVNSLEKHSW	p.I116V	116
	961	38	NYITPVNSLEKRSWYHGPVSRNA	p.H125R	125
	959	23	GEKLRVLGYNHSGEWCEAQTKNG	p.N96S	96
	953	25	VPNGALRESGGTGFRSPHLWKKS	p.S679T	679
	952	8	APTPPKRSSSFWEMDGQPERRGA	p.R622W	622
	951	55	EVFKDIMESSPRSSPPNLTPKPL	p.G807R	807
	950	38	KNGQGWVPSNYLTPVNSLEKHSW	p.I116L	116
	950	3	PNGALRESGGSSFRSPHLWKKSS	p.G680S	680
	947	24	PVASDFEPQGLNEAARWNSKENL	p.S43N	43
	945	22	PVASDFEPQGLAEAARWNSKENL	p.V43A	43
	944	19	FRSPHLWKKSSMLTSSRLATGEE	p.T692M	692
	942	9	SLRYEGRVYHYMINTASDGKLYV	p.R175M	175
	938	34	EEGRDISNGALVFTPLDTADPAK	p.A647V	647
	937	27	RELQICPATAGNGPAATQDFSKL	p.S1106N	1106
	936	10	FIPLISTRVSLQKTRQPPERIAS	p.R1013Q	1013
	934	32	RDTTDVPEMPHFKGQGESDPLDH	p.S553F	553
	933	7	KDIMESSPGSSQPNLTPKPLRRQ	p.P810Q	810
	933	44	FLRSCSASCVPPGAKDTEWRSVT	p.H724P	724
	932	34	SCSASCVPHGAEDTEWRSVTLPR	p.K727E	727
	932	28	LITTLHYPAPKSNKPTVYGVSPN	p.R220S	220
	931	1	NTLSITKGEKLQVLGYNHNGEWC	p.R89Q	89
	930	41	ADEVFKDIMESNPGSSPPNLTPK	p.S805N	805
	930	35	WAFGVLLWEIANYGMSPYPGIDL	p.T434N	434
	926	21	IMESSPGSSPPKLTPKPLRRQVT	p.N812K	812
	925	16	RFLRSCSASCVSHGAKDTEWRSV	p.P723S	723
	925	15	SRNSEQMASHSTVLEAGKNLYTF	p.A1055T	1055
	924	28	LTPKPLRRQVTLAPASGLPHKEE	p.V824L	824
	924	26	SEQMASHSAVLDAGKNLYTFCVS	p.E1058D	1058
	924	32	CVSYVDSIQQMWNKFAFREAINK	p.R1078W	1078
	923	2	IKWTAPESLAYIKFSIKSDVWAF	p.N414I	414
	923	37	GVPNGALRESGDSGFRSPHLWKK	p.G678D	678
	919	26	GGHKSEKPALPWKRAGENRSDQV	p.R764W	764
	917	20	LAGDQPSSTAFMPLISTRVSLRK	p.I1003M	1003
	916	25	RKRAGENRSDQLTRGTVTPPPRL	p.V775L	775
	915	24	LITTLHYPAPKLNKPTVYGVSPN	p.R220L	220
	913	47	RELQICPATAGCGPAATQDFSKL	p.S1106C	1106
	912	25	TLLQAPELPTKMRTSRRAAEHRD	p.T532M	532
	910	10	LDHEPAVSPLLLRKERGPPEGGL	p.P573L	573
	909	20	RAGENRSDQVTQGTVTPPPRLVK	p.R777Q	777
	909	33	NRSDQVTRGTVMPPPRLVKKNEE	p.T781M	781
	908	21	EWRSVTLPRDLESTGRQFDSSTF	p.Q741E	741
	908	19	PLDHEPAVSPLPPRKERGPPEGG	p.L572P	572
	908	42	QRPVASDFEPQALSEAARWNSKE	p.G41A	41
	908	43	EAARWNSKENLIAGPSENDPNLF	p.L55I	55
	906	31	GALRESGGSGFWSPHLWKKSSTL	p.R682W	682
	905	9	VYHYRINTASDSKLYVSSESRFN	p.G182S	182
	904	23	TRQPPERIASGTITKGVVLDSTE	p.A1026T	1026
	901	4	GEEEGRDISNGSLAFTPLDTADP	p.A645S	645
	899	23	LRELQICPATASSGPAATQDFSK	p.G1105S	1105
	898	10	GEEEGRDISNGTLAFTPLDTADP	p.A645T	645
	897	26	SSSCYLEEALQWPVASDFEPQGL	p.R31W	31
	893	22	SSPPNLTPKPLQRQVTVAPASGL	p.R819Q	819
	893	13	RDISNGALAFTLLDTADPAKSPK	p.P650L	650
	893	6	SPHLWKKSSTLNSSRLATGEEEG	p.T694N	694
	892	7	PTPPKRSSSFRDMDGQPERRGAG	p.E623D	623
	888	16	LPRKRAGENRSEQVTRGTVTPPP	p.D773E	773
	887	40	ALPRKRAGENRCDQVTRGTVTPP	p.S772C	772
	886	22	SSALAGDQPSSIAFIPLISTRVS	p.T1000I	1000
	885	2	PKPLRRQVTVASASGLPHKEEAG	p.P826S	826
	884	10	PKPSNGAGVPNVALRESGGSGFR	p.G671V	671
	884	17	SALAGDQPSSTVFIPLISTRVSL	p.A1001V	1001
	882	32	ARWNSKENLLARPSENDPNLFVA	p.G57R	57
	881	42	SSTFGGHKSEKLALPRKRAGENR	p.P760L	760
	880	19	AGENRSDQVTRSTVTPPPRLVKK	p.G778S	778
	879	22	SALAGDQPSSTTFIPLISTRVSL	p.A1001T	1001
	878	30	RAAEHRDTTDVTEMPHSKGQGES	p.P548T	548
	878	17	TSKGPAEESRVWRHKHSSESPGR	p.R876W	876
	878	19	QGESDPLDHEPVVSPLLPRKERG	p.A567V	567
	877	7	NEDERLLPKDKETNLFSALIKKK	p.K596E	596
	877	3	LNEDERLLPKDRKTNLFSALIKK	p.K595R	595
	876	12	PLISTRVSLRKARQPPERIASGA	p.T1015A	1015
	875	16	TASDGKLYVSSKSRFNTLAELVH	p.E189K	189
	873	3	PAEESRVRRHKYSSESPGRDKGK	p.H880Y	880
	872	1	LNEDERLLPKDEKTNLFSALIKK	p.K595E	595
	872	23	RKTRQPPERIAIGAITKGVVLDS	p.S1024I	1024
	871	22	EGRVYHYRINTVSDGKLYVSSES	p.A179V	179
	871	9	KNEEAADEVFKGIMESSPGSSPP	p.D800G	800
	869	11	QPERRGAGEEECRDISNGALAFT	p.G638C	638
	869	27	SNGALAFTPLDIADPAKSPKPSN	p.T653I	653
	866	23	RRAAEHRDTTDMPEMPHSKGQGE	p.V547M	547
	866	31	SAVLEAGKNLYMFCVSYVDSIQQ	p.T1065M	1065
	865	47	SPPNLTPKPLRQQVTVAPASGLP	p.R820Q	820
	864	11	NLFSALIKKKKTTAPTPPKRSSS	p.K609T	609
	858	21	VPEMPHSKGQGDSDPLDHEPAVS	p.E558D	558
	854	21	EEALQRPVASDVEPQGLSEAARW	p.F37V	37
	854	12	VSYVDSIQQMRKKFAFREAINKL	p.N1079K	1079
	854	26	RSDQVTRGTVTLPPRLVKKNEEA	p.P782L	782
	853	15	SSFREMDGQPEHRGAGEEEGRDI	p.R630H	630
	853	31	LISTRVSLRKTLQPPERIASGAI	p.R1016L	1016
	852	21	KSEKPALPRKREGENRSDQVTRG	p.A767E	767
	852	1	VLDSTEALCLAVSRNSEQMASHS	p.I1043V	1043
	851	24	KSEKPALPRKRVGENRSDQVTRG	p.A767V	767
	851	67	TLPRDLQSTGRRFDSSTFGGHKS	p.Q746R	746
	850	23	GGHKSEKPALPQKRAGENRSDQV	p.R764Q	764
	849	18	SPGRDKGKLSRFKPAPPPPPAAS	p.L895F	895
	848	14	SGLPHKEEAGKRSALGTPAAAEP	p.G839R	839
	847	6	STRVSLRKTRQLPERIASGAITK	p.P1018L	1018
	846	42	RDLQSTGRQFDLSTFGGHKSEKP	p.S749L	749
	844	16	AGSGPAATQDFTKLLSSVKEISD	p.S1115T	1115
	844	16	EEALQRPVASDLEPQGLSEAARW	p.F37L	37
	844	15	TADPAKSPKPSSGAGVPNGALRE	p.N664S	664
	844	24	LGKQGVRGAVSPLLQAPELPTKT	p.T521P	521
	844	11	ALIKKKKKTAPAPPKRSSSFREM	p.T613A	613
	843	23	PKRSSSFREMDCQPERRGAGEEE	p.G626C	626
	843	8	KGLSSSSSCYLSEALQRPVASDF	p.A26S	26
	842	6	AGSGAPGGTSKSPAEESRVRRHK	p.G868S	868
	842	23	SDQVTRGTVTPTPRLVKKNEEAA	p.P783T	783
	842	22	TKTRTSRRAAEQRDTTDVPEMPH	p.H541Q	541
	839	25	PKPQSAKPSGTLISPAPVPSTLP	p.P975L	975
	838	13	AISRNSEQMASYSAVLEAGKNLY	p.H1053Y	1053
	837	10	STEALCLAISRSSEQMASHSAVL	p.N1046S	1046
	837	44	LPRDLQSTGRQLDSSTFGGHKSE	p.F747L	747
	837	38	DQPSSTAFIPLTSTRVSLRKTRQ	p.I1006T	1006
	833	17	EKELGKQGVRGSVSTLLQAPELP	p.A518S	518
	831	43	PTKTRTSRRAADHRDTTDVPEMP	p.E540D	540
	829	33	KTRTSRRAAEHSDTTDVPEMPHS	p.R542S	542
	828	20	LAISRNSEQMAGHSAVLEAGKNL	p.S1052G	1052
	827	11	EDERLLPKDKKANLFSALIKKKK	p.T597A	597
	827	17	SSSCYLEEALQQPVASDFEPQGL	p.R31Q	31
	826	34	FAFREAINKLEYNLRELQICPAT	p.N1092Y	1092
	825	26	SNGALAFTPLDAADPAKSPKPSN	p.T653A	653
	824	15	HKEEAGKGSALRTPAAAEPVTPT	p.G843R	843
	823	83	EMPHSKGQGESNPLDHEPAVSPL	p.D560N	560
	823	16	TVAPASGLPHKAEAGKGSALGTP	p.E834A	834
	821	22	RRGAGEEEGRDTSNGALAFTPLD	p.I641T	641
	821		GSGAPGGTSKGSAEESRVRRHKH	p.P869S	869
	820	23	APGGTSKGPAEDSRVRRHKHSSE	p.E872D	872
	820	22	RRGAGEEEGRDVSNGALAFTPLD	p.I641V	641
	820	16	QVTVAPASGLPRKEEAGKGSALG	p.H832R	832
	819	23	SSFREMDGQPECRGAGEEEGRDI	p.R630C	630
	819	14	LCLAISRNSEQLASHSAVLEAGK	p.M1050L	1050
	819	10	NEEAADEVFKDVMESSPGSSPPN	p.I801V	801
	819	14	ICPATAGSGPATTQDFSKLLSSV	p.A1110T	1110
	818	15	VSSESRFNTLAKLVHHHSTVADG	p.E197K	197
	817	37	EGLKKPVLPATRKPQSAKPSGTP	p.P964R	964
	816	11	EALCLAISRNSQQMASHSAVLEA	p.E1048Q	1048
	816	20	EGGGSSSKRFLCSCSASCVPHGA	p.R715C	715
	814	1	PAEESRVRRHKDSSESPGRDKGK	p.H880D	880
	814	17	AAEPVTPTSKARSGAPGGTSKGP	p.G858R	858
	814		GAITKGVVLDSSEALCLAISRNS	p.T1036S	1036
	812	5	SSESRFNTLAEVVHHHSTVADGL	p.L198V	198
	812	15	PSASSALAGDQTSSTAFIPLIST	p.P997T	997
	808	17	TSKGPAEESRVGRHKHSSESPGR	p.R876G	876
	808	11	SGAITKGVVLDGTEALCLAISRN	p.S1035G	1035
	808	7	VLDSTEALCLALSRNSEQMASHS	p.I1043L	1043
	807	22	KAGSGAPGGTSRGPAEESRVRRH	p.K867R	867
	807	45	CPATAGSGPAAPQDFSKLLSSVK	p.T1111P	1111
	807	5	SSFREMDGQPESRGAGEEEGRDI	p.R630S	630
	806	24	ESPGRDKGKLSKLKPAPPPPPAA	p.R894K	894
	805	7	GKLYVSSESRFSTLAELVHHHST	p.N193S	193
	805	70	MPHSKGQGESDHLDHEPAVSPLL	p.P561H	561
	804	11	LFSALIKKKKKIAPTPPKRSSSF	p.T610I	610
	804	22	RLKPAPPPPPATSAGKAGGKPSQ	p.A905T	905
	803	59	PVLPATPKPQSDKPSGTPISPAP	p.A969D	969
	801	16	VSSESRFNTLAGLVHHHSTVADG	p.E197G	197
	801	42	SSSSSCYLEEAQQRPVASDFEPQ	p.K29Q	29
	797	61	PATPKPQSAKPPGTPISPAPVPS	p.S972P	972
	795	31	KPSQPGEGLKKSVLPATPKPQSA	p.P958S	958
	793	24	LFSALIKKKKKAAPTPPKRSSSF	p.T610A	610
	792	28	PAKSPKPSNGAEVPNGALRESGG	p.G667E	667
	791	34	PLLPRKERGPPGGGLNEDERLLP	p.E581G	581
	790	20	VAPASGLPHKEAAGKGSALGTPA	p.E835A	835
	790		YGNLLDYLRECTRQEVNAVVLLY	p.N331T	331
	790	23	ATSLVDAVNSDSAKPSQPGEGLK	p.A945S	945
	789	32	GAPGGTSKGPAKESRVRRHKHSS	p.E871K	871
	789	58	AAKPSQPGEGLRKPVLPATPKPQ	p.K956R	956
	788	15	ISPAPVPSTLPLASSALAGDQPS	p.S987L	987
	786	30	TPLDTADPAKSLKPSNGAGVPNG	p.P660L	660
	784	5	SRNAAEYLLSSRINGSFLVRESE	p.G144R	144
	783	48	ERRGAGEEEGRNISNGALAFTPL	p.D640N	640
	782	27	TPAAAEPVTPTCKAGSGAPGGTS	p.S855C	855
	781	32	LKKPVLPATPKLQSAKPSGTPIS	p.P966L	966
	781	18	QVTVAPASGLPNKEEAGKGSALG	p.H832N	832
	777	4	YGNLLDYLRECSRQEVNAVVLLY	p.N331S	331
	773	20	PSQEAAGEAVLRAKTKATSLVDA	p.G929R	929
	773	16	GLPHKEEAGKGCALGTPAAAEPV	p.S840C	840
	772	48	TKATSLVDAVNGDAAKPSQPGEG	p.S943G	943
	771	5	VSPLLPRKERGLPEGGLNEDERL	p.P579L	579
	770	6	GPPEGGLNEDELLLPKDKKTNLF	p.R589L	589
	763	19	KGKLSRLKPAPLPPPAASAGKAG	p.P900L	900
	763	27	VGCKSKKGLSSFSSCYLEEALQR	p.S20F	20
	761	32	AVNSDAAKPSQLGEGLKKPVLPA	p.P951L	951
	760	35	GAKTKATSLVDGVNSDAAKPSQP	p.A940G	940
	756	7	ISDEVEKELGKRGVRGAVSTLLQ	p.Q513R	513
	755	17	AAEPVTPTSKASSGAPGGTSKGP	p.G858S	858
	755	44	KEEAGKGSALGNPAAAEPVTPTS	p.T844N	844
	753	22	APASGLPHKEEGGKGSALGTPAA	p.A836G	836
	751	46	SALGTPAAAEPMTPTSKAGSGAP	p.V851M	851
	750	33	KGKLSRLKPAPSPPPAASAGKAG	p.P900S	900
	750	19	GEEEGGGSSSKCFLRSCSASCVP	p.R712C	712
	745	45	GTPAAAEPVTPPSKAGSGAPGGT	p.T854P	854
	744	69	ALGTPAAAEPVIPTSKAGSGAPG	p.T852I	852
	743	4	YGNLLDYLRECDRQEVNAVVLLY	p.N331D	331
	743	47	EPVTPTSKAGSVAPGGTSKGPAE	p.G860V	860
	742	20	LWKKSSTLTSSCLATGEEEGGGS	p.R697C	697
	741	5	MRNKFAFREAIDKLENNLRELQI	p.N1088D	1088
	741	20	SRLATGEEEGGSSSSKRFLRSCS	p.G707S	707
	738	58	AEPVTPTSKAGLGAPGGTSKGPA	p.S859L	859
	737	47	DKGKLSRLKPASPPPPAASAGKA	p.P899S	899
	736	56	GEGLKKPVLPAAPKPQSAKPSGT	p.T963A	963
	731	26	NAAEYLLSSGISGSFLVRESESS	p.N146S	146
	731	28	LTSSRLATGEEVGGGSSSKRFLR	p.E704V	704
	728	67	AKTKATSLVDAMNSDAAKPSQPG	p.V941M	941
	725	38	LKPAPPPPPAACAGKAGGKPSQS	p.S906C	906
	715	17	PPPAASAGKAGEKPSQSPSQEAA	p.G912E	912
	710	27	GSALGTPAAAELVTPTSKAGSGA	p.P850L	850
	710	30	AVLGAKTKATSQVDAVNSDAAKP	p.L937Q	937
	708	17	ASAGKAGGKPSRSPSQEAAGEAV	p.Q916R	916
	708	8	SAGKAGGKPSQRPSQEAAGEAVL	p.S917R	917
	704	10	PAASAGKAGGKLSQSPSQEAAGE	p.P914L	914
	700	34	GRDKGKLSRLKSAPPPPPAASAG	p.P897S	897
	695	17	SQEAAGEAVLGVKTKATSLVDAV	p.A930V	930
	693	8	QMRNKFAFREAVNKLENNLRELQ	p.I1087V	1087
	693	48	VTPTSKAGSGASGGTSKGPAEES	p.P862S	862
	691	18	SQEAAGEAVLGTKTKATSLVDAV	p.A930T	930
	677	38	PPAASAGKAGGEPSQSPSQEAAG	p.K913E	913
	674	10	PAASAGKAGGKSSQSPSQEAAGE	p.P914S	914
	672	33	LVGCKSKKGLSSSSSCYLEEALQ	p.A19S	19
	659	31	GEAVLGAKTKAMSLVDAVNSDAA	p.T935M	935
	656	16	KSSTLTSSRLAAGEEEGGGSSSK	p.T700A	700
	648	27	EAVLGAKTKATNLVDAVNSDAAK	p.S936N	936
	630	22	SSTLTSSRLATSEEEGGGSSSKR	p.G701S	701
