# Supplementary material for: Prediction of Amino Acid Substitutions in ABL1 Protein Leading to Tumor Drug Resistance Based on “Structure-Property” Relationship Classification Models
Source: Life (Basel). 2023 Aug 24;13(9):1807. doi: 10.3390/life13091807 (PMC10532460; doi:10.3390/life13091807)
Supplement: Supplementary file 1 [file life-13-01807-s001.zip › S1a.sdf]

Compound 547
Actelion Java MolfileCreator 2.0

  0  0  0  0  0  0              0 V3000
M  V30 BEGIN CTAB
M  V30 COUNTS 165 167 0 0 0
M  V30 BEGIN ATOM
M  V30 1 O 0.0 0.0 0.0 0
M  V30 2 C 1.4831 0.0239 0.0 0
M  V30 3 N 2.2247 -1.2558 0.0 0
M  V30 4 C 2.2247 1.3515 0.0 0 CFG=1
M  V30 5 C 1.4592 -2.5356 0.0 0 CFG=2
M  V30 6 N 1.5788 2.7509 0.0 0
M  V30 7 C 3.6958 1.5309 0.0 0
M  V30 8 C 2.1888 -3.8154 0.0 0
M  V30 9 C -0.0717 -2.5117 0.0 0
M  V30 10 C 0.0837 3.0858 0.0 0
M  V30 11 C 2.6672 3.7796 0.0 0
M  V30 12 C 3.9829 3.026 0.0 0
M  V30 13 O 1.4233 -5.0953 0.0 0
M  V30 14 N 3.6719 -3.7915 0.0 0
M  V30 15 O -0.8492 -1.1841 0.0 0
M  V30 16 O -0.9449 1.9974 0.0 0
M  V30 17 C -0.4066 4.5451 0.0 0 CFG=1
M  V30 18 C 4.4135 -5.0713 0.0 0 CFG=2
M  V30 19 N 0.5741 5.6813 0.0 0
M  V30 20 C -1.9017 4.88 0.0 0
M  V30 21 C 5.8966 -5.0474 0.0 0
M  V30 22 C 3.648 -6.3511 0.0 0
M  V30 23 C 0.0837 7.1405 0.0 0
M  V30 24 C -2.3921 6.3392 0.0 0
M  V30 25 O 6.6262 -6.3272 0.0 0
M  V30 26 N 6.6262 -3.7198 0.0 0
M  V30 27 O 2.117 -6.3272 0.0 0
M  V30 28 O -1.4113 7.4755 0.0 0
M  V30 29 C 1.0645 8.2768 0.0 0 CFG=1
M  V30 30 C -3.8872 6.6741 0.0 0
M  V30 31 C 8.1094 -3.6958 0.0 0 CFG=2
M  V30 32 N 2.5117 7.9898 0.0 0
M  V30 33 C 0.5741 9.736 0.0 0
M  V30 34 O -4.9158 5.5856 0.0 0
M  V30 35 N -4.3776 8.1333 0.0 0
M  V30 36 C 8.8509 -2.3682 0.0 0
M  V30 37 C 8.8509 -4.9756 0.0 0 CFG=2
M  V30 38 C 3.4925 9.126 0.0 0
M  V30 39 C -0.9209 10.0709 0.0 0
M  V30 40 O 10.3341 -2.3443 0.0 0
M  V30 41 N 8.0855 -1.0405 0.0 0
M  V30 42 O 10.3341 -4.9517 0.0 0
M  V30 43 C 8.0855 -6.2554 0.0 0
M  V30 44 O 3.0021 10.5853 0.0 0
M  V30 45 C 4.9398 8.839 0.0 0
M  V30 46 O -1.9496 8.9825 0.0 0
M  V30 47 O -1.4113 11.5302 0.0 0
M  V30 48 C 8.8151 0.287 0.0 0 CFG=2
M  V30 49 N 5.9205 9.9753 0.0 0
M  V30 50 C 10.2982 0.3109 0.0 0
M  V30 51 C 8.0496 1.6147 0.0 0
M  V30 52 C 7.3678 9.6882 0.0 0
M  V30 53 O 10.4058 1.1243 0.0 0
M  V30 54 N 11.0398 -0.9688 0.0 0
M  V30 55 O 6.5186 1.6386 0.0 0
M  V30 56 O 7.8104 8.2768 0.0 0
M  V30 57 C 8.3486 10.8245 0.0 0 CFG=1
M  V30 58 C 12.5229 -0.9449 0.0 0 CFG=2
M  V30 59 N 7.8582 12.2837 0.0 0
M  V30 60 C 9.7958 10.5374 0.0 0
M  V30 61 C 13.2645 -2.2247 0.0 0
M  V30 62 C 13.2645 0.3827 0.0 0
M  V30 63 C 8.839 13.42 0.0 0
M  V30 64 O 14.6998 -2.5715 0.0 0
M  V30 65 N 12.499 -3.5045 0.0 0
M  V30 66 C 12.499 1.7103 0.0 0
M  V30 67 O 10.2862 13.1329 0.0 0
M  V30 68 C 8.3486 14.8792 0.0 0 CFG=1
M  V30 69 C 13.2406 -4.7843 0.0 0 CFG=2
M  V30 70 C 13.2406 3.038 0.0 0
M  V30 71 C 10.968 1.7343 0.0 0
M  V30 72 N 6.8535 15.2141 0.0 0
M  V30 73 C 9.3294 16.0155 0.0 0
M  V30 74 C 14.7237 -4.7603 0.0 0
M  V30 75 C 12.4631 -6.0641 0.0 0 CFG=2
M  V30 76 C 12.4631 4.3656 0.0 0
M  V30 77 C 10.2025 3.0619 0.0 0
M  V30 78 C 6.3631 16.6733 0.0 0
M  V30 79 C 10.7766 15.7284 0.0 0
M  V30 80 O 15.7404 -3.66 0.0 0
M  V30 81 N 15.4653 -6.0402 0.0 0
M  V30 82 C 10.9321 -6.0402 0.0 0
M  V30 83 C 12.8578 -7.4874 0.0 0
M  V30 84 C 10.9321 4.3896 0.0 0
M  V30 85 O 7.3439 17.8096 0.0 0
M  V30 86 C 4.868 17.0082 0.0 0 CFG=1
M  V30 87 C 11.7574 16.8647 0.0 0
M  V30 88 C 11.2192 14.317 0.0 0
M  V30 89 C 16.9364 -6.1717 0.0 0 CFG=2
M  V30 90 C 14.8194 -7.3917 0.0 0
M  V30 91 C 10.1547 -7.32 0.0 0
M  V30 92 N 3.8394 15.9198 0.0 0
M  V30 93 C 4.3776 18.4674 0.0 0
M  V30 94 C 17.9172 -5.0354 0.0 0
M  V30 95 C 17.2235 -7.619 0.0 0
M  V30 96 C 15.9078 -8.3725 0.0 0
M  V30 97 C 2.3443 16.2547 0.0 0
M  V30 98 O 17.7857 -3.5045 0.0 0
M  V30 99 N 19.3645 -5.3225 0.0 0
M  V30 100 O 1.8539 17.7139 0.0 0
M  V30 101 C 1.3156 15.1662 0.0 0 CFG=1
M  V30 102 C 20.3453 -4.1862 0.0 0 CFG=2
M  V30 103 N 1.7582 13.7549 0.0 0
M  V30 104 C -0.1794 15.5011 0.0 0
M  V30 105 C 19.8549 -2.727 0.0 0
M  V30 106 C 21.7925 -4.4733 0.0 0
M  V30 107 O -1.208 14.4127 0.0 0
M  V30 108 O 18.3598 -2.3921 0.0 0
M  V30 109 N 20.8357 -1.5907 0.0 0
M  V30 110 C 22.7733 -3.337 0.0 0
M  V30 111 C 20.3453 -0.1315 0.0 0 CFG=2
M  V30 112 C 24.2206 -3.6241 0.0 0
M  V30 113 C 22.2829 -1.8778 0.0 0
M  V30 114 C 18.8502 0.2033 0.0 0
M  V30 115 C 21.3261 1.0047 0.0 0 CFG=2
M  V30 116 O 17.8215 -0.885 0.0 0
M  V30 117 N 18.3598 1.6625 0.0 0
M  V30 118 C 22.7733 0.7176 0.0 0
M  V30 119 C 20.8357 2.4639 0.0 0
M  V30 120 C 16.8647 1.9974 0.0 0 CFG=2
M  V30 121 C 23.7541 1.8539 0.0 0
M  V30 122 C 15.8361 0.909 0.0 0
M  V30 123 C 16.3743 3.4566 0.0 0
M  V30 124 O 16.2786 -0.5023 0.0 0
M  V30 125 N 14.341 1.2439 0.0 0
M  V30 126 O 14.8792 3.7915 0.0 0
M  V30 127 C 13.3123 0.1554 0.0 0 CFG=2
M  V30 128 C 13.7549 -1.2558 0.0 0
M  V30 129 C 11.8172 0.4903 0.0 0 CFG=2
M  V30 130 O 12.487 -2.0692 0.0 0
M  V30 131 N 15.2021 -1.5429 0.0 0
M  V30 132 O 10.8484 1.6864 0.0 0
M  V30 133 C 10.5494 -0.3229 0.0 0
M  V30 134 C 15.6447 -2.9543 0.0 0 CFG=2
M  V30 135 C 14.616 -4.0427 0.0 0
M  V30 136 C 17.0919 -3.2413 0.0 0
M  V30 137 O 14.6998 -5.5258 0.0 0
M  V30 138 N 13.1209 -3.7078 0.0 0
M  V30 139 C 17.5345 -4.6527 0.0 0
M  V30 140 C 12.0923 -4.7962 0.0 0 CFG=2
M  V30 141 C 18.9817 -4.9398 0.0 0
M  V30 142 C 12.5349 -6.2076 0.0 0
M  V30 143 C 10.5972 -4.4613 0.0 0
M  V30 144 N 19.4243 -6.3511 0.0 0
M  V30 145 O 13.8625 -6.8535 0.0 0
M  V30 146 N 11.5062 -7.296 0.0 0
M  V30 147 C 9.5686 -5.5498 0.0 0
M  V30 148 C 10.1068 -3.0021 0.0 0
M  V30 149 C 20.8715 -6.6382 0.0 0
M  V30 150 C 11.9488 -8.7074 0.0 0 CFG=2
M  V30 151 N 21.8523 -5.5019 0.0 0
M  V30 152 N 21.3141 -8.0496 0.0 0
M  V30 153 C 13.396 -8.9945 0.0 0
M  V30 154 C 10.9202 -9.7958 0.0 0
M  V30 155 O 14.3768 -7.8582 0.0 0
M  V30 156 N 13.8386 -10.4058 0.0 0
M  V30 157 O 11.3627 -11.2072 0.0 0
M  V30 158 C 15.2859 -10.6929 0.0 0 CFG=2
M  V30 159 C 16.2666 -9.5566 0.0 0
M  V30 160 C 15.7284 -12.1043 0.0 0
M  V30 161 O 15.4533 -8.2529 0.0 0
M  V30 162 O 17.7139 -9.8437 0.0 0
M  V30 163 C 17.1757 -12.3913 0.0 0
M  V30 164 C 17.6182 -13.8027 0.0 0
M  V30 165 C 18.1564 -11.2551 0.0 0
M  V30 END ATOM
M  V30 BEGIN BOND
M  V30 1 2 1 2
M  V30 2 1 2 3
M  V30 3 1 4 2 CFG=1
M  V30 4 1 5 3 CFG=3
M  V30 5 1 4 6
M  V30 6 1 4 7
M  V30 7 1 5 8
M  V30 8 1 5 9
M  V30 9 1 6 10
M  V30 10 1 6 11
M  V30 11 1 7 12
M  V30 12 2 8 13
M  V30 13 1 8 14
M  V30 14 1 9 15
M  V30 15 2 10 16
M  V30 16 1 10 17
M  V30 17 1 18 14 CFG=3
M  V30 18 1 17 19 CFG=3
M  V30 19 1 17 20
M  V30 20 1 18 21
M  V30 21 1 18 22
M  V30 22 1 19 23
M  V30 23 1 20 24
M  V30 24 2 21 25
M  V30 25 1 21 26
M  V30 26 1 22 27
M  V30 27 2 23 28
M  V30 28 1 23 29
M  V30 29 1 24 30
M  V30 30 1 31 26 CFG=3
M  V30 31 1 29 32 CFG=3
M  V30 32 1 29 33
M  V30 33 2 30 34
M  V30 34 1 30 35
M  V30 35 1 31 36
M  V30 36 1 31 37
M  V30 37 1 32 38
M  V30 38 1 33 39
M  V30 39 2 36 40
M  V30 40 1 36 41
M  V30 41 1 37 42 CFG=3
M  V30 42 1 37 43
M  V30 43 2 38 44
M  V30 44 1 38 45
M  V30 45 2 39 46
M  V30 46 1 39 47
M  V30 47 1 48 41 CFG=1
M  V30 48 1 45 49
M  V30 49 1 48 50
M  V30 50 1 48 51
M  V30 51 1 49 52
M  V30 52 2 50 53
M  V30 53 1 50 54
M  V30 54 1 51 55
M  V30 55 2 52 56
M  V30 56 1 52 57
M  V30 57 1 58 54 CFG=1
M  V30 58 1 57 59 CFG=1
M  V30 59 1 57 60
M  V30 60 1 58 61
M  V30 61 1 58 62
M  V30 62 1 59 63
M  V30 63 2 61 64
M  V30 64 1 61 65
M  V30 65 1 62 66
M  V30 66 2 63 67
M  V30 67 1 63 68
M  V30 68 1 69 65 CFG=3
M  V30 69 2 66 70
M  V30 70 1 66 71
M  V30 71 1 68 72 CFG=1
M  V30 72 1 68 73
M  V30 73 1 69 74
M  V30 74 1 69 75
M  V30 75 1 70 76
M  V30 76 2 71 77
M  V30 77 1 72 78
M  V30 78 1 73 79
M  V30 79 2 74 80
M  V30 80 1 74 81
M  V30 81 1 75 82
M  V30 82 1 75 83 CFG=1
M  V30 83 2 76 84
M  V30 84 2 78 85
M  V30 85 1 78 86
M  V30 86 1 79 87
M  V30 87 1 79 88
M  V30 88 1 81 89
M  V30 89 1 81 90
M  V30 90 1 82 91
M  V30 91 1 86 92 CFG=1
M  V30 92 1 86 93
M  V30 93 1 89 94 CFG=3
M  V30 94 1 89 95
M  V30 95 1 90 96
M  V30 96 1 92 97
M  V30 97 2 94 98
M  V30 98 1 94 99
M  V30 99 2 97 100
M  V30 100 1 97 101
M  V30 101 1 102 99 CFG=3
M  V30 102 1 101 103 CFG=1
M  V30 103 1 101 104
M  V30 104 1 102 105
M  V30 105 1 102 106
M  V30 106 1 104 107
M  V30 107 2 105 108
M  V30 108 1 105 109
M  V30 109 1 106 110
M  V30 110 1 111 109 CFG=3
M  V30 111 1 110 112
M  V30 112 1 110 113
M  V30 113 1 111 114
M  V30 114 1 111 115
M  V30 115 2 114 116
M  V30 116 1 114 117
M  V30 117 1 115 118
M  V30 118 1 115 119 CFG=1
M  V30 119 1 120 117 CFG=3
M  V30 120 1 118 121
M  V30 121 1 120 122
M  V30 122 1 120 123
M  V30 123 2 122 124
M  V30 124 1 122 125
M  V30 125 1 123 126
M  V30 126 1 127 125 CFG=3
M  V30 127 1 127 128
M  V30 128 1 127 129
M  V30 129 2 128 130
M  V30 130 1 128 131
M  V30 131 1 129 132 CFG=1
M  V30 132 1 129 133
M  V30 133 1 134 131 CFG=1
M  V30 134 1 134 135
M  V30 135 1 134 136
M  V30 136 2 135 137
M  V30 137 1 135 138
M  V30 138 1 136 139
M  V30 139 1 140 138 CFG=3
M  V30 140 1 139 141
M  V30 141 1 140 142
M  V30 142 1 140 143
M  V30 143 1 141 144
M  V30 144 2 142 145
M  V30 145 1 142 146
M  V30 146 1 143 147
M  V30 147 1 143 148
M  V30 148 1 144 149
M  V30 149 1 150 146 CFG=3
M  V30 150 2 149 151
M  V30 151 1 149 152
M  V30 152 1 150 153
M  V30 153 1 150 154
M  V30 154 2 153 155
M  V30 155 1 153 156
M  V30 156 1 154 157
M  V30 157 1 158 156 CFG=3
M  V30 158 1 158 159
M  V30 159 1 158 160
M  V30 160 2 159 161
M  V30 161 1 159 162
M  V30 162 1 160 163
M  V30 163 1 163 164
M  V30 164 1 163 165
M  V30 165 1 11 12
M  V30 166 1 77 84
M  V30 167 1 95 96
M  V30 END BOND
M  V30 BEGIN COLLECTION
M  V30 MDLV30/STEABS ATOMS=(26 4 5 17 18 29 31 37 48 57 58 68 69 75 86 89 101 102 111 115 120 127 129 134 140 150 158)
M  V30 END COLLECTION
M  V30 END CTAB
M  END
> <SEQUENCE>
SALAGDQPSSTSFIPLISTRVSL

> <DRUG_NAME>
No drug

> <AA_MUTATION>
p.A1001S

> <POSITION>
1001

> <TRANSCRYPT>
P00519-1

$$$$
Compound 546
Actelion Java MolfileCreator 2.0

  0  0  0  0  0  0              0 V3000
M  V30 BEGIN CTAB
M  V30 COUNTS 172 171 0 0 0
M  V30 BEGIN ATOM
M  V30 1 S 0.0 0.0 0.0 0
M  V30 2 C -0.3956 1.4865 0.0 0
M  V30 3 C 0.8871 2.2537 0.0 0 CFG=2
M  V30 4 N 0.8631 3.7882 0.0 0
M  V30 5 C 2.1698 1.5105 0.0 0
M  V30 6 C -0.4675 4.5554 0.0 0
M  V30 7 O 3.5964 1.954 0.0 0
M  V30 8 N 2.1458 0.0239 0.0 0
M  V30 9 O -0.995 3.956 0.0 0
M  V30 10 C -0.4915 6.0899 0.0 0 CFG=1
M  V30 11 C 3.4286 -0.7192 0.0 0 CFG=2
M  V30 12 N -1.8221 6.8572 0.0 0
M  V30 13 C 0.7912 6.8572 0.0 0
M  V30 14 C 4.7113 0.0479 0.0 0
M  V30 15 C 3.4046 -2.2058 0.0 0
M  V30 16 C -3.1528 6.1259 0.0 0
M  V30 17 C 2.0739 6.1259 0.0 0
M  V30 18 O 4.6873 1.5824 0.0 0
M  V30 19 N 5.994 -0.6833 0.0 0
M  V30 20 C 4.6873 -2.949 0.0 0
M  V30 21 O -4.6274 6.5695 0.0 0
M  V30 22 C -3.1768 4.6394 0.0 0 CFG=1
M  V30 23 C 3.2487 7.049 0.0 0
M  V30 24 C 1.6783 4.6873 0.0 0
M  V30 25 C 7.2768 0.0839 0.0 0 CFG=2
M  V30 26 C 4.6633 -4.4356 0.0 0
M  V30 27 C 5.9701 -2.1818 0.0 0
M  V30 28 N -4.5075 3.8961 0.0 0
M  V30 29 C -1.8941 3.8961 0.0 0
M  V30 30 C 7.2528 1.6184 0.0 0
M  V30 31 C 8.5595 -0.6473 0.0 0
M  V30 32 C -5.8382 4.6633 0.0 0
M  V30 33 C -1.1268 4.0519 0.0 0
M  V30 34 C -1.7382 2.4216 0.0 0
M  V30 35 O 5.9221 2.3856 0.0 0
M  V30 36 N 8.5355 2.3856 0.0 0
M  V30 37 O -6.042 6.1858 0.0 0
M  V30 38 C -7.1689 3.9201 0.0 0 CFG=1
M  V30 39 C 8.5115 3.9201 0.0 0 CFG=2
M  V30 40 N -8.4996 4.6873 0.0 0
M  V30 41 C -7.1928 2.4335 0.0 0
M  V30 42 C 7.1809 4.6873 0.0 0
M  V30 43 C 9.7943 4.6873 0.0 0 CFG=2
M  V30 44 C -8.5235 6.2218 0.0 0
M  V30 45 C -5.9101 1.6903 0.0 0
M  V30 46 O 5.8502 3.956 0.0 0
M  V30 47 N 7.1569 6.2218 0.0 0
M  V30 48 C 11.077 3.956 0.0 0
M  V30 49 C 9.7703 6.2218 0.0 0
M  V30 50 O -7.2408 6.989 0.0 0
M  V30 51 C -9.8542 6.989 0.0 0 CFG=1
M  V30 52 C -5.9341 0.2037 0.0 0
M  V30 53 C 5.8262 6.989 0.0 0 CFG=2
M  V30 54 C 12.3597 4.7233 0.0 0
M  V30 55 N -9.8782 8.5235 0.0 0
M  V30 56 C -11.1849 6.2578 0.0 0 CFG=2
M  V30 57 O -7.037 -0.8151 0.0 0
M  V30 58 O -4.6514 -0.5274 0.0 0
M  V30 59 C 4.4955 6.2578 0.0 0
M  V30 60 C 5.8022 8.5235 0.0 0
M  V30 61 C -8.5955 9.2908 0.0 0
M  V30 62 O -12.5156 7.025 0.0 0
M  V30 63 C -11.2089 4.7712 0.0 0
M  V30 64 O 3.2727 7.1809 0.0 0
M  V30 65 N 4.4715 4.7712 0.0 0
M  V30 66 O 4.4715 9.2908 0.0 0
M  V30 67 O -7.3127 8.5595 0.0 0
M  V30 68 C -8.6194 10.8253 0.0 0 CFG=1
M  V30 69 C 3.1408 4.028 0.0 0 CFG=2
M  V30 70 N -7.3367 11.5925 0.0 0
M  V30 71 C -9.9501 11.5925 0.0 0
M  V30 72 C 1.8102 4.7952 0.0 0
M  V30 73 C 3.1169 2.5414 0.0 0
M  V30 74 C -6.054 10.8612 0.0 0
M  V30 75 O -11.2808 10.8612 0.0 0
M  V30 76 O 0.3356 4.3996 0.0 0
M  V30 77 N 1.7862 6.3297 0.0 0
M  V30 78 C 1.7862 1.7982 0.0 0
M  V30 79 O -6.0779 9.3747 0.0 0
M  V30 80 C -4.7712 11.6285 0.0 0 CFG=1
M  V30 81 C 0.4555 7.0969 0.0 0 CFG=2
M  V30 82 C 1.7622 0.3116 0.0 0
M  V30 83 N -4.7952 13.1629 0.0 0
M  V30 84 C -3.4885 10.8852 0.0 0
M  V30 85 C -0.8751 6.3537 0.0 0
M  V30 86 C 0.4315 8.6314 0.0 0
M  V30 87 N 0.4315 -0.4195 0.0 0
M  V30 88 C -3.5125 13.9302 0.0 0
M  V30 89 C -3.5125 9.3987 0.0 0
M  V30 90 O -1.0789 4.8791 0.0 0
M  V30 91 N -2.2058 7.1209 0.0 0
M  V30 92 C -0.8991 9.3987 0.0 0
M  V30 93 C 0.4075 -1.9061 0.0 0
M  V30 94 O -3.5365 15.4647 0.0 0
M  V30 95 C -2.2297 13.1869 0.0 0 CFG=1
M  V30 96 O -4.8432 8.6554 0.0 0
M  V30 97 O -2.3376 8.5235 0.0 0
M  V30 98 C -3.5365 6.3896 0.0 0 CFG=2
M  V30 99 O -2.1219 8.5235 0.0 0
M  V30 100 N -0.5514 10.8852 0.0 0
M  V30 101 N 1.6903 -2.6493 0.0 0
M  V30 102 N -0.6953 -2.9251 0.0 0
M  V30 103 N -0.947 13.9662 0.0 0
M  V30 104 C -2.2537 11.7004 0.0 0
M  V30 105 C -3.5604 4.9031 0.0 0
M  V30 106 C -4.8671 7.1569 0.0 0
M  V30 107 C -0.971 15.5006 0.0 0
M  V30 108 C -0.971 10.9571 0.0 0
M  V30 109 O -2.6373 3.7522 0.0 0
M  V30 110 N -4.8911 4.1598 0.0 0
M  V30 111 O -6.2817 6.5814 0.0 0
M  V30 112 O -2.3017 16.2679 0.0 0
M  V30 113 C 0.3116 16.2679 0.0 0 CFG=1
M  V30 114 C -1.3666 9.5185 0.0 0
M  V30 115 C 0.3116 11.7244 0.0 0
M  V30 116 C -4.9151 2.6733 0.0 0 CFG=2
M  V30 117 N 0.2877 17.8024 0.0 0
M  V30 118 C 1.5944 15.5246 0.0 0
M  V30 119 C -3.6324 1.93 0.0 0
M  V30 120 C -6.2458 1.93 0.0 0
M  V30 121 C -1.0429 18.5696 0.0 0
M  V30 122 C 1.5704 14.0381 0.0 0
M  V30 123 C 2.8771 16.2919 0.0 0
M  V30 124 O -2.2657 2.5534 0.0 0
M  V30 125 N -3.6563 0.4435 0.0 0
M  V30 126 C -6.2698 0.4435 0.0 0
M  V30 127 O -2.3736 17.8263 0.0 0
M  V30 128 C -1.0669 20.1041 0.0 0 CFG=1
M  V30 129 C -2.3736 -0.2877 0.0 0 CFG=2
M  V30 130 C -7.6004 -0.2877 0.0 0
M  V30 131 N -2.3976 20.8713 0.0 0
M  V30 132 C 0.2157 20.8713 0.0 0
M  V30 133 C -1.0909 0.4795 0.0 0
M  V30 134 C -2.3976 -1.7742 0.0 0
M  V30 135 O -8.9311 0.4795 0.0 0
M  V30 136 O -7.6244 -1.7742 0.0 0
M  V30 137 C -3.7283 20.1281 0.0 0
M  V30 138 C 1.4985 20.1281 0.0 0
M  V30 139 C 0.1918 22.4058 0.0 0
M  V30 140 O -1.4865 1.966 0.0 0
M  V30 141 O -0.0359 -0.5394 0.0 0
M  V30 142 C -1.1148 -2.5175 0.0 0
M  V30 143 O -3.7522 18.6415 0.0 0
M  V30 144 C -5.059 20.9073 0.0 0
M  V30 145 C -1.1388 -4.004 0.0 0
M  V30 146 N -6.3896 20.164 0.0 0
M  V30 147 O -2.4695 -4.7353 0.0 0
M  V30 148 N 0.1438 -4.7353 0.0 0
M  V30 149 C -7.7203 20.9433 0.0 0
M  V30 150 O -7.7443 22.4777 0.0 0
M  V30 151 C -9.051 20.2 0.0 0 CFG=1
M  V30 152 N -10.3817 20.9792 0.0 0
M  V30 153 C -9.075 18.7135 0.0 0
M  V30 154 C -10.4057 22.5137 0.0 0
M  V30 155 C -7.7923 17.9702 0.0 0
M  V30 156 O -9.1229 23.2809 0.0 0
M  V30 157 C -11.7364 23.2809 0.0 0 CFG=1
M  V30 158 C -7.8162 16.4837 0.0 0
M  V30 159 N -11.7603 24.8154 0.0 0
M  V30 160 C -13.067 22.5377 0.0 0 CFG=2
M  V30 161 C -6.5335 15.7404 0.0 0
M  V30 162 C -10.4776 25.5947 0.0 0
M  V30 163 O -14.3977 23.3049 0.0 0
M  V30 164 C -13.091 21.0512 0.0 0
M  V30 165 N -6.5575 14.2539 0.0 0
M  V30 166 O -9.1949 24.8514 0.0 0
M  V30 167 C -10.5016 27.1291 0.0 0 CFG=1
M  V30 168 N -11.8323 27.9084 0.0 0
M  V30 169 C -9.2188 27.9084 0.0 0 CFG=2
M  V30 170 C -7.9361 27.1651 0.0 0
M  V30 171 C -9.2428 29.4429 0.0 0
M  V30 172 C -7.9601 25.6786 0.0 0
M  V30 END ATOM
M  V30 BEGIN BOND
M  V30 1 1 1 2
M  V30 2 1 2 3
M  V30 3 1 3 4 CFG=3
M  V30 4 1 3 5
M  V30 5 1 4 6
M  V30 6 2 5 7
M  V30 7 1 5 8
M  V30 8 2 6 9
M  V30 9 1 6 10
M  V30 10 1 11 8 CFG=3
M  V30 11 1 10 12 CFG=1
M  V30 12 1 10 13
M  V30 13 1 11 14
M  V30 14 1 11 15
M  V30 15 1 12 16
M  V30 16 1 13 17
M  V30 17 2 14 18
M  V30 18 1 14 19
M  V30 19 1 15 20
M  V30 20 2 16 21
M  V30 21 1 16 22
M  V30 22 1 17 23
M  V30 23 1 17 24
M  V30 24 1 25 19 CFG=3
M  V30 25 1 20 26
M  V30 26 1 20 27
M  V30 27 1 22 28 CFG=3
M  V30 28 1 22 29
M  V30 29 1 25 30
M  V30 30 1 25 31
M  V30 31 1 28 32
M  V30 32 1 29 33
M  V30 33 1 29 34
M  V30 34 2 30 35
M  V30 35 1 30 36
M  V30 36 2 32 37
M  V30 37 1 32 38
M  V30 38 1 39 36 CFG=3
M  V30 39 1 38 40 CFG=3
M  V30 40 1 38 41
M  V30 41 1 39 42
M  V30 42 1 39 43
M  V30 43 1 40 44
M  V30 44 1 41 45
M  V30 45 2 42 46
M  V30 46 1 42 47
M  V30 47 1 43 48
M  V30 48 1 43 49 CFG=1
M  V30 49 2 44 50
M  V30 50 1 44 51
M  V30 51 1 45 52
M  V30 52 1 53 47 CFG=3
M  V30 53 1 48 54
M  V30 54 1 51 55 CFG=3
M  V30 55 1 51 56
M  V30 56 2 52 57
M  V30 57 1 52 58
M  V30 58 1 53 59
M  V30 59 1 53 60
M  V30 60 1 55 61
M  V30 61 1 56 62 CFG=1
M  V30 62 1 56 63
M  V30 63 2 59 64
M  V30 64 1 59 65
M  V30 65 1 60 66
M  V30 66 2 61 67
M  V30 67 1 61 68
M  V30 68 1 69 65 CFG=1
M  V30 69 1 68 70 CFG=3
M  V30 70 1 68 71
M  V30 71 1 69 72
M  V30 72 1 69 73
M  V30 73 1 70 74
M  V30 74 1 71 75
M  V30 75 2 72 76
M  V30 76 1 72 77
M  V30 77 1 73 78
M  V30 78 2 74 79
M  V30 79 1 74 80
M  V30 80 1 81 77 CFG=3
M  V30 81 1 78 82
M  V30 82 1 80 83 CFG=1
M  V30 83 1 80 84
M  V30 84 1 81 85
M  V30 85 1 81 86
M  V30 86 1 82 87
M  V30 87 1 83 88
M  V30 88 1 84 89
M  V30 89 2 85 90
M  V30 90 1 85 91
M  V30 91 1 86 92
M  V30 92 1 87 93
M  V30 93 2 88 94
M  V30 94 1 88 95
M  V30 95 2 89 96
M  V30 96 1 89 97
M  V30 97 1 98 91 CFG=3
M  V30 98 2 92 99
M  V30 99 1 92 100
M  V30 100 2 93 101
M  V30 101 1 93 102
M  V30 102 1 95 103 CFG=1
M  V30 103 1 95 104
M  V30 104 1 98 105
M  V30 105 1 98 106
M  V30 106 1 103 107
M  V30 107 1 104 108
M  V30 108 2 105 109
M  V30 109 1 105 110
M  V30 110 1 106 111
M  V30 111 2 107 112
M  V30 112 1 107 113
M  V30 113 1 108 114
M  V30 114 1 108 115
M  V30 115 1 116 110 CFG=3
M  V30 116 1 113 117 CFG=1
M  V30 117 1 113 118
M  V30 118 1 116 119
M  V30 119 1 116 120
M  V30 120 1 117 121
M  V30 121 1 118 122
M  V30 122 1 118 123
M  V30 123 2 119 124
M  V30 124 1 119 125
M  V30 125 1 120 126
M  V30 126 2 121 127
M  V30 127 1 121 128
M  V30 128 1 129 125 CFG=3
M  V30 129 1 126 130
M  V30 130 1 128 131 CFG=1
M  V30 131 1 128 132
M  V30 132 1 129 133
M  V30 133 1 129 134
M  V30 134 2 130 135
M  V30 135 1 130 136
M  V30 136 1 131 137
M  V30 137 1 132 138
M  V30 138 1 132 139
M  V30 139 2 133 140
M  V30 140 1 133 141
M  V30 141 1 134 142
M  V30 142 2 137 143
M  V30 143 1 137 144
M  V30 144 1 142 145
M  V30 145 1 144 146
M  V30 146 2 145 147
M  V30 147 1 145 148
M  V30 148 1 146 149
M  V30 149 2 149 150
M  V30 150 1 149 151
M  V30 151 1 151 152 CFG=3
M  V30 152 1 151 153
M  V30 153 1 152 154
M  V30 154 1 153 155
M  V30 155 2 154 156
M  V30 156 1 154 157
M  V30 157 1 155 158
M  V30 158 1 157 159 CFG=3
M  V30 159 1 157 160
M  V30 160 1 158 161
M  V30 161 1 159 162
M  V30 162 1 160 163 CFG=1
M  V30 163 1 160 164
M  V30 164 1 161 165
M  V30 165 2 162 166
M  V30 166 1 162 167
M  V30 167 1 167 168 CFG=1
M  V30 168 1 167 169
M  V30 169 1 169 170
M  V30 170 1 169 171 CFG=1
M  V30 171 1 170 172
M  V30 END BOND
M  V30 BEGIN COLLECTION
M  V30 MDLV30/STEABS ATOMS=(26 3 10 11 22 25 38 39 43 51 53 56 68 69 80 81 95 98 113 116 128 129 151 157 160 167 169)
M  V30 END COLLECTION
M  V30 END CTAB
M  END
> <SEQUENCE>
ITKGVVLDSTEVLCLAISRNSEQ

> <DRUG_NAME>
No drug

> <AA_MUTATION>
p.A1038V

> <POSITION>
1038

> <TRANSCRYPT>
P00519-1

$$$$
Compound 123
Actelion Java MolfileCreator 2.0

  0  0  0  0  0  0              0 V3000
M  V30 BEGIN CTAB
M  V30 COUNTS 173 173 0 0 0
M  V30 BEGIN ATOM
M  V30 1 S 0.0 0.0 0.0 0
M  V30 2 C 1.4864 0.0239 0.0 0
M  V30 3 C -0.7671 1.3305 0.0 0
M  V30 4 C 2.2176 -1.2586 0.0 0
M  V30 5 C 3.704 -1.2346 0.0 0 CFG=2
M  V30 6 N 4.4352 0.0958 0.0 0
M  V30 7 C 4.4352 -2.5173 0.0 0
M  V30 8 C 3.668 1.4264 0.0 0
M  V30 9 O 3.668 -3.7999 0.0 0
M  V30 10 N 5.9216 -2.4933 0.0 0
M  V30 11 O 2.1337 1.4504 0.0 0
M  V30 12 C 4.3992 2.757 0.0 0 CFG=1
M  V30 13 C 6.6528 -3.7759 0.0 0 CFG=2
M  V30 14 N 5.8856 2.781 0.0 0
M  V30 15 C 3.6321 4.0876 0.0 0
M  V30 16 C 8.1392 -3.7519 0.0 0
M  V30 17 C 5.8856 -5.0585 0.0 0
M  V30 18 C 6.6169 4.1115 0.0 0
M  V30 19 C 4.3633 5.4181 0.0 0
M  V30 20 O 9.1581 -4.8068 0.0 0
M  V30 21 N 8.8704 -2.4214 0.0 0
M  V30 22 O 5.8497 5.4421 0.0 0
M  V30 23 C 8.1033 4.1355 0.0 0 CFG=1
M  V30 24 C 3.5841 6.7487 0.0 0
M  V30 25 C 10.3569 -2.3974 0.0 0 CFG=2
M  V30 26 N 8.8345 2.8529 0.0 0
M  V30 27 C 8.8345 5.4661 0.0 0
M  V30 28 O 2.0498 6.7727 0.0 0
M  V30 29 N 4.3153 8.0793 0.0 0
M  V30 30 C 11.0881 -1.0668 0.0 0
M  V30 31 C 11.0881 -3.68 0.0 0
M  V30 32 C 10.3209 2.8769 0.0 0
M  V30 33 C 10.3209 5.4901 0.0 0
M  V30 34 O 12.5265 -1.4144 0.0 0
M  V30 35 N 10.3209 0.2637 0.0 0
M  V30 36 O 10.8244 -5.1424 0.0 0
M  V30 37 O 11.0521 4.2074 0.0 0
M  V30 38 C 11.0521 1.5942 0.0 0 CFG=1
M  V30 39 C 11.0521 6.8206 0.0 0
M  V30 40 C 11.0521 1.5942 0.0 0 CFG=2
M  V30 41 N 10.2849 0.3116 0.0 0
M  V30 42 C 12.5385 1.6182 0.0 0
M  V30 43 O 10.2849 8.1512 0.0 0
M  V30 44 O 12.5385 6.8446 0.0 0
M  V30 45 C 12.5385 1.6182 0.0 0
M  V30 46 C 10.2849 2.9248 0.0 0
M  V30 47 C 8.7506 0.3356 0.0 0
M  V30 48 O 12.7543 0.1558 0.0 0
M  V30 49 O 13.2697 2.9488 0.0 0
M  V30 50 O 13.1139 0.2517 0.0 0
M  V30 51 C 8.7506 2.9488 0.0 0
M  V30 52 O 7.6837 1.4384 0.0 0
M  V30 53 C 7.9834 -0.9469 0.0 0 CFG=1
M  V30 54 N 7.8396 4.1955 0.0 0
M  V30 55 C 7.8396 1.7501 0.0 0
M  V30 56 N 8.7146 -2.2296 0.0 0
M  V30 57 C 6.449 -0.923 0.0 0
M  V30 58 C 6.3771 3.7519 0.0 0
M  V30 59 N 6.3771 2.2415 0.0 0
M  V30 60 C 7.9355 -3.5122 0.0 0
M  V30 61 C 5.6819 -2.2056 0.0 0
M  V30 62 O 6.497 -4.0396 0.0 0
M  V30 63 C 8.6667 -4.7948 0.0 0 CFG=1
M  V30 64 O 5.8976 -3.668 0.0 0
M  V30 65 N 4.1955 -2.5532 0.0 0
M  V30 66 N 10.1531 -4.7708 0.0 0
M  V30 67 C 7.8995 -6.0774 0.0 0
M  V30 68 C 10.8843 -6.0535 0.0 0
M  V30 69 C 8.6307 -7.3601 0.0 0
M  V30 70 O 10.1171 -7.3361 0.0 0
M  V30 71 C 12.3707 -6.0295 0.0 0 CFG=1
M  V30 72 C 7.8635 -8.6427 0.0 0
M  V30 73 N 13.1019 -4.6989 0.0 0
M  V30 74 C 13.1019 -7.3121 0.0 0
M  V30 75 N 8.5947 -9.9253 0.0 0
M  V30 76 C 14.5883 -4.6749 0.0 0
M  V30 77 O 14.5763 -7.468 0.0 0
M  V30 78 C 7.8276 -11.2079 0.0 0
M  V30 79 O 14.9839 -6.1014 0.0 0
M  V30 80 C 15.3195 -3.3444 0.0 0 CFG=1
M  V30 81 N 6.2932 -11.184 0.0 0
M  V30 82 N 8.5588 -12.4906 0.0 0
M  V30 83 N 14.5524 -2.0138 0.0 0
M  V30 84 C 16.806 -3.3204 0.0 0 CFG=2
M  V30 85 C 15.2836 -0.6832 0.0 0
M  V30 86 C 17.5372 -4.603 0.0 0
M  V30 87 C 17.8249 -2.2176 0.0 0
M  V30 88 O 16.722 -1.0308 0.0 0
M  V30 89 C 14.5164 0.6473 0.0 0 CFG=1
M  V30 90 C 18.9756 -4.9506 0.0 0
M  V30 91 N 12.982 0.6712 0.0 0
M  V30 92 C 15.2476 1.9778 0.0 0 CFG=2
M  V30 93 C 12.2149 -0.6113 0.0 0
M  V30 94 O 16.734 2.0018 0.0 0
M  V30 95 C 14.4804 3.3084 0.0 0
M  V30 96 O 10.7285 -0.2157 0.0 0
M  V30 97 C 12.9461 -1.8939 0.0 0 CFG=1
M  V30 98 N 14.4325 -1.8699 0.0 0
M  V30 99 C 12.1789 -3.1765 0.0 0
M  V30 100 C 15.1637 -0.5394 0.0 0
M  V30 101 C 10.6445 -3.1526 0.0 0
M  V30 102 O 14.912 0.2517 0.0 0
M  V30 103 C 16.6501 -0.5154 0.0 0 CFG=1
M  V30 104 C 9.4458 -4.0756 0.0 0
M  V30 105 C 10.201 -1.6782 0.0 0
M  V30 106 N 17.3813 -1.798 0.0 0
M  V30 107 C 17.3813 0.8151 0.0 0
M  V30 108 C 16.6142 -3.0807 0.0 0
M  V30 109 S 18.8677 0.8391 0.0 0
M  V30 110 O 15.1277 -3.4283 0.0 0
M  V30 111 C 17.3454 -4.3633 0.0 0 CFG=1
M  V30 112 N 18.8318 -4.3393 0.0 0
M  V30 113 C 16.5782 -5.6459 0.0 0
M  V30 114 C 19.563 -5.6219 0.0 0
M  V30 115 C 15.0438 -5.6219 0.0 0
M  V30 116 O 18.7958 -6.9046 0.0 0
M  V30 117 C 21.0494 -5.598 0.0 0 CFG=1
M  V30 118 C 14.4205 -6.9885 0.0 0
M  V30 119 C 13.977 -4.5191 0.0 0
M  V30 120 N 21.7806 -4.2674 0.0 0
M  V30 121 C 21.7806 -6.8806 0.0 0
M  V30 122 C 23.267 -4.2434 0.0 0
M  V30 123 O 23.9982 -5.526 0.0 0
M  V30 124 C 23.9982 -2.9128 0.0 0 CFG=1
M  V30 125 N 25.4847 -2.8889 0.0 0
M  V30 126 C 23.2311 -1.5823 0.0 0
M  V30 127 C 26.2159 -1.5583 0.0 0
M  V30 128 C 23.9623 -0.2517 0.0 0
M  V30 129 O 25.4487 -0.2277 0.0 0
M  V30 130 C 27.7023 -1.5343 0.0 0 CFG=1
M  V30 131 C 23.1951 1.0788 0.0 0
M  V30 132 N 28.4335 -2.8169 0.0 0
M  V30 133 C 28.4335 -0.2037 0.0 0 CFG=2
M  V30 134 O 21.6608 1.1028 0.0 0
M  V30 135 O 23.9263 2.4094 0.0 0
M  V30 136 C 27.6663 -4.0996 0.0 0
M  V30 137 O 27.6663 1.1267 0.0 0
M  V30 138 C 29.9199 -0.1798 0.0 0
M  V30 139 O 26.132 -4.0756 0.0 0
M  V30 140 C 28.3975 -5.3822 0.0 0 CFG=1
M  V30 141 N 29.8839 -5.3582 0.0 0
M  V30 142 C 27.6304 -6.6648 0.0 0
M  V30 143 C 30.6152 -4.0276 0.0 0
M  V30 144 O 28.3616 -7.9474 0.0 0
M  V30 145 O 29.848 -2.6971 0.0 0
M  V30 146 C 32.1016 -4.0037 0.0 0 CFG=1
M  V30 147 N 32.8328 -5.2863 0.0 0
M  V30 148 C 32.8328 -2.6731 0.0 0
M  V30 149 C 34.3192 -5.2623 0.0 0
M  V30 150 C 32.0656 -1.3425 0.0 0
M  V30 151 O 35.0504 -3.9317 0.0 0
M  V30 152 C 35.0504 -6.5449 0.0 0 CFG=1
M  V30 153 O 30.5313 -1.3185 0.0 0
M  V30 154 O 32.7968 -0.0119 0.0 0
M  V30 155 N 34.2832 -7.8276 0.0 0
M  V30 156 C 36.5368 -6.521 0.0 0
M  V30 157 C 35.0144 -9.1102 0.0 0
M  V30 158 C 37.268 -5.1904 0.0 0
M  V30 159 O 36.5009 -9.0862 0.0 0
M  V30 160 C 34.2473 -10.3928 0.0 0 CFG=1
M  V30 161 C 38.7544 -5.1664 0.0 0
M  V30 162 C 36.5009 -3.8598 0.0 0
M  V30 163 N 32.7129 -10.3688 0.0 0
M  V30 164 C 34.9785 -11.6754 0.0 0
M  V30 165 C 31.9457 -11.6515 0.0 0
M  V30 166 C 34.2113 -12.9581 0.0 0
M  V30 167 C 36.4649 -11.6515 0.0 0
M  V30 168 O 32.677 -12.9341 0.0 0
M  V30 169 C 30.4114 -11.6275 0.0 0 CFG=1
M  V30 170 N 29.6442 -10.2969 0.0 0
M  V30 171 C 29.6442 -12.9101 0.0 0
M  V30 172 C 28.1098 -12.8861 0.0 0
M  V30 173 C 30.3754 -14.1927 0.0 0
M  V30 END ATOM
M  V30 BEGIN BOND
M  V30 1 1 1 2
M  V30 2 1 1 3
M  V30 3 1 2 4
M  V30 4 1 4 5
M  V30 5 1 5 6 CFG=3
M  V30 6 1 5 7
M  V30 7 1 6 8
M  V30 8 2 7 9
M  V30 9 1 7 10
M  V30 10 2 8 11
M  V30 11 1 8 12
M  V30 12 1 13 10 CFG=3
M  V30 13 1 12 14 CFG=3
M  V30 14 1 12 15
M  V30 15 1 13 16
M  V30 16 1 13 17
M  V30 17 1 14 18
M  V30 18 1 15 19
M  V30 19 2 16 20
M  V30 20 1 16 21
M  V30 21 2 18 22
M  V30 22 1 18 23
M  V30 23 1 19 24
M  V30 24 1 25 21 CFG=3
M  V30 25 1 23 26 CFG=3
M  V30 26 1 23 27
M  V30 27 2 24 28
M  V30 28 1 24 29
M  V30 29 1 25 30
M  V30 30 1 25 31
M  V30 31 1 26 32
M  V30 32 1 27 33
M  V30 33 2 30 34
M  V30 34 1 30 35
M  V30 35 1 31 36
M  V30 36 2 32 37
M  V30 37 1 32 38
M  V30 38 1 33 39
M  V30 39 1 40 35 CFG=1
M  V30 40 1 38 41 CFG=3
M  V30 41 1 38 42
M  V30 42 2 39 43
M  V30 43 1 39 44
M  V30 44 1 40 45
M  V30 45 1 40 46
M  V30 46 1 41 47
M  V30 47 1 42 48
M  V30 48 2 45 49
M  V30 49 1 45 50
M  V30 50 1 46 51
M  V30 51 2 47 52
M  V30 52 1 47 53
M  V30 53 1 51 54
M  V30 54 2 51 55
M  V30 55 1 53 56 CFG=1
M  V30 56 1 53 57
M  V30 57 2 54 58
M  V30 58 1 55 59
M  V30 59 1 56 60
M  V30 60 1 57 61
M  V30 61 2 60 62
M  V30 62 1 60 63
M  V30 63 2 61 64
M  V30 64 1 61 65
M  V30 65 1 63 66 CFG=1
M  V30 66 1 63 67
M  V30 67 1 66 68
M  V30 68 1 67 69
M  V30 69 2 68 70
M  V30 70 1 68 71
M  V30 71 1 69 72
M  V30 72 1 71 73 CFG=1
M  V30 73 1 71 74
M  V30 74 1 72 75
M  V30 75 1 73 76
M  V30 76 1 74 77
M  V30 77 1 75 78
M  V30 78 2 76 79
M  V30 79 1 76 80
M  V30 80 2 78 81
M  V30 81 1 78 82
M  V30 82 1 80 83 CFG=1
M  V30 83 1 80 84
M  V30 84 1 83 85
M  V30 85 1 84 86
M  V30 86 1 84 87 CFG=1
M  V30 87 2 85 88
M  V30 88 1 85 89
M  V30 89 1 86 90
M  V30 90 1 89 91 CFG=1
M  V30 91 1 89 92
M  V30 92 1 91 93
M  V30 93 1 92 94 CFG=1
M  V30 94 1 92 95
M  V30 95 2 93 96
M  V30 96 1 93 97
M  V30 97 1 97 98 CFG=1
M  V30 98 1 97 99
M  V30 99 1 98 100
M  V30 100 1 99 101
M  V30 101 2 100 102
M  V30 102 1 100 103
M  V30 103 1 101 104
M  V30 104 1 101 105
M  V30 105 1 103 106 CFG=3
M  V30 106 1 103 107
M  V30 107 1 106 108
M  V30 108 1 107 109
M  V30 109 2 108 110
M  V30 110 1 108 111
M  V30 111 1 111 112 CFG=1
M  V30 112 1 111 113
M  V30 113 1 112 114
M  V30 114 1 113 115
M  V30 115 2 114 116
M  V30 116 1 114 117
M  V30 117 1 115 118
M  V30 118 1 115 119
M  V30 119 1 117 120 CFG=1
M  V30 120 1 117 121
M  V30 121 1 120 122
M  V30 122 2 122 123
M  V30 123 1 122 124
M  V30 124 1 124 125 CFG=3
M  V30 125 1 124 126
M  V30 126 1 125 127
M  V30 127 1 126 128
M  V30 128 2 127 129
M  V30 129 1 127 130
M  V30 130 1 128 131
M  V30 131 1 130 132 CFG=3
M  V30 132 1 130 133
M  V30 133 2 131 134
M  V30 134 1 131 135
M  V30 135 1 132 136
M  V30 136 1 133 137 CFG=3
M  V30 137 1 133 138
M  V30 138 2 136 139
M  V30 139 1 136 140
M  V30 140 1 140 141 CFG=1
M  V30 141 1 140 142
M  V30 142 1 141 143
M  V30 143 1 142 144
M  V30 144 2 143 145
M  V30 145 1 143 146
M  V30 146 1 146 147 CFG=3
M  V30 147 1 146 148
M  V30 148 1 147 149
M  V30 149 1 148 150
M  V30 150 2 149 151
M  V30 151 1 149 152
M  V30 152 2 150 153
M  V30 153 1 150 154
M  V30 154 1 152 155 CFG=3
M  V30 155 1 152 156
M  V30 156 1 155 157
M  V30 157 1 156 158
M  V30 158 2 157 159
M  V30 159 1 157 160
M  V30 160 1 158 161
M  V30 161 1 158 162
M  V30 162 1 160 163 CFG=3
M  V30 163 1 160 164
M  V30 164 1 163 165
M  V30 165 1 164 166
M  V30 166 1 164 167
M  V30 167 2 165 168
M  V30 168 1 165 169
M  V30 169 1 169 170 CFG=3
M  V30 170 1 169 171
M  V30 171 1 171 172
M  V30 172 1 171 173
M  V30 173 1 58 59
M  V30 END BOND
M  V30 BEGIN COLLECTION
M  V30 MDLV30/STEABS ATOMS=(26 5 12 13 23 25 38 40 53 63 71 80 84 89 92 97 103 111 117 124 130 133 140 146 152 160 169)
M  V30 END COLLECTION
M  V30 END CTAB
M  END
> <SEQUENCE>
VVLDSTEALCLTISRNSEQMASH

> <DRUG_NAME>
No drug

> <AA_MUTATION>
p.A1042T

> <POSITION>
1042

> <TRANSCRYPT>
P00519-1

$$$$
Compound 232
Actelion Java MolfileCreator 2.0

  0  0  0  0  0  0              0 V3000
M  V30 BEGIN CTAB
M  V30 COUNTS 193 194 0 0 0
M  V30 BEGIN ATOM
M  V30 1 S 0.0 0.0 0.0 0
M  V30 2 C -0.7665 -1.2816 0.0 0
M  V30 3 C 1.4852 0.0239 0.0 0
M  V30 4 C -2.2997 -1.2576 0.0 0
M  V30 5 C -3.0663 -2.5393 0.0 0 CFG=2
M  V30 6 N -2.3237 -3.8209 0.0 0
M  V30 7 C -4.5995 -2.5153 0.0 0
M  V30 8 C -0.8384 -3.797 0.0 0
M  V30 9 O -5.3661 -1.1858 0.0 0
M  V30 10 N -5.3661 -3.797 0.0 0
M  V30 11 O -0.0958 -2.4674 0.0 0
M  V30 12 C -0.0958 -5.0786 0.0 0 CFG=1
M  V30 13 C -6.8993 -3.773 0.0 0 CFG=2
M  V30 14 N -0.8624 -6.3603 0.0 0
M  V30 15 C 1.3894 -5.0547 0.0 0
M  V30 16 C -7.6659 -5.0547 0.0 0
M  V30 17 C -7.6659 -2.4435 0.0 0
M  V30 18 C -0.1197 -7.6419 0.0 0
M  V30 19 C 2.132 -6.3363 0.0 0
M  V30 20 O -9.1871 -4.8511 0.0 0
M  V30 21 N -6.9233 -6.3363 0.0 0
M  V30 22 C -6.9233 -1.1139 0.0 0
M  V30 23 O 1.3654 -7.618 0.0 0
M  V30 24 C -0.8863 -8.9236 0.0 0 CFG=1
M  V30 25 C 3.6173 -6.3124 0.0 0
M  V30 26 C -7.6898 -7.618 0.0 0 CFG=2
M  V30 27 C -7.6898 0.2156 0.0 0
M  V30 28 N -2.4195 -8.8996 0.0 0
M  V30 29 C -0.1437 -10.2052 0.0 0
M  V30 30 O 4.36 -4.9828 0.0 0
M  V30 31 N 4.36 -7.594 0.0 0
M  V30 32 C -6.9472 -8.8996 0.0 0
M  V30 33 C -9.223 -7.594 0.0 0
M  V30 34 N -6.9472 1.5451 0.0 0
M  V30 35 C -3.1861 -7.5701 0.0 0
M  V30 36 C -0.9103 -11.4869 0.0 0
M  V30 37 O -7.7138 -10.1813 0.0 0
M  V30 38 N -5.4619 -8.8757 0.0 0
M  V30 39 C -10.0016 -6.2645 0.0 0
M  V30 40 C -7.7138 2.8747 0.0 0
M  V30 41 O -2.9705 -6.0608 0.0 0
M  V30 42 C -4.7193 -7.5461 0.0 0 CFG=1
M  V30 43 C -0.1676 -12.7685 0.0 0
M  V30 44 C -4.7193 -10.1573 0.0 0 CFG=2
M  V30 45 O -9.4267 -4.8511 0.0 0
M  V30 46 N -11.4869 -5.8692 0.0 0
M  V30 47 N -9.247 2.8986 0.0 0
M  V30 48 N -6.9712 4.2042 0.0 0
M  V30 49 N -5.4859 -8.8278 0.0 0
M  V30 50 C -5.4859 -6.2165 0.0 0 CFG=2
M  V30 51 O 1.3175 -12.7446 0.0 0
M  V30 52 N -1.2337 -13.8226 0.0 0
M  V30 53 C -3.234 -10.1334 0.0 0
M  V30 54 C -5.4859 -11.439 0.0 0
M  V30 55 C -7.0191 -8.8038 0.0 0
M  V30 56 C -4.7433 -4.887 0.0 0
M  V30 57 C -7.0071 -6.3723 0.0 0
M  V30 58 O -2.2159 -11.1874 0.0 0
M  V30 59 N -2.4914 -8.8038 0.0 0
M  V30 60 C -7.0191 -11.415 0.0 0
M  V30 61 O -8.4085 -8.133 0.0 0
M  V30 62 C -7.7857 -10.0855 0.0 0 CFG=1
M  V30 63 C -5.3302 -4.2761 0.0 0
M  V30 64 C -1.0061 -8.7798 0.0 0 CFG=2
M  V30 65 C -7.7857 -12.6967 0.0 0
M  V30 66 N -7.043 -11.3671 0.0 0
M  V30 67 C -9.3189 -10.0615 0.0 0
M  V30 68 C -0.2635 -10.0615 0.0 0
M  V30 69 C -0.2635 -7.4503 0.0 0
M  V30 70 C -9.3189 -12.6727 0.0 0
M  V30 71 C -7.8096 -12.6488 0.0 0
M  V30 72 O -9.9417 -11.427 0.0 0
M  V30 73 O 1.2217 -10.0375 0.0 0
M  V30 74 N -1.0301 -11.3431 0.0 0
M  V30 75 C -1.0301 -6.1207 0.0 0
M  V30 76 N -10.0855 -13.9544 0.0 0
M  V30 77 O -9.247 -12.0738 0.0 0
M  V30 78 C -7.067 -13.9304 0.0 0 CFG=1
M  V30 79 C -0.2874 -12.6248 0.0 0
M  V30 80 C -0.2874 -4.7912 0.0 0
M  V30 81 C -2.5632 -6.0968 0.0 0
M  V30 82 N -5.5817 -13.9064 0.0 0
M  V30 83 C -7.8336 -15.2121 0.0 0
M  V30 84 C -1.054 -13.9064 0.0 0
M  V30 85 C -1.054 -3.4616 0.0 0
M  V30 86 C -3.3298 -4.7672 0.0 0
M  V30 87 C -4.8391 -15.1881 0.0 0
M  V30 88 C -7.0909 -16.4937 0.0 0
M  V30 89 O -2.5752 -13.7028 0.0 0
M  V30 90 N -0.3114 -15.1881 0.0 0
M  V30 91 C -2.5872 -3.4376 0.0 0
M  V30 92 O -5.2583 -16.0745 0.0 0
M  V30 93 C -3.3538 -15.1641 0.0 0 CFG=1
M  V30 94 O -6.1926 -16.1104 0.0 0
M  V30 95 O -7.8575 -17.7754 0.0 0
M  V30 96 C -1.078 -16.4697 0.0 0 CFG=2
M  V30 97 N -2.7789 -13.7507 0.0 0
M  V30 98 C -2.6112 -16.4458 0.0 0
M  V30 99 C -2.6112 -16.4458 0.0 0
M  V30 100 C -0.3353 -17.7514 0.0 0
M  V30 101 C -1.1738 -16.7932 0.0 0
M  V30 102 C -3.5335 -17.6196 0.0 0
M  V30 103 O -3.0543 -14.9725 0.0 0
M  V30 104 N -3.3778 -17.7274 0.0 0
M  V30 105 C -1.1019 -19.033 0.0 0
M  V30 106 C -4.9109 -17.7035 0.0 0 CFG=2
M  V30 107 C -2.6351 -19.0091 0.0 0
M  V30 108 C -0.3593 -20.3147 0.0 0
M  V30 109 C -5.6775 -16.3739 0.0 0
M  V30 110 C -5.6775 -18.9851 0.0 0
M  V30 111 C -3.4017 -20.2907 0.0 0
M  V30 112 C -1.1259 -21.5963 0.0 0
M  V30 113 O -4.6594 -15.2719 0.0 0
M  V30 114 N -7.2107 -16.35 0.0 0
M  V30 115 C -7.2107 -18.9612 0.0 0
M  V30 116 C -2.6591 -21.5724 0.0 0
M  V30 117 C -7.9773 -15.0204 0.0 0 CFG=2
M  V30 118 C -7.9773 -20.2428 0.0 0
M  V30 119 C -7.2347 -13.6908 0.0 0
M  V30 120 C -9.5105 -14.9964 0.0 0
M  V30 121 N -9.5105 -20.2189 0.0 0
M  V30 122 O -8.4325 -12.7206 0.0 0
M  V30 123 N -5.7494 -13.6669 0.0 0
M  V30 124 C -10.2891 -13.6669 0.0 0
M  V30 125 C -10.2891 -21.5005 0.0 0
M  V30 126 C -5.0068 -12.3373 0.0 0 CFG=2
M  V30 127 C -11.8223 -13.6429 0.0 0
M  V30 128 N -9.5464 -22.7822 0.0 0
M  V30 129 N -11.8223 -21.4766 0.0 0
M  V30 130 C -5.7734 -11.0078 0.0 0
M  V30 131 C -3.5694 -11.942 0.0 0
M  V30 132 O -12.2655 -15.0683 0.0 0
M  V30 133 O -12.8883 -12.541 0.0 0
M  V30 134 O -7.2107 -11.5348 0.0 0
M  V30 135 N -5.0307 -9.6782 0.0 0
M  V30 136 C -5.7973 -8.3486 0.0 0 CFG=2
M  V30 137 C -7.3305 -8.3247 0.0 0
M  V30 138 C -5.0547 -7.0191 0.0 0 CFG=2
M  V30 139 O -7.7737 -9.7501 0.0 0
M  V30 140 N -8.0971 -6.9951 0.0 0
M  V30 141 C -3.5694 -6.9951 0.0 0
M  V30 142 C -5.8213 -5.6895 0.0 0
M  V30 143 C -9.6303 -6.9712 0.0 0 CFG=2
M  V30 144 C -2.9945 -5.5817 0.0 0
M  V30 145 C -10.3969 -8.2528 0.0 0
M  V30 146 C -10.3969 -5.6416 0.0 0
M  V30 147 O -10.0016 -9.6782 0.0 0
M  V30 148 N -11.9301 -8.2289 0.0 0
M  V30 149 C -11.9301 -5.6176 0.0 0
M  V30 150 C -12.6967 -9.5105 0.0 0 CFG=2
M  V30 151 O -12.6967 -6.8993 0.0 0
M  V30 152 N -12.6967 -4.2881 0.0 0
M  V30 153 C -11.954 -10.7922 0.0 0
M  V30 154 C -14.2299 -9.4866 0.0 0
M  V30 155 O -10.4807 -10.9479 0.0 0
M  V30 156 N -12.7206 -12.0738 0.0 0
M  V30 157 C -14.9964 -10.7682 0.0 0
M  V30 158 C -11.978 -13.3555 0.0 0 CFG=2
M  V30 159 C -16.5296 -10.7442 0.0 0
M  V30 160 C -10.4927 -13.3315 0.0 0
M  V30 161 C -12.7446 -14.6371 0.0 0
M  V30 162 C -17.2962 -12.0259 0.0 0
M  V30 163 O -10.2771 -11.8223 0.0 0
M  V30 164 N -9.7501 -14.6131 0.0 0
M  V30 165 C -12.0019 -15.9188 0.0 0
M  V30 166 N -18.8294 -12.0019 0.0 0
M  V30 167 C -8.2648 -14.5892 0.0 0 CFG=2
M  V30 168 C -12.7685 -17.2004 0.0 0
M  V30 169 C -10.5167 -15.8948 0.0 0
M  V30 170 C -7.5222 -13.2596 0.0 0
M  V30 171 C -7.5222 -15.8708 0.0 0
M  V30 172 O -8.9116 -12.5889 0.0 0
M  V30 173 N -6.0369 -13.2357 0.0 0
M  V30 174 C -6.0369 -15.8469 0.0 0
M  V30 175 C -5.2942 -11.9061 0.0 0 CFG=2
M  V30 176 C -5.2942 -17.1285 0.0 0
M  V30 177 C -6.0608 -10.5766 0.0 0
M  V30 178 C -3.809 -11.8822 0.0 0
M  V30 179 O -6.3603 -18.1826 0.0 0
M  V30 180 O -3.9048 -17.6556 0.0 0
M  V30 181 O -7.3185 -11.415 0.0 0
M  V30 182 N -5.3182 -9.247 0.0 0
M  V30 183 C -3.0663 -10.5526 0.0 0
M  V30 184 C -6.0848 -7.9174 0.0 0 CFG=2
M  V30 185 O -4.1324 -9.4506 0.0 0
M  V30 186 N -1.5811 -10.5286 0.0 0
M  V30 187 C -7.618 -7.8935 0.0 0
M  V30 188 C -5.3422 -6.5879 0.0 0
M  V30 189 O -7.6898 -9.3787 0.0 0
M  V30 190 O -7.5102 -6.3603 0.0 0
M  V30 191 C -6.1087 -5.2583 0.0 0
M  V30 192 O -7.63 -5.0547 0.0 0
M  V30 193 N -5.0906 -4.1563 0.0 0
M  V30 END ATOM
M  V30 BEGIN BOND
M  V30 1 1 1 2
M  V30 2 1 1 3
M  V30 3 1 2 4
M  V30 4 1 4 5
M  V30 5 1 5 6 CFG=3
M  V30 6 1 5 7
M  V30 7 1 6 8
M  V30 8 2 7 9
M  V30 9 1 7 10
M  V30 10 2 8 11
M  V30 11 1 8 12
M  V30 12 1 13 10 CFG=3
M  V30 13 1 12 14 CFG=3
M  V30 14 1 12 15
M  V30 15 1 13 16
M  V30 16 1 13 17
M  V30 17 1 14 18
M  V30 18 1 15 19
M  V30 19 2 16 20
M  V30 20 1 16 21
M  V30 21 1 17 22
M  V30 22 2 18 23
M  V30 23 1 18 24
M  V30 24 1 19 25
M  V30 25 1 26 21 CFG=3
M  V30 26 1 22 27
M  V30 27 1 24 28 CFG=3
M  V30 28 1 24 29
M  V30 29 2 25 30
M  V30 30 1 25 31
M  V30 31 1 26 32
M  V30 32 1 26 33
M  V30 33 1 27 34
M  V30 34 1 28 35
M  V30 35 1 29 36
M  V30 36 2 32 37
M  V30 37 1 32 38
M  V30 38 1 33 39
M  V30 39 1 34 40
M  V30 40 2 35 41
M  V30 41 1 35 42
M  V30 42 1 36 43
M  V30 43 1 44 38 CFG=3
M  V30 44 2 39 45
M  V30 45 1 39 46
M  V30 46 2 40 47
M  V30 47 1 40 48
M  V30 48 1 42 49 CFG=1
M  V30 49 1 42 50
M  V30 50 2 43 51
M  V30 51 1 43 52
M  V30 52 1 44 53
M  V30 53 1 44 54
M  V30 54 1 49 55
M  V30 55 1 50 56
M  V30 56 1 50 57 CFG=1
M  V30 57 2 53 58
M  V30 58 1 53 59
M  V30 59 1 54 60
M  V30 60 2 55 61
M  V30 61 1 55 62
M  V30 62 1 56 63
M  V30 63 1 64 59 CFG=1
M  V30 64 1 60 65
M  V30 65 1 62 66 CFG=1
M  V30 66 1 62 67
M  V30 67 1 64 68
M  V30 68 1 64 69
M  V30 69 1 65 70
M  V30 70 1 66 71
M  V30 71 1 67 72
M  V30 72 2 68 73
M  V30 73 1 68 74
M  V30 74 1 69 75
M  V30 75 1 70 76
M  V30 76 2 71 77
M  V30 77 1 71 78
M  V30 78 1 74 79
M  V30 79 2 75 80
M  V30 80 1 75 81
M  V30 81 1 78 82 CFG=1
M  V30 82 1 78 83
M  V30 83 1 79 84
M  V30 84 1 80 85
M  V30 85 2 81 86
M  V30 86 1 82 87
M  V30 87 1 83 88
M  V30 88 2 84 89
M  V30 89 1 84 90
M  V30 90 2 85 91
M  V30 91 2 87 92
M  V30 92 1 87 93
M  V30 93 2 88 94
M  V30 94 1 88 95
M  V30 95 1 96 90 CFG=1
M  V30 96 1 93 97 CFG=1
M  V30 97 1 93 98
M  V30 98 1 96 99
M  V30 99 1 96 100
M  V30 100 1 98 101
M  V30 101 1 98 102
M  V30 102 2 99 103
M  V30 103 1 99 104
M  V30 104 1 100 105
M  V30 105 1 106 104 CFG=1
M  V30 106 2 105 107
M  V30 107 1 105 108
M  V30 108 1 106 109
M  V30 109 1 106 110
M  V30 110 1 107 111
M  V30 111 2 108 112
M  V30 112 2 109 113
M  V30 113 1 109 114
M  V30 114 1 110 115
M  V30 115 2 111 116
M  V30 116 1 117 114 CFG=1
M  V30 117 1 115 118
M  V30 118 1 117 119
M  V30 119 1 117 120
M  V30 120 1 118 121
M  V30 121 2 119 122
M  V30 122 1 119 123
M  V30 123 1 120 124
M  V30 124 1 121 125
M  V30 125 1 126 123 CFG=3
M  V30 126 1 124 127
M  V30 127 2 125 128
M  V30 128 1 125 129
M  V30 129 1 126 130
M  V30 130 1 126 131
M  V30 131 2 127 132
M  V30 132 1 127 133
M  V30 133 2 130 134
M  V30 134 1 130 135
M  V30 135 1 136 135 CFG=3
M  V30 136 1 136 137
M  V30 137 1 136 138
M  V30 138 2 137 139
M  V30 139 1 137 140
M  V30 140 1 138 141
M  V30 141 1 138 142 CFG=1
M  V30 142 1 143 140 CFG=3
M  V30 143 1 141 144
M  V30 144 1 143 145
M  V30 145 1 143 146
M  V30 146 2 145 147
M  V30 147 1 145 148
M  V30 148 1 146 149
M  V30 149 1 150 148 CFG=3
M  V30 150 2 149 151
M  V30 151 1 149 152
M  V30 152 1 150 153
M  V30 153 1 150 154
M  V30 154 2 153 155
M  V30 155 1 153 156
M  V30 156 1 154 157
M  V30 157 1 158 156 CFG=3
M  V30 158 1 157 159
M  V30 159 1 158 160
M  V30 160 1 158 161
M  V30 161 1 159 162
M  V30 162 2 160 163
M  V30 163 1 160 164
M  V30 164 1 161 165
M  V30 165 1 162 166
M  V30 166 1 167 164 CFG=3
M  V30 167 1 165 168
M  V30 168 1 165 169
M  V30 169 1 167 170
M  V30 170 1 167 171
M  V30 171 2 170 172
M  V30 172 1 170 173
M  V30 173 1 171 174
M  V30 174 1 175 173 CFG=3
M  V30 175 1 174 176
M  V30 176 1 175 177
M  V30 177 1 175 178
M  V30 178 2 176 179
M  V30 179 1 176 180
M  V30 180 2 177 181
M  V30 181 1 177 182
M  V30 182 1 178 183
M  V30 183 1 184 182 CFG=3
M  V30 184 2 183 185
M  V30 185 1 183 186
M  V30 186 1 184 187
M  V30 187 1 184 188
M  V30 188 2 187 189
M  V30 189 1 187 190
M  V30 190 1 188 191
M  V30 191 2 191 192
M  V30 192 1 191 193
M  V30 193 1 86 91
M  V30 194 1 112 116
M  V30 END BOND
M  V30 BEGIN COLLECTION
M  V30 MDLV30/STEABS ATOMS=(24 5 12 13 24 26 42 44 50 62 64 78 93 96 106 117 126 136 138 143 150 158 167 175 184)
M  V30 END COLLECTION
M  V30 END CTAB
M  END
> <SEQUENCE>
VDSIQQMRNKFGFREAINKLENN

> <DRUG_NAME>
No drug

> <AA_MUTATION>
p.A1082G

> <POSITION>
1082

> <TRANSCRYPT>
P00519-1

$$$$
Compound 193
Actelion Java MolfileCreator 2.0

  0  0  0  0  0  0              0 V3000
M  V30 BEGIN CTAB
M  V30 COUNTS 165 166 0 0 0
M  V30 BEGIN ATOM
M  V30 1 S 0.0 0.0 0.0 0
M  V30 2 C -1.0672 1.1032 0.0 0
M  V30 3 C -2.6021 1.1272 0.0 0 CFG=2
M  V30 4 N -3.3696 -0.1558 0.0 0
M  V30 5 C -3.3696 2.4582 0.0 0
M  V30 6 C -2.6381 -1.4389 0.0 0
M  V30 7 O -2.6381 3.7893 0.0 0
M  V30 8 N -4.9045 2.4822 0.0 0
M  V30 9 O -1.1991 -1.0432 0.0 0
M  V30 10 C -3.4175 -2.722 0.0 0 CFG=1
M  V30 11 C -5.8158 3.7293 0.0 0 CFG=2
M  V30 12 C -5.8158 1.283 0.0 0
M  V30 13 N -4.9524 -2.698 0.0 0
M  V30 14 C -2.686 -4.0051 0.0 0 CFG=2
M  V30 15 C -5.3721 5.1923 0.0 0
M  V30 16 C -7.2788 3.2856 0.0 0
M  V30 17 C -7.2788 1.7747 0.0 0
M  V30 18 C -5.7199 -3.9811 0.0 0
M  V30 19 C -1.1991 -3.9811 0.0 0
M  V30 20 C -3.4655 -5.2882 0.0 0
M  V30 21 O -6.4034 6.3315 0.0 0
M  V30 22 N -3.9212 5.528 0.0 0
M  V30 23 O -4.9884 -5.2642 0.0 0
M  V30 24 C -7.2548 -3.9571 0.0 0 CFG=1
M  V30 25 C -0.4676 -5.2642 0.0 0
M  V30 26 C -3.4775 6.991 0.0 0 CFG=2
M  V30 27 N -8.0343 -2.6261 0.0 0
M  V30 28 C -8.0343 -5.2402 0.0 0
M  V30 29 C -4.5088 8.1302 0.0 0
M  V30 30 C -2.0265 7.3268 0.0 0
M  V30 31 C -9.5692 -2.6021 0.0 0
M  V30 32 C -9.5692 -5.2163 0.0 0
M  V30 33 O -6.0077 7.8424 0.0 0
M  V30 34 N -4.0651 9.5932 0.0 0
M  V30 35 O -1.7627 8.8377 0.0 0
M  V30 36 O -10.3366 -3.8852 0.0 0
M  V30 37 C -10.3366 -1.2711 0.0 0 CFG=1
M  V30 38 C -10.3366 -6.4994 0.0 0
M  V30 39 C -5.0963 10.7324 0.0 0 CFG=2
M  V30 40 N -9.6052 0.0599 0.0 0
M  V30 41 C -11.8715 -1.2471 0.0 0
M  V30 42 O -9.6052 -7.7824 0.0 0
M  V30 43 N -11.8715 -6.4754 0.0 0
M  V30 44 C -6.5953 10.4446 0.0 0
M  V30 45 C -4.6527 12.1953 0.0 0 CFG=2
M  V30 46 C -10.3846 1.391 0.0 0
M  V30 47 C -12.651 0.0839 0.0 0
M  V30 48 O -7.0869 9.0296 0.0 0
M  V30 49 N -7.6266 11.5838 0.0 0
M  V30 50 O -3.2017 12.5311 0.0 0
M  V30 51 C -5.6839 13.3345 0.0 0
M  V30 52 O -11.9075 1.5948 0.0 0
M  V30 53 C -9.6531 2.722 0.0 0 CFG=1
M  V30 54 C -14.1859 0.1079 0.0 0
M  V30 55 C -12.0754 1.4989 0.0 0
M  V30 56 C -9.1255 11.296 0.0 0 CFG=2
M  V30 57 N -8.1662 2.746 0.0 0
M  V30 58 C -10.4326 4.0531 0.0 0
M  V30 59 C -9.6171 9.881 0.0 0
M  V30 60 C -10.1568 12.4352 0.0 0
M  V30 61 C -7.4347 4.0771 0.0 0
M  V30 62 C -9.7011 5.3841 0.0 0
M  V30 63 O -8.6338 8.7897 0.0 0
M  V30 64 N -11.1161 9.5932 0.0 0
M  V30 65 O -8.2021 5.4081 0.0 0
M  V30 66 C -5.9477 4.101 0.0 0 CFG=1
M  V30 67 C -10.4805 6.7152 0.0 0
M  V30 68 C -11.6077 8.1782 0.0 0
M  V30 69 N -5.2163 2.818 0.0 0
M  V30 70 C -5.2163 5.4321 0.0 0
M  V30 71 O -12.0154 6.7392 0.0 0
M  V30 72 O -9.7491 8.0463 0.0 0
M  V30 73 C -13.1067 7.8904 0.0 0
M  V30 74 C -5.9957 1.5349 0.0 0
M  V30 75 C -3.7293 5.4561 0.0 0
M  V30 76 O -14.1379 9.0296 0.0 0
M  V30 77 N -13.5983 6.4754 0.0 0
M  V30 78 O -7.4827 1.1871 0.0 0
M  V30 79 C -5.2642 0.2518 0.0 0 CFG=1
M  V30 80 C -2.9978 6.7871 0.0 0
M  V30 81 C -15.0973 6.1876 0.0 0 CFG=2
M  V30 82 N -3.7773 0.2758 0.0 0
M  V30 83 C -6.0317 -1.0312 0.0 0
M  V30 84 N -1.5109 6.8111 0.0 0
M  V30 85 C -16.1285 7.3268 0.0 0
M  V30 86 C -15.5889 4.7726 0.0 0
M  V30 87 C -3.0458 -1.0072 0.0 0
M  V30 88 C -5.3002 -2.3143 0.0 0
M  V30 89 C -0.7794 8.1422 0.0 0
M  V30 90 O -15.6849 8.7897 0.0 0
M  V30 91 N -17.6275 7.039 0.0 0
M  V30 92 O -17.0879 4.4848 0.0 0
M  V30 93 O -3.2856 -2.3263 0.0 0
M  V30 94 C -1.5588 -0.9833 0.0 0 CFG=1
M  V30 95 C -5.7439 -3.7413 0.0 0
M  V30 96 C -4.0531 -2.782 0.0 0
M  V30 97 N -1.403 9.5572 0.0 0
M  V30 98 N -0.0359 8.358 0.0 0
M  V30 99 C -18.6587 8.1782 0.0 0
M  V30 100 N -0.8274 0.3477 0.0 0
M  V30 101 C -0.8274 -2.2663 0.0 0
M  V30 102 C -20.1577 7.8904 0.0 0
M  V30 103 C 0.6595 0.3717 0.0 0
M  V30 104 C 0.6595 -2.2424 0.0 0
M  V30 105 O -20.9731 6.6313 0.0 0
M  V30 106 N -21.189 9.0296 0.0 0
M  V30 107 O 1.2351 -0.3957 0.0 0
M  V30 108 C 1.391 1.7027 0.0 0 CFG=1
M  V30 109 O 1.2351 -1.4269 0.0 0
M  V30 110 N 1.391 -3.5255 0.0 0
M  V30 111 C -22.7119 8.8977 0.0 0 CFG=2
M  V30 112 C -20.9012 10.5285 0.0 0
M  V30 113 N 0.6235 3.0338 0.0 0
M  V30 114 C 2.8779 1.7267 0.0 0
M  V30 115 C -23.4913 7.6146 0.0 0
M  V30 116 C -23.3594 10.3007 0.0 0
M  V30 117 C -22.2322 11.296 0.0 0
M  V30 118 C 1.355 4.3649 0.0 0
M  V30 119 C 3.6094 0.4436 0.0 0
M  V30 120 O -23.0956 6.1876 0.0 0
M  V30 121 N -25.0262 7.6385 0.0 0
M  V30 122 O 2.8419 4.3888 0.0 0
M  V30 123 C 0.5875 5.6959 0.0 0 CFG=1
M  V30 124 O 2.8299 -0.8394 0.0 0
M  V30 125 N 5.0963 0.4676 0.0 0
M  V30 126 C -25.7937 6.3555 0.0 0 CFG=2
M  V30 127 N -0.9473 5.7199 0.0 0
M  V30 128 C 1.319 7.027 0.0 0
M  V30 129 C -25.0622 5.0724 0.0 0
M  V30 130 C -27.3286 6.3794 0.0 0
M  V30 131 C 0.5516 8.358 0.0 0
M  V30 132 O -23.5753 5.0963 0.0 0
M  V30 133 N -25.8417 3.7893 0.0 0
M  V30 134 C 1.283 9.6891 0.0 0
M  V30 135 C -25.1102 2.5062 0.0 0 CFG=2
M  V30 136 O 2.77 9.7131 0.0 0
M  V30 137 O 0.5036 11.0202 0.0 0
M  V30 138 C -23.6232 2.5302 0.0 0
M  V30 139 C -25.8896 1.2231 0.0 0
M  V30 140 O -22.8798 3.8612 0.0 0
M  V30 141 N -22.8798 1.2471 0.0 0
M  V30 142 C -21.3928 1.2711 0.0 0 CFG=2
M  V30 143 C -20.6613 2.6021 0.0 0
M  V30 144 C -20.6613 -0.0119 0.0 0 CFG=2
M  V30 145 O -21.4408 3.9332 0.0 0
M  V30 146 N -19.1744 2.6261 0.0 0
M  V30 147 O -21.4408 -1.295 0.0 0
M  V30 148 C -19.1744 0.0119 0.0 0
M  V30 149 C -18.4429 3.9571 0.0 0 CFG=2
M  V30 150 C -19.2223 5.2882 0.0 0
M  V30 151 C -16.956 3.9811 0.0 0
M  V30 152 O -18.4909 6.6193 0.0 0
M  V30 153 N -20.7573 5.3122 0.0 0
M  V30 154 C -16.2245 5.3122 0.0 0
M  V30 155 C -21.5247 6.6432 0.0 0 CFG=2
M  V30 156 C -14.7375 5.3362 0.0 0
M  V30 157 C -20.7932 7.9743 0.0 0
M  V30 158 C -23.0596 6.6672 0.0 0
M  V30 159 O -14.006 4.0531 0.0 0
M  V30 160 N -13.7182 6.4394 0.0 0
M  V30 161 O -21.2369 9.4493 0.0 0
M  V30 162 O -19.3543 7.6266 0.0 0
M  V30 163 C -23.8391 7.9983 0.0 0
M  V30 164 O -23.4434 9.4732 0.0 0
M  V30 165 O -25.326 8.394 0.0 0
M  V30 END ATOM
M  V30 BEGIN BOND
M  V30 1 1 1 2
M  V30 2 1 2 3
M  V30 3 1 3 4 CFG=3
M  V30 4 1 3 5
M  V30 5 1 4 6
M  V30 6 2 5 7
M  V30 7 1 5 8
M  V30 8 2 6 9
M  V30 9 1 6 10
M  V30 10 1 8 11
M  V30 11 1 8 12
M  V30 12 1 10 13 CFG=3
M  V30 13 1 10 14
M  V30 14 1 11 15 CFG=1
M  V30 15 1 11 16
M  V30 16 1 12 17
M  V30 17 1 13 18
M  V30 18 1 14 19
M  V30 19 1 14 20 CFG=3
M  V30 20 2 15 21
M  V30 21 1 15 22
M  V30 22 2 18 23
M  V30 23 1 18 24
M  V30 24 1 19 25
M  V30 25 1 26 22 CFG=3
M  V30 26 1 24 27 CFG=3
M  V30 27 1 24 28
M  V30 28 1 26 29
M  V30 29 1 26 30
M  V30 30 1 27 31
M  V30 31 1 28 32
M  V30 32 2 29 33
M  V30 33 1 29 34
M  V30 34 1 30 35
M  V30 35 2 31 36
M  V30 36 1 31 37
M  V30 37 1 32 38
M  V30 38 1 39 34 CFG=3
M  V30 39 1 37 40 CFG=3
M  V30 40 1 37 41
M  V30 41 2 38 42
M  V30 42 1 38 43
M  V30 43 1 39 44
M  V30 44 1 39 45
M  V30 45 1 40 46
M  V30 46 1 41 47
M  V30 47 2 44 48
M  V30 48 1 44 49
M  V30 49 1 45 50 CFG=1
M  V30 50 1 45 51
M  V30 51 2 46 52
M  V30 52 1 46 53
M  V30 53 1 47 54
M  V30 54 1 47 55
M  V30 55 1 56 49 CFG=3
M  V30 56 1 53 57 CFG=3
M  V30 57 1 53 58
M  V30 58 1 56 59
M  V30 59 1 56 60
M  V30 60 1 57 61
M  V30 61 1 58 62
M  V30 62 2 59 63
M  V30 63 1 59 64
M  V30 64 2 61 65
M  V30 65 1 61 66
M  V30 66 1 62 67
M  V30 67 1 64 68
M  V30 68 1 66 69 CFG=3
M  V30 69 1 66 70
M  V30 70 2 67 71
M  V30 71 1 67 72
M  V30 72 1 68 73
M  V30 73 1 69 74
M  V30 74 1 70 75
M  V30 75 2 73 76
M  V30 76 1 73 77
M  V30 77 2 74 78
M  V30 78 1 74 79
M  V30 79 1 75 80
M  V30 80 1 81 77 CFG=1
M  V30 81 1 79 82 CFG=1
M  V30 82 1 79 83
M  V30 83 1 80 84
M  V30 84 1 81 85
M  V30 85 1 81 86
M  V30 86 1 82 87
M  V30 87 1 83 88
M  V30 88 1 84 89
M  V30 89 2 85 90
M  V30 90 1 85 91
M  V30 91 1 86 92
M  V30 92 2 87 93
M  V30 93 1 87 94
M  V30 94 1 88 95
M  V30 95 1 88 96
M  V30 96 2 89 97
M  V30 97 1 89 98
M  V30 98 1 91 99
M  V30 99 1 94 100 CFG=1
M  V30 100 1 94 101
M  V30 101 1 99 102
M  V30 102 1 100 103
M  V30 103 1 101 104
M  V30 104 2 102 105
M  V30 105 1 102 106
M  V30 106 2 103 107
M  V30 107 1 103 108
M  V30 108 2 104 109
M  V30 109 1 104 110
M  V30 110 1 106 111
M  V30 111 1 106 112
M  V30 112 1 108 113 CFG=1
M  V30 113 1 108 114
M  V30 114 1 111 115 CFG=3
M  V30 115 1 111 116
M  V30 116 1 112 117
M  V30 117 1 113 118
M  V30 118 1 114 119
M  V30 119 2 115 120
M  V30 120 1 115 121
M  V30 121 2 118 122
M  V30 122 1 118 123
M  V30 123 2 119 124
M  V30 124 1 119 125
M  V30 125 1 126 121 CFG=3
M  V30 126 1 123 127 CFG=1
M  V30 127 1 123 128
M  V30 128 1 126 129
M  V30 129 1 126 130
M  V30 130 1 128 131
M  V30 131 2 129 132
M  V30 132 1 129 133
M  V30 133 1 131 134
M  V30 134 1 135 133 CFG=3
M  V30 135 2 134 136
M  V30 136 1 134 137
M  V30 137 1 135 138
M  V30 138 1 135 139
M  V30 139 2 138 140
M  V30 140 1 138 141
M  V30 141 1 142 141 CFG=3
M  V30 142 1 142 143
M  V30 143 1 142 144
M  V30 144 2 143 145
M  V30 145 1 143 146
M  V30 146 1 144 147 CFG=1
M  V30 147 1 144 148
M  V30 148 1 149 146 CFG=3
M  V30 149 1 149 150
M  V30 150 1 149 151
M  V30 151 2 150 152
M  V30 152 1 150 153
M  V30 153 1 151 154
M  V30 154 1 155 153 CFG=1
M  V30 155 1 154 156
M  V30 156 1 155 157
M  V30 157 1 155 158
M  V30 158 2 156 159
M  V30 159 1 156 160
M  V30 160 2 157 161
M  V30 161 1 157 162
M  V30 162 1 158 163
M  V30 163 2 163 164
M  V30 164 1 163 165
M  V30 165 1 16 17
M  V30 166 1 116 117
M  V30 END BOND
M  V30 BEGIN COLLECTION
M  V30 MDLV30/STEABS ATOMS=(24 3 10 11 14 24 26 37 39 45 53 56 66 79 81 94 108 111 123 126 135 142 144 149 155)
M  V30 END COLLECTION
M  V30 END CTAB
M  END
> <SEQUENCE>
ENNLRELQICPSTAGSGPAATQD

> <DRUG_NAME>
No drug

> <AA_MUTATION>
p.A1102S

> <POSITION>
1102

> <TRANSCRYPT>
P00519-1

$$$$
Compound 187
Actelion Java MolfileCreator 2.0

  0  0  0  0  0  0              0 V3000
M  V30 BEGIN CTAB
M  V30 COUNTS 166 167 0 0 0
M  V30 BEGIN ATOM
M  V30 1 S 0.0 0.0 0.0 0
M  V30 2 C -1.0677 1.1037 0.0 0
M  V30 3 C -2.6034 1.1277 0.0 0 CFG=2
M  V30 4 N -3.3713 -0.1559 0.0 0
M  V30 5 C -3.3713 2.4595 0.0 0
M  V30 6 C -2.6394 -1.4397 0.0 0
M  V30 7 O -2.6394 3.7912 0.0 0
M  V30 8 N -4.907 2.4835 0.0 0
M  V30 9 O -1.1997 -1.0437 0.0 0
M  V30 10 C -3.4073 -2.7234 0.0 0 CFG=1
M  V30 11 C -5.8188 3.7312 0.0 0 CFG=2
M  V30 12 C -5.8188 1.2837 0.0 0
M  V30 13 N -4.943 -2.6994 0.0 0
M  V30 14 C -2.6754 -4.0072 0.0 0 CFG=2
M  V30 15 C -5.3749 5.1949 0.0 0
M  V30 16 C -7.2825 3.2873 0.0 0
M  V30 17 C -7.2825 1.7756 0.0 0
M  V30 18 C -5.7108 -3.9832 0.0 0
M  V30 19 C -1.1877 -3.9832 0.0 0
M  V30 20 C -3.4433 -5.2909 0.0 0
M  V30 21 O -6.4067 6.3347 0.0 0
M  V30 22 N -3.9232 5.5309 0.0 0
M  V30 23 O -4.979 -5.2669 0.0 0
M  V30 24 C -7.2465 -3.9592 0.0 0 CFG=1
M  V30 25 C -0.4559 -5.2669 0.0 0
M  V30 26 C -3.4793 6.9946 0.0 0 CFG=2
M  V30 27 N -8.0144 -2.6274 0.0 0
M  V30 28 C -8.0144 -5.2429 0.0 0
M  V30 29 C -4.5111 8.1343 0.0 0
M  V30 30 C -2.0275 7.3305 0.0 0
M  V30 31 C -9.5501 -2.6034 0.0 0
M  V30 32 C -9.5501 -5.2189 0.0 0
M  V30 33 O -6.0108 7.8464 0.0 0
M  V30 34 N -4.0671 9.5981 0.0 0
M  V30 35 C -1.7636 8.8422 0.0 0
M  V30 36 C -0.8038 6.5147 0.0 0
M  V30 37 O -10.3179 -3.8872 0.0 0
M  V30 38 C -10.3179 -1.2717 0.0 0 CFG=1
M  V30 39 C -10.3179 -6.5027 0.0 0
M  V30 40 C -5.0989 10.7378 0.0 0 CFG=2
M  V30 41 N -9.5861 0.0599 0.0 0
M  V30 42 C -11.8536 -1.2477 0.0 0
M  V30 43 O -9.5861 -7.7864 0.0 0
M  V30 44 N -11.8536 -6.4787 0.0 0
M  V30 45 C -6.5986 10.4499 0.0 0
M  V30 46 C -4.655 12.2015 0.0 0 CFG=2
M  V30 47 C -10.3539 1.3917 0.0 0
M  V30 48 C -12.6215 0.0839 0.0 0
M  V30 49 O -7.0905 9.0342 0.0 0
M  V30 50 N -7.6304 11.5897 0.0 0
M  V30 51 O -3.2033 12.5375 0.0 0
M  V30 52 C -5.6868 13.3413 0.0 0
M  V30 53 O -11.8776 1.5956 0.0 0
M  V30 54 C -9.6221 2.7234 0.0 0 CFG=1
M  V30 55 C -14.1572 0.1079 0.0 0
M  V30 56 C -12.0456 1.4997 0.0 0
M  V30 57 C -9.1301 11.3017 0.0 0 CFG=2
M  V30 58 N -8.1343 2.7474 0.0 0
M  V30 59 C -10.3899 4.0551 0.0 0
M  V30 60 C -9.6221 9.886 0.0 0
M  V30 61 C -10.1619 12.4415 0.0 0
M  V30 62 C -7.4025 4.0791 0.0 0
M  V30 63 C -9.658 5.3869 0.0 0
M  V30 64 O -8.6382 8.7942 0.0 0
M  V30 65 N -11.1218 9.5981 0.0 0
M  V30 66 O -8.1703 5.4109 0.0 0
M  V30 67 C -5.9148 4.1031 0.0 0 CFG=1
M  V30 68 C -10.4259 6.7186 0.0 0
M  V30 69 C -11.6137 8.1823 0.0 0
M  V30 70 N -5.1829 2.8194 0.0 0
M  V30 71 C -5.1829 5.4349 0.0 0
M  V30 72 O -11.9616 6.7426 0.0 0
M  V30 73 O -9.694 8.0504 0.0 0
M  V30 74 C -13.1134 7.8944 0.0 0
M  V30 75 C -5.9508 1.5356 0.0 0
M  V30 76 C -3.6952 5.4589 0.0 0
M  V30 77 O -14.1452 9.0342 0.0 0
M  V30 78 N -13.6053 6.4787 0.0 0
M  V30 79 O -7.4385 1.1877 0.0 0
M  V30 80 C -5.2189 0.2519 0.0 0 CFG=1
M  V30 81 C -2.9634 6.7906 0.0 0
M  V30 82 C -15.105 6.1907 0.0 0 CFG=2
M  V30 83 N -3.7312 0.2759 0.0 0
M  V30 84 C -5.9868 -1.0317 0.0 0
M  V30 85 N -1.4757 6.8146 0.0 0
M  V30 86 C -16.1368 7.3305 0.0 0
M  V30 87 C -15.5969 4.775 0.0 0
M  V30 88 C -2.9994 -1.0078 0.0 0
M  V30 89 C -5.2549 -2.3155 0.0 0
M  V30 90 C -0.7438 8.1463 0.0 0
M  V30 91 O -15.6929 8.7942 0.0 0
M  V30 92 N -17.6365 7.0426 0.0 0
M  V30 93 O -17.0966 4.4871 0.0 0
M  V30 94 O -3.2393 -2.3275 0.0 0
M  V30 95 C -1.5117 -0.9838 0.0 0 CFG=1
M  V30 96 C -5.6988 -3.7432 0.0 0
M  V30 97 C -4.0072 -2.7834 0.0 0
M  V30 98 N -1.3677 9.5621 0.0 0
M  V30 99 N 0.0 8.3623 0.0 0
M  V30 100 C -18.6683 8.1823 0.0 0
M  V30 101 N -0.7798 0.3479 0.0 0
M  V30 102 C -0.7798 -2.2675 0.0 0
M  V30 103 C -20.168 7.8944 0.0 0
M  V30 104 C 0.7078 0.3719 0.0 0
M  V30 105 C 0.7078 -2.2435 0.0 0
M  V30 106 O -20.9838 6.6346 0.0 0
M  V30 107 N -21.1998 9.0342 0.0 0
M  V30 108 O 1.2837 -0.3959 0.0 0
M  V30 109 C 1.4397 1.7036 0.0 0 CFG=1
M  V30 110 O 1.2837 -1.4277 0.0 0
M  V30 111 N 1.4397 -3.5273 0.0 0
M  V30 112 C -22.7235 8.9022 0.0 0 CFG=2
M  V30 113 C -20.9118 10.5339 0.0 0
M  V30 114 N 0.6718 3.0354 0.0 0
M  V30 115 C 2.9274 1.7276 0.0 0
M  V30 116 C -23.5033 7.6184 0.0 0
M  V30 117 C -23.3713 10.3059 0.0 0
M  V30 118 C -22.2436 11.3017 0.0 0
M  V30 119 C 1.4037 4.3671 0.0 0
M  V30 120 C 3.6592 0.4439 0.0 0
M  V30 121 O -23.1074 6.1907 0.0 0
M  V30 122 N -25.039 7.6424 0.0 0
M  V30 123 O 2.8914 4.3911 0.0 0
M  V30 124 C 0.6358 5.6988 0.0 0 CFG=1
M  V30 125 O 2.8914 -0.8398 0.0 0
M  V30 126 N 5.1469 0.4679 0.0 0
M  V30 127 C -25.8069 6.3587 0.0 0 CFG=2
M  V30 128 N -0.8998 5.7228 0.0 0
M  V30 129 C 1.3677 7.0306 0.0 0
M  V30 130 C -25.075 5.0749 0.0 0
M  V30 131 C -27.3426 6.3827 0.0 0
M  V30 132 C 0.5998 8.3623 0.0 0
M  V30 133 O -23.5873 5.0989 0.0 0
M  V30 134 N -25.8428 3.7912 0.0 0
M  V30 135 C 1.3317 9.694 0.0 0
M  V30 136 C -25.111 2.5075 0.0 0 CFG=2
M  V30 137 O 2.8194 9.718 0.0 0
M  V30 138 O 0.5638 11.0258 0.0 0
M  V30 139 C -23.6233 2.5315 0.0 0
M  V30 140 C -25.8788 1.2237 0.0 0
M  V30 141 O -22.8794 3.8632 0.0 0
M  V30 142 N -22.8794 1.2477 0.0 0
M  V30 143 C -21.3917 1.2717 0.0 0 CFG=2
M  V30 144 C -20.6599 2.6034 0.0 0
M  V30 145 C -20.6599 -0.0119 0.0 0 CFG=2
M  V30 146 O -21.4277 3.9352 0.0 0
M  V30 147 N -19.1722 2.6274 0.0 0
M  V30 148 O -21.4277 -1.2957 0.0 0
M  V30 149 C -19.1722 0.0119 0.0 0
M  V30 150 C -18.4403 3.9592 0.0 0 CFG=2
M  V30 151 C -19.2082 5.2909 0.0 0
M  V30 152 C -16.9526 3.9832 0.0 0
M  V30 153 O -18.4763 6.6226 0.0 0
M  V30 154 N -20.7439 5.3149 0.0 0
M  V30 155 C -16.2207 5.3149 0.0 0
M  V30 156 C -21.5117 6.6466 0.0 0 CFG=2
M  V30 157 C -14.733 5.3389 0.0 0
M  V30 158 C -20.7798 7.9784 0.0 0
M  V30 159 C -23.0474 6.6706 0.0 0
M  V30 160 O -14.0012 4.0551 0.0 0
M  V30 161 N -13.7132 6.4427 0.0 0
M  V30 162 O -21.2238 9.4541 0.0 0
M  V30 163 O -19.3401 7.6304 0.0 0
M  V30 164 C -23.8272 8.0024 0.0 0
M  V30 165 O -23.4313 9.4781 0.0 0
M  V30 166 O -25.315 8.3983 0.0 0
M  V30 END ATOM
M  V30 BEGIN BOND
M  V30 1 1 1 2
M  V30 2 1 2 3
M  V30 3 1 3 4 CFG=3
M  V30 4 1 3 5
M  V30 5 1 4 6
M  V30 6 2 5 7
M  V30 7 1 5 8
M  V30 8 2 6 9
M  V30 9 1 6 10
M  V30 10 1 8 11
M  V30 11 1 8 12
M  V30 12 1 10 13 CFG=3
M  V30 13 1 10 14
M  V30 14 1 11 15 CFG=1
M  V30 15 1 11 16
M  V30 16 1 12 17
M  V30 17 1 13 18
M  V30 18 1 14 19
M  V30 19 1 14 20 CFG=3
M  V30 20 2 15 21
M  V30 21 1 15 22
M  V30 22 2 18 23
M  V30 23 1 18 24
M  V30 24 1 19 25
M  V30 25 1 26 22 CFG=3
M  V30 26 1 24 27 CFG=3
M  V30 27 1 24 28
M  V30 28 1 26 29
M  V30 29 1 26 30
M  V30 30 1 27 31
M  V30 31 1 28 32
M  V30 32 2 29 33
M  V30 33 1 29 34
M  V30 34 1 30 35
M  V30 35 1 30 36
M  V30 36 2 31 37
M  V30 37 1 31 38
M  V30 38 1 32 39
M  V30 39 1 40 34 CFG=3
M  V30 40 1 38 41 CFG=3
M  V30 41 1 38 42
M  V30 42 2 39 43
M  V30 43 1 39 44
M  V30 44 1 40 45
M  V30 45 1 40 46
M  V30 46 1 41 47
M  V30 47 1 42 48
M  V30 48 2 45 49
M  V30 49 1 45 50
M  V30 50 1 46 51 CFG=1
M  V30 51 1 46 52
M  V30 52 2 47 53
M  V30 53 1 47 54
M  V30 54 1 48 55
M  V30 55 1 48 56
M  V30 56 1 57 50 CFG=3
M  V30 57 1 54 58 CFG=3
M  V30 58 1 54 59
M  V30 59 1 57 60
M  V30 60 1 57 61
M  V30 61 1 58 62
M  V30 62 1 59 63
M  V30 63 2 60 64
M  V30 64 1 60 65
M  V30 65 2 62 66
M  V30 66 1 62 67
M  V30 67 1 63 68
M  V30 68 1 65 69
M  V30 69 1 67 70 CFG=3
M  V30 70 1 67 71
M  V30 71 2 68 72
M  V30 72 1 68 73
M  V30 73 1 69 74
M  V30 74 1 70 75
M  V30 75 1 71 76
M  V30 76 2 74 77
M  V30 77 1 74 78
M  V30 78 2 75 79
M  V30 79 1 75 80
M  V30 80 1 76 81
M  V30 81 1 82 78 CFG=1
M  V30 82 1 80 83 CFG=1
M  V30 83 1 80 84
M  V30 84 1 81 85
M  V30 85 1 82 86
M  V30 86 1 82 87
M  V30 87 1 83 88
M  V30 88 1 84 89
M  V30 89 1 85 90
M  V30 90 2 86 91
M  V30 91 1 86 92
M  V30 92 1 87 93
M  V30 93 2 88 94
M  V30 94 1 88 95
M  V30 95 1 89 96
M  V30 96 1 89 97
M  V30 97 2 90 98
M  V30 98 1 90 99
M  V30 99 1 92 100
M  V30 100 1 95 101 CFG=1
M  V30 101 1 95 102
M  V30 102 1 100 103
M  V30 103 1 101 104
M  V30 104 1 102 105
M  V30 105 2 103 106
M  V30 106 1 103 107
M  V30 107 2 104 108
M  V30 108 1 104 109
M  V30 109 2 105 110
M  V30 110 1 105 111
M  V30 111 1 107 112
M  V30 112 1 107 113
M  V30 113 1 109 114 CFG=1
M  V30 114 1 109 115
M  V30 115 1 112 116 CFG=3
M  V30 116 1 112 117
M  V30 117 1 113 118
M  V30 118 1 114 119
M  V30 119 1 115 120
M  V30 120 2 116 121
M  V30 121 1 116 122
M  V30 122 2 119 123
M  V30 123 1 119 124
M  V30 124 2 120 125
M  V30 125 1 120 126
M  V30 126 1 127 122 CFG=3
M  V30 127 1 124 128 CFG=1
M  V30 128 1 124 129
M  V30 129 1 127 130
M  V30 130 1 127 131
M  V30 131 1 129 132
M  V30 132 2 130 133
M  V30 133 1 130 134
M  V30 134 1 132 135
M  V30 135 1 136 134 CFG=3
M  V30 136 2 135 137
M  V30 137 1 135 138
M  V30 138 1 136 139
M  V30 139 1 136 140
M  V30 140 2 139 141
M  V30 141 1 139 142
M  V30 142 1 143 142 CFG=3
M  V30 143 1 143 144
M  V30 144 1 143 145
M  V30 145 2 144 146
M  V30 146 1 144 147
M  V30 147 1 145 148 CFG=1
M  V30 148 1 145 149
M  V30 149 1 150 147 CFG=3
M  V30 150 1 150 151
M  V30 151 1 150 152
M  V30 152 2 151 153
M  V30 153 1 151 154
M  V30 154 1 152 155
M  V30 155 1 156 154 CFG=1
M  V30 156 1 155 157
M  V30 157 1 156 158
M  V30 158 1 156 159
M  V30 159 2 157 160
M  V30 160 1 157 161
M  V30 161 2 158 162
M  V30 162 1 158 163
M  V30 163 1 159 164
M  V30 164 2 164 165
M  V30 165 1 164 166
M  V30 166 1 16 17
M  V30 167 1 117 118
M  V30 END BOND
M  V30 BEGIN COLLECTION
M  V30 MDLV30/STEABS ATOMS=(24 3 10 11 14 24 26 38 40 46 54 57 67 80 82 95 109 112 124 127 136 143 145 150 156)
M  V30 END COLLECTION
M  V30 END CTAB
M  END
> <SEQUENCE>
ENNLRELQICPVTAGSGPAATQD

> <DRUG_NAME>
No drug

> <AA_MUTATION>
p.A1102V

> <POSITION>
1102

> <TRANSCRYPT>
P00519-1

$$$$
Compound 384
Actelion Java MolfileCreator 2.0

  0  0  0  0  0  0              0 V3000
M  V30 BEGIN CTAB
M  V30 COUNTS 166 168 0 0 0
M  V30 BEGIN ATOM
M  V30 1 S 0.0 0.0 0.0 0
M  V30 2 C -1.527 0.0238 0.0 0
M  V30 3 C -2.2906 -1.2526 0.0 0 CFG=2
M  V30 4 N -3.8177 -1.2288 0.0 0
M  V30 5 C -1.5509 -2.5292 0.0 0
M  V30 6 C -4.5812 -2.5053 0.0 0
M  V30 7 O -0.0835 -2.6843 0.0 0
M  V30 8 N -2.3144 -3.8057 0.0 0
M  V30 9 O -4.3784 -3.2569 0.0 0
M  V30 10 C -6.1083 -2.4815 0.0 0 CFG=1
M  V30 11 C -3.8296 -3.937 0.0 0 CFG=2
M  V30 12 C -1.7179 -5.1539 0.0 0
M  V30 13 N -6.8837 -1.1572 0.0 0
M  V30 14 C -6.8837 -3.758 0.0 0 CFG=2
M  V30 15 C -4.8556 -2.8036 0.0 0
M  V30 16 C -4.1636 -5.3805 0.0 0
M  V30 17 C -2.8513 -6.1321 0.0 0
M  V30 18 C -8.4108 -1.1333 0.0 0
M  V30 19 C -6.1441 -5.0345 0.0 0
M  V30 20 C -8.4108 -3.7341 0.0 0
M  V30 21 O -6.2276 -3.4478 0.0 0
M  V30 22 N -4.4142 -1.3481 0.0 0
M  V30 23 O -9.1744 -2.4099 0.0 0
M  V30 24 C -9.1744 0.1908 0.0 0 CFG=1
M  V30 25 C -6.9195 -6.3111 0.0 0
M  V30 26 C -5.4402 -0.2147 0.0 0 CFG=2
M  V30 27 N -8.4347 1.5151 0.0 0
M  V30 28 C -10.7015 0.2147 0.0 0
M  V30 29 C -4.9988 1.2407 0.0 0
M  V30 30 C -6.9673 -0.1431 0.0 0
M  V30 31 C -6.9553 1.539 0.0 0
M  V30 32 C -11.465 1.539 0.0 0
M  V30 33 O -5.7384 2.5888 0.0 0
M  V30 34 N -3.5552 1.5748 0.0 0
M  V30 35 O -6.2157 0.2624 0.0 0
M  V30 36 C -6.2157 2.8632 0.0 0 CFG=1
M  V30 37 C -12.9921 1.5628 0.0 0
M  V30 38 C -3.1138 3.0303 0.0 0 CFG=2
M  V30 39 N -6.9911 4.1875 0.0 0
M  V30 40 C -4.7363 2.8871 0.0 0
M  V30 41 O -13.7556 0.2863 0.0 0
M  V30 42 N -13.7556 2.8871 0.0 0
M  V30 43 C -1.6702 3.3643 0.0 0
M  V30 44 C -4.1398 4.1636 0.0 0 CFG=2
M  V30 45 C -8.5182 4.2114 0.0 0
M  V30 46 C -3.9966 1.6105 0.0 0
M  V30 47 O -1.2288 4.8198 0.0 0
M  V30 48 N -0.6919 2.2786 0.0 0
M  V30 49 O -3.6984 5.6191 0.0 0
M  V30 50 C -5.6311 3.8773 0.0 0
M  V30 51 O -9.2817 2.9348 0.0 0
M  V30 52 C -9.2817 5.5356 0.0 0 CFG=1
M  V30 53 C -2.5172 1.6344 0.0 0
M  V30 54 C -4.7721 0.334 0.0 0
M  V30 55 C 0.7516 2.6127 0.0 0 CFG=2
M  V30 56 N -8.5421 6.8599 0.0 0
M  V30 57 C -10.8088 5.5595 0.0 0
M  V30 58 C 1.7298 1.527 0.0 0
M  V30 59 C 1.193 4.0682 0.0 0 CFG=2
M  V30 60 C -9.3056 8.1842 0.0 0
M  V30 61 C -11.5724 6.8837 0.0 0
M  V30 62 O 3.1734 1.8611 0.0 0
M  V30 63 N 1.2407 0.1193 0.0 0
M  V30 64 O 2.6366 4.4022 0.0 0
M  V30 65 C 0.167 5.2016 0.0 0
M  V30 66 O -10.8327 8.208 0.0 0
M  V30 67 C -8.5659 9.5084 0.0 0 CFG=1
M  V30 68 C -13.0995 6.9076 0.0 0
M  V30 69 C 2.219 -0.9663 0.0 0
M  V30 70 N -7.0866 9.5323 0.0 0
M  V30 71 C -9.3295 10.8327 0.0 0
M  V30 72 O -13.863 5.6311 0.0 0
M  V30 73 O -13.863 8.2319 0.0 0
M  V30 74 C 1.7298 -2.3741 0.0 0
M  V30 75 C -6.3469 8.2557 0.0 0
M  V30 76 C -8.5898 12.157 0.0 0
M  V30 77 O 0.2863 -2.8394 0.0 0
M  V30 78 N 2.7081 -3.4597 0.0 0
M  V30 79 O -7.1224 6.9792 0.0 0
M  V30 80 C -4.8675 8.2796 0.0 0 CFG=1
M  V30 81 C -9.3533 13.4812 0.0 0
M  V30 82 C 2.219 -4.8675 0.0 0 CFG=2
M  V30 83 N -4.1278 9.6039 0.0 0
M  V30 84 C -4.1278 7.0031 0.0 0
M  V30 85 N -8.6136 14.8055 0.0 0
M  V30 86 C 3.1973 -5.9532 0.0 0
M  V30 87 C 0.7277 -5.1539 0.0 0
M  V30 88 C -4.8914 10.9281 0.0 0
M  V30 89 C -2.6485 7.0269 0.0 0
M  V30 90 C -9.3772 16.1298 0.0 0
M  V30 91 O 2.7081 -7.361 0.0 0
M  V30 92 N 4.6408 -5.6191 0.0 0
M  V30 93 O -0.2982 -4.0205 0.0 0
M  V30 94 O -6.4185 10.952 0.0 0
M  V30 95 C -4.1517 12.2524 0.0 0 CFG=1
M  V30 96 C -1.9088 5.7504 0.0 0
M  V30 97 C -1.9088 8.3512 0.0 0
M  V30 98 N -10.9043 16.1536 0.0 0
M  V30 99 N -8.6375 17.454 0.0 0
M  V30 100 C 5.6191 -6.7048 0.0 0
M  V30 101 N -2.6723 12.2763 0.0 0
M  V30 102 C -4.9152 13.5767 0.0 0
M  V30 103 C 7.0627 -6.3707 0.0 0
M  V30 104 C -4.1756 14.9009 0.0 0
M  V30 105 O 7.1462 -4.8437 0.0 0
M  V30 106 N 8.041 -7.4564 0.0 0
M  V30 107 O -2.6962 14.9248 0.0 0
M  V30 108 N -4.9391 16.2252 0.0 0
M  V30 109 C 9.5084 -7.2775 0.0 0 CFG=2
M  V30 110 C 7.7069 -8.9 0.0 0
M  V30 111 C 10.2481 -5.9532 0.0 0
M  V30 112 C 10.1049 -8.6256 0.0 0
M  V30 113 C 8.9835 -9.6397 0.0 0
M  V30 114 O 11.7275 -5.9293 0.0 0
M  V30 115 N 9.4846 -4.6289 0.0 0
M  V30 116 C 10.2242 -3.3047 0.0 0 CFG=2
M  V30 117 C 9.4607 -1.9804 0.0 0
M  V30 118 C 11.7036 -3.2808 0.0 0
M  V30 119 O 10.2004 -0.6561 0.0 0
M  V30 120 N 7.9336 -1.9565 0.0 0
M  V30 121 C 7.1581 -0.6323 0.0 0 CFG=2
M  V30 122 C 5.6311 -0.6084 0.0 0
M  V30 123 C 7.8978 0.6919 0.0 0
M  V30 124 O 4.8675 0.7158 0.0 0
M  V30 125 N 4.8675 -1.8849 0.0 0
M  V30 126 C 3.3404 -1.8611 0.0 0 CFG=2
M  V30 127 C 2.5769 -3.1376 0.0 0
M  V30 128 C 2.5769 -0.5368 0.0 0 CFG=2
M  V30 129 O 1.0498 -3.1138 0.0 0
M  V30 130 N 3.3166 -4.4142 0.0 0
M  V30 131 O 1.0975 -0.1431 0.0 0
M  V30 132 C 3.3166 0.7874 0.0 0
M  V30 133 C 2.553 -5.6907 0.0 0 CFG=2
M  V30 134 C 3.2927 -6.9673 0.0 0
M  V30 135 C 1.026 -5.6669 0.0 0
M  V30 136 O 2.3741 -8.1364 0.0 0
M  V30 137 N 4.7721 -6.9434 0.0 0
M  V30 138 C 0.2624 -4.3426 0.0 0
M  V30 139 C 5.5118 -8.2199 0.0 0 CFG=2
M  V30 140 C -1.2646 -4.3187 0.0 0
M  V30 141 C 6.9911 -8.1961 0.0 0
M  V30 142 C 4.7482 -9.4965 0.0 0
M  V30 143 O -2.0281 -5.5953 0.0 0
M  V30 144 N -2.0281 -2.9945 0.0 0
M  V30 145 O 7.7308 -9.4726 0.0 0
M  V30 146 N 7.7308 -6.8718 0.0 0
M  V30 147 C 3.2211 -9.4726 0.0 0
M  V30 148 C 9.2102 -6.848 0.0 0 CFG=2
M  V30 149 O 2.3025 -8.2557 0.0 0
M  V30 150 O 2.4576 -10.7492 0.0 0
M  V30 151 C 9.9498 -8.1245 0.0 0
M  V30 152 C 9.9498 -5.5237 0.0 0
M  V30 153 O 11.4292 -8.1006 0.0 0
M  V30 154 N 9.1863 -9.401 0.0 0
M  V30 155 C 9.1863 -4.1994 0.0 0
M  V30 156 C 9.926 -10.6776 0.0 0 CFG=2
M  V30 157 C 9.926 -2.8752 0.0 0
M  V30 158 C 7.6592 -4.1756 0.0 0
M  V30 159 C 11.4053 -10.6537 0.0 0
M  V30 160 C 9.1624 -11.9541 0.0 0
M  V30 161 C 9.1624 -1.5509 0.0 0
M  V30 162 C 6.8957 -2.8513 0.0 0
M  V30 163 O 12.145 -9.3295 0.0 0
M  V30 164 O 12.145 -11.9303 0.0 0
M  V30 165 O 9.9021 -13.2307 0.0 0
M  V30 166 C 7.6354 -1.527 0.0 0
M  V30 END ATOM
M  V30 BEGIN BOND
M  V30 1 1 1 2
M  V30 2 1 2 3
M  V30 3 1 3 4 CFG=1
M  V30 4 1 3 5
M  V30 5 1 4 6
M  V30 6 2 5 7
M  V30 7 1 5 8
M  V30 8 2 6 9
M  V30 9 1 6 10
M  V30 10 1 8 11
M  V30 11 1 8 12
M  V30 12 1 10 13 CFG=3
M  V30 13 1 10 14
M  V30 14 1 11 15 CFG=1
M  V30 15 1 11 16
M  V30 16 1 12 17
M  V30 17 1 13 18
M  V30 18 1 14 19
M  V30 19 1 14 20 CFG=3
M  V30 20 2 15 21
M  V30 21 1 15 22
M  V30 22 2 18 23
M  V30 23 1 18 24
M  V30 24 1 19 25
M  V30 25 1 26 22 CFG=1
M  V30 26 1 24 27 CFG=3
M  V30 27 1 24 28
M  V30 28 1 26 29
M  V30 29 1 26 30
M  V30 30 1 27 31
M  V30 31 1 28 32
M  V30 32 2 29 33
M  V30 33 1 29 34
M  V30 34 2 31 35
M  V30 35 1 31 36
M  V30 36 1 32 37
M  V30 37 1 38 34 CFG=1
M  V30 38 1 36 39 CFG=1
M  V30 39 1 36 40
M  V30 40 2 37 41
M  V30 41 1 37 42
M  V30 42 1 38 43
M  V30 43 1 38 44
M  V30 44 1 39 45
M  V30 45 1 40 46
M  V30 46 2 43 47
M  V30 47 1 43 48
M  V30 48 1 44 49 CFG=1
M  V30 49 1 44 50
M  V30 50 2 45 51
M  V30 51 1 45 52
M  V30 52 1 46 53
M  V30 53 1 46 54
M  V30 54 1 55 48 CFG=1
M  V30 55 1 52 56 CFG=3
M  V30 56 1 52 57
M  V30 57 1 55 58
M  V30 58 1 55 59
M  V30 59 1 56 60
M  V30 60 1 57 61
M  V30 61 2 58 62
M  V30 62 1 58 63
M  V30 63 1 59 64 CFG=1
M  V30 64 1 59 65
M  V30 65 2 60 66
M  V30 66 1 60 67
M  V30 67 1 61 68
M  V30 68 1 63 69
M  V30 69 1 67 70 CFG=3
M  V30 70 1 67 71
M  V30 71 2 68 72
M  V30 72 1 68 73
M  V30 73 1 69 74
M  V30 74 1 70 75
M  V30 75 1 71 76
M  V30 76 2 74 77
M  V30 77 1 74 78
M  V30 78 2 75 79
M  V30 79 1 75 80
M  V30 80 1 76 81
M  V30 81 1 82 78 CFG=3
M  V30 82 1 80 83 CFG=1
M  V30 83 1 80 84
M  V30 84 1 81 85
M  V30 85 1 82 86
M  V30 86 1 82 87
M  V30 87 1 83 88
M  V30 88 1 84 89
M  V30 89 1 85 90
M  V30 90 2 86 91
M  V30 91 1 86 92
M  V30 92 1 87 93
M  V30 93 2 88 94
M  V30 94 1 88 95
M  V30 95 1 89 96
M  V30 96 1 89 97
M  V30 97 2 90 98
M  V30 98 1 90 99
M  V30 99 1 92 100
M  V30 100 1 95 101 CFG=3
M  V30 101 1 95 102
M  V30 102 1 100 103
M  V30 103 1 102 104
M  V30 104 2 103 105
M  V30 105 1 103 106
M  V30 106 2 104 107
M  V30 107 1 104 108
M  V30 108 1 106 109
M  V30 109 1 106 110
M  V30 110 1 109 111 CFG=3
M  V30 111 1 109 112
M  V30 112 1 110 113
M  V30 113 2 111 114
M  V30 114 1 111 115
M  V30 115 1 116 115 CFG=3
M  V30 116 1 116 117
M  V30 117 1 116 118
M  V30 118 2 117 119
M  V30 119 1 117 120
M  V30 120 1 121 120 CFG=3
M  V30 121 1 121 122
M  V30 122 1 121 123
M  V30 123 2 122 124
M  V30 124 1 122 125
M  V30 125 1 126 125 CFG=3
M  V30 126 1 126 127
M  V30 127 1 126 128
M  V30 128 2 127 129
M  V30 129 1 127 130
M  V30 130 1 128 131 CFG=3
M  V30 131 1 128 132
M  V30 132 1 133 130 CFG=3
M  V30 133 1 133 134
M  V30 134 1 133 135
M  V30 135 2 134 136
M  V30 136 1 134 137
M  V30 137 1 135 138
M  V30 138 1 139 137 CFG=3
M  V30 139 1 138 140
M  V30 140 1 139 141
M  V30 141 1 139 142
M  V30 142 2 140 143
M  V30 143 1 140 144
M  V30 144 2 141 145
M  V30 145 1 141 146
M  V30 146 1 142 147
M  V30 147 1 148 146 CFG=1
M  V30 148 2 147 149
M  V30 149 1 147 150
M  V30 150 1 148 151
M  V30 151 1 148 152
M  V30 152 2 151 153
M  V30 153 1 151 154
M  V30 154 1 152 155
M  V30 155 1 156 154 CFG=3
M  V30 156 2 155 157
M  V30 157 1 155 158
M  V30 158 1 156 159
M  V30 159 1 156 160
M  V30 160 1 157 161
M  V30 161 2 158 162
M  V30 162 2 159 163
M  V30 163 1 159 164
M  V30 164 1 160 165
M  V30 165 2 161 166
M  V30 166 1 16 17
M  V30 167 1 112 113
M  V30 168 1 162 166
M  V30 END BOND
M  V30 BEGIN COLLECTION
M  V30 MDLV30/STEABS ATOMS=(25 3 10 11 14 24 26 36 38 44 52 55 59 67 80 82 95 109 116 121 126 128 133 139 148 156)
M  V30 END COLLECTION
M  V30 END CTAB
M  END
> <SEQUENCE>
NLRELQICPATTGSGPAATQDFS

> <DRUG_NAME>
No drug

> <AA_MUTATION>
p.A1104T

> <POSITION>
1104

> <TRANSCRYPT>
P00519-1

$$$$
Compound 494
Actelion Java MolfileCreator 2.0

  0  0  0  0  0  0              0 V3000
M  V30 BEGIN CTAB
M  V30 COUNTS 159 161 0 0 0
M  V30 BEGIN ATOM
M  V30 1 S 0.0 0.0 0.0 0
M  V30 2 C 0.7378 -1.2734 0.0 0
M  V30 3 C -0.0238 -2.5468 0.0 0 CFG=2
M  V30 4 N -1.5471 -2.523 0.0 0
M  V30 5 C 0.714 -3.8202 0.0 0
M  V30 6 C -2.3206 -1.202 0.0 0
M  V30 7 O 2.1778 -3.9749 0.0 0
M  V30 8 N -0.0476 -5.0936 0.0 0
M  V30 9 O -1.3091 -0.1071 0.0 0
M  V30 10 C -3.844 -1.1781 0.0 0 CFG=1
M  V30 11 C -1.559 -5.2245 0.0 0 CFG=2
M  V30 12 C 0.5474 -6.4384 0.0 0
M  V30 13 N -4.6056 -2.4516 0.0 0
M  V30 14 C -4.6056 0.1428 0.0 0 CFG=2
M  V30 15 C -2.5825 -4.0939 0.0 0
M  V30 16 C -1.8922 -6.6645 0.0 0
M  V30 17 C -0.5831 -7.4143 0.0 0
M  V30 18 C -6.129 -2.4278 0.0 0
M  V30 19 C -3.8678 1.4638 0.0 0
M  V30 20 C -6.129 0.1666 0.0 0
M  V30 21 O -4.0701 -4.3795 0.0 0
M  V30 22 N -2.1421 -2.642 0.0 0
M  V30 23 O -6.8906 -1.1067 0.0 0
M  V30 24 C -6.8906 -3.7012 0.0 0 CFG=1
M  V30 25 C -4.6294 2.7848 0.0 0
M  V30 26 C -3.1656 -1.5114 0.0 0 CFG=2
M  V30 27 N -6.1528 -4.9746 0.0 0
M  V30 28 C -8.414 -3.6774 0.0 0
M  V30 29 C -2.7253 -0.0595 0.0 0
M  V30 30 C -4.5342 -2.154 0.0 0
M  V30 31 C -9.1756 -4.9508 0.0 0
M  V30 32 O -3.4631 1.2853 0.0 0
M  V30 33 N -1.2853 0.2737 0.0 0
M  V30 34 C -10.699 -4.927 0.0 0
M  V30 35 C -0.8449 1.7256 0.0 0 CFG=2
M  V30 36 O -11.4725 -3.606 0.0 0
M  V30 37 N -11.4725 -6.2004 0.0 0
M  V30 38 C 0.595 2.0588 0.0 0
M  V30 39 C -1.8684 2.8562 0.0 0 CFG=2
M  V30 40 O 1.0353 3.5107 0.0 0
M  V30 41 N 1.5709 0.9758 0.0 0
M  V30 42 O -1.4281 4.3081 0.0 0
M  V30 43 C -3.356 2.5706 0.0 0
M  V30 44 C 3.0109 1.3091 0.0 0 CFG=2
M  V30 45 C 3.9868 0.2261 0.0 0
M  V30 46 C 3.4512 2.761 0.0 0
M  V30 47 O 5.4268 0.5593 0.0 0
M  V30 48 N 3.4988 -1.1781 0.0 0
M  V30 49 C 4.4747 -2.2611 0.0 0
M  V30 50 C 3.9868 -3.6655 0.0 0
M  V30 51 O 2.5468 -4.1296 0.0 0
M  V30 52 N 4.9627 -4.7485 0.0 0
M  V30 53 C 4.4747 -6.1528 0.0 0 CFG=2
M  V30 54 C 5.4506 -7.2358 0.0 0
M  V30 55 C 2.9871 -6.4384 0.0 0
M  V30 56 O 4.9627 -8.6401 0.0 0
M  V30 57 N 6.8906 -6.9025 0.0 0
M  V30 58 O 1.9636 -5.3078 0.0 0
M  V30 59 C 7.8665 -7.9855 0.0 0
M  V30 60 C 9.3065 -7.6523 0.0 0
M  V30 61 O 9.7469 -6.2004 0.0 0
M  V30 62 N 10.2824 -8.7353 0.0 0
M  V30 63 C 11.7462 -8.5568 0.0 0 CFG=2
M  V30 64 C 9.9492 -10.1753 0.0 0
M  V30 65 C 12.4841 -7.2358 0.0 0
M  V30 66 C 12.3413 -9.9016 0.0 0
M  V30 67 C 11.2226 -10.9132 0.0 0
M  V30 68 O 11.4249 -6.1409 0.0 0
M  V30 69 N 13.9598 -7.212 0.0 0
M  V30 70 C 14.6977 -5.8909 0.0 0 CFG=2
M  V30 71 C 13.9241 -4.5699 0.0 0
M  V30 72 C 16.1734 -5.8671 0.0 0
M  V30 73 O 14.662 -3.2489 0.0 0
M  V30 74 N 12.4008 -4.5461 0.0 0
M  V30 75 C 16.5661 -7.2834 0.0 0
M  V30 76 C 16.9113 -4.5461 0.0 0
M  V30 77 C 11.6272 -3.2251 0.0 0 CFG=2
M  V30 78 C 10.1039 -3.2013 0.0 0
M  V30 79 C 12.3651 -1.9041 0.0 0
M  V30 80 O 9.3422 -1.8803 0.0 0
M  V30 81 N 9.3422 -4.4747 0.0 0
M  V30 82 C 7.8189 -4.4509 0.0 0 CFG=2
M  V30 83 C 7.0572 -5.7243 0.0 0
M  V30 84 C 7.0572 -3.1299 0.0 0 CFG=2
M  V30 85 O 5.5339 -5.7005 0.0 0
M  V30 86 N 7.7951 -6.9977 0.0 0
M  V30 87 O 5.5339 -3.1061 0.0 0
M  V30 88 C 7.7951 -1.8089 0.0 0
M  V30 89 C 7.0334 -8.2711 0.0 0 CFG=2
M  V30 90 C 7.7713 -9.5446 0.0 0
M  V30 91 C 5.5101 -8.2473 0.0 0
M  V30 92 O 6.8549 -10.7109 0.0 0
M  V30 93 N 9.247 -9.5208 0.0 0
M  V30 94 C 4.7365 -6.9263 0.0 0
M  V30 95 C 9.9849 -10.7942 0.0 0 CFG=2
M  V30 96 C 3.2132 -6.9025 0.0 0
M  V30 97 C 11.4606 -10.7704 0.0 0
M  V30 98 C 9.2113 -12.0676 0.0 0
M  V30 99 O 2.4397 -8.1759 0.0 0
M  V30 100 N 2.154 -5.8076 0.0 0
M  V30 101 O 12.1985 -12.0438 0.0 0
M  V30 102 N 12.1985 -9.4493 0.0 0
M  V30 103 C 7.688 -12.0438 0.0 0
M  V30 104 C 13.6742 -9.4255 0.0 0 CFG=2
M  V30 105 O 6.7716 -10.8299 0.0 0
M  V30 106 O 6.9144 -13.3172 0.0 0
M  V30 107 C 14.4121 -10.699 0.0 0
M  V30 108 C 14.4121 -8.1045 0.0 0
M  V30 109 O 15.8402 -11.0441 0.0 0
M  V30 110 N 13.6385 -11.9724 0.0 0
M  V30 111 C 13.6385 -6.7835 0.0 0
M  V30 112 C 14.3764 -13.2458 0.0 0 CFG=2
M  V30 113 C 14.3764 -5.4625 0.0 0
M  V30 114 C 12.1152 -6.7597 0.0 0
M  V30 115 C 15.8521 -13.222 0.0 0
M  V30 116 C 13.6028 -14.5192 0.0 0
M  V30 117 C 13.6028 -4.1415 0.0 0
M  V30 118 C 11.3535 -5.4387 0.0 0
M  V30 119 O 16.8637 -12.1271 0.0 0
M  V30 120 N 16.5899 -14.4954 0.0 0
M  V30 121 O 14.3407 -15.7926 0.0 0
M  V30 122 C 12.0795 -4.1177 0.0 0
M  V30 123 C 18.0657 -14.4716 0.0 0 CFG=2
M  V30 124 C 18.8035 -13.1506 0.0 0
M  V30 125 C 18.8035 -15.745 0.0 0
M  V30 126 O 18.0419 -11.8295 0.0 0
M  V30 127 N 20.2793 -13.1268 0.0 0
M  V30 128 C 20.2793 -15.7212 0.0 0
M  V30 129 C 21.0171 -11.8057 0.0 0 CFG=2
M  V30 130 C 21.0171 -16.9946 0.0 0
M  V30 131 C 20.2555 -10.4847 0.0 0
M  V30 132 C 22.4928 -11.7819 0.0 0
M  V30 133 C 22.4928 -16.9708 0.0 0
M  V30 134 O 18.7321 -10.4609 0.0 0
M  V30 135 N 20.9933 -9.1637 0.0 0
M  V30 136 C 23.2307 -10.4609 0.0 0
M  V30 137 N 23.2307 -18.2442 0.0 0
M  V30 138 C 20.2317 -7.8427 0.0 0 CFG=2
M  V30 139 C 24.7064 -10.4371 0.0 0
M  V30 140 C 22.469 -9.1399 0.0 0
M  V30 141 C 18.7083 -7.8189 0.0 0
M  V30 142 C 20.9695 -6.5217 0.0 0
M  V30 143 O 17.9467 -9.0923 0.0 0
M  V30 144 N 17.9467 -6.4979 0.0 0
M  V30 145 C 20.2079 -5.2007 0.0 0
M  V30 146 C 16.4233 -6.4741 0.0 0 CFG=2
M  V30 147 C 20.9457 -3.8797 0.0 0
M  V30 148 C 18.6845 -5.1769 0.0 0
M  V30 149 C 15.6498 -7.7475 0.0 0
M  V30 150 C 15.6498 -5.1531 0.0 0
M  V30 151 O 14.174 -7.3548 0.0 0
M  V30 152 N 16.3876 -9.0209 0.0 0
M  V30 153 O 14.1264 -5.1293 0.0 0
M  V30 154 C 15.6141 -10.2943 0.0 0 CFG=2
M  V30 155 C 14.0907 -10.2705 0.0 0
M  V30 156 C 16.3519 -11.5677 0.0 0
M  V30 157 O 13.0315 -9.1756 0.0 0
M  V30 158 O 13.0315 -11.3178 0.0 0
M  V30 159 O 15.2927 -12.615 0.0 0
M  V30 END ATOM
M  V30 BEGIN BOND
M  V30 1 1 1 2
M  V30 2 1 2 3
M  V30 3 1 3 4 CFG=1
M  V30 4 1 3 5
M  V30 5 1 4 6
M  V30 6 2 5 7
M  V30 7 1 5 8
M  V30 8 2 6 9
M  V30 9 1 6 10
M  V30 10 1 8 11
M  V30 11 1 8 12
M  V30 12 1 10 13 CFG=1
M  V30 13 1 10 14
M  V30 14 1 11 15 CFG=1
M  V30 15 1 11 16
M  V30 16 1 12 17
M  V30 17 1 13 18
M  V30 18 1 14 19
M  V30 19 1 14 20 CFG=1
M  V30 20 2 15 21
M  V30 21 1 15 22
M  V30 22 2 18 23
M  V30 23 1 18 24
M  V30 24 1 19 25
M  V30 25 1 26 22 CFG=1
M  V30 26 1 24 27 CFG=1
M  V30 27 1 24 28
M  V30 28 1 26 29
M  V30 29 1 26 30
M  V30 30 1 28 31
M  V30 31 2 29 32
M  V30 32 1 29 33
M  V30 33 1 31 34
M  V30 34 1 35 33 CFG=1
M  V30 35 2 34 36
M  V30 36 1 34 37
M  V30 37 1 35 38
M  V30 38 1 35 39
M  V30 39 2 38 40
M  V30 40 1 38 41
M  V30 41 1 39 42 CFG=1
M  V30 42 1 39 43
M  V30 43 1 44 41 CFG=1
M  V30 44 1 44 45
M  V30 45 1 44 46
M  V30 46 2 45 47
M  V30 47 1 45 48
M  V30 48 1 48 49
M  V30 49 1 49 50
M  V30 50 2 50 51
M  V30 51 1 50 52
M  V30 52 1 53 52 CFG=3
M  V30 53 1 53 54
M  V30 54 1 53 55
M  V30 55 2 54 56
M  V30 56 1 54 57
M  V30 57 1 55 58
M  V30 58 1 57 59
M  V30 59 1 59 60
M  V30 60 2 60 61
M  V30 61 1 60 62
M  V30 62 1 62 63
M  V30 63 1 62 64
M  V30 64 1 63 65 CFG=3
M  V30 65 1 63 66
M  V30 66 1 64 67
M  V30 67 2 65 68
M  V30 68 1 65 69
M  V30 69 1 70 69 CFG=3
M  V30 70 1 70 71
M  V30 71 1 70 72
M  V30 72 2 71 73
M  V30 73 1 71 74
M  V30 74 1 72 75
M  V30 75 1 72 76
M  V30 76 1 77 74 CFG=3
M  V30 77 1 77 78
M  V30 78 1 77 79
M  V30 79 2 78 80
M  V30 80 1 78 81
M  V30 81 1 82 81 CFG=3
M  V30 82 1 82 83
M  V30 83 1 82 84
M  V30 84 2 83 85
M  V30 85 1 83 86
M  V30 86 1 84 87 CFG=3
M  V30 87 1 84 88
M  V30 88 1 89 86 CFG=3
M  V30 89 1 89 90
M  V30 90 1 89 91
M  V30 91 2 90 92
M  V30 92 1 90 93
M  V30 93 1 91 94
M  V30 94 1 95 93 CFG=3
M  V30 95 1 94 96
M  V30 96 1 95 97
M  V30 97 1 95 98
M  V30 98 2 96 99
M  V30 99 1 96 100
M  V30 100 2 97 101
M  V30 101 1 97 102
M  V30 102 1 98 103
M  V30 103 1 104 102 CFG=1
M  V30 104 2 103 105
M  V30 105 1 103 106
M  V30 106 1 104 107
M  V30 107 1 104 108
M  V30 108 2 107 109
M  V30 109 1 107 110
M  V30 110 1 108 111
M  V30 111 1 112 110 CFG=3
M  V30 112 2 111 113
M  V30 113 1 111 114
M  V30 114 1 112 115
M  V30 115 1 112 116
M  V30 116 1 113 117
M  V30 117 2 114 118
M  V30 118 2 115 119
M  V30 119 1 115 120
M  V30 120 1 116 121
M  V30 121 2 117 122
M  V30 122 1 123 120 CFG=3
M  V30 123 1 123 124
M  V30 124 1 123 125
M  V30 125 2 124 126
M  V30 126 1 124 127
M  V30 127 1 125 128
M  V30 128 1 129 127 CFG=3
M  V30 129 1 128 130
M  V30 130 1 129 131
M  V30 131 1 129 132
M  V30 132 1 130 133
M  V30 133 2 131 134
M  V30 134 1 131 135
M  V30 135 1 132 136
M  V30 136 1 133 137
M  V30 137 1 138 135 CFG=3
M  V30 138 1 136 139
M  V30 139 1 136 140
M  V30 140 1 138 141
M  V30 141 1 138 142
M  V30 142 2 141 143
M  V30 143 1 141 144
M  V30 144 1 142 145
M  V30 145 1 146 144 CFG=3
M  V30 146 1 145 147
M  V30 147 1 145 148
M  V30 148 1 146 149
M  V30 149 1 146 150
M  V30 150 2 149 151
M  V30 151 1 149 152
M  V30 152 1 150 153
M  V30 153 1 154 152 CFG=1
M  V30 154 1 154 155
M  V30 155 1 154 156
M  V30 156 2 155 157
M  V30 157 1 155 158
M  V30 158 1 156 159
M  V30 159 1 16 17
M  V30 160 1 66 67
M  V30 161 1 118 122
M  V30 END BOND
M  V30 BEGIN COLLECTION
M  V30 MDLV30/STEABS ATOMS=(24 3 10 11 14 24 26 35 39 44 53 63 70 77 82 84 89 95 104 112 123 129 138 146 154)
M  V30 END COLLECTION
M  V30 END CTAB
M  END
> <SEQUENCE>
QICPATAGSGPVATQDFSKLLSS

> <DRUG_NAME>
No drug

> <AA_MUTATION>
p.A1109V

> <POSITION>
1109

> <TRANSCRYPT>
P00519-1

$$$$
Compound 391
Actelion Java MolfileCreator 2.0

  0  0  0  0  0  0              0 V3000
M  V30 BEGIN CTAB
M  V30 COUNTS 176 181 0 0 0
M  V30 BEGIN ATOM
M  V30 1 O 0.0 0.0 0.0 0
M  V30 2 C 1.0521 -1.0162 0.0 0
M  V30 3 N 2.3314 -0.251 0.0 0
M  V30 4 C 1.0282 -2.4988 0.0 0 CFG=1
M  V30 5 C 3.6107 -0.9804 0.0 0 CFG=2
M  V30 6 N -0.2152 -3.3596 0.0 0
M  V30 7 C 2.2238 -3.3596 0.0 0
M  V30 8 C 4.89 -0.2152 0.0 0
M  V30 9 C 3.5868 -2.4629 0.0 0
M  V30 10 C -1.6738 -2.8694 0.0 0
M  V30 11 C 0.2271 -4.7704 0.0 0
M  V30 12 C 1.7336 -4.7704 0.0 0
M  V30 13 O 4.8661 1.3151 0.0 0
M  V30 14 N 6.1693 -0.9445 0.0 0
M  V30 15 C 5.0693 -2.4868 0.0 0
M  V30 16 C 2.8455 -2.977 0.0 0
M  V30 17 O -2.5346 -4.0889 0.0 0
M  V30 18 C -2.0086 -1.3749 0.0 0
M  V30 19 C 7.4486 -0.1793 0.0 0 CFG=2
M  V30 20 N -3.4672 -0.8847 0.0 0
M  V30 21 C 8.7279 -0.9086 0.0 0
M  V30 22 C 7.4247 1.351 0.0 0
M  V30 23 C -3.802 0.6097 0.0 0
M  V30 24 O 8.8833 -2.3792 0.0 0
M  V30 25 N 10.0072 -0.1434 0.0 0
M  V30 26 O 8.8475 1.7934 0.0 0
M  V30 27 O -2.714 1.6379 0.0 0
M  V30 28 C -5.2606 1.0999 0.0 0 CFG=1
M  V30 29 C 11.2865 -0.8727 0.0 0 CFG=2
M  V30 30 N -5.5954 2.5944 0.0 0
M  V30 31 C -6.3965 0.1195 0.0 0
M  V30 32 C 11.2626 -2.3553 0.0 0
M  V30 33 C 12.5658 -0.1076 0.0 0
M  V30 34 C -4.5074 3.6227 0.0 0
M  V30 35 C -6.1095 -1.3271 0.0 0
M  V30 36 O 10.0431 -3.2281 0.0 0
M  V30 37 N 12.5419 -3.0846 0.0 0
M  V30 38 C 13.8451 -0.8369 0.0 0
M  V30 39 O -3.0966 3.1803 0.0 0
M  V30 40 C -4.8422 5.1172 0.0 0 CFG=1
M  V30 41 N -4.7585 -1.9249 0.0 0
M  V30 42 C -7.1377 -2.4151 0.0 0
M  V30 43 C 12.518 -4.5672 0.0 0 CFG=2
M  V30 44 C 15.1244 -0.0597 0.0 0
M  V30 45 N -3.7542 6.1454 0.0 0
M  V30 46 C -6.3008 5.6074 0.0 0
M  V30 47 C -4.9378 -3.3955 0.0 0
M  V30 48 N -6.4084 -3.6944 0.0 0
M  V30 49 C 11.1909 -5.2965 0.0 0
M  V30 50 C 13.7973 -5.2965 0.0 0
M  V30 51 N 16.4037 -0.7891 0.0 0
M  V30 52 C -2.3433 5.703 0.0 0
M  V30 53 C -7.4367 4.627 0.0 0
M  V30 54 O 9.78 -4.6748 0.0 0
M  V30 55 N 11.167 -6.7791 0.0 0
M  V30 56 C 13.7734 -6.7791 0.0 0
M  V30 57 C 17.683 -0.0119 0.0 0
M  V30 58 O -2.0564 4.2563 0.0 0
M  V30 59 C -1.2553 6.7312 0.0 0 CFG=1
M  V30 60 C -8.8953 5.1172 0.0 0
M  V30 61 C -7.1497 3.1803 0.0 0
M  V30 62 C 9.8398 -7.5084 0.0 0 CFG=2
M  V30 63 O 12.5539 -7.6519 0.0 0
M  V30 64 N 14.9451 -7.6519 0.0 0
M  V30 65 N 17.6591 1.5184 0.0 0
M  V30 66 N 18.9623 -0.7412 0.0 0
M  V30 67 N -1.5901 8.2258 0.0 0
M  V30 68 C 0.1554 6.2889 0.0 0
M  V30 69 C -10.0311 4.1368 0.0 0
M  V30 70 C -8.2855 2.1999 0.0 0
M  V30 71 C 8.5127 -6.7312 0.0 0
M  V30 72 C 9.4453 -8.9431 0.0 0
M  V30 73 C -3.0488 8.716 0.0 0
M  V30 74 C 1.2434 7.3171 0.0 0
M  V30 75 C -9.7442 2.6901 0.0 0
M  V30 76 O 8.3094 -5.2128 0.0 0
M  V30 77 N 7.1856 -7.4606 0.0 0
M  V30 78 O -4.1846 7.7356 0.0 0
M  V30 79 C -3.3835 10.2105 0.0 0 CFG=1
M  V30 80 C 2.6901 7.0301 0.0 0
M  V30 81 C 1.064 8.8355 0.0 0
M  V30 82 O -10.88 1.7097 0.0 0
M  V30 83 C 5.8584 -6.6954 0.0 0 CFG=2
M  V30 84 N -2.2955 11.2387 0.0 0
M  V30 85 C -4.8422 10.7007 0.0 0
M  V30 86 C 3.4194 8.3573 0.0 0
M  V30 87 C 3.4194 5.7508 0.0 0
M  V30 88 N 2.4151 9.4811 0.0 0
M  V30 89 C 5.8345 -5.165 0.0 0
M  V30 90 C 4.5313 -7.4247 0.0 0
M  V30 91 O -5.1769 12.1952 0.0 0
M  V30 92 C 4.902 8.3812 0.0 0
M  V30 93 C 4.902 5.7748 0.0 0
M  V30 94 O 7.0062 -4.2444 0.0 0
M  V30 95 N 4.5074 -4.3878 0.0 0
M  V30 96 O 3.3118 -6.5041 0.0 0
M  V30 97 C 5.6313 7.1019 0.0 0
M  V30 98 C 4.4835 -2.8575 0.0 0 CFG=2
M  V30 99 C 5.7628 -2.0923 0.0 0
M  V30 100 C 3.1564 -2.0923 0.0 0
M  V30 101 O 7.0421 -2.8216 0.0 0
M  V30 102 N 5.7389 -0.5619 0.0 0
M  V30 103 C 3.1325 -0.5619 0.0 0
M  V30 104 C 7.0182 0.2032 0.0 0 CFG=2
M  V30 105 C 1.8053 0.2032 0.0 0
M  V30 106 C 8.2975 -0.526 0.0 0
M  V30 107 C 6.9943 1.7336 0.0 0
M  V30 108 O 0.4782 -0.526 0.0 0
M  V30 109 O 2.152 1.6858 0.0 0
M  V30 110 O 8.0942 -1.9966 0.0 0
M  V30 111 N 9.5768 0.2391 0.0 0
M  V30 112 C 8.2736 2.5107 0.0 0
M  V30 113 C 10.8561 -0.4902 0.0 0 CFG=2
M  V30 114 C 9.5529 1.7814 0.0 0
M  V30 115 C 8.2497 4.0411 0.0 0
M  V30 116 C 10.8322 -1.9727 0.0 0
M  V30 117 C 12.1354 0.2749 0.0 0
M  V30 118 C 10.8322 2.5466 0.0 0
M  V30 119 C 9.529 4.8063 0.0 0
M  V30 120 O 9.4214 -2.5466 0.0 0
M  V30 121 N 12.1115 -2.702 0.0 0
M  V30 122 C 13.4147 -0.4543 0.0 0
M  V30 123 C 10.8083 4.077 0.0 0
M  V30 124 C 12.0876 -4.1846 0.0 0 CFG=2
M  V30 125 C 14.4668 0.6097 0.0 0
M  V30 126 C 13.3908 -1.9368 0.0 0
M  V30 127 O 12.0876 4.8422 0.0 0
M  V30 128 C 10.7604 -4.9139 0.0 0
M  V30 129 C 13.3669 -4.9139 0.0 0
M  V30 130 O 9.5409 -3.9933 0.0 0
M  V30 131 N 10.7365 -6.3965 0.0 0
M  V30 132 C 13.343 -6.3965 0.0 0
M  V30 133 C 9.4094 -7.1258 0.0 0 CFG=2
M  V30 134 C 14.706 -6.9704 0.0 0
M  V30 135 C 11.9321 -6.9704 0.0 0
M  V30 136 C 8.0823 -6.3606 0.0 0
M  V30 137 C 9.3855 -8.6083 0.0 0
M  V30 138 O 8.2377 -4.8422 0.0 0
M  V30 139 N 6.7552 -7.0899 0.0 0
M  V30 140 O 8.0584 -9.3377 0.0 0
M  V30 141 C 5.428 -6.3247 0.0 0 CFG=2
M  V30 142 C 5.4041 -4.7943 0.0 0
M  V30 143 C 4.1009 -7.0541 0.0 0
M  V30 144 O 6.7671 -4.1726 0.0 0
M  V30 145 N 4.077 -4.0292 0.0 0
M  V30 146 O 2.6901 -6.4323 0.0 0
M  V30 147 C 4.0531 -2.4988 0.0 0
M  V30 148 C 2.7259 -1.7336 0.0 0
M  V30 149 O 1.7575 -2.8814 0.0 0
M  V30 150 N 2.702 -0.2032 0.0 0
M  V30 151 C 1.3749 0.5619 0.0 0 CFG=2
M  V30 152 C 0.0478 -0.1673 0.0 0
M  V30 153 C 1.351 2.0923 0.0 0 CFG=2
M  V30 154 O -0.3467 -1.6021 0.0 0
M  V30 155 N -1.2793 0.5978 0.0 0
M  V30 156 C 2.6303 2.8575 0.0 0
M  V30 157 C 0.0239 2.8575 0.0 0
M  V30 158 C -2.6064 -0.1315 0.0 0 CFG=2
M  V30 159 C 2.6064 4.3878 0.0 0
M  V30 160 C -2.6303 -1.614 0.0 0
M  V30 161 C -3.9335 0.6336 0.0 0
M  V30 162 O -1.5782 -2.6303 0.0 0
M  V30 163 N -3.9574 -2.3433 0.0 0
M  V30 164 C -5.2606 -0.0956 0.0 0
M  V30 165 C -3.9813 -3.8259 0.0 0
M  V30 166 O -4.9139 -1.5303 0.0 0
M  V30 167 N -6.7312 0.3467 0.0 0
M  V30 168 C -5.3085 -4.5552 0.0 0
M  V30 169 O -6.6356 -3.7781 0.0 0
M  V30 170 N -5.3324 -6.0378 0.0 0
M  V30 171 C -6.6595 -6.7671 0.0 0 CFG=2
M  V30 172 C -7.9866 -6.0019 0.0 0
M  V30 173 C -6.6834 -8.2497 0.0 0
M  V30 174 O -8.0105 -4.4715 0.0 0
M  V30 175 O -9.3138 -6.7312 0.0 0
M  V30 176 O -8.0105 -8.979 0.0 0
M  V30 END ATOM
M  V30 BEGIN BOND
M  V30 1 2 1 2
M  V30 2 1 2 3
M  V30 3 1 4 2 CFG=3
M  V30 4 1 5 3 CFG=3
M  V30 5 1 4 6
M  V30 6 1 4 7
M  V30 7 1 5 8
M  V30 8 1 5 9
M  V30 9 1 6 10
M  V30 10 1 6 11
M  V30 11 1 7 12
M  V30 12 2 8 13
M  V30 13 1 8 14
M  V30 14 1 9 15
M  V30 15 1 9 16
M  V30 16 2 10 17
M  V30 17 1 10 18
M  V30 18 1 19 14 CFG=1
M  V30 19 1 18 20
M  V30 20 1 19 21
M  V30 21 1 19 22
M  V30 22 1 20 23
M  V30 23 2 21 24
M  V30 24 1 21 25
M  V30 25 1 22 26
M  V30 26 2 23 27
M  V30 27 1 23 28
M  V30 28 1 29 25 CFG=1
M  V30 29 1 28 30 CFG=3
M  V30 30 1 28 31
M  V30 31 1 29 32
M  V30 32 1 29 33
M  V30 33 1 30 34
M  V30 34 1 31 35
M  V30 35 2 32 36
M  V30 36 1 32 37
M  V30 37 1 33 38
M  V30 38 2 34 39
M  V30 39 1 34 40
M  V30 40 1 35 41
M  V30 41 2 35 42
M  V30 42 1 43 37 CFG=1
M  V30 43 1 38 44
M  V30 44 1 40 45 CFG=3
M  V30 45 1 40 46
M  V30 46 2 41 47
M  V30 47 1 42 48
M  V30 48 1 43 49
M  V30 49 1 43 50
M  V30 50 1 44 51
M  V30 51 1 45 52
M  V30 52 1 46 53
M  V30 53 2 49 54
M  V30 54 1 49 55
M  V30 55 1 50 56
M  V30 56 1 51 57
M  V30 57 2 52 58
M  V30 58 1 52 59
M  V30 59 2 53 60
M  V30 60 1 53 61
M  V30 61 1 62 55 CFG=1
M  V30 62 2 56 63
M  V30 63 1 56 64
M  V30 64 2 57 65
M  V30 65 1 57 66
M  V30 66 1 59 67 CFG=1
M  V30 67 1 59 68
M  V30 68 1 60 69
M  V30 69 2 61 70
M  V30 70 1 62 71
M  V30 71 1 62 72
M  V30 72 1 67 73
M  V30 73 1 68 74
M  V30 74 2 69 75
M  V30 75 2 71 76
M  V30 76 1 71 77
M  V30 77 2 73 78
M  V30 78 1 73 79
M  V30 79 1 74 80
M  V30 80 2 74 81
M  V30 81 1 75 82
M  V30 82 1 83 77 CFG=1
M  V30 83 1 79 84 CFG=3
M  V30 84 1 79 85
M  V30 85 2 80 86
M  V30 86 1 80 87
M  V30 87 1 81 88
M  V30 88 1 83 89
M  V30 89 1 83 90
M  V30 90 1 85 91
M  V30 91 1 86 92
M  V30 92 2 87 93
M  V30 93 2 89 94
M  V30 94 1 89 95
M  V30 95 1 90 96
M  V30 96 2 92 97
M  V30 97 1 98 95 CFG=1
M  V30 98 1 98 99
M  V30 99 1 98 100
M  V30 100 2 99 101
M  V30 101 1 99 102
M  V30 102 1 100 103
M  V30 103 1 104 102 CFG=1
M  V30 104 1 103 105
M  V30 105 1 104 106
M  V30 106 1 104 107
M  V30 107 2 105 108
M  V30 108 1 105 109
M  V30 109 2 106 110
M  V30 110 1 106 111
M  V30 111 1 107 112
M  V30 112 1 113 111 CFG=1
M  V30 113 2 112 114
M  V30 114 1 112 115
M  V30 115 1 113 116
M  V30 116 1 113 117
M  V30 117 1 114 118
M  V30 118 2 115 119
M  V30 119 2 116 120
M  V30 120 1 116 121
M  V30 121 1 117 122
M  V30 122 2 118 123
M  V30 123 1 124 121 CFG=1
M  V30 124 1 122 125
M  V30 125 1 122 126
M  V30 126 1 123 127
M  V30 127 1 124 128
M  V30 128 1 124 129
M  V30 129 2 128 130
M  V30 130 1 128 131
M  V30 131 1 129 132
M  V30 132 1 133 131 CFG=1
M  V30 133 1 132 134
M  V30 134 1 132 135
M  V30 135 1 133 136
M  V30 136 1 133 137
M  V30 137 2 136 138
M  V30 138 1 136 139
M  V30 139 1 137 140
M  V30 140 1 141 139 CFG=1
M  V30 141 1 141 142
M  V30 142 1 141 143
M  V30 143 2 142 144
M  V30 144 1 142 145
M  V30 145 1 143 146
M  V30 146 1 145 147
M  V30 147 1 147 148
M  V30 148 2 148 149
M  V30 149 1 148 150
M  V30 150 1 151 150 CFG=3
M  V30 151 1 151 152
M  V30 152 1 151 153
M  V30 153 2 152 154
M  V30 154 1 152 155
M  V30 155 1 153 156
M  V30 156 1 153 157 CFG=1
M  V30 157 1 158 155 CFG=3
M  V30 158 1 156 159
M  V30 159 1 158 160
M  V30 160 1 158 161
M  V30 161 2 160 162
M  V30 162 1 160 163
M  V30 163 1 161 164
M  V30 164 1 163 165
M  V30 165 2 164 166
M  V30 166 1 164 167
M  V30 167 1 165 168
M  V30 168 2 168 169
M  V30 169 1 168 170
M  V30 170 1 171 170 CFG=1
M  V30 171 1 171 172
M  V30 172 1 171 173
M  V30 173 2 172 174
M  V30 174 1 172 175
M  V30 175 1 173 176
M  V30 176 1 11 12
M  V30 177 1 47 48
M  V30 178 1 70 75
M  V30 179 1 86 88
M  V30 180 1 93 97
M  V30 181 1 119 123
M  V30 END BOND
M  V30 BEGIN COLLECTION
M  V30 MDLV30/STEABS ATOMS=(21 4 5 19 28 29 40 43 59 62 79 83 98 104 113 124 133 141 151 153 158 171)
M  V30 END COLLECTION
M  V30 END CTAB
M  END
> <SEQUENCE>
SWYHGPVSRNASEYLLSSGINGS

> <DRUG_NAME>
No drug

> <AA_MUTATION>
p.A137S

> <POSITION>
137

> <TRANSCRYPT>
P00519-1

$$$$
Compound 358
Actelion Java MolfileCreator 2.0

  0  0  0  0  0  0              0 V3000
M  V30 BEGIN CTAB
M  V30 COUNTS 179 184 0 0 0
M  V30 BEGIN ATOM
M  V30 1 O 0.0 0.0 0.0 0
M  V30 2 C -1.0252 -1.0848 0.0 0
M  V30 3 N -0.5841 -2.4916 0.0 0
M  V30 4 C -2.5155 -0.751 0.0 0 CFG=1
M  V30 5 C 0.8583 -2.7777 0.0 0 CFG=2
M  V30 6 N -3.1592 0.6437 0.0 0
M  V30 7 C -3.648 -1.7286 0.0 0
M  V30 8 C 1.8359 -1.6452 0.0 0
M  V30 9 C 1.2994 -4.1845 0.0 0
M  V30 10 C -2.4201 1.967 0.0 0
M  V30 11 C -4.6733 0.5126 0.0 0
M  V30 12 C -4.9713 -0.9656 0.0 0
M  V30 13 O 1.3471 -0.1907 0.0 0
M  V30 14 O 3.2784 -1.9313 0.0 0
M  V30 15 O -0.9418 1.9909 0.0 0
M  V30 16 C -3.1831 3.2904 0.0 0 CFG=1
M  V30 17 N -4.7091 3.3142 0.0 0
M  V30 18 C -2.4439 4.6137 0.0 0
M  V30 19 C -5.4721 2.0386 0.0 0
M  V30 20 C -3.2069 5.937 0.0 0
M  V30 21 O -5.2575 0.5841 0.0 0
M  V30 22 C -6.9981 2.0624 0.0 0 CFG=1
M  V30 23 C -2.4678 7.2603 0.0 0
M  V30 24 C -4.7329 5.9609 0.0 0
M  V30 25 N -7.761 3.3857 0.0 0
M  V30 26 C -7.761 0.7868 0.0 0
M  V30 27 C -3.2308 8.5837 0.0 0
M  V30 28 C -5.4959 7.2842 0.0 0
M  V30 29 C -9.287 3.4096 0.0 0
M  V30 30 C -9.287 0.8106 0.0 0
M  V30 31 C -4.7568 8.6075 0.0 0
M  V30 32 O -10.062 2.134 0.0 0
M  V30 33 C -10.062 4.7329 0.0 0 CFG=1
M  V30 34 N -10.1931 -0.3814 0.0 0
M  V30 35 C -10.1931 2.0505 0.0 0
M  V30 36 O -4.4706 10.0977 0.0 0
M  V30 37 N -9.3228 6.0562 0.0 0
M  V30 38 C -11.588 4.7568 0.0 0
M  V30 39 C -11.6476 0.1072 0.0 0
M  V30 40 N -11.6476 1.6094 0.0 0
M  V30 41 C -10.0858 7.3796 0.0 0
M  V30 42 C -12.3629 6.0801 0.0 0
M  V30 43 O -11.5999 7.5822 0.0 0
M  V30 44 C -9.3467 8.7029 0.0 0 CFG=1
M  V30 45 C -13.71 5.3886 0.0 0
M  V30 46 C -11.7906 7.4868 0.0 0
M  V30 47 N -7.8683 8.7267 0.0 0
M  V30 48 C -10.1096 10.0262 0.0 0 CFG=2
M  V30 49 C -7.1292 10.05 0.0 0
M  V30 50 O -11.3614 10.9084 0.0 0
M  V30 51 C -9.0963 11.123 0.0 0
M  V30 52 O -7.8922 11.3734 0.0 0
M  V30 53 C -5.6509 10.0739 0.0 0 CFG=1
M  V30 54 N -4.9117 8.7982 0.0 0
M  V30 55 C -4.9117 11.3972 0.0 0 CFG=2
M  V30 56 C -3.4334 8.8221 0.0 0
M  V30 57 O -5.174 12.8994 0.0 0
M  V30 58 C -3.4334 11.421 0.0 0
M  V30 59 O -2.6943 10.1454 0.0 0
M  V30 60 C -2.6943 7.5465 0.0 0 CFG=1
M  V30 61 N -3.4573 6.2708 0.0 0
M  V30 62 C -1.216 7.5703 0.0 0 CFG=2
M  V30 63 C -2.7181 4.9952 0.0 0
M  V30 64 C -0.4768 8.8936 0.0 0
M  V30 65 C -0.4768 6.2947 0.0 0
M  V30 66 O -1.2398 5.019 0.0 0
M  V30 67 C -3.4811 3.7196 0.0 0 CFG=1
M  V30 68 C 1.0014 8.9175 0.0 0
M  V30 69 N -5.0071 3.7434 0.0 0
M  V30 70 C -2.742 2.4439 0.0 0
M  V30 71 C -5.782 5.0667 0.0 0
M  V30 72 C -3.505 1.1683 0.0 0
M  V30 73 O -5.0429 6.39 0.0 0
M  V30 74 C -7.308 5.0906 0.0 0
M  V30 75 C -3.1115 -0.2503 0.0 0
M  V30 76 C -4.9356 0.6437 0.0 0
M  V30 77 N -8.0829 6.4139 0.0 0
M  V30 78 C -9.6089 6.4377 0.0 0
M  V30 79 O -10.5269 5.2694 0.0 0
M  V30 80 C -10.3838 7.761 0.0 0 CFG=1
M  V30 81 N -9.6447 9.0844 0.0 0
M  V30 82 C -11.9098 7.7849 0.0 0
M  V30 83 C -8.1664 9.1082 0.0 0
M  V30 84 C -12.6728 9.1082 0.0 0
M  V30 85 O -7.153 8.0591 0.0 0
M  V30 86 C -7.4272 10.4315 0.0 0 CFG=1
M  V30 87 O -11.5283 10.0739 0.0 0
M  V30 88 O -14.1869 8.9532 0.0 0
M  V30 89 N -8.1902 11.7549 0.0 0
M  V30 90 C -5.9489 10.4554 0.0 0
M  V30 91 C -7.4511 13.0782 0.0 0
M  V30 92 C -4.9356 11.5522 0.0 0
M  V30 93 C -5.9251 8.9771 0.0 0
M  V30 94 O -6.0682 13.6504 0.0 0
M  V30 95 C -8.2141 14.4015 0.0 0 CFG=1
M  V30 96 N -9.7401 14.4253 0.0 0
M  V30 97 C -7.4749 15.7248 0.0 0
M  V30 98 C -10.515 15.7487 0.0 0
M  V30 99 C -8.2379 17.0481 0.0 0
M  V30 100 C -5.9966 15.7487 0.0 0
M  V30 101 O -9.7758 17.072 0.0 0
M  V30 102 C -12.041 15.7725 0.0 0 CFG=1
M  V30 103 N -12.8159 14.4969 0.0 0
M  V30 104 C -12.8159 17.0958 0.0 0 CFG=2
M  V30 105 C -14.3419 14.5207 0.0 0
M  V30 106 O -12.0767 18.4192 0.0 0
M  V30 107 C -14.3419 17.1197 0.0 0
M  V30 108 O -15.1049 15.844 0.0 0
M  V30 109 C -15.1049 13.2451 0.0 0 CFG=1
M  V30 110 N -14.3657 11.9694 0.0 0
M  V30 111 C -16.6309 13.2689 0.0 0
M  V30 112 C -15.1287 10.6938 0.0 0
M  V30 113 O -17.3939 11.9933 0.0 0
M  V30 114 O -16.6547 10.7177 0.0 0
M  V30 115 C -14.3896 9.4182 0.0 0 CFG=1
M  V30 116 N -12.9113 9.442 0.0 0
M  V30 117 C -15.1645 8.1425 0.0 0
M  V30 118 C -12.1721 10.7653 0.0 0
M  V30 119 C -14.4253 6.8669 0.0 0
M  V30 120 O -13.0901 11.9814 0.0 0
M  V30 121 C -10.6938 10.7892 0.0 0 CFG=1
M  V30 122 N -12.959 6.7358 0.0 0
M  V30 123 C -15.0691 5.5197 0.0 0
M  V30 124 N -9.9547 9.5136 0.0 0
M  V30 125 C -9.9547 12.1125 0.0 0
M  V30 126 C -12.6728 5.2932 0.0 0
M  V30 127 N -13.9842 4.5422 0.0 0
M  V30 128 C -8.4764 9.5374 0.0 0
M  V30 129 C -8.4764 12.1364 0.0 0
M  V30 130 O -7.463 10.6342 0.0 0
M  V30 131 C -7.7372 8.2618 0.0 0 CFG=1
M  V30 132 N -7.618 13.3762 0.0 0
M  V30 133 C -7.618 10.9442 0.0 0
M  V30 134 N -8.5002 6.9861 0.0 0
M  V30 135 C -6.2589 8.2856 0.0 0
M  V30 136 C -6.2112 12.9351 0.0 0
M  V30 137 N -6.2112 11.433 0.0 0
M  V30 138 C -7.761 5.7105 0.0 0
M  V30 139 C -5.5197 7.01 0.0 0
M  V30 140 O -6.9981 5.7343 0.0 0
M  V30 141 C -8.524 4.4349 0.0 0 CFG=1
M  V30 142 N -4.0534 6.8788 0.0 0
M  V30 143 C -6.1635 5.6628 0.0 0
M  V30 144 N -10.05 4.4587 0.0 0
M  V30 145 C -7.7849 3.1592 0.0 0
M  V30 146 C -3.7672 5.4363 0.0 0
M  V30 147 N -5.0786 4.6852 0.0 0
M  V30 148 C -10.813 3.1831 0.0 0
M  V30 149 C -8.8459 2.1101 0.0 0
M  V30 150 C -6.3543 3.5527 0.0 0
M  V30 151 O -10.4196 1.7644 0.0 0
M  V30 152 C -12.339 3.2069 0.0 0 CFG=1
M  V30 153 N -13.102 4.5302 0.0 0
M  V30 154 C -13.102 1.9313 0.0 0
M  V30 155 C -12.3629 5.8536 0.0 0
M  V30 156 C -14.628 1.9551 0.0 0
M  V30 157 O -10.9799 5.329 0.0 0
M  V30 158 C -13.1259 7.1769 0.0 0 CFG=1
M  V30 159 C -15.391 0.6795 0.0 0
M  V30 160 C -15.391 3.2784 0.0 0
M  V30 161 N -14.6519 7.2007 0.0 0
M  V30 162 C -12.3867 8.5002 0.0 0
M  V30 163 C -15.4149 8.524 0.0 0
M  V30 164 C -13.1616 9.8235 0.0 0
M  V30 165 O -15.2003 10.0262 0.0 0
M  V30 166 C -16.9408 8.5479 0.0 0 CFG=1
M  V30 167 C -12.4225 11.1468 0.0 0
M  V30 168 N -17.7158 7.2723 0.0 0
M  V30 169 C -17.7158 9.8712 0.0 0
M  V30 170 O -11.123 11.886 0.0 0
M  V30 171 O -13.0424 12.5536 0.0 0
M  V30 172 C -19.2418 7.2961 0.0 0
M  V30 173 O -20.0048 8.6194 0.0 0
M  V30 174 C -20.0048 6.0205 0.0 0 CFG=1
M  V30 175 N -19.2656 4.7448 0.0 0
M  V30 176 C -21.5307 6.0443 0.0 0
M  V30 177 C -22.3057 4.7687 0.0 0
M  V30 178 C -23.8317 4.7925 0.0 0
M  V30 179 C -21.5665 3.493 0.0 0
M  V30 END ATOM
M  V30 BEGIN BOND
M  V30 1 2 1 2
M  V30 2 1 2 3
M  V30 3 1 4 2 CFG=3
M  V30 4 1 5 3 CFG=3
M  V30 5 1 4 6
M  V30 6 1 4 7
M  V30 7 1 5 8
M  V30 8 1 5 9
M  V30 9 1 6 10
M  V30 10 1 6 11
M  V30 11 1 7 12
M  V30 12 2 8 13
M  V30 13 1 8 14
M  V30 14 2 10 15
M  V30 15 1 10 16
M  V30 16 1 16 17 CFG=1
M  V30 17 1 16 18
M  V30 18 1 17 19
M  V30 19 1 18 20
M  V30 20 2 19 21
M  V30 21 1 19 22
M  V30 22 2 20 23
M  V30 23 1 20 24
M  V30 24 1 22 25 CFG=3
M  V30 25 1 22 26
M  V30 26 1 23 27
M  V30 27 2 24 28
M  V30 28 1 25 29
M  V30 29 1 26 30
M  V30 30 2 27 31
M  V30 31 2 29 32
M  V30 32 1 29 33
M  V30 33 1 30 34
M  V30 34 2 30 35
M  V30 35 1 31 36
M  V30 36 1 33 37 CFG=3
M  V30 37 1 33 38
M  V30 38 2 34 39
M  V30 39 1 35 40
M  V30 40 1 37 41
M  V30 41 1 38 42
M  V30 42 2 41 43
M  V30 43 1 41 44
M  V30 44 1 42 45
M  V30 45 1 42 46
M  V30 46 1 44 47 CFG=3
M  V30 47 1 44 48
M  V30 48 1 47 49
M  V30 49 1 48 50 CFG=3
M  V30 50 1 48 51
M  V30 51 2 49 52
M  V30 52 1 49 53
M  V30 53 1 53 54 CFG=3
M  V30 54 1 53 55
M  V30 55 1 54 56
M  V30 56 1 55 57 CFG=3
M  V30 57 1 55 58
M  V30 58 2 56 59
M  V30 59 1 56 60
M  V30 60 1 60 61 CFG=3
M  V30 61 1 60 62
M  V30 62 1 61 63
M  V30 63 1 62 64
M  V30 64 1 62 65 CFG=3
M  V30 65 2 63 66
M  V30 66 1 63 67
M  V30 67 1 64 68
M  V30 68 1 67 69 CFG=3
M  V30 69 1 67 70
M  V30 70 1 69 71
M  V30 71 1 70 72
M  V30 72 2 71 73
M  V30 73 1 71 74
M  V30 74 1 72 75
M  V30 75 1 72 76
M  V30 76 1 74 77
M  V30 77 1 77 78
M  V30 78 2 78 79
M  V30 79 1 78 80
M  V30 80 1 80 81 CFG=3
M  V30 81 1 80 82
M  V30 82 1 81 83
M  V30 83 1 82 84
M  V30 84 2 83 85
M  V30 85 1 83 86
M  V30 86 2 84 87
M  V30 87 1 84 88
M  V30 88 1 86 89 CFG=1
M  V30 89 1 86 90
M  V30 90 1 89 91
M  V30 91 1 90 92
M  V30 92 1 90 93
M  V30 93 2 91 94
M  V30 94 1 91 95
M  V30 95 1 95 96 CFG=1
M  V30 96 1 95 97
M  V30 97 1 96 98
M  V30 98 1 97 99
M  V30 99 1 97 100
M  V30 100 2 98 101
M  V30 101 1 98 102
M  V30 102 1 102 103 CFG=1
M  V30 103 1 102 104
M  V30 104 1 103 105
M  V30 105 1 104 106 CFG=1
M  V30 106 1 104 107
M  V30 107 2 105 108
M  V30 108 1 105 109
M  V30 109 1 109 110 CFG=1
M  V30 110 1 109 111
M  V30 111 1 110 112
M  V30 112 1 111 113
M  V30 113 2 112 114
M  V30 114 1 112 115
M  V30 115 1 115 116 CFG=1
M  V30 116 1 115 117
M  V30 117 1 116 118
M  V30 118 1 117 119
M  V30 119 2 118 120
M  V30 120 1 118 121
M  V30 121 1 119 122
M  V30 122 2 119 123
M  V30 123 1 121 124 CFG=3
M  V30 124 1 121 125
M  V30 125 2 122 126
M  V30 126 1 123 127
M  V30 127 1 124 128
M  V30 128 1 125 129
M  V30 129 2 128 130
M  V30 130 1 128 131
M  V30 131 1 129 132
M  V30 132 2 129 133
M  V30 133 1 131 134 CFG=3
M  V30 134 1 131 135
M  V30 135 2 132 136
M  V30 136 1 133 137
M  V30 137 1 134 138
M  V30 138 1 135 139
M  V30 139 2 138 140
M  V30 140 1 138 141
M  V30 141 1 139 142
M  V30 142 2 139 143
M  V30 143 1 141 144 CFG=3
M  V30 144 1 141 145
M  V30 145 2 142 146
M  V30 146 1 143 147
M  V30 147 1 144 148
M  V30 148 1 145 149
M  V30 149 1 145 150
M  V30 150 2 148 151
M  V30 151 1 148 152
M  V30 152 1 152 153 CFG=3
M  V30 153 1 152 154
M  V30 154 1 153 155
M  V30 155 1 154 156
M  V30 156 2 155 157
M  V30 157 1 155 158
M  V30 158 1 156 159
M  V30 159 1 156 160
M  V30 160 1 158 161 CFG=1
M  V30 161 1 158 162
M  V30 162 1 161 163
M  V30 163 1 162 164
M  V30 164 2 163 165
M  V30 165 1 163 166
M  V30 166 1 164 167
M  V30 167 1 166 168 CFG=1
M  V30 168 1 166 169
M  V30 169 2 167 170
M  V30 170 1 167 171
M  V30 171 1 168 172
M  V30 172 2 172 173
M  V30 173 1 172 174
M  V30 174 1 174 175 CFG=1
M  V30 175 1 174 176
M  V30 176 1 176 177
M  V30 177 1 177 178
M  V30 178 1 177 179
M  V30 179 1 11 12
M  V30 180 1 28 31
M  V30 181 1 39 40
M  V30 182 1 126 127
M  V30 183 1 136 137
M  V30 184 1 146 147
M  V30 END BOND
M  V30 BEGIN COLLECTION
M  V30 MDLV30/STEABS ATOMS=(26 4 5 16 22 33 44 48 53 55 60 62 67 80 86 95 102 104 109 115 121 131 141 152 158 166 174)
M  V30 END COLLECTION
M  V30 END CTAB
M  END
> <SEQUENCE>
LAELVHHHSTVVDGLITTLHYPA

> <DRUG_NAME>
No drug

> <AA_MUTATION>
p.A206V

> <POSITION>
206

> <TRANSCRYPT>
P00519-1

$$$$
Compound 394
Actelion Java MolfileCreator 2.0

  0  0  0  0  0  0              0 V3000
M  V30 BEGIN CTAB
M  V30 COUNTS 188 190 0 0 0
M  V30 BEGIN ATOM
M  V30 1 S 0.0 0.0 0.0 0
M  V30 2 C -0.3339 1.4907 0.0 0
M  V30 3 C 1.2522 -0.7632 0.0 0
M  V30 4 C -1.7889 1.9797 0.0 0
M  V30 5 C -2.1228 3.4704 0.0 0 CFG=2
M  V30 6 N -3.5778 3.9594 0.0 0
M  V30 7 C -1.0375 4.4961 0.0 0
M  V30 8 C -3.9117 5.4502 0.0 0
M  V30 9 O -1.5503 5.9391 0.0 0
M  V30 10 N 0.3697 4.0548 0.0 0
M  V30 11 O -3.1007 6.7143 0.0 0
M  V30 12 C -5.3667 5.9391 0.0 0 CFG=1
M  V30 13 C 1.4549 5.0804 0.0 0 CFG=2
M  V30 14 N -5.7006 7.4299 0.0 0
M  V30 15 C -6.4996 4.9612 0.0 0 CFG=2
M  V30 16 C 1.121 6.5712 0.0 0
M  V30 17 C 2.8622 4.6392 0.0 0
M  V30 18 C -4.6153 8.4555 0.0 0
M  V30 19 O -7.9546 5.4502 0.0 0
M  V30 20 C -6.2134 3.5181 0.0 0
M  V30 21 O -0.0715 7.5372 0.0 0
M  V30 22 N 2.2063 7.5968 0.0 0
M  V30 23 C 3.9475 5.6648 0.0 0
M  V30 24 O -3.1604 8.1931 0.0 0
M  V30 25 C -4.9493 9.9463 0.0 0 CFG=1
M  V30 26 C 1.8723 9.0876 0.0 0 CFG=2
M  V30 27 C 5.3547 5.2236 0.0 0
M  V30 28 N -3.864 10.9719 0.0 0
M  V30 29 C -6.4042 10.4352 0.0 0
M  V30 30 C 0.4174 9.5766 0.0 0
M  V30 31 C 2.9576 10.1132 0.0 0
M  V30 32 O 5.9988 3.8998 0.0 0
M  V30 33 O 6.6547 5.963 0.0 0
M  V30 34 C -2.4567 10.5306 0.0 0
M  V30 35 C -7.5372 9.4573 0.0 0
M  V30 36 O -0.7155 8.5986 0.0 0
M  V30 37 O 0.0834 11.0673 0.0 0
M  V30 38 C 2.9815 11.6398 0.0 0
M  V30 39 C 4.3649 9.672 0.0 0
M  V30 40 O -2.3494 9.0518 0.0 0
M  V30 41 C -1.3714 11.5563 0.0 0 CFG=1
M  V30 42 O -7.251 8.0143 0.0 0
M  V30 43 O -8.9922 9.9463 0.0 0
M  V30 44 N 0.0357 11.115 0.0 0
M  V30 45 C -1.7054 13.047 0.0 0
M  V30 46 C 0.322 9.672 0.0 0
M  V30 47 C -3.1604 13.536 0.0 0
M  V30 48 O -1.0256 8.9803 0.0 0
M  V30 49 C 1.7292 9.2307 0.0 0 CFG=1
M  V30 50 C -3.4943 15.0268 0.0 0
M  V30 51 N 2.0155 7.7877 0.0 0
M  V30 52 C 2.8145 10.2563 0.0 0
M  V30 53 O -2.409 16.0524 0.0 0
M  V30 54 O -4.9493 15.5157 0.0 0
M  V30 55 C 0.8825 6.8097 0.0 0
M  V30 56 C 2.4806 11.7471 0.0 0
M  V30 57 O -0.5008 7.4776 0.0 0
M  V30 58 C 1.1687 5.3667 0.0 0 CFG=1
M  V30 59 C 3.5658 12.7727 0.0 0
M  V30 60 N 2.576 4.9254 0.0 0
M  V30 61 C 0.0357 4.3887 0.0 0
M  V30 62 C 3.2319 14.2635 0.0 0
M  V30 63 C 3.6612 5.951 0.0 0
M  V30 64 C -1.4191 4.8777 0.0 0
M  V30 65 N 4.0429 15.5277 0.0 0
M  V30 66 O 3.6851 7.4776 0.0 0
M  V30 67 C 5.0685 5.5098 0.0 0 CFG=1
M  V30 68 C -2.5521 3.8998 0.0 0
M  V30 69 C -2.254 6.1657 0.0 0
M  V30 70 N 5.3547 4.0667 0.0 0
M  V30 71 C 6.1538 6.5354 0.0 0 CFG=2
M  V30 72 C 4.2218 3.0888 0.0 0
M  V30 73 O 7.5611 6.0942 0.0 0
M  V30 74 C 5.8199 8.0262 0.0 0
M  V30 75 O 2.7668 3.5778 0.0 0
M  V30 76 C 4.508 1.6457 0.0 0 CFG=1
M  V30 77 N 3.375 0.6678 0.0 0
M  V30 78 C 5.9153 1.2045 0.0 0
M  V30 79 C 1.92 1.1568 0.0 0
M  V30 80 C 7.0005 2.2301 0.0 0
M  V30 81 O 1.5861 2.6475 0.0 0
M  V30 82 C 0.7871 0.1788 0.0 0 CFG=1
M  V30 83 C 8.4078 1.7889 0.0 0
M  V30 84 N -0.6678 0.6678 0.0 0
M  V30 85 C 1.0733 -1.2641 0.0 0
M  V30 86 C 9.4931 2.8145 0.0 0
M  V30 87 C -1.0017 2.1586 0.0 0
M  V30 88 C 2.4806 -1.7054 0.0 0
M  V30 89 C -0.0596 -2.242 0.0 0
M  V30 90 N 10.9004 2.3732 0.0 0
M  V30 91 O 0.0834 3.1842 0.0 0
M  V30 92 C -2.4567 2.6475 0.0 0 CFG=1
M  V30 93 N -2.7906 4.1383 0.0 0
M  V30 94 C -3.5897 1.6696 0.0 0
M  V30 95 C -1.7054 5.1639 0.0 0
M  V30 96 C -3.3035 0.2265 0.0 0
M  V30 97 C -5.0447 2.1586 0.0 0
M  V30 98 O -0.6917 4.1144 0.0 0
M  V30 99 C -2.0393 6.6547 0.0 0 CFG=1
M  V30 100 N -0.954 7.6803 0.0 0
M  V30 101 C -3.4943 7.1437 0.0 0
M  V30 102 C 0.4531 7.2391 0.0 0
M  V30 103 C -4.353 5.9272 0.0 0
M  V30 104 C -3.6493 8.6702 0.0 0
M  V30 105 O 0.7394 5.796 0.0 0
M  V30 106 C 1.5384 8.2647 0.0 0 CFG=1
M  V30 107 N 1.2045 9.7555 0.0 0
M  V30 108 C 2.9457 7.8234 0.0 0 CFG=2
M  V30 109 C -0.2504 10.2444 0.0 0
M  V30 110 O 4.031 8.8491 0.0 0
M  V30 111 C 3.2319 6.3804 0.0 0
M  V30 112 O -1.1091 9.028 0.0 0
M  V30 113 C -0.5843 11.7352 0.0 0 CFG=1
M  V30 114 N 0.5008 12.7608 0.0 0
M  V30 115 C -2.0393 12.2241 0.0 0
M  V30 116 C 0.1669 14.2516 0.0 0
M  V30 117 C -3.1723 11.2462 0.0 0
M  V30 118 O 0.8586 14.6571 0.0 0
M  V30 119 C -1.288 14.7405 0.0 0 CFG=1
M  V30 120 C -4.6988 11.3774 0.0 0
M  V30 121 C -2.7072 9.8509 0.0 0
M  V30 122 N -1.6219 16.2313 0.0 0
M  V30 123 C -2.4209 13.7626 0.0 0
M  V30 124 C -0.5366 17.2569 0.0 0
M  V30 125 O -3.9475 13.8938 0.0 0
M  V30 126 O -0.8706 18.7477 0.0 0
M  V30 127 C 0.8706 16.8157 0.0 0 CFG=1
M  V30 128 N 1.9558 17.8413 0.0 0
M  V30 129 C 1.1568 15.3726 0.0 0
M  V30 130 C 1.6219 19.3321 0.0 0
M  V30 131 C 2.564 14.9314 0.0 0
M  V30 132 O 0.1669 19.821 0.0 0
M  V30 133 C 2.7072 20.3577 0.0 0 CFG=1
M  V30 134 C 2.8503 13.4883 0.0 0
M  V30 135 C 3.6493 15.957 0.0 0
M  V30 136 N 2.3732 21.8485 0.0 0
M  V30 137 C 4.1144 19.9164 0.0 0
M  V30 138 C 4.2575 13.047 0.0 0
M  V30 139 C 5.0566 15.5157 0.0 0
M  V30 140 C 0.9183 22.3374 0.0 0
M  V30 141 C 4.4007 18.4734 0.0 0
M  V30 142 C 5.3428 14.0727 0.0 0
M  V30 143 O -0.2146 21.3595 0.0 0
M  V30 144 C 0.5843 23.8282 0.0 0 CFG=1
M  V30 145 C 5.8079 18.0321 0.0 0
M  V30 146 O 6.7501 13.6314 0.0 0
M  V30 147 N -0.8706 24.3172 0.0 0
M  V30 148 C 1.6696 24.8538 0.0 0
M  V30 149 C 6.0942 16.5891 0.0 0
M  V30 150 C -2.0035 23.3392 0.0 0
M  V30 151 C 3.0769 24.4126 0.0 0
M  V30 152 N 7.5014 16.1478 0.0 0
M  V30 153 O -1.7173 21.8962 0.0 0
M  V30 154 C -3.4585 23.8282 0.0 0 CFG=1
M  V30 155 C 4.1621 25.4382 0.0 0
M  V30 156 N -3.7924 25.3189 0.0 0
M  V30 157 C -4.5915 22.8503 0.0 0
M  V30 158 C 5.5694 24.9969 0.0 0
M  V30 159 C -2.7072 26.3446 0.0 0
M  V30 160 C -6.0465 23.3392 0.0 0
M  V30 161 N 6.6547 26.0226 0.0 0
M  V30 162 O -1.2999 25.9033 0.0 0
M  V30 163 C -3.0411 27.8353 0.0 0 CFG=1
M  V30 164 C -7.2868 22.4805 0.0 0
M  V30 165 C -6.5354 24.7942 0.0 0
M  V30 166 N -4.4961 28.3243 0.0 0
M  V30 167 C -1.9558 28.861 0.0 0
M  V30 168 C -8.5271 23.3869 0.0 0
M  V30 169 C -7.4657 21.0136 0.0 0
M  V30 170 N -8.062 24.818 0.0 0
M  V30 171 C -4.83 29.8151 0.0 0
M  V30 172 C -2.2898 30.3517 0.0 0
M  V30 173 C -0.5485 28.4197 0.0 0
M  V30 174 C -9.9224 22.7906 0.0 0
M  V30 175 C -8.861 20.4173 0.0 0
M  V30 176 O -3.7447 30.8407 0.0 0
M  V30 177 C -6.285 30.304 0.0 0
M  V30 178 C -10.1013 21.3237 0.0 0
M  V30 179 N -6.6189 31.7948 0.0 0
M  V30 180 C -8.0739 32.2838 0.0 0
M  V30 181 O -9.2069 31.3058 0.0 0
M  V30 182 C -8.4078 33.7745 0.0 0 CFG=1
M  V30 183 N -7.3225 34.8001 0.0 0
M  V30 184 C -9.8628 34.2635 0.0 0
M  V30 185 C -10.1967 35.7542 0.0 0
M  V30 186 C -11.6517 36.2432 0.0 0
M  V30 187 O -12.7847 35.2653 0.0 0
M  V30 188 O -11.9856 37.734 0.0 0
M  V30 END ATOM
M  V30 BEGIN BOND
M  V30 1 1 1 2
M  V30 2 1 1 3
M  V30 3 1 2 4
M  V30 4 1 4 5
M  V30 5 1 5 6 CFG=3
M  V30 6 1 5 7
M  V30 7 1 6 8
M  V30 8 2 7 9
M  V30 9 1 7 10
M  V30 10 2 8 11
M  V30 11 1 8 12
M  V30 12 1 13 10 CFG=3
M  V30 13 1 12 14 CFG=3
M  V30 14 1 12 15
M  V30 15 1 13 16
M  V30 16 1 13 17
M  V30 17 1 14 18
M  V30 18 1 15 19 CFG=1
M  V30 19 1 15 20
M  V30 20 2 16 21
M  V30 21 1 16 22
M  V30 22 1 17 23
M  V30 23 2 18 24
M  V30 24 1 18 25
M  V30 25 1 26 22 CFG=3
M  V30 26 1 23 27
M  V30 27 1 25 28 CFG=3
M  V30 28 1 25 29
M  V30 29 1 26 30
M  V30 30 1 26 31
M  V30 31 2 27 32
M  V30 32 1 27 33
M  V30 33 1 28 34
M  V30 34 1 29 35
M  V30 35 2 30 36
M  V30 36 1 30 37
M  V30 37 1 31 38
M  V30 38 1 31 39
M  V30 39 2 34 40
M  V30 40 1 34 41
M  V30 41 2 35 42
M  V30 42 1 35 43
M  V30 43 1 41 44 CFG=3
M  V30 44 1 41 45
M  V30 45 1 44 46
M  V30 46 1 45 47
M  V30 47 2 46 48
M  V30 48 1 46 49
M  V30 49 1 47 50
M  V30 50 1 49 51 CFG=3
M  V30 51 1 49 52
M  V30 52 2 50 53
M  V30 53 1 50 54
M  V30 54 1 51 55
M  V30 55 1 52 56
M  V30 56 2 55 57
M  V30 57 1 55 58
M  V30 58 1 56 59
M  V30 59 1 58 60 CFG=1
M  V30 60 1 58 61
M  V30 61 1 59 62
M  V30 62 1 60 63
M  V30 63 1 61 64
M  V30 64 1 62 65
M  V30 65 2 63 66
M  V30 66 1 63 67
M  V30 67 1 64 68
M  V30 68 1 64 69
M  V30 69 1 67 70 CFG=3
M  V30 70 1 67 71
M  V30 71 1 70 72
M  V30 72 1 71 73 CFG=1
M  V30 73 1 71 74
M  V30 74 2 72 75
M  V30 75 1 72 76
M  V30 76 1 76 77 CFG=3
M  V30 77 1 76 78
M  V30 78 1 77 79
M  V30 79 1 78 80
M  V30 80 2 79 81
M  V30 81 1 79 82
M  V30 82 1 80 83
M  V30 83 1 82 84 CFG=3
M  V30 84 1 82 85
M  V30 85 1 83 86
M  V30 86 1 84 87
M  V30 87 1 85 88
M  V30 88 1 85 89
M  V30 89 1 86 90
M  V30 90 2 87 91
M  V30 91 1 87 92
M  V30 92 1 92 93 CFG=3
M  V30 93 1 92 94
M  V30 94 1 93 95
M  V30 95 1 94 96
M  V30 96 1 94 97
M  V30 97 2 95 98
M  V30 98 1 95 99
M  V30 99 1 99 100 CFG=3
M  V30 100 1 99 101
M  V30 101 1 100 102
M  V30 102 1 101 103
M  V30 103 1 101 104
M  V30 104 2 102 105
M  V30 105 1 102 106
M  V30 106 1 106 107 CFG=1
M  V30 107 1 106 108
M  V30 108 1 107 109
M  V30 109 1 108 110 CFG=3
M  V30 110 1 108 111
M  V30 111 2 109 112
M  V30 112 1 109 113
M  V30 113 1 113 114 CFG=3
M  V30 114 1 113 115
M  V30 115 1 114 116
M  V30 116 1 115 117
M  V30 117 2 116 118
M  V30 118 1 116 119
M  V30 119 1 117 120
M  V30 120 1 117 121
M  V30 121 1 119 122 CFG=3
M  V30 122 1 119 123
M  V30 123 1 122 124
M  V30 124 1 123 125
M  V30 125 2 124 126
M  V30 126 1 124 127
M  V30 127 1 127 128 CFG=1
M  V30 128 1 127 129
M  V30 129 1 128 130
M  V30 130 1 129 131
M  V30 131 2 130 132
M  V30 132 1 130 133
M  V30 133 2 131 134
M  V30 134 1 131 135
M  V30 135 1 133 136 CFG=1
M  V30 136 1 133 137
M  V30 137 1 134 138
M  V30 138 2 135 139
M  V30 139 1 136 140
M  V30 140 1 137 141
M  V30 141 2 138 142
M  V30 142 2 140 143
M  V30 143 1 140 144
M  V30 144 1 141 145
M  V30 145 1 142 146
M  V30 146 1 144 147 CFG=1
M  V30 147 1 144 148
M  V30 148 1 145 149
M  V30 149 1 147 150
M  V30 150 1 148 151
M  V30 151 1 149 152
M  V30 152 2 150 153
M  V30 153 1 150 154
M  V30 154 1 151 155
M  V30 155 1 154 156 CFG=3
M  V30 156 1 154 157
M  V30 157 1 155 158
M  V30 158 1 156 159
M  V30 159 1 157 160
M  V30 160 1 158 161
M  V30 161 2 159 162
M  V30 162 1 159 163
M  V30 163 1 160 164
M  V30 164 2 160 165
M  V30 165 1 163 166 CFG=1
M  V30 166 1 163 167
M  V30 167 2 164 168
M  V30 168 1 164 169
M  V30 169 1 165 170
M  V30 170 1 166 171
M  V30 171 1 167 172
M  V30 172 1 167 173
M  V30 173 1 168 174
M  V30 174 2 169 175
M  V30 175 2 171 176
M  V30 176 1 171 177
M  V30 177 2 174 178
M  V30 178 1 177 179
M  V30 179 1 179 180
M  V30 180 2 180 181
M  V30 181 1 180 182
M  V30 182 1 182 183 CFG=3
M  V30 183 1 182 184
M  V30 184 1 184 185
M  V30 185 1 185 186
M  V30 186 2 186 187
M  V30 187 1 186 188
M  V30 188 1 139 142
M  V30 189 1 168 170
M  V30 190 1 175 178
M  V30 END BOND
M  V30 BEGIN COLLECTION
M  V30 MDLV30/STEABS ATOMS=(25 5 12 13 15 25 26 41 49 58 67 71 76 82 92 99 106 108 113 119 127 133 144 154 163 182)
M  V30 END COLLECTION
M  V30 END CTAB
M  END
> <SEQUENCE>
EGVWKKYSLTVVVKTLKEDTMEV

> <DRUG_NAME>
No drug

> <AA_MUTATION>
p.A269V

> <POSITION>
269

> <TRANSCRYPT>
P00519-1

$$$$
Compound 359
Actelion Java MolfileCreator 2.0

  0  0  0  0  0  0              0 V3000
M  V30 BEGIN CTAB
M  V30 COUNTS 189 191 0 0 0
M  V30 BEGIN ATOM
M  V30 1 S 0.0 0.0 0.0 0
M  V30 2 C -1.5293 0.0238 0.0 0
M  V30 3 C 0.7407 -1.2784 0.0 0
M  V30 4 C -2.294 1.3501 0.0 0
M  V30 5 C -3.8234 1.374 0.0 0 CFG=2
M  V30 6 N -4.5881 2.7003 0.0 0
M  V30 7 C -4.5881 0.0955 0.0 0
M  V30 8 C -6.1175 2.7242 0.0 0
M  V30 9 O -6.1055 0.2987 0.0 0
M  V30 10 N -3.8473 -1.1828 0.0 0
M  V30 11 O -7.0375 1.5532 0.0 0
M  V30 12 C -6.8822 4.0504 0.0 0 CFG=1
M  V30 13 C -4.612 -2.4613 0.0 0 CFG=2
M  V30 14 N -6.1414 5.3767 0.0 0
M  V30 15 C -8.4116 4.0743 0.0 0
M  V30 16 C -6.1414 -2.4374 0.0 0
M  V30 17 C -3.8712 -3.7398 0.0 0
M  V30 18 C -4.6598 5.4006 0.0 0
M  V30 19 C -8.8536 2.6525 0.0 0
M  V30 20 C -9.1763 5.4006 0.0 0
M  V30 21 O -7.0614 -1.2187 0.0 0
M  V30 22 N -6.9061 -3.7159 0.0 0
M  V30 23 C -4.6359 -5.0182 0.0 0
M  V30 24 O -3.4052 4.6359 0.0 0
M  V30 25 C -3.919 6.7268 0.0 0 CFG=1
M  V30 26 C -8.4355 -3.692 0.0 0 CFG=2
M  V30 27 C -3.8951 -6.2967 0.0 0
M  V30 28 N -2.4374 6.7507 0.0 0
M  V30 29 C -4.6837 8.0531 0.0 0
M  V30 30 C -9.2001 -2.3657 0.0 0
M  V30 31 C -9.2001 -4.9704 0.0 0
M  V30 32 C -4.6598 -7.5752 0.0 0
M  V30 33 C -1.6966 8.077 0.0 0
M  V30 34 C -6.2131 8.077 0.0 0
M  V30 35 C -4.2774 9.0807 0.0 0
M  V30 36 O -8.3279 -1.147 0.0 0
M  V30 37 N -10.7295 -2.3418 0.0 0
M  V30 38 C -10.7295 -4.9465 0.0 0
M  V30 39 N -3.919 -8.8536 0.0 0
M  V30 40 O -0.215 8.1009 0.0 0
M  V30 41 C -2.4613 9.4033 0.0 0 CFG=1
M  V30 42 C -11.5062 -1.0156 0.0 0 CFG=2
M  V30 43 C -11.5062 -6.225 0.0 0
M  V30 44 N -1.7205 10.7295 0.0 0
M  V30 45 C -3.5725 9.5586 0.0 0
M  V30 46 C -10.7654 0.3106 0.0 0
M  V30 47 C -13.0356 -0.9917 0.0 0 CFG=2
M  V30 48 O -10.7654 -7.5035 0.0 0
M  V30 49 O -13.0356 -6.2011 0.0 0
M  V30 50 C -0.2389 10.7534 0.0 0
M  V30 51 O -9.2838 0.3345 0.0 0
M  V30 52 N -11.542 1.6369 0.0 0
M  V30 53 C -13.8002 -2.2701 0.0 0
M  V30 54 C -13.8002 0.3345 0.0 0
M  V30 55 O 0.4898 9.475 0.0 0
M  V30 56 C 0.4898 12.0797 0.0 0 CFG=1
M  V30 57 C -10.8012 2.9631 0.0 0 CFG=2
M  V30 58 C -15.3296 -2.2462 0.0 0
M  V30 59 N 1.9714 12.1036 0.0 0
M  V30 60 C -0.2748 13.406 0.0 0
M  V30 61 C -9.3196 2.987 0.0 0
M  V30 62 C -11.5779 4.2894 0.0 0
M  V30 63 C 2.7122 10.8251 0.0 0
M  V30 64 C -1.8041 13.4298 0.0 0
M  V30 65 O -8.5788 1.7086 0.0 0
M  V30 66 N -8.5788 4.3133 0.0 0
M  V30 67 C -10.8371 5.6157 0.0 0
M  V30 68 O 1.9475 9.5466 0.0 0
M  V30 69 C 4.1938 10.849 0.0 0 CFG=1
M  V30 70 C -2.5688 14.7561 0.0 0
M  V30 71 C -7.0972 4.3372 0.0 0 CFG=2
M  V30 72 C -11.6137 6.9419 0.0 0
M  V30 73 N 4.9346 9.5705 0.0 0
M  V30 74 C 4.9346 12.1753 0.0 0
M  V30 75 O -1.828 16.0824 0.0 0
M  V30 76 O -4.0982 14.78 0.0 0
M  V30 77 C -6.3564 3.0587 0.0 0
M  V30 78 C -6.3564 5.6634 0.0 0
M  V30 79 C -10.8729 8.2682 0.0 0
M  V30 80 C 4.1699 8.2921 0.0 0
M  V30 81 C 4.1699 13.5015 0.0 0
M  V30 82 O -6.9778 1.6966 0.0 0
M  V30 83 N -4.8749 3.0826 0.0 0
M  V30 84 C -4.8749 5.6873 0.0 0
M  V30 85 N -11.6376 9.5944 0.0 0
M  V30 86 O 2.6405 8.316 0.0 0
M  V30 87 C 4.9107 7.0136 0.0 0 CFG=1
M  V30 88 C 4.9107 14.8278 0.0 0
M  V30 89 C -4.0146 1.8878 0.0 0 CFG=2
M  V30 90 C -4.0146 4.3252 0.0 0
M  V30 91 N -4.0146 4.4925 0.0 0
M  V30 92 C -4.0146 6.93 0.0 0
M  V30 93 N 4.146 5.7351 0.0 0
M  V30 94 C 6.3923 7.0375 0.0 0
M  V30 95 C 4.146 16.1541 0.0 0
M  V30 96 C -4.5045 0.4779 0.0 0
M  V30 97 C -2.6047 2.3777 0.0 0
M  V30 98 C -2.6047 3.8832 0.0 0
M  V30 99 C -2.6047 4.9824 0.0 0
M  V30 100 N -2.6047 6.4879 0.0 0
M  V30 101 C 2.6166 5.759 0.0 0
M  V30 102 C 7.1331 8.3638 0.0 0
M  V30 103 N 4.8868 17.4803 0.0 0
M  V30 104 O -5.9502 0.0119 0.0 0
M  V30 105 N -3.5247 -0.6093 0.0 0
M  V30 106 O 1.8519 7.0853 0.0 0
M  V30 107 C 1.8519 4.4806 0.0 0 CFG=1
M  V30 108 C 8.6147 8.3877 0.0 0
M  V30 109 C 6.3684 9.69 0.0 0
M  V30 110 C -4.0146 -2.0192 0.0 0 CFG=2
M  V30 111 N 2.5927 3.2021 0.0 0
M  V30 112 C 0.3226 4.5045 0.0 0
M  V30 113 C -5.5081 -2.306 0.0 0
M  V30 114 C -3.0348 -3.1065 0.0 0
M  V30 115 C 4.0743 3.226 0.0 0
M  V30 116 C -0.442 3.226 0.0 0
M  V30 117 O -6.3923 -1.0514 0.0 0
M  V30 118 N -5.998 -3.7159 0.0 0
M  V30 119 C -3.5247 -4.5164 0.0 0
M  V30 120 O 4.8151 4.5523 0.0 0
M  V30 121 C 4.8151 1.9475 0.0 0 CFG=1
M  V30 122 C -1.9714 3.2499 0.0 0
M  V30 123 C 0.2987 1.9475 0.0 0
M  V30 124 C -7.4915 -4.0026 0.0 0 CFG=2
M  V30 125 O -4.8988 -5.1616 0.0 0
M  V30 126 N -2.5449 -5.6037 0.0 0
M  V30 127 N 4.0504 0.6691 0.0 0
M  V30 128 C 6.2967 1.9714 0.0 0
M  V30 129 C -2.7361 1.9714 0.0 0
M  V30 130 C -0.4659 0.6691 0.0 0
M  V30 131 C -8.5191 -2.8675 0.0 0
M  V30 132 C -7.9814 -5.4125 0.0 0
M  V30 133 C 4.7912 -0.6093 0.0 0
M  V30 134 C 7.0375 0.693 0.0 0
M  V30 135 C -1.9953 0.693 0.0 0
M  V30 136 O -8.077 -1.4099 0.0 0
M  V30 137 N -10.0126 -3.1543 0.0 0
M  V30 138 C -9.475 -5.6993 0.0 0
M  V30 139 O 6.2728 -0.5854 0.0 0
M  V30 140 C 4.0265 -1.8878 0.0 0 CFG=1
M  V30 141 C 8.5191 0.7168 0.0 0
M  V30 142 C -11.0402 -2.0192 0.0 0 CFG=2
M  V30 143 C -9.9648 -7.1092 0.0 0
M  V30 144 C -10.7415 -4.839 0.0 0
M  V30 145 N 4.7673 -3.1663 0.0 0
M  V30 146 C 2.4971 -1.8639 0.0 0
M  V30 147 O 9.2599 2.0431 0.0 0
M  V30 148 O 9.2599 -0.5615 0.0 0
M  V30 149 C -10.5981 -0.5615 0.0 0
M  V30 150 C -12.5337 -2.306 0.0 0
M  V30 151 C 6.2489 -3.1424 0.0 0
M  V30 152 C 1.7325 -3.1424 0.0 0
M  V30 153 O -9.2001 -0.0477 0.0 0
M  V30 154 O -11.8646 0.2987 0.0 0
M  V30 155 C -13.8002 -1.4457 0.0 0
M  V30 156 C -13.0236 -3.7159 0.0 0
M  V30 157 O 6.9897 -1.8161 0.0 0
M  V30 158 C 6.9897 -4.4208 0.0 0 CFG=1
M  V30 159 C 0.2031 -3.1185 0.0 0
M  V30 160 N 6.225 -5.6993 0.0 0
M  V30 161 C 8.4713 -4.3969 0.0 0
M  V30 162 O -0.5615 -1.7922 0.0 0
M  V30 163 O -0.5615 -4.3969 0.0 0
M  V30 164 C 4.6956 -5.6754 0.0 0
M  V30 165 C 9.2121 -5.6754 0.0 0
M  V30 166 C 9.2121 -3.0707 0.0 0
M  V30 167 O 3.9309 -4.3491 0.0 0
M  V30 168 C 3.9309 -6.9539 0.0 0 CFG=1
M  V30 169 N 4.6717 -8.2323 0.0 0
M  V30 170 C 2.4016 -6.93 0.0 0
M  V30 171 C 3.907 -9.5108 0.0 0
M  V30 172 C 1.6369 -8.2084 0.0 0
M  V30 173 O 2.3777 -9.4869 0.0 0
M  V30 174 C 4.6478 -10.7893 0.0 0 CFG=1
M  V30 175 C 0.1075 -8.1845 0.0 0
M  V30 176 N 6.1294 -10.7654 0.0 0
M  V30 177 C 3.8832 -12.0677 0.0 0
M  V30 178 O -0.6571 -6.8583 0.0 0
M  V30 179 O -0.6571 -9.463 0.0 0
M  V30 180 C 6.8702 -9.4391 0.0 0
M  V30 181 C 4.6239 -13.3462 0.0 0
M  V30 182 O 6.1055 -8.1129 0.0 0
M  V30 183 C 8.3518 -9.4152 0.0 0 CFG=1
M  V30 184 S 3.8593 -14.6247 0.0 0
M  V30 185 N 9.0926 -10.6937 0.0 0
M  V30 186 C 9.0926 -8.089 0.0 0 CFG=2
M  V30 187 C 4.6 -15.9031 0.0 0
M  V30 188 O 8.3279 -6.7627 0.0 0
M  V30 189 C 10.5742 -8.0651 0.0 0
M  V30 END ATOM
M  V30 BEGIN BOND
M  V30 1 1 1 2
M  V30 2 1 1 3
M  V30 3 1 2 4
M  V30 4 1 4 5
M  V30 5 1 5 6 CFG=1
M  V30 6 1 5 7
M  V30 7 1 6 8
M  V30 8 2 7 9
M  V30 9 1 7 10
M  V30 10 2 8 11
M  V30 11 1 8 12
M  V30 12 1 13 10 CFG=1
M  V30 13 1 12 14 CFG=3
M  V30 14 1 12 15
M  V30 15 1 13 16
M  V30 16 1 13 17
M  V30 17 1 14 18
M  V30 18 1 15 19
M  V30 19 1 15 20
M  V30 20 2 16 21
M  V30 21 1 16 22
M  V30 22 1 17 23
M  V30 23 2 18 24
M  V30 24 1 18 25
M  V30 25 1 26 22 CFG=1
M  V30 26 1 23 27
M  V30 27 1 25 28 CFG=3
M  V30 28 1 25 29
M  V30 29 1 26 30
M  V30 30 1 26 31
M  V30 31 1 27 32
M  V30 32 1 28 33
M  V30 33 1 29 34
M  V30 34 1 29 35
M  V30 35 2 30 36
M  V30 36 1 30 37
M  V30 37 1 31 38
M  V30 38 1 32 39
M  V30 39 2 33 40
M  V30 40 1 33 41
M  V30 41 1 42 37 CFG=1
M  V30 42 1 38 43
M  V30 43 1 41 44 CFG=3
M  V30 44 1 41 45
M  V30 45 1 42 46
M  V30 46 1 42 47
M  V30 47 2 43 48
M  V30 48 1 43 49
M  V30 49 1 44 50
M  V30 50 2 46 51
M  V30 51 1 46 52
M  V30 52 1 47 53
M  V30 53 1 47 54 CFG=3
M  V30 54 2 50 55
M  V30 55 1 50 56
M  V30 56 1 57 52 CFG=1
M  V30 57 1 53 58
M  V30 58 1 56 59 CFG=3
M  V30 59 1 56 60
M  V30 60 1 57 61
M  V30 61 1 57 62
M  V30 62 1 59 63
M  V30 63 1 60 64
M  V30 64 2 61 65
M  V30 65 1 61 66
M  V30 66 1 62 67
M  V30 67 2 63 68
M  V30 68 1 63 69
M  V30 69 1 64 70
M  V30 70 1 71 66 CFG=1
M  V30 71 1 67 72
M  V30 72 1 69 73 CFG=3
M  V30 73 1 69 74
M  V30 74 2 70 75
M  V30 75 1 70 76
M  V30 76 1 71 77
M  V30 77 1 71 78
M  V30 78 1 72 79
M  V30 79 1 73 80
M  V30 80 1 74 81
M  V30 81 2 77 82
M  V30 82 1 77 83
M  V30 83 1 78 84
M  V30 84 1 79 85
M  V30 85 2 80 86
M  V30 86 1 80 87
M  V30 87 1 81 88
M  V30 88 1 83 89
M  V30 89 1 83 90
M  V30 90 1 84 91
M  V30 91 2 84 92
M  V30 92 1 87 93 CFG=3
M  V30 93 1 87 94
M  V30 94 1 88 95
M  V30 95 1 89 96 CFG=1
M  V30 96 1 89 97
M  V30 97 1 90 98
M  V30 98 2 91 99
M  V30 99 1 92 100
M  V30 100 1 93 101
M  V30 101 1 94 102
M  V30 102 1 95 103
M  V30 103 2 96 104
M  V30 104 1 96 105
M  V30 105 2 101 106
M  V30 106 1 101 107
M  V30 107 1 102 108
M  V30 108 1 102 109
M  V30 109 1 110 105 CFG=1
M  V30 110 1 107 111 CFG=1
M  V30 111 1 107 112
M  V30 112 1 110 113
M  V30 113 1 110 114
M  V30 114 1 111 115
M  V30 115 1 112 116
M  V30 116 2 113 117
M  V30 117 1 113 118
M  V30 118 1 114 119
M  V30 119 2 115 120
M  V30 120 1 115 121
M  V30 121 2 116 122
M  V30 122 1 116 123
M  V30 123 1 124 118 CFG=1
M  V30 124 2 119 125
M  V30 125 1 119 126
M  V30 126 1 121 127 CFG=3
M  V30 127 1 121 128
M  V30 128 1 122 129
M  V30 129 2 123 130
M  V30 130 1 124 131
M  V30 131 1 124 132
M  V30 132 1 127 133
M  V30 133 1 128 134
M  V30 134 2 129 135
M  V30 135 2 131 136
M  V30 136 1 131 137
M  V30 137 1 132 138
M  V30 138 2 133 139
M  V30 139 1 133 140
M  V30 140 1 134 141
M  V30 141 1 142 137 CFG=1
M  V30 142 1 138 143
M  V30 143 1 138 144
M  V30 144 1 140 145 CFG=1
M  V30 145 1 140 146
M  V30 146 2 141 147
M  V30 147 1 141 148
M  V30 148 1 142 149
M  V30 149 1 142 150
M  V30 150 1 145 151
M  V30 151 1 146 152
M  V30 152 2 149 153
M  V30 153 1 149 154
M  V30 154 1 150 155
M  V30 155 1 150 156
M  V30 156 2 151 157
M  V30 157 1 151 158
M  V30 158 1 152 159
M  V30 159 1 158 160 CFG=3
M  V30 160 1 158 161
M  V30 161 2 159 162
M  V30 162 1 159 163
M  V30 163 1 160 164
M  V30 164 1 161 165
M  V30 165 1 161 166
M  V30 166 2 164 167
M  V30 167 1 164 168
M  V30 168 1 168 169 CFG=1
M  V30 169 1 168 170
M  V30 170 1 169 171
M  V30 171 1 170 172
M  V30 172 2 171 173
M  V30 173 1 171 174
M  V30 174 1 172 175
M  V30 175 1 174 176 CFG=1
M  V30 176 1 174 177
M  V30 177 2 175 178
M  V30 178 1 175 179
M  V30 179 1 176 180
M  V30 180 1 177 181
M  V30 181 2 180 182
M  V30 182 1 180 183
M  V30 183 1 181 184
M  V30 184 1 183 185 CFG=3
M  V30 185 1 183 186
M  V30 186 1 184 187
M  V30 187 1 186 188 CFG=3
M  V30 188 1 186 189
M  V30 189 1 97 98
M  V30 190 1 99 100
M  V30 191 1 130 135
M  V30 END BOND
M  V30 BEGIN COLLECTION
M  V30 MDLV30/STEABS ATOMS=(25 5 12 13 25 26 41 42 47 56 57 69 71 87 89 107 110 121 124 140 142 158 168 174 183 186)
M  V30 END COLLECTION
M  V30 END CTAB
M  END
> <SEQUENCE>
TMEVEEFLKEAVVMKEIKHPNLV

> <DRUG_NAME>
No drug

> <AA_MUTATION>
p.A288V

> <POSITION>
288

> <TRANSCRYPT>
P00519-1

$$$$
Compound 126
Actelion Java MolfileCreator 2.0

  0  0  0  0  0  0              0 V3000
M  V30 BEGIN CTAB
M  V30 COUNTS 178 181 0 0 0
M  V30 BEGIN ATOM
M  V30 1 S 0.0 0.0 0.0 0
M  V30 2 C 1.4818 0.0239 0.0 0
M  V30 3 C 2.2228 1.3504 0.0 0 CFG=2
M  V30 4 N 1.4579 2.6769 0.0 0
M  V30 5 C 3.7047 1.3743 0.0 0
M  V30 6 C -0.0717 2.7008 0.0 0
M  V30 7 O 4.4456 0.0956 0.0 0
M  V30 8 N 4.4456 2.7008 0.0 0
M  V30 9 O -0.8365 1.4221 0.0 0
M  V30 10 C -0.8365 4.0273 0.0 0 CFG=1
M  V30 11 C 5.9275 2.7247 0.0 0 CFG=2
M  V30 12 N -2.3662 4.0512 0.0 0
M  V30 13 C -0.0956 5.3539 0.0 0
M  V30 14 C 6.6684 1.446 0.0 0
M  V30 15 C 6.6684 4.0512 0.0 0
M  V30 16 C -3.131 2.7725 0.0 0
M  V30 17 O 1.3384 5.0073 0.0 0
M  V30 18 O 8.1503 1.4699 0.0 0
M  V30 19 N 5.8916 0.1673 0.0 0
M  V30 20 C 5.8916 5.3778 0.0 0
M  V30 21 O -2.3901 1.4938 0.0 0
M  V30 22 C -4.6607 2.7964 0.0 0 CFG=1
M  V30 23 C 6.6326 -1.1114 0.0 0 CFG=2
M  V30 24 C 6.6326 6.7043 0.0 0
M  V30 25 C 4.3619 5.4017 0.0 0
M  V30 26 N -5.4256 4.1229 0.0 0
M  V30 27 C -5.4256 1.5177 0.0 0
M  V30 28 C 8.1145 -1.0875 0.0 0
M  V30 29 C 5.8558 -2.3901 0.0 0
M  V30 30 C 5.8558 8.0308 0.0 0
M  V30 31 C 3.5852 6.7282 0.0 0
M  V30 32 C -6.9552 4.1468 0.0 0
M  V30 33 O -6.9552 1.5416 0.0 0
M  V30 34 O 8.8554 0.239 0.0 0
M  V30 35 N 8.8554 -2.3662 0.0 0
M  V30 36 C 6.5967 -3.6688 0.0 0
M  V30 37 C 4.3261 8.0547 0.0 0
M  V30 38 O -7.7201 2.8681 0.0 0
M  V30 39 C -7.7201 5.4734 0.0 0 CFG=1
M  V30 40 C 10.3373 -2.3423 0.0 0 CFG=2
M  V30 41 C 5.8319 -4.9475 0.0 0
M  V30 42 C 8.0786 -3.6449 0.0 0
M  V30 43 O 3.2625 9.1542 0.0 0
M  V30 44 N -6.9791 6.7999 0.0 0
M  V30 45 C -9.2498 5.4973 0.0 0
M  V30 46 C 11.0782 -1.0158 0.0 0
M  V30 47 C 11.0782 -3.621 0.0 0
M  V30 48 C -7.7559 8.1264 0.0 0
M  V30 49 O -10.0266 6.8238 0.0 0
M  V30 50 O 10.3134 0.3107 0.0 0
M  V30 51 N 12.5601 -0.9919 0.0 0
M  V30 52 C 12.5601 -3.5971 0.0 0
M  V30 53 O -9.2856 8.1503 0.0 0
M  V30 54 C -7.015 9.4529 0.0 0 CFG=1
M  V30 55 C 13.3011 0.3346 0.0 0 CFG=2
M  V30 56 C 13.3011 -4.8758 0.0 0
M  V30 57 N -5.5331 9.4768 0.0 0
M  V30 58 C -7.7798 10.7795 0.0 0
M  V30 59 C 12.5243 1.6611 0.0 0
M  V30 60 C 14.7829 0.3585 0.0 0
M  V30 61 O 12.5243 -6.1545 0.0 0
M  V30 62 O 14.7829 -4.8519 0.0 0
M  V30 63 C -4.7922 8.1981 0.0 0
M  V30 64 O -7.0389 12.106 0.0 0
M  V30 65 O 10.9946 1.685 0.0 0
M  V30 66 N 13.2652 2.9876 0.0 0
M  V30 67 C 15.5239 1.685 0.0 0
M  V30 68 O -5.569 6.9194 0.0 0
M  V30 69 C -3.3103 8.222 0.0 0 CFG=1
M  V30 70 C 12.5004 4.3141 0.0 0 CFG=2
M  V30 71 C 17.0058 1.7089 0.0 0
M  V30 72 N -2.5693 9.5485 0.0 0
M  V30 73 C -2.5693 6.9433 0.0 0
M  V30 74 C 10.9707 4.338 0.0 0
M  V30 75 C 13.2413 5.6407 0.0 0
M  V30 76 O 17.7467 0.4302 0.0 0
M  V30 77 O 17.7467 3.0354 0.0 0
M  V30 78 C -1.0875 9.5724 0.0 0
M  V30 79 O -1.0875 6.9672 0.0 0
M  V30 80 O 10.2058 3.0593 0.0 0
M  V30 81 N 10.2058 5.6646 0.0 0
M  V30 82 C 12.9903 6.4294 0.0 0
M  V30 83 C 14.7112 5.4853 0.0 0
M  V30 84 O -0.3465 8.2937 0.0 0
M  V30 85 C -0.3465 10.899 0.0 0 CFG=1
M  V30 86 C 10.9468 6.9911 0.0 0 CFG=2
M  V30 87 N -1.1114 12.2255 0.0 0
M  V30 88 C 1.1353 10.9229 0.0 0
M  V30 89 C 10.1819 8.3176 0.0 0
M  V30 90 C 12.4287 7.015 0.0 0
M  V30 91 C 1.8762 12.2494 0.0 0
M  V30 92 O 8.6642 8.5208 0.0 0
M  V30 93 N 10.9229 9.6441 0.0 0
M  V30 94 C 13.1696 5.7363 0.0 0
M  V30 95 C 3.3103 12.6438 0.0 0
M  V30 96 C 1.1114 13.5759 0.0 0
M  V30 97 C 10.158 10.9707 0.0 0 CFG=2
M  V30 98 C 14.6395 5.9394 0.0 0
M  V30 99 C 13.0979 4.2544 0.0 0
M  V30 100 C 8.6283 10.9946 0.0 0
M  V30 101 C 10.899 12.2972 0.0 0
M  V30 102 O 7.8635 12.3211 0.0 0
M  V30 103 N 7.8635 9.7159 0.0 0
M  V30 104 C 10.1341 13.6237 0.0 0
M  V30 105 C 6.3338 9.7398 0.0 0 CFG=2
M  V30 106 C 10.8751 14.9502 0.0 0
M  V30 107 C 5.569 11.0663 0.0 0
M  V30 108 C 5.569 8.461 0.0 0
M  V30 109 O 12.345 14.7949 0.0 0
M  V30 110 N 10.4329 16.4202 0.0 0
M  V30 111 O 5.9633 12.5362 0.0 0
M  V30 112 N 4.0393 11.0902 0.0 0
M  V30 113 C 4.0393 8.4849 0.0 0
M  V30 114 C 3.131 12.3331 0.0 0 CFG=2
M  V30 115 C 3.131 9.8951 0.0 0
M  V30 116 C 3.2744 7.2062 0.0 0
M  V30 117 C 3.5732 13.791 0.0 0
M  V30 118 C 1.673 11.8909 0.0 0
M  V30 119 C 1.673 10.3851 0.0 0
M  V30 120 N 1.7447 7.2301 0.0 0
M  V30 121 O 5.0192 14.1257 0.0 0
M  V30 122 N 2.5454 14.9263 0.0 0
M  V30 123 C 0.9799 5.9514 0.0 0
M  V30 124 C 2.9876 16.3843 0.0 0 CFG=2
M  V30 125 N 1.7208 4.6727 0.0 0
M  V30 126 N -0.5019 6.3458 0.0 0
M  V30 127 C 4.4337 16.7189 0.0 0
M  V30 128 C 1.9599 17.5196 0.0 0
M  V30 129 O 5.4136 15.6314 0.0 0
M  V30 130 N 4.8758 18.1769 0.0 0
M  V30 131 C 2.402 18.9776 0.0 0
M  V30 132 C 0.466 17.2328 0.0 0
M  V30 133 C 6.3219 18.5116 0.0 0 CFG=2
M  V30 134 C 7.3018 17.424 0.0 0
M  V30 135 C 6.764 19.9695 0.0 0
M  V30 136 O 6.8118 16.0139 0.0 0
M  V30 137 N 8.7478 17.7587 0.0 0
M  V30 138 C 9.7278 16.6711 0.0 0 CFG=2
M  V30 139 C 9.2378 15.261 0.0 0
M  V30 140 C 11.1738 17.0058 0.0 0
M  V30 141 O 10.4568 14.4483 0.0 0
M  V30 142 N 7.744 14.9742 0.0 0
M  V30 143 O 12.2852 16.0497 0.0 0
M  V30 144 C 7.254 13.564 0.0 0 CFG=2
M  V30 145 C 8.234 12.4765 0.0 0
M  V30 146 C 5.7602 13.2772 0.0 0
M  V30 147 O 8.1025 10.9946 0.0 0
M  V30 148 N 9.68 12.8111 0.0 0
M  V30 149 C 5.2702 11.867 0.0 0
M  V30 150 C 10.66 11.7236 0.0 0 CFG=2
M  V30 151 O 6.4892 11.0543 0.0 0
M  V30 152 O 3.8959 11.2216 0.0 0
M  V30 153 C 10.17 10.3134 0.0 0
M  V30 154 C 12.106 12.0582 0.0 0
M  V30 155 O 8.6761 10.0266 0.0 0
M  V30 156 N 11.1499 9.2259 0.0 0
M  V30 157 C 13.0859 10.9707 0.0 0
M  V30 158 C 10.66 7.8157 0.0 0 CFG=2
M  V30 159 C 14.532 11.3053 0.0 0
M  V30 160 C 12.596 9.5605 0.0 0
M  V30 161 C 9.1661 7.5289 0.0 0
M  V30 162 C 11.6399 6.7282 0.0 0
M  V30 163 C 15.5119 10.2178 0.0 0
M  V30 164 C 13.5759 8.473 0.0 0
M  V30 165 O 8.0069 8.5327 0.0 0
M  V30 166 N 8.6761 6.1187 0.0 0
M  V30 167 C 11.1499 5.318 0.0 0
M  V30 168 C 15.022 8.8076 0.0 0
M  V30 169 C 7.2182 5.6765 0.0 0 CFG=2
M  V30 170 C 9.5366 4.9236 0.0 0
M  V30 171 C 12.1299 4.2305 0.0 0
M  V30 172 C 5.9753 6.5848 0.0 0
M  V30 173 C 7.1943 4.1946 0.0 0
M  V30 174 C 8.6283 3.7286 0.0 0
M  V30 175 O 13.5759 4.5651 0.0 0
M  V30 176 O 11.3172 2.9757 0.0 0
M  V30 177 O 6.4653 8.0189 0.0 0
M  V30 178 O 4.4695 6.3458 0.0 0
M  V30 END ATOM
M  V30 BEGIN BOND
M  V30 1 1 1 2
M  V30 2 1 2 3
M  V30 3 1 3 4 CFG=3
M  V30 4 1 3 5
M  V30 5 1 4 6
M  V30 6 2 5 7
M  V30 7 1 5 8
M  V30 8 2 6 9
M  V30 9 1 6 10
M  V30 10 1 11 8 CFG=1
M  V30 11 1 10 12 CFG=1
M  V30 12 1 10 13
M  V30 13 1 11 14
M  V30 14 1 11 15
M  V30 15 1 12 16
M  V30 16 1 13 17
M  V30 17 2 14 18
M  V30 18 1 14 19
M  V30 19 1 15 20
M  V30 20 2 16 21
M  V30 21 1 16 22
M  V30 22 1 23 19 CFG=3
M  V30 23 2 20 24
M  V30 24 1 20 25
M  V30 25 1 22 26 CFG=3
M  V30 26 1 22 27
M  V30 27 1 23 28
M  V30 28 1 23 29
M  V30 29 1 24 30
M  V30 30 2 25 31
M  V30 31 1 26 32
M  V30 32 1 27 33
M  V30 33 2 28 34
M  V30 34 1 28 35
M  V30 35 1 29 36
M  V30 36 2 30 37
M  V30 37 2 32 38
M  V30 38 1 32 39
M  V30 39 1 40 35 CFG=3
M  V30 40 1 36 41
M  V30 41 1 36 42
M  V30 42 1 37 43
M  V30 43 1 39 44 CFG=3
M  V30 44 1 39 45
M  V30 45 1 40 46
M  V30 46 1 40 47
M  V30 47 1 44 48
M  V30 48 1 45 49
M  V30 49 2 46 50
M  V30 50 1 46 51
M  V30 51 1 47 52
M  V30 52 2 48 53
M  V30 53 1 48 54
M  V30 54 1 55 51 CFG=3
M  V30 55 1 52 56
M  V30 56 1 54 57 CFG=3
M  V30 57 1 54 58
M  V30 58 1 55 59
M  V30 59 1 55 60
M  V30 60 2 56 61
M  V30 61 1 56 62
M  V30 62 1 57 63
M  V30 63 1 58 64
M  V30 64 2 59 65
M  V30 65 1 59 66
M  V30 66 1 60 67
M  V30 67 2 63 68
M  V30 68 1 63 69
M  V30 69 1 70 66 CFG=3
M  V30 70 1 67 71
M  V30 71 1 69 72 CFG=1
M  V30 72 1 69 73
M  V30 73 1 70 74
M  V30 74 1 70 75
M  V30 75 2 71 76
M  V30 76 1 71 77
M  V30 77 1 72 78
M  V30 78 1 73 79
M  V30 79 2 74 80
M  V30 80 1 74 81
M  V30 81 1 75 82
M  V30 82 1 75 83
M  V30 83 2 78 84
M  V30 84 1 78 85
M  V30 85 1 86 81 CFG=3
M  V30 86 1 85 87 CFG=1
M  V30 87 1 85 88
M  V30 88 1 86 89
M  V30 89 1 86 90
M  V30 90 1 88 91
M  V30 91 2 89 92
M  V30 92 1 89 93
M  V30 93 1 90 94
M  V30 94 1 91 95
M  V30 95 1 91 96
M  V30 96 1 97 93 CFG=3
M  V30 97 1 94 98
M  V30 98 1 94 99
M  V30 99 1 97 100
M  V30 100 1 97 101
M  V30 101 2 100 102
M  V30 102 1 100 103
M  V30 103 1 101 104
M  V30 104 1 105 103 CFG=1
M  V30 105 1 104 106
M  V30 106 1 105 107
M  V30 107 1 105 108
M  V30 108 2 106 109
M  V30 109 1 106 110
M  V30 110 2 107 111
M  V30 111 1 107 112
M  V30 112 1 108 113
M  V30 113 1 112 114
M  V30 114 1 112 115
M  V30 115 1 113 116
M  V30 116 1 114 117 CFG=1
M  V30 117 1 114 118
M  V30 118 1 115 119
M  V30 119 1 116 120
M  V30 120 2 117 121
M  V30 121 1 117 122
M  V30 122 1 120 123
M  V30 123 1 124 122 CFG=1
M  V30 124 2 123 125
M  V30 125 1 123 126
M  V30 126 1 124 127
M  V30 127 1 124 128
M  V30 128 2 127 129
M  V30 129 1 127 130
M  V30 130 1 128 131
M  V30 131 1 128 132
M  V30 132 1 133 130 CFG=1
M  V30 133 1 133 134
M  V30 134 1 133 135
M  V30 135 2 134 136
M  V30 136 1 134 137
M  V30 137 1 138 137 CFG=1
M  V30 138 1 138 139
M  V30 139 1 138 140
M  V30 140 2 139 141
M  V30 141 1 139 142
M  V30 142 1 140 143
M  V30 143 1 144 142 CFG=3
M  V30 144 1 144 145
M  V30 145 1 144 146
M  V30 146 2 145 147
M  V30 147 1 145 148
M  V30 148 1 146 149
M  V30 149 1 150 148 CFG=1
M  V30 150 2 149 151
M  V30 151 1 149 152
M  V30 152 1 150 153
M  V30 153 1 150 154
M  V30 154 2 153 155
M  V30 155 1 153 156
M  V30 156 1 154 157
M  V30 157 1 158 156 CFG=1
M  V30 158 2 157 159
M  V30 159 1 157 160
M  V30 160 1 158 161
M  V30 161 1 158 162
M  V30 162 1 159 163
M  V30 163 2 160 164
M  V30 164 2 161 165
M  V30 165 1 161 166
M  V30 166 1 162 167
M  V30 167 2 163 168
M  V30 168 1 166 169
M  V30 169 1 166 170
M  V30 170 1 167 171
M  V30 171 1 169 172 CFG=1
M  V30 172 1 169 173
M  V30 173 1 170 174
M  V30 174 2 171 175
M  V30 175 1 171 176
M  V30 176 2 172 177
M  V30 177 1 172 178
M  V30 178 1 31 37
M  V30 179 1 118 119
M  V30 180 1 164 168
M  V30 181 1 173 174
M  V30 END BOND
M  V30 BEGIN COLLECTION
M  V30 MDLV30/STEABS ATOMS=(23 3 10 11 22 23 39 40 54 55 69 70 85 86 97 105 114 124 133 138 144 150 158 169)
M  V30 END COLLECTION
M  V30 END CTAB
M  END
> <SEQUENCE>
LSSSSSCYLEEVLQRPVASDFEP

> <DRUG_NAME>
No drug

> <AA_MUTATION>
p.A28V

> <POSITION>
28

> <TRANSCRYPT>
P00519-1

$$$$
Compound 247
Actelion Java MolfileCreator 2.0

  0  0  0  0  0  0              0 V3000
M  V30 BEGIN CTAB
M  V30 COUNTS 191 192 0 0 0
M  V30 BEGIN ATOM
M  V30 1 S 0.0 0.0 0.0 0
M  V30 2 C 0.7389 1.3229 0.0 0
M  V30 3 C 0.7389 -1.2752 0.0 0
M  V30 4 C -0.0238 2.6458 0.0 0
M  V30 5 C 0.715 3.9687 0.0 0 CFG=2
M  V30 6 N -0.0476 5.2916 0.0 0
M  V30 7 C 2.1929 3.9925 0.0 0
M  V30 8 C 0.6912 6.6145 0.0 0
M  V30 9 O 3.0629 5.2081 0.0 0
M  V30 10 N 2.9318 2.7173 0.0 0
M  V30 11 O 2.1214 6.2689 0.0 0
M  V30 12 C -0.0715 7.9374 0.0 0 CFG=1
M  V30 13 C 4.4096 2.7411 0.0 0 CFG=2
M  V30 14 N 0.6674 9.2603 0.0 0
M  V30 15 C -1.597 7.9612 0.0 0
M  V30 16 C 5.1486 4.064 0.0 0
M  V30 17 C 5.4227 1.6923 0.0 0
M  V30 18 C 2.1452 9.2841 0.0 0
M  V30 19 C -2.3597 6.686 0.0 0
M  V30 20 O 4.5288 5.4703 0.0 0
M  V30 21 N 6.6264 4.0878 0.0 0
M  V30 22 O 2.8841 8.0089 0.0 0
M  V30 23 C 2.8841 10.607 0.0 0 CFG=1
M  V30 24 C -3.8852 6.7098 0.0 0
M  V30 25 C -1.6208 5.4108 0.0 0
M  V30 26 C 7.3653 5.4108 0.0 0 CFG=2
M  V30 27 N 4.362 10.6309 0.0 0
M  V30 28 C 2.1214 11.9299 0.0 0
M  V30 29 C -4.6599 5.4346 0.0 0
M  V30 30 C -2.3836 4.1355 0.0 0
M  V30 31 C 6.6026 6.7337 0.0 0
M  V30 32 C 8.8432 5.4346 0.0 0 CFG=2
M  V30 33 C 5.1009 9.3556 0.0 0
M  V30 34 C 0.5959 11.9538 0.0 0
M  V30 35 C -3.921 4.1594 0.0 0
M  V30 36 O 5.089 6.9363 0.0 0
M  V30 37 N 7.3415 8.0566 0.0 0
M  V30 38 O 9.5821 4.1594 0.0 0
M  V30 39 C 9.7132 6.6502 0.0 0
M  V30 40 O 4.3381 8.0804 0.0 0
M  V30 41 C 6.5787 9.3795 0.0 0 CFG=1
M  V30 42 C -0.1668 13.2767 0.0 0
M  V30 43 C -0.1668 10.6785 0.0 0
M  V30 44 O -4.6838 2.8841 0.0 0
M  V30 45 C 6.5787 9.3795 0.0 0 CFG=2
M  V30 46 N 7.3176 8.1042 0.0 0
M  V30 47 C 7.3176 10.7024 0.0 0
M  V30 48 C 5.0532 9.4033 0.0 0
M  V30 49 C 7.3176 10.7024 0.0 0
M  V30 50 C 6.5549 6.829 0.0 0
M  V30 51 C 6.5549 12.0253 0.0 0
M  V30 52 O 3.9925 8.3545 0.0 0
M  V30 53 N 4.2785 10.7262 0.0 0
M  V30 54 C 6.5549 12.0253 0.0 0
M  V30 55 O 5.0413 6.6741 0.0 0
M  V30 56 C 7.2938 5.5538 0.0 0 CFG=1
M  V30 57 C 7.699 12.9906 0.0 0
M  V30 58 C 5.0294 12.0491 0.0 0
M  V30 59 C 2.753 10.75 0.0 0 CFG=2
M  V30 60 C 7.2938 13.3482 0.0 0
M  V30 61 N 6.5311 4.2785 0.0 0
M  V30 62 C 8.7716 5.5776 0.0 0
M  V30 63 C 1.9903 9.4748 0.0 0
M  V30 64 C 1.9903 12.073 0.0 0 CFG=2
M  V30 65 O 8.7716 13.372 0.0 0
M  V30 66 N 6.2331 14.4446 0.0 0
M  V30 67 C 5.0055 4.3024 0.0 0
M  V30 68 C 9.9158 6.543 0.0 0
M  V30 69 C 9.1649 4.1594 0.0 0
M  V30 70 O 2.3836 8.0566 0.0 0
M  V30 71 N 0.4648 9.4986 0.0 0
M  V30 72 C 2.7292 13.3959 0.0 0
M  V30 73 C 0.4767 12.2756 0.0 0
M  V30 74 O 4.0878 5.518 0.0 0
M  V30 75 C 4.2428 3.0271 0.0 0 CFG=1
M  V30 76 C -0.2979 8.2234 0.0 0 CFG=2
M  V30 77 C 1.9664 14.7188 0.0 0
M  V30 78 N 2.7173 3.051 0.0 0
M  V30 79 C 4.9817 1.7519 0.0 0
M  V30 80 C 0.429 6.9482 0.0 0
M  V30 81 C -1.8234 8.2473 0.0 0
M  V30 82 C 1.9545 4.3739 0.0 0
M  V30 83 C 6.4595 1.7757 0.0 0
M  V30 84 C 4.207 0.4767 0.0 0
M  V30 85 O 1.9068 6.972 0.0 0
M  V30 86 O -0.87 6.1854 0.0 0
M  V30 87 O -2.5862 6.972 0.0 0
M  V30 88 O 2.5266 5.7802 0.0 0
M  V30 89 C 0.429 4.3977 0.0 0 CFG=1
M  V30 90 N -0.3337 5.7206 0.0 0
M  V30 91 C -0.3337 3.1225 0.0 0 CFG=2
M  V30 92 C 0.4052 7.0435 0.0 0
M  V30 93 O -1.8592 3.1463 0.0 0
M  V30 94 C 0.0595 1.7042 0.0 0
M  V30 95 O 1.8353 7.4368 0.0 0
M  V30 96 C -0.3575 8.3664 0.0 0 CFG=1
M  V30 97 N 0.3813 9.6893 0.0 0
M  V30 98 C -1.883 8.3903 0.0 0
M  V30 99 C 1.8592 9.7132 0.0 0
M  V30 100 C -2.6458 7.115 0.0 0
M  V30 101 O 2.8722 8.6644 0.0 0
M  V30 102 C 2.5981 11.0361 0.0 0 CFG=1
M  V30 103 O -1.6327 6.0662 0.0 0
M  V30 104 N -4.1236 7.5083 0.0 0
M  V30 105 N 4.0759 11.0599 0.0 0
M  V30 106 C 1.8353 12.359 0.0 0
M  V30 107 C 4.8148 9.7847 0.0 0
M  V30 108 C 0.4052 12.9311 0.0 0
M  V30 109 C 2.8484 13.4554 0.0 0
M  V30 110 O 4.3739 8.3664 0.0 0
M  V30 111 C 6.2927 9.8085 0.0 0 CFG=1
M  V30 112 N 7.0316 11.1314 0.0 0
M  V30 113 C 7.0316 8.5333 0.0 0
M  V30 114 C 8.5094 11.1553 0.0 0
M  V30 115 C 8.5094 8.5571 0.0 0
M  V30 116 O 9.2484 12.4782 0.0 0
M  V30 117 C 9.2484 9.88 0.0 0 CFG=1
M  V30 118 C 9.2484 9.88 0.0 0
M  V30 119 N 10.7262 9.9039 0.0 0
M  V30 120 C 8.4856 8.6048 0.0 0
M  V30 121 O 8.8074 11.3459 0.0 0
M  V30 122 O 10.6785 10.2733 0.0 0
M  V30 123 C 11.4651 11.2268 0.0 0
M  V30 124 C 9.2245 7.3296 0.0 0
M  V30 125 O 10.7024 12.5497 0.0 0
M  V30 126 C 12.943 11.2506 0.0 0 CFG=1
M  V30 127 C 8.4499 6.0543 0.0 0
M  V30 128 N 13.6819 12.5735 0.0 0
M  V30 129 C 13.6819 9.9754 0.0 0
M  V30 130 O 7.1031 6.7932 0.0 0
M  V30 131 N 9.4629 5.0055 0.0 0
M  V30 132 C 12.9191 13.8964 0.0 0
M  V30 133 C 12.9191 8.7001 0.0 0
M  V30 134 O 11.3936 13.9203 0.0 0
M  V30 135 C 13.6581 15.2193 0.0 0 CFG=1
M  V30 136 C 13.6581 7.4249 0.0 0
M  V30 137 N 12.8953 16.5422 0.0 0
M  V30 138 C 15.1359 15.2432 0.0 0
M  V30 139 N 12.8953 6.1497 0.0 0
M  V30 140 C 11.3698 16.5661 0.0 0
M  V30 141 C 15.8748 13.9679 0.0 0
M  V30 142 C 13.6342 4.8744 0.0 0
M  V30 143 O 10.607 15.2908 0.0 0
M  V30 144 C 10.607 17.889 0.0 0 CFG=1
M  V30 145 O 15.1121 12.6927 0.0 0
M  V30 146 N 17.3527 13.9918 0.0 0
M  V30 147 N 15.1121 4.8983 0.0 0
M  V30 148 N 12.8595 3.5992 0.0 0
M  V30 149 N 9.0815 17.9128 0.0 0
M  V30 150 C 11.3459 19.2119 0.0 0
M  V30 151 C 8.3188 19.2357 0.0 0
M  V30 152 S 12.8238 19.2357 0.0 0
M  V30 153 O 9.0577 20.5586 0.0 0
M  V30 154 C 6.7932 19.2595 0.0 0 CFG=1
M  V30 155 N 6.0305 20.5825 0.0 0
M  V30 156 C 6.0305 17.9843 0.0 0
M  V30 157 C 6.7694 21.9054 0.0 0
M  V30 158 C 6.7694 16.7091 0.0 0
M  V30 159 O 8.2473 21.9292 0.0 0
M  V30 160 C 5.9947 23.2283 0.0 0 CFG=1
M  V30 161 C 5.9947 15.4338 0.0 0
M  V30 162 N 6.7337 24.5512 0.0 0
M  V30 163 C 4.4692 23.2521 0.0 0
M  V30 164 O 4.4692 15.4577 0.0 0
M  V30 165 O 7.1389 14.5162 0.0 0
M  V30 166 C 8.2115 24.575 0.0 0
M  V30 167 C 3.7065 21.9769 0.0 0
M  V30 168 O 8.9504 23.2998 0.0 0
M  V30 169 C 8.9504 25.8979 0.0 0 CFG=1
M  V30 170 C 2.181 22.0007 0.0 0
M  V30 171 N 10.4283 25.9217 0.0 0
M  V30 172 C 8.1757 27.2208 0.0 0
M  V30 173 N 1.4182 20.7255 0.0 0
M  V30 174 C 11.1672 24.6465 0.0 0
M  V30 175 C 6.6502 27.2447 0.0 0
M  V30 176 C -0.1072 20.7493 0.0 0
M  V30 177 O 10.4044 23.3713 0.0 0
M  V30 178 C 12.645 24.6703 0.0 0 CFG=1
M  V30 179 C 5.8875 28.5676 0.0 0
M  V30 180 C 5.8875 25.9694 0.0 0
M  V30 181 N -0.87 22.0722 0.0 0
M  V30 182 N -0.87 19.4741 0.0 0
M  V30 183 N 13.3839 25.9933 0.0 0
M  V30 184 C 13.3839 23.3951 0.0 0
M  V30 185 C 14.8618 23.419 0.0 0
M  V30 186 C 15.6007 22.1437 0.0 0
M  V30 187 C 15.6007 24.7419 0.0 0
M  V30 188 C 17.0785 22.1676 0.0 0
M  V30 189 C 17.0785 24.7657 0.0 0
M  V30 190 C 17.8175 23.4905 0.0 0
M  V30 191 O 19.2953 23.5143 0.0 0
M  V30 END ATOM
M  V30 BEGIN BOND
M  V30 1 1 1 2
M  V30 2 1 1 3
M  V30 3 1 2 4
M  V30 4 1 4 5
M  V30 5 1 5 6 CFG=3
M  V30 6 1 5 7
M  V30 7 1 6 8
M  V30 8 2 7 9
M  V30 9 1 7 10
M  V30 10 2 8 11
M  V30 11 1 8 12
M  V30 12 1 13 10 CFG=3
M  V30 13 1 12 14 CFG=3
M  V30 14 1 12 15
M  V30 15 1 13 16
M  V30 16 1 13 17
M  V30 17 1 14 18
M  V30 18 1 15 19
M  V30 19 2 16 20
M  V30 20 1 16 21
M  V30 21 2 18 22
M  V30 22 1 18 23
M  V30 23 2 19 24
M  V30 24 1 19 25
M  V30 25 1 26 21 CFG=3
M  V30 26 1 23 27 CFG=3
M  V30 27 1 23 28
M  V30 28 1 24 29
M  V30 29 2 25 30
M  V30 30 1 26 31
M  V30 31 1 26 32
M  V30 32 1 27 33
M  V30 33 1 28 34
M  V30 34 2 29 35
M  V30 35 2 31 36
M  V30 36 1 31 37
M  V30 37 1 32 38 CFG=1
M  V30 38 1 32 39
M  V30 39 2 33 40
M  V30 40 1 33 41
M  V30 41 1 34 42
M  V30 42 1 34 43
M  V30 43 1 35 44
M  V30 44 1 45 37 CFG=3
M  V30 45 1 41 46 CFG=3
M  V30 46 1 41 47
M  V30 47 1 45 48
M  V30 48 1 45 49
M  V30 49 1 46 50
M  V30 50 1 47 51
M  V30 51 2 48 52
M  V30 52 1 48 53
M  V30 53 1 49 54
M  V30 54 2 50 55
M  V30 55 1 50 56
M  V30 56 1 51 57
M  V30 57 1 51 58
M  V30 58 1 59 53 CFG=3
M  V30 59 1 54 60
M  V30 60 1 56 61 CFG=3
M  V30 61 1 56 62
M  V30 62 1 59 63
M  V30 63 1 59 64
M  V30 64 2 60 65
M  V30 65 1 60 66
M  V30 66 1 61 67
M  V30 67 1 62 68
M  V30 68 1 62 69
M  V30 69 2 63 70
M  V30 70 1 63 71
M  V30 71 1 64 72
M  V30 72 1 64 73 CFG=1
M  V30 73 2 67 74
M  V30 74 1 67 75
M  V30 75 1 76 71 CFG=3
M  V30 76 1 72 77
M  V30 77 1 75 78 CFG=3
M  V30 78 1 75 79
M  V30 79 1 76 80
M  V30 80 1 76 81
M  V30 81 1 78 82
M  V30 82 1 79 83
M  V30 83 1 79 84
M  V30 84 2 80 85
M  V30 85 1 80 86
M  V30 86 1 81 87
M  V30 87 2 82 88
M  V30 88 1 82 89
M  V30 89 1 89 90 CFG=3
M  V30 90 1 89 91
M  V30 91 1 90 92
M  V30 92 1 91 93 CFG=1
M  V30 93 1 91 94
M  V30 94 2 92 95
M  V30 95 1 92 96
M  V30 96 1 96 97 CFG=3
M  V30 97 1 96 98
M  V30 98 1 97 99
M  V30 99 1 98 100
M  V30 100 2 99 101
M  V30 101 1 99 102
M  V30 102 2 100 103
M  V30 103 1 100 104
M  V30 104 1 102 105 CFG=3
M  V30 105 1 102 106
M  V30 106 1 105 107
M  V30 107 1 106 108
M  V30 108 1 106 109
M  V30 109 2 107 110
M  V30 110 1 107 111
M  V30 111 1 111 112 CFG=1
M  V30 112 1 111 113
M  V30 113 1 112 114
M  V30 114 1 113 115
M  V30 115 2 114 116
M  V30 116 1 114 117
M  V30 117 1 115 118
M  V30 118 1 117 119 CFG=1
M  V30 119 1 117 120
M  V30 120 2 118 121
M  V30 121 1 118 122
M  V30 122 1 119 123
M  V30 123 1 120 124
M  V30 124 2 123 125
M  V30 125 1 123 126
M  V30 126 1 124 127
M  V30 127 1 126 128 CFG=1
M  V30 128 1 126 129
M  V30 129 2 127 130
M  V30 130 1 127 131
M  V30 131 1 128 132
M  V30 132 1 129 133
M  V30 133 2 132 134
M  V30 134 1 132 135
M  V30 135 1 133 136
M  V30 136 1 135 137 CFG=1
M  V30 137 1 135 138
M  V30 138 1 136 139
M  V30 139 1 137 140
M  V30 140 1 138 141
M  V30 141 1 139 142
M  V30 142 2 140 143
M  V30 143 1 140 144
M  V30 144 2 141 145
M  V30 145 1 141 146
M  V30 146 2 142 147
M  V30 147 1 142 148
M  V30 148 1 144 149 CFG=1
M  V30 149 1 144 150
M  V30 150 1 149 151
M  V30 151 1 150 152
M  V30 152 2 151 153
M  V30 153 1 151 154
M  V30 154 1 154 155 CFG=3
M  V30 155 1 154 156
M  V30 156 1 155 157
M  V30 157 1 156 158
M  V30 158 2 157 159
M  V30 159 1 157 160
M  V30 160 1 158 161
M  V30 161 1 160 162 CFG=3
M  V30 162 1 160 163
M  V30 163 2 161 164
M  V30 164 1 161 165
M  V30 165 1 162 166
M  V30 166 1 163 167
M  V30 167 2 166 168
M  V30 168 1 166 169
M  V30 169 1 167 170
M  V30 170 1 169 171 CFG=3
M  V30 171 1 169 172
M  V30 172 1 170 173
M  V30 173 1 171 174
M  V30 174 1 172 175
M  V30 175 1 173 176
M  V30 176 2 174 177
M  V30 177 1 174 178
M  V30 178 1 175 179
M  V30 179 1 175 180
M  V30 180 2 176 181
M  V30 181 1 176 182
M  V30 182 1 178 183 CFG=1
M  V30 183 1 178 184
M  V30 184 1 184 185
M  V30 185 2 185 186
M  V30 186 1 185 187
M  V30 187 1 186 188
M  V30 188 2 187 189
M  V30 189 2 188 190
M  V30 190 1 190 191
M  V30 191 1 30 35
M  V30 192 1 189 190
M  V30 END BOND
M  V30 BEGIN COLLECTION
M  V30 MDLV30/STEABS ATOMS=(26 5 12 13 23 26 32 41 45 56 59 64 75 76 89 91 96 102 111 117 126 135 144 154 160 169 178)
M  V30 END COLLECTION
M  V30 END CTAB
M  END
> <SEQUENCE>
YLRECNRQEVNTVVLLYMATQIS

> <DRUG_NAME>
No drug

> <AA_MUTATION>
p.A337T

> <POSITION>
337

> <TRANSCRYPT>
P00519-1

$$$$
Compound 474
Actelion Java MolfileCreator 2.0

  0  0  0  0  0  0              0 V3000
M  V30 BEGIN CTAB
M  V30 COUNTS 183 184 0 0 0
M  V30 BEGIN ATOM
M  V30 1 S 0.0 0.0 0.0 0
M  V30 2 C 0.7432 1.3306 0.0 0
M  V30 3 C 0.7432 -1.2827 0.0 0
M  V30 4 C -0.0239 2.6613 0.0 0
M  V30 5 C 0.7072 3.9919 0.0 0 CFG=2
M  V30 6 N -0.0599 5.3226 0.0 0
M  V30 7 C 2.1937 4.0159 0.0 0
M  V30 8 C 0.6713 6.6532 0.0 0
M  V30 9 O 2.937 5.3465 0.0 0
M  V30 10 N 2.937 2.7332 0.0 0
M  V30 11 O 2.1578 6.6772 0.0 0
M  V30 12 C -0.0959 7.9839 0.0 0 CFG=1
M  V30 13 C 4.4235 2.7572 0.0 0 CFG=2
M  V30 14 N -1.6303 8.0079 0.0 0
M  V30 15 C 0.6353 9.3145 0.0 0
M  V30 16 C 5.1667 4.0878 0.0 0
M  V30 17 C 5.1667 1.4745 0.0 0 CFG=2
M  V30 18 C -2.3975 6.7251 0.0 0
M  V30 19 C -0.1318 10.6452 0.0 0
M  V30 20 O 4.3995 5.4185 0.0 0
M  V30 21 N 6.6532 4.1118 0.0 0
M  V30 22 O 4.3995 0.1918 0.0 0
M  V30 23 C 6.6532 1.4984 0.0 0
M  V30 24 O -1.6543 5.4424 0.0 0
M  V30 25 C -3.932 6.7491 0.0 0 CFG=1
M  V30 26 C 0.5993 11.9758 0.0 0
M  V30 27 C -1.6663 10.6692 0.0 0
M  V30 28 C 7.3965 5.4424 0.0 0 CFG=2
M  V30 29 N -4.6992 8.0798 0.0 0
M  V30 30 C -4.6992 5.4664 0.0 0
M  V30 31 C -0.1678 13.3065 0.0 0
M  V30 32 C -2.4335 11.9998 0.0 0
M  V30 33 C 6.6292 6.7731 0.0 0
M  V30 34 C 8.883 5.4664 0.0 0 CFG=2
M  V30 35 C -6.2336 8.1038 0.0 0
M  V30 36 C -3.9559 4.1837 0.0 0
M  V30 37 C -1.7022 13.3305 0.0 0
M  V30 38 O 5.0948 6.7971 0.0 0
M  V30 39 N 7.3725 8.1038 0.0 0
M  V30 40 O 9.6262 4.1837 0.0 0
M  V30 41 C 9.4224 6.0778 0.0 0
M  V30 42 O -7.0009 6.8211 0.0 0
M  V30 43 C -7.0009 9.4344 0.0 0 CFG=1
M  V30 44 C -4.7232 2.901 0.0 0
M  V30 45 C -2.4695 4.2077 0.0 0
M  V30 46 O -2.4695 14.6611 0.0 0
M  V30 47 C 8.859 8.1277 0.0 0 CFG=2
M  V30 48 N -6.2576 10.7651 0.0 0
M  V30 49 C -8.5353 9.4584 0.0 0
M  V30 50 C 9.6022 9.4584 0.0 0
M  V30 51 C 9.6022 6.845 0.0 0
M  V30 52 C -7.0248 12.0957 0.0 0
M  V30 53 C -9.3025 8.1757 0.0 0
M  V30 54 O 8.9069 10.3575 0.0 0
M  V30 55 N 11.0887 9.4824 0.0 0
M  V30 56 C 11.0887 6.869 0.0 0
M  V30 57 O -8.5593 12.1197 0.0 0
M  V30 58 C -6.2816 13.4264 0.0 0 CFG=1
M  V30 59 C -10.837 8.1997 0.0 0
M  V30 60 C -8.5593 6.893 0.0 0
M  V30 61 C 11.832 10.813 0.0 0 CFG=2
M  V30 62 C 11.832 5.5863 0.0 0
M  V30 63 N -7.0488 14.757 0.0 0
M  V30 64 C -4.7951 13.4503 0.0 0
M  V30 65 C 13.3185 10.837 0.0 0
M  V30 66 C 11.0648 12.1437 0.0 0 CFG=2
M  V30 67 O 11.0648 4.3036 0.0 0
M  V30 68 N 13.2705 5.9819 0.0 0
M  V30 69 C -8.5833 14.781 0.0 0
M  V30 70 C -4.0519 14.781 0.0 0
M  V30 71 C -4.0519 12.1676 0.0 0
M  V30 72 O 14.0617 9.5543 0.0 0
M  V30 73 N 14.0617 12.1676 0.0 0
M  V30 74 C 9.5303 12.1676 0.0 0
M  V30 75 C 11.808 13.4743 0.0 0
M  V30 76 O -9.3505 13.4983 0.0 0
M  V30 77 C -9.3505 16.1117 0.0 0 CFG=1
M  V30 78 C 15.5482 12.1916 0.0 0 CFG=2
M  V30 79 C 8.835 11.3165 0.0 0
M  V30 80 N -10.8849 16.1356 0.0 0
M  V30 81 C -8.6072 17.4423 0.0 0
M  V30 82 C 16.2915 10.9089 0.0 0
M  V30 83 C 16.2915 13.5223 0.0 0
M  V30 84 C -11.6522 17.4663 0.0 0
M  V30 85 C -9.3745 18.773 0.0 0
M  V30 86 C -7.1207 17.4663 0.0 0
M  V30 87 O 17.778 10.9329 0.0 0
M  V30 88 N 15.5242 9.6262 0.0 0
M  V30 89 O 17.778 13.5462 0.0 0
M  V30 90 O -10.9089 18.7969 0.0 0
M  V30 91 C -13.1866 17.4903 0.0 0 CFG=1
M  V30 92 C 16.2675 8.3435 0.0 0 CFG=2
M  V30 93 N -13.9538 16.2076 0.0 0
M  V30 94 C -13.9538 18.8209 0.0 0
M  V30 95 C 17.754 8.3675 0.0 0
M  V30 96 C 15.5003 7.0608 0.0 0
M  V30 97 C -13.2106 14.9249 0.0 0
M  V30 98 O 18.3294 7.0009 0.0 0
M  V30 99 N 18.4972 9.6981 0.0 0
M  V30 100 O 16.0397 6.4974 0.0 0
M  V30 101 O -11.7241 14.9488 0.0 0
M  V30 102 C -13.9778 13.6422 0.0 0 CFG=1
M  V30 103 C 19.9837 9.7221 0.0 0 CFG=2
M  V30 104 N -15.5123 13.6661 0.0 0
M  V30 105 C -13.2346 12.3595 0.0 0
M  V30 106 C 20.727 8.4394 0.0 0
M  V30 107 C 20.727 11.0528 0.0 0
M  V30 108 C -16.2795 12.3834 0.0 0
M  V30 109 C -11.7481 12.3834 0.0 0
M  V30 110 O 19.9598 7.1567 0.0 0
M  V30 111 N 22.2135 8.4634 0.0 0
M  V30 112 O -15.5362 11.1007 0.0 0
M  V30 113 C -17.8139 12.4074 0.0 0 CFG=1
M  V30 114 O -11.0048 13.7141 0.0 0
M  V30 115 N -11.0048 11.1007 0.0 0
M  V30 116 C 22.9567 7.1807 0.0 0 CFG=2
M  V30 117 N -18.5931 13.7381 0.0 0
M  V30 118 C -18.5931 11.1247 0.0 0
M  V30 119 C 22.1895 5.898 0.0 0
M  V30 120 C 24.4432 7.2047 0.0 0
M  V30 121 C -20.1276 13.762 0.0 0
M  V30 122 C -20.1276 11.1487 0.0 0
M  V30 123 C -17.8499 9.842 0.0 0
M  V30 124 O 20.6551 5.922 0.0 0
M  V30 125 N 22.9328 4.6153 0.0 0
M  V30 126 C 25.1865 5.922 0.0 0
M  V30 127 O -20.9068 12.4793 0.0 0
M  V30 128 C -20.9068 15.0927 0.0 0 CFG=1
M  V30 129 C 22.1655 3.3326 0.0 0 CFG=2
M  V30 130 S 26.673 5.9459 0.0 0
M  V30 131 N -20.1636 16.4233 0.0 0
M  V30 132 C -22.4413 15.1167 0.0 0
M  V30 133 C 20.6311 3.3566 0.0 0
M  V30 134 C 22.9088 2.0499 0.0 0
M  V30 135 C 27.4162 4.6632 0.0 0
M  V30 136 C -20.9428 17.754 0.0 0
M  V30 137 C -23.2205 16.4473 0.0 0
M  V30 138 O 19.8639 4.6872 0.0 0
M  V30 139 N 19.8639 2.0739 0.0 0
M  V30 140 C 22.1416 0.7672 0.0 0
M  V30 141 O -22.4772 17.778 0.0 0
M  V30 142 C -20.1995 19.0846 0.0 0 CFG=1
M  V30 143 C -24.7549 16.4713 0.0 0
M  V30 144 C 18.3294 2.0978 0.0 0 CFG=2
M  V30 145 C 22.8848 -0.5154 0.0 0
M  V30 146 N -18.713 19.1086 0.0 0
M  V30 147 C -20.9787 20.4153 0.0 0
M  V30 148 O -25.5341 15.1886 0.0 0
M  V30 149 O -25.5341 17.8019 0.0 0
M  V30 150 C 17.5622 3.4285 0.0 0
M  V30 151 C 17.5622 0.8151 0.0 0
M  V30 152 O 24.3713 -0.4915 0.0 0
M  V30 153 O 22.1176 -1.7981 0.0 0
M  V30 154 C -20.2355 21.746 0.0 0
M  V30 155 O 18.3054 4.7591 0.0 0
M  V30 156 N 16.0277 3.4525 0.0 0
M  V30 157 C 16.0277 0.8391 0.0 0
M  V30 158 C -21.0147 23.0766 0.0 0
M  V30 159 C 15.2605 4.7831 0.0 0 CFG=2
M  V30 160 C 15.2605 2.1698 0.0 0
M  V30 161 C 15.2605 -0.4435 0.0 0
M  V30 162 O -22.5491 23.1006 0.0 0
M  V30 163 N -20.2714 24.4073 0.0 0
M  V30 164 C 16.0038 6.1138 0.0 0
M  V30 165 C 13.7261 4.8071 0.0 0
M  V30 166 C 13.7261 2.1937 0.0 0
M  V30 167 C 13.7261 -0.4195 0.0 0
M  V30 168 O 17.4903 6.1377 0.0 0
M  V30 169 N 15.2365 7.4444 0.0 0
M  V30 170 C 12.9588 6.1377 0.0 0
M  V30 171 C 12.9588 0.911 0.0 0
M  V30 172 C 15.9798 8.7751 0.0 0 CFG=2
M  V30 173 C 11.4723 5.7901 0.0 0
M  V30 174 C 13.7021 7.4684 0.0 0
M  V30 175 O 11.4244 0.935 0.0 0
M  V30 176 C 17.4663 8.7991 0.0 0
M  V30 177 C 15.2126 10.1057 0.0 0
M  V30 178 O 18.3414 7.6242 0.0 0
M  V30 179 O 17.8619 10.2736 0.0 0
M  V30 180 C 15.9558 11.4364 0.0 0
M  V30 181 C 15.1886 12.767 0.0 0
M  V30 182 O 13.7021 13.1626 0.0 0
M  V30 183 O 16.2076 13.8699 0.0 0
M  V30 END ATOM
M  V30 BEGIN BOND
M  V30 1 1 1 2
M  V30 2 1 1 3
M  V30 3 1 2 4
M  V30 4 1 4 5
M  V30 5 1 5 6 CFG=3
M  V30 6 1 5 7
M  V30 7 1 6 8
M  V30 8 2 7 9
M  V30 9 1 7 10
M  V30 10 2 8 11
M  V30 11 1 8 12
M  V30 12 1 13 10 CFG=3
M  V30 13 1 12 14 CFG=1
M  V30 14 1 12 15
M  V30 15 1 13 16
M  V30 16 1 13 17
M  V30 17 1 14 18
M  V30 18 1 15 19
M  V30 19 2 16 20
M  V30 20 1 16 21
M  V30 21 1 17 22 CFG=1
M  V30 22 1 17 23
M  V30 23 2 18 24
M  V30 24 1 18 25
M  V30 25 2 19 26
M  V30 26 1 19 27
M  V30 27 1 28 21 CFG=3
M  V30 28 1 25 29 CFG=3
M  V30 29 1 25 30
M  V30 30 1 26 31
M  V30 31 2 27 32
M  V30 32 1 28 33
M  V30 33 1 28 34
M  V30 34 1 29 35
M  V30 35 1 30 36
M  V30 36 2 31 37
M  V30 37 2 33 38
M  V30 38 1 33 39
M  V30 39 1 34 40 CFG=1
M  V30 40 1 34 41
M  V30 41 2 35 42
M  V30 42 1 35 43
M  V30 43 1 36 44
M  V30 44 1 36 45
M  V30 45 1 37 46
M  V30 46 1 47 39 CFG=3
M  V30 47 1 43 48 CFG=3
M  V30 48 1 43 49
M  V30 49 1 47 50
M  V30 50 1 47 51
M  V30 51 1 48 52
M  V30 52 1 49 53
M  V30 53 2 50 54
M  V30 54 1 50 55
M  V30 55 1 51 56
M  V30 56 2 52 57
M  V30 57 1 52 58
M  V30 58 1 53 59
M  V30 59 1 53 60
M  V30 60 1 61 55 CFG=1
M  V30 61 1 56 62
M  V30 62 1 58 63 CFG=1
M  V30 63 1 58 64
M  V30 64 1 61 65
M  V30 65 1 61 66
M  V30 66 2 62 67
M  V30 67 1 62 68
M  V30 68 1 63 69
M  V30 69 1 64 70
M  V30 70 1 64 71
M  V30 71 2 65 72
M  V30 72 1 65 73
M  V30 73 1 66 74
M  V30 74 1 66 75 CFG=3
M  V30 75 2 69 76
M  V30 76 1 69 77
M  V30 77 1 78 73 CFG=1
M  V30 78 1 74 79
M  V30 79 1 77 80 CFG=1
M  V30 80 1 77 81
M  V30 81 1 78 82
M  V30 82 1 78 83
M  V30 83 1 80 84
M  V30 84 1 81 85
M  V30 85 1 81 86
M  V30 86 2 82 87
M  V30 87 1 82 88
M  V30 88 1 83 89
M  V30 89 2 84 90
M  V30 90 1 84 91
M  V30 91 1 92 88 CFG=3
M  V30 92 1 91 93 CFG=1
M  V30 93 1 91 94
M  V30 94 1 92 95
M  V30 95 1 92 96
M  V30 96 1 93 97
M  V30 97 2 95 98
M  V30 98 1 95 99
M  V30 99 1 96 100
M  V30 100 2 97 101
M  V30 101 1 97 102
M  V30 102 1 103 99 CFG=1
M  V30 103 1 102 104 CFG=3
M  V30 104 1 102 105
M  V30 105 1 103 106
M  V30 106 1 103 107
M  V30 107 1 104 108
M  V30 108 1 105 109
M  V30 109 2 106 110
M  V30 110 1 106 111
M  V30 111 2 108 112
M  V30 112 1 108 113
M  V30 113 2 109 114
M  V30 114 1 109 115
M  V30 115 1 116 111 CFG=1
M  V30 116 1 113 117 CFG=3
M  V30 117 1 113 118
M  V30 118 1 116 119
M  V30 119 1 116 120
M  V30 120 1 117 121
M  V30 121 1 118 122
M  V30 122 1 118 123
M  V30 123 2 119 124
M  V30 124 1 119 125
M  V30 125 1 120 126
M  V30 126 2 121 127
M  V30 127 1 121 128
M  V30 128 1 129 125 CFG=1
M  V30 129 1 126 130
M  V30 130 1 128 131 CFG=3
M  V30 131 1 128 132
M  V30 132 1 129 133
M  V30 133 1 129 134
M  V30 134 1 130 135
M  V30 135 1 131 136
M  V30 136 1 132 137
M  V30 137 2 133 138
M  V30 138 1 133 139
M  V30 139 1 134 140
M  V30 140 2 136 141
M  V30 141 1 136 142
M  V30 142 1 137 143
M  V30 143 1 144 139 CFG=1
M  V30 144 1 140 145
M  V30 145 1 142 146 CFG=3
M  V30 146 1 142 147
M  V30 147 2 143 148
M  V30 148 1 143 149
M  V30 149 1 144 150
M  V30 150 1 144 151
M  V30 151 2 145 152
M  V30 152 1 145 153
M  V30 153 1 147 154
M  V30 154 2 150 155
M  V30 155 1 150 156
M  V30 156 1 151 157
M  V30 157 1 154 158
M  V30 158 1 159 156 CFG=1
M  V30 159 2 157 160
M  V30 160 1 157 161
M  V30 161 2 158 162
M  V30 162 1 158 163
M  V30 163 1 159 164
M  V30 164 1 159 165
M  V30 165 1 160 166
M  V30 166 2 161 167
M  V30 167 2 164 168
M  V30 168 1 164 169
M  V30 169 1 165 170
M  V30 170 2 166 171
M  V30 171 1 172 169 CFG=1
M  V30 172 1 170 173
M  V30 173 1 170 174
M  V30 174 1 171 175
M  V30 175 1 172 176
M  V30 176 1 172 177
M  V30 177 2 176 178
M  V30 178 1 176 179
M  V30 179 1 177 180
M  V30 180 1 180 181
M  V30 181 2 181 182
M  V30 182 1 181 183
M  V30 183 1 32 37
M  V30 184 1 167 171
M  V30 END BOND
M  V30 BEGIN COLLECTION
M  V30 MDLV30/STEABS ATOMS=(26 5 12 13 17 25 28 34 43 47 58 61 66 77 78 91 92 102 103 113 116 128 129 142 144 159 172)
M  V30 END COLLECTION
M  V30 END CTAB
M  END
> <SEQUENCE>
QEVNAVVLLYMTTQISSAMEYLE

> <DRUG_NAME>
No drug

> <AA_MUTATION>
p.A344T

> <POSITION>
344

> <TRANSCRYPT>
P00519-1

$$$$
Compound 539
Actelion Java MolfileCreator 2.0

  0  0  0  0  0  0              0 V3000
M  V30 BEGIN CTAB
M  V30 COUNTS 178 181 0 0 0
M  V30 BEGIN ATOM
M  V30 1 S 0.0 0.0 0.0 0
M  V30 2 C 1.4836 0.0239 0.0 0
M  V30 3 C 2.2254 -1.2563 0.0 0 CFG=2
M  V30 4 N 1.4597 -2.5365 0.0 0
M  V30 5 C 3.7091 -1.2323 0.0 0
M  V30 6 O 4.4509 0.0957 0.0 0
M  V30 7 N 4.4509 -2.5126 0.0 0
M  V30 8 C 5.9346 -2.4887 0.0 0 CFG=2
M  V30 9 C 6.6764 -1.1605 0.0 0
M  V30 10 C 6.6764 -3.7689 0.0 0
M  V30 11 O 8.16 -1.1366 0.0 0
M  V30 12 N 5.9106 0.1675 0.0 0
M  V30 13 C 5.9106 -5.0492 0.0 0
M  V30 14 C 6.6525 1.4956 0.0 0 CFG=2
M  V30 15 C 6.6525 -6.3294 0.0 0
M  V30 16 C 4.3791 -5.0252 0.0 0
M  V30 17 C 8.1361 1.5195 0.0 0
M  V30 18 C 5.8867 2.8237 0.0 0
M  V30 19 C 5.8867 -7.6097 0.0 0
M  V30 20 C 3.6134 -6.3055 0.0 0
M  V30 21 O 8.8779 0.2392 0.0 0
M  V30 22 N 8.8779 2.8476 0.0 0
M  V30 23 C 6.6285 4.1518 0.0 0
M  V30 24 C 4.3552 -7.5857 0.0 0
M  V30 25 C 10.3616 2.8715 0.0 0 CFG=2
M  V30 26 C 5.8628 5.4799 0.0 0
M  V30 27 C 8.1122 4.1757 0.0 0
M  V30 28 O 3.2903 -8.6386 0.0 0
M  V30 29 C 11.1034 1.5913 0.0 0
M  V30 30 C 11.1034 4.1996 0.0 0
M  V30 31 O 10.3377 0.311 0.0 0
M  V30 32 N 12.5871 1.6152 0.0 0
M  V30 33 C 12.5871 4.2236 0.0 0
M  V30 34 C 13.3289 0.335 0.0 0 CFG=2
M  V30 35 C 13.3289 5.5517 0.0 0
M  V30 36 C 12.5631 -0.9452 0.0 0
M  V30 37 C 14.8125 0.3589 0.0 0
M  V30 38 O 12.5631 6.8798 0.0 0
M  V30 39 O 14.8125 5.5756 0.0 0
M  V30 40 O 11.0316 -0.9213 0.0 0
M  V30 41 N 13.305 -2.2254 0.0 0
M  V30 42 C 15.5544 -0.9213 0.0 0
M  V30 43 C 12.5392 -3.5057 0.0 0 CFG=2
M  V30 44 C 17.038 -0.8973 0.0 0
M  V30 45 C 11.0077 -3.4817 0.0 0
M  V30 46 C 13.0776 -4.068 0.0 0
M  V30 47 O 17.7799 0.4307 0.0 0
M  V30 48 O 17.7799 -2.1776 0.0 0
M  V30 49 O 10.2419 -2.1536 0.0 0
M  V30 50 N 10.2419 -4.762 0.0 0
M  V30 51 C 10.9838 -6.0422 0.0 0 CFG=2
M  V30 52 C 10.206 -7.3225 0.0 0
M  V30 53 C 12.4674 -6.0183 0.0 0
M  V30 54 O 8.6745 -7.2986 0.0 0
M  V30 55 N 10.9479 -8.6027 0.0 0
M  V30 56 C 13.2092 -4.6902 0.0 0
M  V30 57 C 10.1821 -9.883 0.0 0 CFG=2
M  V30 58 C 14.6929 -4.6663 0.0 0
M  V30 59 C 12.958 -3.9005 0.0 0
M  V30 60 C 8.6506 -9.8591 0.0 0
M  V30 61 C 10.9239 -11.1632 0.0 0
M  V30 62 O 7.8848 -11.1393 0.0 0
M  V30 63 N 7.8848 -8.531 0.0 0
M  V30 64 C 10.1582 -12.4435 0.0 0
M  V30 65 C 6.3533 -8.507 0.0 0 CFG=2
M  V30 66 C 10.9 -13.7237 0.0 0
M  V30 67 C 5.5876 -9.7873 0.0 0
M  V30 68 C 5.5876 -7.1789 0.0 0
M  V30 69 O 12.3837 -13.6998 0.0 0
M  V30 70 N 10.1223 -15.004 0.0 0
M  V30 71 O 6.3294 -11.0675 0.0 0
M  V30 72 N 4.0561 -9.7633 0.0 0
M  V30 73 C 4.0561 -7.155 0.0 0
M  V30 74 C 3.1467 -10.9598 0.0 0 CFG=2
M  V30 75 C 3.1467 -8.519 0.0 0
M  V30 76 C 3.2783 -5.8269 0.0 0
M  V30 77 C 3.5894 -12.3717 0.0 0
M  V30 78 C 1.687 -10.4693 0.0 0
M  V30 79 C 1.687 -8.9617 0.0 0
M  V30 80 N 1.7468 -5.8029 0.0 0
M  V30 81 O 5.0372 -12.6589 0.0 0
M  V30 82 N 2.5604 -13.4605 0.0 0
M  V30 83 C 0.9811 -4.4748 0.0 0
M  V30 84 C 3.0032 -14.8724 0.0 0 CFG=2
M  V30 85 N 1.7229 -3.1467 0.0 0
M  V30 86 N -0.5503 -4.4509 0.0 0
M  V30 87 C 4.4509 -15.1595 0.0 0
M  V30 88 C 1.9742 -15.9612 0.0 0
M  V30 89 O 5.432 -14.0229 0.0 0
M  V30 90 N 4.8936 -16.5714 0.0 0
M  V30 91 C 2.7399 -17.2175 0.0 0
M  V30 92 C 0.4785 -15.6262 0.0 0
M  V30 93 C 6.3414 -16.8586 0.0 0
M  V30 94 C 6.7841 -18.2704 0.0 0
M  V30 95 O 5.7551 -19.3592 0.0 0
M  V30 96 N 8.2318 -18.5576 0.0 0
M  V30 97 C 8.6745 -19.9694 0.0 0 CFG=2
M  V30 98 C 7.6455 -21.0582 0.0 0
M  V30 99 C 10.1223 -20.2566 0.0 0
M  V30 100 O 6.1499 -20.7232 0.0 0
M  V30 101 N 8.0882 -22.4701 0.0 0
M  V30 102 O 10.565 -21.6685 0.0 0
M  V30 103 C 7.0593 -23.5589 0.0 0 CFG=2
M  V30 104 C 5.5636 -23.2239 0.0 0
M  V30 105 C 7.502 -24.9708 0.0 0
M  V30 106 O 5.0731 -21.7642 0.0 0
M  V30 107 N 4.5347 -24.3127 0.0 0
M  V30 108 C 6.473 -26.0596 0.0 0
M  V30 109 C 3.039 -23.9777 0.0 0 CFG=2
M  V30 110 O 4.9774 -25.7246 0.0 0
M  V30 111 O 6.9157 -27.4715 0.0 0
M  V30 112 C 2.5485 -22.518 0.0 0
M  V30 113 C 2.0101 -25.0665 0.0 0
M  V30 114 O 3.5296 -21.3813 0.0 0
M  V30 115 N 1.0529 -22.1829 0.0 0
M  V30 116 C 0.5144 -24.7315 0.0 0
M  V30 117 C 0.5623 -20.7232 0.0 0 CFG=2
M  V30 118 C 0.0239 -23.2718 0.0 0
M  V30 119 C -0.5144 -25.8203 0.0 0
M  V30 120 C 1.5434 -19.5866 0.0 0
M  V30 121 C -0.9332 -20.3882 0.0 0
M  V30 122 C -1.4716 -22.9367 0.0 0
M  V30 123 C -2.0101 -25.4853 0.0 0
M  V30 124 O 2.9912 -19.8737 0.0 0
M  V30 125 N 1.0529 -18.1268 0.0 0
M  V30 126 C -1.4238 -18.9285 0.0 0
M  V30 127 C -2.5006 -24.0256 0.0 0
M  V30 128 C -0.4068 -17.6363 0.0 0 CFG=2
M  V30 129 C 1.9143 -16.8825 0.0 0
M  V30 130 C -2.9194 -18.5935 0.0 0
M  V30 131 C -1.6511 -18.4977 0.0 0
M  V30 132 C -0.4307 -16.1048 0.0 0
M  V30 133 C 1.005 -15.6381 0.0 0
M  V30 134 O -3.6612 -19.8976 0.0 0
M  V30 135 O -3.733 -17.2893 0.0 0
M  V30 136 O -1.8904 -19.9694 0.0 0
M  V30 137 N -3.051 -17.8516 0.0 0
M  V30 138 C -4.2954 -18.7131 0.0 0 CFG=2
M  V30 139 C -4.1637 -20.1848 0.0 0
M  V30 140 C -5.6953 -18.067 0.0 0
M  V30 141 O -2.8117 -20.7831 0.0 0
M  V30 142 N -5.4081 -21.0463 0.0 0
M  V30 143 C -6.9396 -18.9285 0.0 0
M  V30 144 C -5.2765 -22.518 0.0 0
M  V30 145 C -8.3395 -18.2824 0.0 0
M  V30 146 C -6.5208 -23.3794 0.0 0
M  V30 147 O -8.519 -16.7628 0.0 0
M  V30 148 N -9.3326 -19.4071 0.0 0
M  V30 149 O -7.9207 -22.7333 0.0 0
M  V30 150 N -6.3892 -24.8511 0.0 0
M  V30 151 C -7.6336 -25.7126 0.0 0 CFG=2
M  V30 152 C -9.0335 -25.0665 0.0 0
M  V30 153 C -7.502 -27.1843 0.0 0
M  V30 154 O -9.213 -23.547 0.0 0
M  V30 155 N -10.2778 -25.928 0.0 0
M  V30 156 C -8.7463 -28.0458 0.0 0
M  V30 157 C -11.6777 -25.2819 0.0 0 CFG=2
M  V30 158 C -8.6147 -29.5175 0.0 0
M  V30 159 C -10.1462 -27.3997 0.0 0
M  V30 160 C -11.8572 -23.7623 0.0 0
M  V30 161 C -12.9221 -26.1433 0.0 0
M  V30 162 O -10.6607 -22.853 0.0 0
M  V30 163 N -13.2571 -23.1162 0.0 0
M  V30 164 O -14.322 -25.4972 0.0 0
M  V30 165 C -13.4366 -21.5967 0.0 0 CFG=2
M  V30 166 C -12.2401 -20.6873 0.0 0
M  V30 167 C -14.8365 -20.9506 0.0 0
M  V30 168 O -10.888 -21.2856 0.0 0
M  V30 169 N -12.4196 -19.1678 0.0 0
M  V30 170 C -15.016 -19.431 0.0 0
M  V30 171 C -11.2231 -18.2584 0.0 0 CFG=2
M  V30 172 C -16.4158 -18.7849 0.0 0
M  V30 173 C -9.871 -18.8567 0.0 0
M  V30 174 C -11.4025 -16.7389 0.0 0
M  V30 175 O -17.6602 -19.6464 0.0 0
M  V30 176 O -16.5953 -17.2654 0.0 0
M  V30 177 O -8.9258 -17.6841 0.0 0
M  V30 178 O -9.7394 -20.3284 0.0 0
M  V30 END ATOM
M  V30 BEGIN BOND
M  V30 1 1 1 2
M  V30 2 1 2 3
M  V30 3 1 3 4 CFG=1
M  V30 4 1 3 5
M  V30 5 2 5 6
M  V30 6 1 5 7
M  V30 7 1 8 7 CFG=3
M  V30 8 1 8 9
M  V30 9 1 8 10
M  V30 10 2 9 11
M  V30 11 1 9 12
M  V30 12 1 10 13
M  V30 13 1 14 12 CFG=1
M  V30 14 2 13 15
M  V30 15 1 13 16
M  V30 16 1 14 17
M  V30 17 1 14 18
M  V30 18 1 15 19
M  V30 19 2 16 20
M  V30 20 2 17 21
M  V30 21 1 17 22
M  V30 22 1 18 23
M  V30 23 2 19 24
M  V30 24 1 25 22 CFG=1
M  V30 25 1 23 26
M  V30 26 1 23 27
M  V30 27 1 24 28
M  V30 28 1 25 29
M  V30 29 1 25 30
M  V30 30 2 29 31
M  V30 31 1 29 32
M  V30 32 1 30 33
M  V30 33 1 34 32 CFG=1
M  V30 34 1 33 35
M  V30 35 1 34 36
M  V30 36 1 34 37
M  V30 37 2 35 38
M  V30 38 1 35 39
M  V30 39 2 36 40
M  V30 40 1 36 41
M  V30 41 1 37 42
M  V30 42 1 43 41 CFG=1
M  V30 43 1 42 44
M  V30 44 1 43 45
M  V30 45 1 43 46
M  V30 46 2 44 47
M  V30 47 1 44 48
M  V30 48 2 45 49
M  V30 49 1 45 50
M  V30 50 1 51 50 CFG=1
M  V30 51 1 51 52
M  V30 52 1 51 53
M  V30 53 2 52 54
M  V30 54 1 52 55
M  V30 55 1 53 56
M  V30 56 1 57 55 CFG=1
M  V30 57 1 56 58
M  V30 58 1 56 59
M  V30 59 1 57 60
M  V30 60 1 57 61
M  V30 61 2 60 62
M  V30 62 1 60 63
M  V30 63 1 61 64
M  V30 64 1 65 63 CFG=3
M  V30 65 1 64 66
M  V30 66 1 65 67
M  V30 67 1 65 68
M  V30 68 2 66 69
M  V30 69 1 66 70
M  V30 70 2 67 71
M  V30 71 1 67 72
M  V30 72 1 68 73
M  V30 73 1 72 74
M  V30 74 1 72 75
M  V30 75 1 73 76
M  V30 76 1 74 77 CFG=3
M  V30 77 1 74 78
M  V30 78 1 75 79
M  V30 79 1 76 80
M  V30 80 2 77 81
M  V30 81 1 77 82
M  V30 82 1 80 83
M  V30 83 1 84 82 CFG=3
M  V30 84 2 83 85
M  V30 85 1 83 86
M  V30 86 1 84 87
M  V30 87 1 84 88
M  V30 88 2 87 89
M  V30 89 1 87 90
M  V30 90 1 88 91
M  V30 91 1 88 92
M  V30 92 1 90 93
M  V30 93 1 93 94
M  V30 94 2 94 95
M  V30 95 1 94 96
M  V30 96 1 97 96 CFG=1
M  V30 97 1 97 98
M  V30 98 1 97 99
M  V30 99 2 98 100
M  V30 100 1 98 101
M  V30 101 1 99 102
M  V30 102 1 103 101 CFG=1
M  V30 103 1 103 104
M  V30 104 1 103 105
M  V30 105 2 104 106
M  V30 106 1 104 107
M  V30 107 1 105 108
M  V30 108 1 109 107 CFG=1
M  V30 109 2 108 110
M  V30 110 1 108 111
M  V30 111 1 109 112
M  V30 112 1 109 113
M  V30 113 2 112 114
M  V30 114 1 112 115
M  V30 115 1 113 116
M  V30 116 1 117 115 CFG=1
M  V30 117 2 116 118
M  V30 118 1 116 119
M  V30 119 1 117 120
M  V30 120 1 117 121
M  V30 121 1 118 122
M  V30 122 2 119 123
M  V30 123 2 120 124
M  V30 124 1 120 125
M  V30 125 1 121 126
M  V30 126 2 122 127
M  V30 127 1 125 128
M  V30 128 1 125 129
M  V30 129 1 126 130
M  V30 130 1 128 131 CFG=3
M  V30 131 1 128 132
M  V30 132 1 129 133
M  V30 133 2 130 134
M  V30 134 1 130 135
M  V30 135 2 131 136
M  V30 136 1 131 137
M  V30 137 1 138 137 CFG=3
M  V30 138 1 138 139
M  V30 139 1 138 140
M  V30 140 2 139 141
M  V30 141 1 139 142
M  V30 142 1 140 143
M  V30 143 1 142 144
M  V30 144 1 143 145
M  V30 145 1 144 146
M  V30 146 2 145 147
M  V30 147 1 145 148
M  V30 148 2 146 149
M  V30 149 1 146 150
M  V30 150 1 151 150 CFG=1
M  V30 151 1 151 152
M  V30 152 1 151 153
M  V30 153 2 152 154
M  V30 154 1 152 155
M  V30 155 1 153 156
M  V30 156 1 157 155 CFG=1
M  V30 157 1 156 158
M  V30 158 1 156 159
M  V30 159 1 157 160
M  V30 160 1 157 161
M  V30 161 2 160 162
M  V30 162 1 160 163
M  V30 163 1 161 164
M  V30 164 1 165 163 CFG=1
M  V30 165 1 165 166
M  V30 166 1 165 167
M  V30 167 2 166 168
M  V30 168 1 166 169
M  V30 169 1 167 170
M  V30 170 1 171 169 CFG=1
M  V30 171 1 170 172
M  V30 172 1 171 173
M  V30 173 1 171 174
M  V30 174 2 172 175
M  V30 175 1 172 176
M  V30 176 2 173 177
M  V30 177 1 173 178
M  V30 178 1 20 24
M  V30 179 1 78 79
M  V30 180 1 123 127
M  V30 181 1 132 133
M  V30 END BOND
M  V30 BEGIN COLLECTION
M  V30 MDLV30/STEABS ATOMS=(21 3 8 14 25 34 43 51 57 65 74 84 97 103 109 117 128 138 151 157 165 171)
M  V30 END COLLECTION
M  V30 END CTAB
M  END
> <SEQUENCE>
CYLEEALQRPVGSDFEPQGLSEA

> <DRUG_NAME>
No drug

> <AA_MUTATION>
p.A34G

> <POSITION>
34

> <TRANSCRYPT>
P00519-1

$$$$
Compound 396
Actelion Java MolfileCreator 2.0

  0  0  0  0  0  0              0 V3000
M  V30 BEGIN CTAB
M  V30 COUNTS 181 185 0 0 0
M  V30 BEGIN ATOM
M  V30 1 S 0.0 0.0 0.0 0
M  V30 2 C -0.7656 1.3278 0.0 0
M  V30 3 C -2.2969 1.3518 0.0 0 CFG=2
M  V30 4 N -3.0625 0.0717 0.0 0
M  V30 5 C -3.0625 2.6797 0.0 0
M  V30 6 O -2.3208 4.0076 0.0 0
M  V30 7 N -4.5938 2.7036 0.0 0
M  V30 8 C -5.3594 4.0315 0.0 0 CFG=2
M  V30 9 C -4.6177 5.3594 0.0 0
M  V30 10 C -6.8907 4.0554 0.0 0
M  V30 11 O -5.3833 6.6873 0.0 0
M  V30 12 N -3.1343 5.3833 0.0 0
M  V30 13 C -7.6563 2.7754 0.0 0
M  V30 14 C -2.3926 6.7112 0.0 0 CFG=2
M  V30 15 C -9.1876 2.7993 0.0 0
M  V30 16 C -6.9146 1.4953 0.0 0
M  V30 17 C -3.1582 8.0391 0.0 0
M  V30 18 C -0.9091 6.7351 0.0 0
M  V30 19 C -9.9532 1.5193 0.0 0
M  V30 20 C -7.6802 0.2153 0.0 0
M  V30 21 O -4.6895 8.063 0.0 0
M  V30 22 N -2.4165 9.367 0.0 0
M  V30 23 C -0.1674 8.063 0.0 0
M  V30 24 C -9.2115 0.2392 0.0 0
M  V30 25 C -3.1821 10.6949 0.0 0 CFG=2
M  V30 26 C 1.3159 8.087 0.0 0
M  V30 27 C -0.9331 9.3909 0.0 0
M  V30 28 O -9.9771 -1.0407 0.0 0
M  V30 29 C -4.7134 10.7188 0.0 0
M  V30 30 C -2.4404 12.0228 0.0 0
M  V30 31 O -5.479 9.4388 0.0 0
M  V30 32 N -5.479 12.0467 0.0 0
M  V30 33 C -3.206 13.3507 0.0 0
M  V30 34 C -7.0103 12.0707 0.0 0 CFG=2
M  V30 35 C -2.4643 14.6786 0.0 0
M  V30 36 C -7.7759 10.7906 0.0 0
M  V30 37 C -7.7759 13.3986 0.0 0
M  V30 38 O -0.9809 14.7025 0.0 0
M  V30 39 O -3.23 16.0065 0.0 0
M  V30 40 O -7.0342 9.5106 0.0 0
M  V30 41 N -9.3072 10.8145 0.0 0
M  V30 42 C -9.3072 13.4225 0.0 0
M  V30 43 C -10.0728 9.5345 0.0 0 CFG=2
M  V30 44 C -10.0728 14.7504 0.0 0
M  V30 45 C -9.3311 8.2544 0.0 0
M  V30 46 C -11.6041 9.5584 0.0 0
M  V30 47 O -9.3311 16.0783 0.0 0
M  V30 48 O -11.6041 14.7743 0.0 0
M  V30 49 O -7.8477 8.2784 0.0 0
M  V30 50 N -10.0968 6.9744 0.0 0
M  V30 51 C -11.628 6.9983 0.0 0 CFG=2
M  V30 52 C -12.3937 5.7183 0.0 0
M  V30 53 C -12.3937 8.3262 0.0 0
M  V30 54 O -13.9249 5.7422 0.0 0
M  V30 55 N -11.652 4.4382 0.0 0
M  V30 56 C -13.9249 8.3502 0.0 0
M  V30 57 C -12.4176 3.1582 0.0 0 CFG=2
M  V30 58 C -14.6906 9.6781 0.0 0
M  V30 59 C -14.6906 7.0701 0.0 0
M  V30 60 C -13.9489 3.1821 0.0 0
M  V30 61 C -11.6759 1.8781 0.0 0
M  V30 62 O -14.5709 2.4165 0.0 0
M  V30 63 N -14.7145 4.51 0.0 0
M  V30 64 C -12.4415 0.5981 0.0 0
M  V30 65 C -16.2458 4.5339 0.0 0 CFG=2
M  V30 66 C -13.9728 0.622 0.0 0
M  V30 67 C -17.0114 3.2539 0.0 0
M  V30 68 C -17.0114 5.8618 0.0 0
M  V30 69 O -14.7384 -0.6579 0.0 0
M  V30 70 N -14.5949 1.4355 0.0 0
M  V30 71 O -16.2697 1.9739 0.0 0
M  V30 72 N -18.5427 3.2778 0.0 0
M  V30 73 C -18.5427 5.8858 0.0 0
M  V30 74 C -19.4519 2.0815 0.0 0 CFG=2
M  V30 75 C -19.4519 4.522 0.0 0
M  V30 76 C -19.3083 7.2137 0.0 0
M  V30 77 C -19.0092 0.6699 0.0 0
M  V30 78 C -20.9113 2.572 0.0 0
M  V30 79 C -20.9113 4.0793 0.0 0
M  V30 80 N -20.8396 7.2376 0.0 0
M  V30 81 O -17.5617 0.3828 0.0 0
M  V30 82 N -20.038 -0.4187 0.0 0
M  V30 83 C -21.6052 8.5655 0.0 0
M  V30 84 C -19.5954 -1.8303 0.0 0 CFG=2
M  V30 85 N -20.8635 9.8934 0.0 0
M  V30 86 N -23.1365 8.5894 0.0 0
M  V30 87 C -18.1479 -2.1174 0.0 0
M  V30 88 C -20.6242 -2.9189 0.0 0
M  V30 89 O -17.0353 -1.1125 0.0 0
M  V30 90 N -17.7053 -3.529 0.0 0
M  V30 91 C -20.1816 -4.3306 0.0 0
M  V30 92 C -22.1196 -2.584 0.0 0
M  V30 93 C -16.2936 -3.9717 0.0 0 CFG=2
M  V30 94 C -18.6144 -4.7254 0.0 0
M  V30 95 C -15.0973 -3.0625 0.0 0
M  V30 96 C -16.3175 -5.4551 0.0 0
M  V30 97 C -17.7531 -5.9217 0.0 0
M  V30 98 O -15.0973 -1.5312 0.0 0
M  V30 99 N -13.7455 -3.6606 0.0 0
M  V30 100 C -12.5492 -2.7514 0.0 0 CFG=2
M  V30 101 C -12.7286 -1.2321 0.0 0
M  V30 102 C -11.1974 -3.3496 0.0 0
M  V30 103 O -14.1283 -0.5861 0.0 0
M  V30 104 N -11.5323 -0.323 0.0 0
M  V30 105 O -10.0011 -2.4404 0.0 0
M  V30 106 C -11.7118 1.1963 0.0 0 CFG=2
M  V30 107 C -13.1114 1.8423 0.0 0
M  V30 108 C -10.5155 2.1054 0.0 0
M  V30 109 O -13.8771 1.5671 0.0 0
M  V30 110 N -13.2909 3.3616 0.0 0
M  V30 111 C -10.6949 3.6248 0.0 0
M  V30 112 C -14.6906 4.0076 0.0 0 CFG=2
M  V30 113 O -11.9032 4.5698 0.0 0
M  V30 114 O -9.4986 4.5339 0.0 0
M  V30 115 C -15.9347 3.1462 0.0 0
M  V30 116 C -14.87 5.5269 0.0 0
M  V30 117 O -17.143 4.0913 0.0 0
M  V30 118 N -15.8031 1.6748 0.0 0
M  V30 119 C -16.2697 6.1729 0.0 0
M  V30 120 C -17.0473 0.8134 0.0 0 CFG=2
M  V30 121 C -16.4491 7.6922 0.0 0
M  V30 122 C -17.5138 5.3115 0.0 0
M  V30 123 C -18.447 1.4594 0.0 0
M  V30 124 C -16.9157 -0.6579 0.0 0
M  V30 125 C -17.8488 8.3382 0.0 0
M  V30 126 C -18.9135 5.9575 0.0 0
M  V30 127 O -18.2556 2.9787 0.0 0
M  V30 128 N -19.6911 0.5981 0.0 0
M  V30 129 C -18.1598 -1.5193 0.0 0
M  V30 130 C -19.093 7.4769 0.0 0
M  V30 131 C -19.715 -0.8852 0.0 0 CFG=2
M  V30 132 C -21.1506 1.0886 0.0 0
M  V30 133 C -18.0283 -2.9907 0.0 0
M  V30 134 C -18.5187 -1.7466 0.0 0
M  V30 135 C -21.1745 -1.3278 0.0 0
M  V30 136 C -22.0598 -0.1076 0.0 0
M  V30 137 O -16.6764 -3.5889 0.0 0
M  V30 138 O -19.2724 -3.852 0.0 0
M  V30 139 O -17.0353 -1.6389 0.0 0
M  V30 140 N -18.6982 -3.218 0.0 0
M  V30 141 C -17.5019 -4.0793 0.0 0 CFG=2
M  V30 142 C -16.1501 -3.4333 0.0 0
M  V30 143 C -17.6813 -5.5508 0.0 0
M  V30 144 O -16.1979 -1.9021 0.0 0
M  V30 145 N -14.9538 -4.2947 0.0 0
M  V30 146 C -16.485 -6.4121 0.0 0
M  V30 147 C -13.6019 -3.6487 0.0 0
M  V30 148 C -16.6645 -7.8836 0.0 0
M  V30 149 C -12.4056 -4.51 0.0 0
M  V30 150 O -18.0641 -8.4817 0.0 0
M  V30 151 N -15.2887 -8.4339 0.0 0
M  V30 152 O -12.5851 -5.9815 0.0 0
M  V30 153 N -11.0538 -3.864 0.0 0
M  V30 154 C -9.8575 -4.7254 0.0 0 CFG=2
M  V30 155 C -10.0369 -6.1968 0.0 0
M  V30 156 C -8.5057 -4.0793 0.0 0
M  V30 157 O -11.4366 -6.795 0.0 0
M  V30 158 N -8.8406 -7.0581 0.0 0
M  V30 159 C -7.3094 -4.9407 0.0 0
M  V30 160 C -9.0201 -8.5296 0.0 0 CFG=2
M  V30 161 C -5.9575 -4.2947 0.0 0
M  V30 162 C -7.4888 -6.4121 0.0 0
M  V30 163 C -10.4198 -9.1278 0.0 0
M  V30 164 C -7.8238 -9.3909 0.0 0
M  V30 165 O -11.6639 -8.2186 0.0 0
M  V30 166 N -10.5992 -10.5992 0.0 0
M  V30 167 O -8.0032 -10.8624 0.0 0
M  V30 168 C -11.9989 -11.1974 0.0 0 CFG=2
M  V30 169 C -13.243 -10.2882 0.0 0
M  V30 170 C -12.1783 -12.6688 0.0 0
M  V30 171 O -13.1114 -8.7689 0.0 0
M  V30 172 N -14.6427 -10.8863 0.0 0
M  V30 173 C -13.578 -13.267 0.0 0
M  V30 174 C -15.8869 -9.9771 0.0 0 CFG=2
M  V30 175 C -13.7574 -14.7384 0.0 0
M  V30 176 C -15.7553 -8.4578 0.0 0
M  V30 177 C -17.2865 -10.5753 0.0 0
M  V30 178 O -12.5611 -15.5998 0.0 0
M  V30 179 O -15.1571 -15.3366 0.0 0
M  V30 180 O -17.1789 -7.8597 0.0 0
M  V30 181 O -14.4035 -7.8118 0.0 0
M  V30 END ATOM
M  V30 BEGIN BOND
M  V30 1 1 1 2
M  V30 2 1 2 3
M  V30 3 1 3 4 CFG=3
M  V30 4 1 3 5
M  V30 5 2 5 6
M  V30 6 1 5 7
M  V30 7 1 8 7 CFG=1
M  V30 8 1 8 9
M  V30 9 1 8 10
M  V30 10 2 9 11
M  V30 11 1 9 12
M  V30 12 1 10 13
M  V30 13 1 14 12 CFG=3
M  V30 14 2 13 15
M  V30 15 1 13 16
M  V30 16 1 14 17
M  V30 17 1 14 18
M  V30 18 1 15 19
M  V30 19 2 16 20
M  V30 20 2 17 21
M  V30 21 1 17 22
M  V30 22 1 18 23
M  V30 23 2 19 24
M  V30 24 1 25 22 CFG=3
M  V30 25 1 23 26
M  V30 26 1 23 27
M  V30 27 1 24 28
M  V30 28 1 25 29
M  V30 29 1 25 30
M  V30 30 2 29 31
M  V30 31 1 29 32
M  V30 32 1 30 33
M  V30 33 1 34 32 CFG=3
M  V30 34 1 33 35
M  V30 35 1 34 36
M  V30 36 1 34 37
M  V30 37 2 35 38
M  V30 38 1 35 39
M  V30 39 2 36 40
M  V30 40 1 36 41
M  V30 41 1 37 42
M  V30 42 1 43 41 CFG=3
M  V30 43 1 42 44
M  V30 44 1 43 45
M  V30 45 1 43 46
M  V30 46 2 44 47
M  V30 47 1 44 48
M  V30 48 2 45 49
M  V30 49 1 45 50
M  V30 50 1 51 50 CFG=3
M  V30 51 1 51 52
M  V30 52 1 51 53
M  V30 53 2 52 54
M  V30 54 1 52 55
M  V30 55 1 53 56
M  V30 56 1 57 55 CFG=1
M  V30 57 1 56 58
M  V30 58 1 56 59
M  V30 59 1 57 60
M  V30 60 1 57 61
M  V30 61 2 60 62
M  V30 62 1 60 63
M  V30 63 1 61 64
M  V30 64 1 65 63 CFG=3
M  V30 65 1 64 66
M  V30 66 1 65 67
M  V30 67 1 65 68
M  V30 68 2 66 69
M  V30 69 1 66 70
M  V30 70 2 67 71
M  V30 71 1 67 72
M  V30 72 1 68 73
M  V30 73 1 72 74
M  V30 74 1 72 75
M  V30 75 1 73 76
M  V30 76 1 74 77 CFG=3
M  V30 77 1 74 78
M  V30 78 1 75 79
M  V30 79 1 76 80
M  V30 80 2 77 81
M  V30 81 1 77 82
M  V30 82 1 80 83
M  V30 83 1 84 82 CFG=3
M  V30 84 2 83 85
M  V30 85 1 83 86
M  V30 86 1 84 87
M  V30 87 1 84 88
M  V30 88 2 87 89
M  V30 89 1 87 90
M  V30 90 1 88 91
M  V30 91 1 88 92
M  V30 92 1 90 93
M  V30 93 1 90 94
M  V30 94 1 93 95 CFG=3
M  V30 95 1 93 96
M  V30 96 1 94 97
M  V30 97 2 95 98
M  V30 98 1 95 99
M  V30 99 1 100 99 CFG=3
M  V30 100 1 100 101
M  V30 101 1 100 102
M  V30 102 2 101 103
M  V30 103 1 101 104
M  V30 104 1 102 105
M  V30 105 1 106 104 CFG=3
M  V30 106 1 106 107
M  V30 107 1 106 108
M  V30 108 2 107 109
M  V30 109 1 107 110
M  V30 110 1 108 111
M  V30 111 1 112 110 CFG=3
M  V30 112 2 111 113
M  V30 113 1 111 114
M  V30 114 1 112 115
M  V30 115 1 112 116
M  V30 116 2 115 117
M  V30 117 1 115 118
M  V30 118 1 116 119
M  V30 119 1 120 118 CFG=1
M  V30 120 2 119 121
M  V30 121 1 119 122
M  V30 122 1 120 123
M  V30 123 1 120 124
M  V30 124 1 121 125
M  V30 125 2 122 126
M  V30 126 2 123 127
M  V30 127 1 123 128
M  V30 128 1 124 129
M  V30 129 2 125 130
M  V30 130 1 128 131
M  V30 131 1 128 132
M  V30 132 1 129 133
M  V30 133 1 131 134 CFG=3
M  V30 134 1 131 135
M  V30 135 1 132 136
M  V30 136 2 133 137
M  V30 137 1 133 138
M  V30 138 2 134 139
M  V30 139 1 134 140
M  V30 140 1 141 140 CFG=3
M  V30 141 1 141 142
M  V30 142 1 141 143
M  V30 143 2 142 144
M  V30 144 1 142 145
M  V30 145 1 143 146
M  V30 146 1 145 147
M  V30 147 1 146 148
M  V30 148 1 147 149
M  V30 149 2 148 150
M  V30 150 1 148 151
M  V30 151 2 149 152
M  V30 152 1 149 153
M  V30 153 1 154 153 CFG=1
M  V30 154 1 154 155
M  V30 155 1 154 156
M  V30 156 2 155 157
M  V30 157 1 155 158
M  V30 158 1 156 159
M  V30 159 1 160 158 CFG=1
M  V30 160 1 159 161
M  V30 161 1 159 162
M  V30 162 1 160 163
M  V30 163 1 160 164
M  V30 164 2 163 165
M  V30 165 1 163 166
M  V30 166 1 164 167
M  V30 167 1 168 166 CFG=1
M  V30 168 1 168 169
M  V30 169 1 168 170
M  V30 170 2 169 171
M  V30 171 1 169 172
M  V30 172 1 170 173
M  V30 173 1 174 172 CFG=1
M  V30 174 1 173 175
M  V30 175 1 174 176
M  V30 176 1 174 177
M  V30 177 2 175 178
M  V30 178 1 175 179
M  V30 179 2 176 180
M  V30 180 1 176 181
M  V30 181 1 20 24
M  V30 182 1 78 79
M  V30 183 1 96 97
M  V30 184 1 126 130
M  V30 185 1 135 136
M  V30 END BOND
M  V30 BEGIN COLLECTION
M  V30 MDLV30/STEABS ATOMS=(22 3 8 14 25 34 43 51 57 65 74 84 93 100 106 112 120 131 141 154 160 168 174)
M  V30 END COLLECTION
M  V30 END CTAB
M  END
> <SEQUENCE>
CYLEEALQRPVPSDFEPQGLSEA

> <DRUG_NAME>
No drug

> <AA_MUTATION>
p.A34P

> <POSITION>
34

> <TRANSCRYPT>
P00519-1

$$$$
Compound 31
Actelion Java MolfileCreator 2.0

  0  0  0  0  0  0              0 V3000
M  V30 BEGIN CTAB
M  V30 COUNTS 191 193 0 0 0
M  V30 BEGIN ATOM
M  V30 1 S 0.0 0.0 0.0 0
M  V30 2 C 0.394 -1.4208 0.0 0
M  V30 3 C -0.3701 -2.6984 0.0 0 CFG=2
M  V30 4 N 0.3581 -3.976 0.0 0
M  V30 5 C -1.8984 -2.6745 0.0 0
M  V30 6 C 1.8387 -3.9521 0.0 0
M  V30 7 O -2.5193 -4.0357 0.0 0
M  V30 8 N -2.6626 -1.3492 0.0 0
M  V30 9 O 2.579 -2.6267 0.0 0
M  V30 10 C 2.579 -5.2297 0.0 0 CFG=1
M  V30 11 C -4.1909 -1.3253 0.0 0 CFG=2
M  V30 12 N 1.8148 -6.5072 0.0 0
M  V30 13 C 4.0595 -5.2058 0.0 0
M  V30 14 C -4.955 -2.6029 0.0 0
M  V30 15 C -4.955 0.0 0.0 0
M  V30 16 C 0.2865 -6.4834 0.0 0
M  V30 17 C 4.7998 -3.8804 0.0 0
M  V30 18 O -3.9401 -3.6536 0.0 0
M  V30 19 N -6.4834 -2.579 0.0 0
M  V30 20 C -6.4834 0.0238 0.0 0
M  V30 21 O -0.4775 -5.158 0.0 0
M  V30 22 C -0.4775 -7.7609 0.0 0 CFG=1
M  V30 23 O 4.0357 -2.5551 0.0 0
M  V30 24 N 6.2804 -3.8566 0.0 0
M  V30 25 C -7.2475 -3.8566 0.0 0 CFG=2
M  V30 26 C -7.546 1.1223 0.0 0
M  V30 27 C -7.1042 -1.3372 0.0 0
M  V30 28 N -2.0059 -7.7371 0.0 0
M  V30 29 C 0.2626 -9.0385 0.0 0
M  V30 30 C -6.5072 -5.1341 0.0 0
M  V30 31 C -8.7758 -3.8327 0.0 0
M  V30 32 C -2.77 -6.4117 0.0 0
M  V30 33 C 1.7432 -9.0146 0.0 0
M  V30 34 O -5.0744 -4.7401 0.0 0
M  V30 35 N -7.2714 -6.4117 0.0 0
M  V30 36 C -9.54 -5.1103 0.0 0
M  V30 37 C -9.54 -2.5073 0.0 0
M  V30 38 O -2.0297 -5.0864 0.0 0
M  V30 39 C -4.2983 -6.3878 0.0 0 CFG=1
M  V30 40 C 2.4835 -10.2922 0.0 0
M  V30 41 C -6.5311 -7.6893 0.0 0
M  V30 42 N -5.0625 -5.0625 0.0 0
M  V30 43 C -5.0625 -7.6654 0.0 0
M  V30 44 N 3.964 -10.2683 0.0 0
M  V30 45 C -7.2953 -8.9669 0.0 0
M  V30 46 C -4.3222 -3.7372 0.0 0
M  V30 47 C 4.7043 -11.5459 0.0 0
M  V30 48 O -8.8236 -8.943 0.0 0
M  V30 49 N -6.555 -10.2445 0.0 0
M  V30 50 O -2.8536 -3.8924 0.0 0
M  V30 51 C -5.0864 -2.4118 0.0 0 CFG=1
M  V30 52 N 3.9401 -12.8235 0.0 0
M  V30 53 N 6.1849 -11.522 0.0 0
M  V30 54 C -7.3192 -11.522 0.0 0 CFG=2
M  V30 55 N -4.3461 -1.0865 0.0 0
M  V30 56 C -6.6147 -2.3879 0.0 0
M  V30 57 C -8.8475 -11.4982 0.0 0
M  V30 58 C -6.5789 -12.7996 0.0 0
M  V30 59 C -2.8655 -1.0626 0.0 0
M  V30 60 C -7.6774 -3.4387 0.0 0
M  V30 61 C -7.8087 -1.4208 0.0 0
M  V30 62 O -9.6116 -10.1728 0.0 0
M  V30 63 N -9.6116 -12.7757 0.0 0
M  V30 64 C -7.343 -14.0772 0.0 0
M  V30 65 O -2.4715 -2.4835 0.0 0
M  V30 66 C -2.1253 0.2626 0.0 0 CFG=1
M  V30 67 C -11.14 -12.7519 0.0 0 CFG=2
M  V30 68 C -6.6028 -15.3548 0.0 0
M  V30 69 N -0.6447 0.2865 0.0 0
M  V30 70 C -2.8894 1.588 0.0 0
M  V30 71 C -11.9041 -11.4265 0.0 0
M  V30 72 C -11.9041 -14.0294 0.0 0
M  V30 73 O -5.1222 -15.3309 0.0 0
M  V30 74 O -7.3669 -16.6324 0.0 0
M  V30 75 C 0.0835 1.6118 0.0 0
M  V30 76 C -2.1491 2.9133 0.0 0
M  V30 77 O -11.1638 -10.1012 0.0 0
M  V30 78 N -13.4324 -11.4026 0.0 0
M  V30 79 C -13.4324 -14.0056 0.0 0
M  V30 80 O 1.5641 1.6357 0.0 0
M  V30 81 C -0.6805 2.9372 0.0 0 CFG=1
M  V30 82 C -2.5909 4.3819 0.0 0
M  V30 83 C -0.7163 3.3073 0.0 0
M  V30 84 C -14.1966 -10.0773 0.0 0 CFG=2
M  V30 85 O -14.1966 -12.6802 0.0 0
M  V30 86 N -14.1966 -15.2831 0.0 0
M  V30 87 N 0.0477 4.2625 0.0 0
M  V30 88 C -2.2088 2.9611 0.0 0
M  V30 89 C -13.4563 -8.752 0.0 0
M  V30 90 C -15.7249 -10.0534 0.0 0
M  V30 91 C -0.7163 5.5879 0.0 0
M  V30 92 C -2.973 4.2864 0.0 0
M  V30 93 O -11.9758 -8.7281 0.0 0
M  V30 94 N -14.2205 -7.4266 0.0 0
M  V30 95 C -16.4891 -8.7281 0.0 0
M  V30 96 O -1.7193 5.7311 0.0 0
M  V30 97 C 0.0238 6.9132 0.0 0 CFG=1
M  V30 98 O -2.6029 5.2177 0.0 0
M  V30 99 O -4.5013 4.3103 0.0 0
M  V30 100 C -13.4802 -6.1013 0.0 0 CFG=2
M  V30 101 N -15.8921 -7.3311 0.0 0
M  V30 102 C -18.0054 -8.549 0.0 0
M  V30 103 N -0.7402 8.2385 0.0 0
M  V30 104 C 1.5044 6.9371 0.0 0
M  V30 105 C -11.9996 -6.0774 0.0 0
M  V30 106 C -14.2444 -4.7759 0.0 0
M  V30 107 C -17.0264 -6.3043 0.0 0
M  V30 108 N -18.3398 -7.0565 0.0 0
M  V30 109 C -2.2685 8.2624 0.0 0
M  V30 110 C 2.2447 5.6595 0.0 0
M  V30 111 O -11.2594 -7.355 0.0 0
M  V30 112 O -11.128 -4.8595 0.0 0
M  V30 113 C -13.5041 -3.4506 0.0 0
M  V30 114 O -3.0327 6.9848 0.0 0
M  V30 115 C -3.0327 9.5878 0.0 0 CFG=1
M  V30 116 C 3.7252 5.6834 0.0 0
M  V30 117 C -14.2682 -2.1253 0.0 0
M  V30 118 C -12.0713 -3.7969 0.0 0
M  V30 119 N -4.561 9.6116 0.0 0
M  V30 120 C -2.2924 10.9131 0.0 0
M  V30 121 N 4.4655 4.4058 0.0 0
M  V30 122 C -5.3252 8.3341 0.0 0
M  V30 123 C -0.8119 10.937 0.0 0
M  V30 124 C 5.9461 4.4297 0.0 0
M  V30 125 O -4.5849 7.0565 0.0 0
M  V30 126 C -6.8535 8.3579 0.0 0 CFG=1
M  V30 127 N 0.0477 9.743 0.0 0
M  V30 128 C 0.0477 12.1787 0.0 0
M  V30 129 N 6.6863 5.755 0.0 0
M  V30 130 N 6.6863 3.1521 0.0 0
M  V30 131 N -7.6177 7.0804 0.0 0
M  V30 132 C -7.6177 9.6833 0.0 0 CFG=2
M  V30 133 C 1.4566 10.2325 0.0 0
M  V30 134 N 1.4566 11.737 0.0 0
M  V30 135 C -6.8774 5.8028 0.0 0
M  V30 136 C -9.146 9.7072 0.0 0
M  V30 137 C -6.8774 11.0086 0.0 0
M  V30 138 O -5.3968 5.8267 0.0 0
M  V30 139 C -7.6415 4.5252 0.0 0 CFG=1
M  V30 140 C -9.9101 11.0325 0.0 0
M  V30 141 N -9.1699 4.5491 0.0 0
M  V30 142 C -6.9013 3.2476 0.0 0
M  V30 143 C -9.934 5.8744 0.0 0
M  V30 144 C -7.6654 1.97 0.0 0
M  V30 145 O -9.1937 7.1998 0.0 0
M  V30 146 C -11.4623 5.8983 0.0 0 CFG=1
M  V30 147 C -6.9251 0.6925 0.0 0
M  V30 148 C -9.1937 1.9939 0.0 0
M  V30 149 N -12.2265 4.6207 0.0 0
M  V30 150 C -12.2265 7.2236 0.0 0
M  V30 151 C -7.6893 -0.585 0.0 0
M  V30 152 C -9.9579 0.7163 0.0 0
M  V30 153 C -11.4862 3.3431 0.0 0
M  V30 154 C -13.7548 7.2475 0.0 0
M  V30 155 C -9.2176 -0.5611 0.0 0
M  V30 156 O -10.0057 3.367 0.0 0
M  V30 157 C -12.2504 2.0656 0.0 0 CFG=1
M  V30 158 O -14.519 5.9699 0.0 0
M  V30 159 N -14.519 8.5729 0.0 0
M  V30 160 N -13.7787 2.0894 0.0 0
M  V30 161 C -11.5101 0.788 0.0 0
M  V30 162 C -14.5429 0.8119 0.0 0
M  V30 163 C -12.2743 -0.4895 0.0 0
M  V30 164 O -13.8026 -0.4656 0.0 0
M  V30 165 C -16.0712 0.8357 0.0 0 CFG=1
M  V30 166 C -11.534 -1.7671 0.0 0
M  V30 167 N -16.8353 2.1611 0.0 0
M  V30 168 C -16.8353 -0.4417 0.0 0
M  V30 169 C -12.2981 -3.0446 0.0 0
M  V30 170 C -18.3636 2.185 0.0 0
M  V30 171 C -18.3636 -0.4178 0.0 0
M  V30 172 N -11.4265 -4.2148 0.0 0
M  V30 173 O -19.1278 0.9074 0.0 0
M  V30 174 C -19.1278 3.5103 0.0 0 CFG=1
M  V30 175 C -19.1278 -1.6954 0.0 0
M  V30 176 N -18.3875 4.8356 0.0 0
M  V30 177 C -20.6561 3.5342 0.0 0
M  V30 178 C -20.6561 -1.6715 0.0 0
M  V30 179 C -19.1517 6.161 0.0 0
M  V30 180 C -21.4203 4.8595 0.0 0
M  V30 181 N -21.4203 -2.9491 0.0 0
M  V30 182 O -20.68 6.1849 0.0 0
M  V30 183 C -18.4114 7.4863 0.0 0 CFG=1
M  V30 184 C -22.9486 4.8834 0.0 0
M  V30 185 N -16.9309 7.5102 0.0 0
M  V30 186 C -19.1756 8.8117 0.0 0
M  V30 187 O -23.7128 3.6058 0.0 0
M  V30 188 O -23.7128 6.2087 0.0 0
M  V30 189 C -18.4353 10.137 0.0 0
M  V30 190 C -19.1994 11.4623 0.0 0
M  V30 191 C -16.9547 10.1609 0.0 0
M  V30 END ATOM
M  V30 BEGIN BOND
M  V30 1 1 1 2
M  V30 2 1 2 3
M  V30 3 1 3 4 CFG=3
M  V30 4 1 3 5
M  V30 5 1 4 6
M  V30 6 2 5 7
M  V30 7 1 5 8
M  V30 8 2 6 9
M  V30 9 1 6 10
M  V30 10 1 11 8 CFG=3
M  V30 11 1 10 12 CFG=3
M  V30 12 1 10 13
M  V30 13 1 11 14
M  V30 14 1 11 15
M  V30 15 1 12 16
M  V30 16 1 13 17
M  V30 17 2 14 18
M  V30 18 1 14 19
M  V30 19 1 15 20
M  V30 20 2 16 21
M  V30 21 1 16 22
M  V30 22 2 17 23
M  V30 23 1 17 24
M  V30 24 1 25 19 CFG=3
M  V30 25 1 20 26
M  V30 26 1 20 27
M  V30 27 1 22 28 CFG=3
M  V30 28 1 22 29
M  V30 29 1 25 30
M  V30 30 1 25 31
M  V30 31 1 28 32
M  V30 32 1 29 33
M  V30 33 2 30 34
M  V30 34 1 30 35
M  V30 35 1 31 36
M  V30 36 1 31 37
M  V30 37 2 32 38
M  V30 38 1 32 39
M  V30 39 1 33 40
M  V30 40 1 35 41
M  V30 41 1 39 42 CFG=3
M  V30 42 1 39 43
M  V30 43 1 40 44
M  V30 44 1 41 45
M  V30 45 1 42 46
M  V30 46 1 44 47
M  V30 47 2 45 48
M  V30 48 1 45 49
M  V30 49 2 46 50
M  V30 50 1 46 51
M  V30 51 2 47 52
M  V30 52 1 47 53
M  V30 53 1 54 49 CFG=1
M  V30 54 1 51 55 CFG=3
M  V30 55 1 51 56
M  V30 56 1 54 57
M  V30 57 1 54 58
M  V30 58 1 55 59
M  V30 59 1 56 60
M  V30 60 1 56 61
M  V30 61 2 57 62
M  V30 62 1 57 63
M  V30 63 1 58 64
M  V30 64 2 59 65
M  V30 65 1 59 66
M  V30 66 1 67 63 CFG=1
M  V30 67 1 64 68
M  V30 68 1 66 69 CFG=3
M  V30 69 1 66 70
M  V30 70 1 67 71
M  V30 71 1 67 72
M  V30 72 2 68 73
M  V30 73 1 68 74
M  V30 74 1 69 75
M  V30 75 1 70 76
M  V30 76 2 71 77
M  V30 77 1 71 78
M  V30 78 1 72 79
M  V30 79 2 75 80
M  V30 80 1 75 81
M  V30 81 1 76 82
M  V30 82 1 76 83
M  V30 83 1 84 78 CFG=1
M  V30 84 2 79 85
M  V30 85 1 79 86
M  V30 86 1 81 87 CFG=3
M  V30 87 1 81 88
M  V30 88 1 84 89
M  V30 89 1 84 90
M  V30 90 1 87 91
M  V30 91 1 88 92
M  V30 92 2 89 93
M  V30 93 1 89 94
M  V30 94 1 90 95
M  V30 95 2 91 96
M  V30 96 1 91 97
M  V30 97 2 92 98
M  V30 98 1 92 99
M  V30 99 1 100 94 CFG=1
M  V30 100 1 95 101
M  V30 101 2 95 102
M  V30 102 1 97 103 CFG=1
M  V30 103 1 97 104
M  V30 104 1 100 105
M  V30 105 1 100 106
M  V30 106 2 101 107
M  V30 107 1 102 108
M  V30 108 1 103 109
M  V30 109 1 104 110
M  V30 110 2 105 111
M  V30 111 1 105 112
M  V30 112 1 106 113
M  V30 113 2 109 114
M  V30 114 1 109 115
M  V30 115 1 110 116
M  V30 116 1 113 117
M  V30 117 1 113 118
M  V30 118 1 115 119 CFG=1
M  V30 119 1 115 120
M  V30 120 1 116 121
M  V30 121 1 119 122
M  V30 122 1 120 123
M  V30 123 1 121 124
M  V30 124 2 122 125
M  V30 125 1 122 126
M  V30 126 1 123 127
M  V30 127 2 123 128
M  V30 128 2 124 129
M  V30 129 1 124 130
M  V30 130 1 126 131 CFG=1
M  V30 131 1 126 132
M  V30 132 2 127 133
M  V30 133 1 128 134
M  V30 134 1 131 135
M  V30 135 1 132 136
M  V30 136 1 132 137 CFG=3
M  V30 137 2 135 138
M  V30 138 1 135 139
M  V30 139 1 136 140
M  V30 140 1 139 141 CFG=3
M  V30 141 1 139 142
M  V30 142 1 141 143
M  V30 143 1 142 144
M  V30 144 2 143 145
M  V30 145 1 143 146
M  V30 146 2 144 147
M  V30 147 1 144 148
M  V30 148 1 146 149 CFG=1
M  V30 149 1 146 150
M  V30 150 1 147 151
M  V30 151 2 148 152
M  V30 152 1 149 153
M  V30 153 1 150 154
M  V30 154 2 151 155
M  V30 155 2 153 156
M  V30 156 1 153 157
M  V30 157 2 154 158
M  V30 158 1 154 159
M  V30 159 1 157 160 CFG=3
M  V30 160 1 157 161
M  V30 161 1 160 162
M  V30 162 1 161 163
M  V30 163 2 162 164
M  V30 164 1 162 165
M  V30 165 1 163 166
M  V30 166 1 165 167 CFG=3
M  V30 167 1 165 168
M  V30 168 1 166 169
M  V30 169 1 167 170
M  V30 170 1 168 171
M  V30 171 1 169 172
M  V30 172 2 170 173
M  V30 173 1 170 174
M  V30 174 1 171 175
M  V30 175 1 174 176 CFG=3
M  V30 176 1 174 177
M  V30 177 1 175 178
M  V30 178 1 176 179
M  V30 179 1 177 180
M  V30 180 1 178 181
M  V30 181 2 179 182
M  V30 182 1 179 183
M  V30 183 1 180 184
M  V30 184 1 183 185 CFG=3
M  V30 185 1 183 186
M  V30 186 2 184 187
M  V30 187 1 184 188
M  V30 188 1 186 189
M  V30 189 1 189 190
M  V30 190 1 189 191
M  V30 191 1 107 108
M  V30 192 1 133 134
M  V30 193 1 152 155
M  V30 END BOND
M  V30 BEGIN COLLECTION
M  V30 MDLV30/STEABS ATOMS=(23 3 10 11 22 25 39 51 54 66 67 81 84 97 100 115 126 132 139 146 157 165 174 183)
M  V30 END COLLECTION
M  V30 END CTAB
M  END
> <SEQUENCE>
LEKKNFIHRDLVARNCLVGENHL

> <DRUG_NAME>
No drug

> <AA_MUTATION>
p.A365V

> <POSITION>
365

> <TRANSCRYPT>
P00519-1

$$$$
Compound 72
Actelion Java MolfileCreator 2.0

  0  0  0  0  0  0              0 V3000
M  V30 BEGIN CTAB
M  V30 COUNTS 190 192 0 0 0
M  V30 BEGIN ATOM
M  V30 1 S 0.0 0.0 0.0 0
M  V30 2 C -1.5254 0.0238 0.0 0
M  V30 3 C -2.2882 -1.2513 0.0 0 CFG=2
M  V30 4 N -3.8137 -1.2275 0.0 0
M  V30 5 C -1.5493 -2.5265 0.0 0
M  V30 6 C -4.5883 0.0953 0.0 0
M  V30 7 O -2.312 -3.8018 0.0 0
M  V30 8 N -0.0715 -2.5027 0.0 0
M  V30 9 O -3.8494 1.4182 0.0 0
M  V30 10 C -6.1138 0.1191 0.0 0 CFG=1
M  V30 11 C 0.6554 -3.7779 0.0 0 CFG=2
M  V30 12 N -6.8766 1.442 0.0 0
M  V30 13 C -6.8766 -1.156 0.0 0
M  V30 14 C -0.1072 -5.0531 0.0 0
M  V30 15 C 2.1333 -3.7541 0.0 0
M  V30 16 C -6.1377 2.7649 0.0 0
M  V30 17 C -6.1377 -2.4312 0.0 0
M  V30 18 O -1.6327 -5.0293 0.0 0
M  V30 19 N 0.6197 -6.3284 0.0 0
M  V30 20 C 2.8722 -5.0293 0.0 0
M  V30 21 O -4.6598 2.7887 0.0 0
M  V30 22 C -6.9004 4.0878 0.0 0 CFG=1
M  V30 23 O -4.6598 -2.4074 0.0 0
M  V30 24 N -6.9004 -3.7064 0.0 0
M  V30 25 C -0.143 -7.6036 0.0 0 CFG=2
M  V30 26 C 4.35 -5.0055 0.0 0
M  V30 27 C 2.1094 -6.3045 0.0 0
M  V30 28 N -6.1615 5.4107 0.0 0
M  V30 29 C -8.4259 4.1116 0.0 0
M  V30 30 C -1.6685 -7.5797 0.0 0
M  V30 31 C 0.5839 -8.8788 0.0 0
M  V30 32 C -4.6837 5.4345 0.0 0
M  V30 33 C -9.2006 2.8364 0.0 0
M  V30 34 O -2.4431 -6.2568 0.0 0
M  V30 35 N -2.4431 -8.8549 0.0 0
M  V30 36 C -0.4767 -9.9276 0.0 0
M  V30 37 C 2.0498 -8.6762 0.0 0
M  V30 38 O -3.9448 4.1593 0.0 0
M  V30 39 C -3.9448 6.7574 0.0 0 CFG=1
M  V30 40 C -10.7261 2.8602 0.0 0
M  V30 41 C -3.9686 -8.8311 0.0 0
M  V30 42 N -2.467 6.7812 0.0 0
M  V30 43 C -4.7075 8.0803 0.0 0
M  V30 44 N -11.4888 1.585 0.0 0
M  V30 45 C -4.7314 -10.1063 0.0 0
M  V30 46 C -1.728 5.506 0.0 0
M  V30 47 C -6.1853 7.7347 0.0 0
M  V30 48 C -3.6945 9.1767 0.0 0
M  V30 49 C -13.0143 1.6089 0.0 0
M  V30 50 O -3.9924 -11.3815 0.0 0
M  V30 51 N -6.2568 -10.0825 0.0 0
M  V30 52 O -2.4908 4.2308 0.0 0
M  V30 53 C -0.2502 5.5299 0.0 0 CFG=1
M  V30 54 N -13.789 2.9318 0.0 0
M  V30 55 N -13.789 0.3337 0.0 0
M  V30 56 C -7.0315 -11.3577 0.0 0 CFG=2
M  V30 57 N 0.4767 6.8527 0.0 0
M  V30 58 C 0.4767 4.2546 0.0 0
M  V30 59 C -6.2926 -12.6329 0.0 0
M  V30 60 C -8.557 -11.3339 0.0 0
M  V30 61 C -0.286 8.1756 0.0 0
M  V30 62 O -4.8148 -12.6091 0.0 0
M  V30 63 N -7.0673 -13.9081 0.0 0
M  V30 64 C -9.3197 -12.6091 0.0 0
M  V30 65 O -1.8115 8.1995 0.0 0
M  V30 66 C 0.4409 9.4985 0.0 0 CFG=1
M  V30 67 C -6.3284 -15.1833 0.0 0 CFG=2
M  V30 68 C -10.8452 -12.5852 0.0 0
M  V30 69 N -0.3217 10.8214 0.0 0
M  V30 70 C 1.9187 9.5223 0.0 0
M  V30 71 C -4.8505 -15.1595 0.0 0
M  V30 72 C -7.0911 -16.4586 0.0 0
M  V30 73 O -11.6199 -11.2624 0.0 0
M  V30 74 O -11.6199 -13.8605 0.0 0
M  V30 75 C 0.4052 12.1443 0.0 0
M  V30 76 C 2.6576 10.8452 0.0 0
M  V30 77 O -4.1116 -13.8366 0.0 0
M  V30 78 N -4.1116 -16.4347 0.0 0
M  V30 79 C -6.3522 -17.7338 0.0 0
M  V30 80 O -0.3575 13.4672 0.0 0
M  V30 81 C 1.883 12.1681 0.0 0 CFG=1
M  V30 82 C 4.0878 10.4996 0.0 0
M  V30 83 C 2.2167 12.3111 0.0 0
M  V30 84 C -2.6338 -16.4109 0.0 0 CFG=2
M  V30 85 O -4.8744 -17.7099 0.0 0
M  V30 86 N -7.1149 -19.009 0.0 0
M  V30 87 N 2.6219 13.491 0.0 0
M  V30 88 C 2.6219 10.8929 0.0 0
M  V30 89 C -1.8949 -15.088 0.0 0
M  V30 90 C -1.8949 -17.6861 0.0 0
M  V30 91 C 1.8591 14.8139 0.0 0
M  V30 92 C 4.0997 10.9167 0.0 0
M  V30 93 O -2.6696 -13.7651 0.0 0
M  V30 94 N -0.4171 -15.0642 0.0 0
M  V30 95 C -0.4171 -17.6623 0.0 0
M  V30 96 O 0.3337 14.8377 0.0 0
M  V30 97 C 2.5981 16.1368 0.0 0 CFG=1
M  V30 98 O 4.8386 12.2396 0.0 0
M  V30 99 O 4.8386 9.6415 0.0 0
M  V30 100 C 0.3217 -13.7413 0.0 0 CFG=2
M  V30 101 N 0.4409 -16.4228 0.0 0
M  V30 102 C 0.4409 -18.8541 0.0 0
M  V30 103 N 1.8234 17.4597 0.0 0
M  V30 104 C 4.0759 16.1606 0.0 0
M  V30 105 C -0.4409 -12.4184 0.0 0
M  V30 106 C 1.7996 -13.7174 0.0 0
M  V30 107 C 1.8472 -16.8638 0.0 0
M  V30 108 N 1.8472 -18.3654 0.0 0
M  V30 109 C 0.2979 17.4835 0.0 0
M  V30 110 C 4.8148 14.8854 0.0 0
M  V30 111 O -1.9664 -12.3946 0.0 0
M  V30 112 N 0.286 -11.0955 0.0 0
M  V30 113 C 2.5385 -12.3946 0.0 0
M  V30 114 O -0.4647 16.2083 0.0 0
M  V30 115 C -0.4647 18.8064 0.0 0 CFG=1
M  V30 116 C 6.2926 14.9092 0.0 0
M  V30 117 C -0.4767 -9.7726 0.0 0 CFG=2
M  V30 118 C 4.0163 -12.3707 0.0 0
M  V30 119 C 1.7638 -11.0717 0.0 0
M  V30 120 N -1.9902 18.8302 0.0 0
M  V30 121 C 0.2621 20.1293 0.0 0
M  V30 122 N 7.0315 13.634 0.0 0
M  V30 123 C -2.0022 -9.7488 0.0 0
M  V30 124 C 0.2502 -8.4497 0.0 0
M  V30 125 C -2.7649 17.555 0.0 0
M  V30 126 C 1.74 20.1531 0.0 0
M  V30 127 C 8.5093 13.6579 0.0 0
M  V30 128 O -2.4431 -8.2829 0.0 0
M  V30 129 O -2.7768 -11.024 0.0 0
M  V30 130 C -0.1906 -6.9838 0.0 0
M  V30 131 C 1.7161 -8.6047 0.0 0
M  V30 132 O -2.026 16.2798 0.0 0
M  V30 133 C -4.2904 17.5788 0.0 0 CFG=1
M  V30 134 N 2.5981 18.9613 0.0 0
M  V30 135 C 2.5981 21.3926 0.0 0
M  V30 136 N 9.2482 14.9807 0.0 0
M  V30 137 N 9.2482 12.3826 0.0 0
M  V30 138 N -5.0531 16.3036 0.0 0
M  V30 139 C -5.0531 18.9017 0.0 0 CFG=2
M  V30 140 C 4.0044 19.45 0.0 0
M  V30 141 N 4.0044 20.9516 0.0 0
M  V30 142 C -4.3142 15.0284 0.0 0
M  V30 143 C -6.5786 18.9256 0.0 0
M  V30 144 C -4.3142 20.2246 0.0 0
M  V30 145 O -2.8364 15.0522 0.0 0
M  V30 146 C -5.077 13.7532 0.0 0 CFG=1
M  V30 147 C -7.3533 20.2485 0.0 0
M  V30 148 N -6.6025 13.777 0.0 0
M  V30 149 C -4.3381 12.478 0.0 0
M  V30 150 C -7.3771 15.0999 0.0 0
M  V30 151 C -5.1008 11.2028 0.0 0
M  V30 152 O -6.6382 16.4228 0.0 0
M  V30 153 C -8.9026 15.1238 0.0 0 CFG=1
M  V30 154 C -4.3619 9.9276 0.0 0
M  V30 155 C -6.6263 11.2266 0.0 0
M  V30 156 N -9.6654 13.8485 0.0 0
M  V30 157 C -9.6654 16.4466 0.0 0
M  V30 158 C -5.1246 8.6523 0.0 0
M  V30 159 C -7.401 9.9514 0.0 0
M  V30 160 C -8.9265 12.5733 0.0 0
M  V30 161 C -11.1909 16.4705 0.0 0
M  V30 162 C -6.6501 8.6762 0.0 0
M  V30 163 O -7.4486 12.5972 0.0 0
M  V30 164 C -9.6892 11.2981 0.0 0 CFG=1
M  V30 165 O -11.9655 15.1953 0.0 0
M  V30 166 N -11.9655 17.7934 0.0 0
M  V30 167 N -11.2147 11.3219 0.0 0
M  V30 168 C -8.9503 10.0229 0.0 0
M  V30 169 C -11.9894 10.0467 0.0 0
M  V30 170 C -9.713 8.7477 0.0 0
M  V30 171 O -11.2504 8.7715 0.0 0
M  V30 172 C -13.5148 10.0706 0.0 0 CFG=1
M  V30 173 C -8.9741 7.4725 0.0 0
M  V30 174 N -14.2776 11.3935 0.0 0
M  V30 175 C -14.2776 8.7954 0.0 0
M  V30 176 C -9.7488 6.1973 0.0 0
M  V30 177 C -15.8031 11.4173 0.0 0
M  V30 178 C -15.8031 8.8192 0.0 0
M  V30 179 N -9.3555 4.779 0.0 0
M  V30 180 O -16.5777 10.1421 0.0 0
M  V30 181 C -16.5777 12.7402 0.0 0 CFG=1
M  V30 182 C -16.5777 7.544 0.0 0
M  V30 183 N -15.8388 14.0631 0.0 0
M  V30 184 C -18.1032 12.764 0.0 0
M  V30 185 C -18.1032 7.5678 0.0 0
M  V30 186 C -18.866 14.0869 0.0 0
M  V30 187 N -18.866 6.2926 0.0 0
M  V30 188 C -20.3915 14.1107 0.0 0
M  V30 189 O -21.1661 12.8355 0.0 0
M  V30 190 O -21.1661 15.4336 0.0 0
M  V30 END ATOM
M  V30 BEGIN BOND
M  V30 1 1 1 2
M  V30 2 1 2 3
M  V30 3 1 3 4 CFG=1
M  V30 4 1 3 5
M  V30 5 1 4 6
M  V30 6 2 5 7
M  V30 7 1 5 8
M  V30 8 2 6 9
M  V30 9 1 6 10
M  V30 10 1 11 8 CFG=1
M  V30 11 1 10 12 CFG=3
M  V30 12 1 10 13
M  V30 13 1 11 14
M  V30 14 1 11 15
M  V30 15 1 12 16
M  V30 16 1 13 17
M  V30 17 2 14 18
M  V30 18 1 14 19
M  V30 19 1 15 20
M  V30 20 2 16 21
M  V30 21 1 16 22
M  V30 22 2 17 23
M  V30 23 1 17 24
M  V30 24 1 25 19 CFG=1
M  V30 25 1 20 26
M  V30 26 1 20 27
M  V30 27 1 22 28 CFG=3
M  V30 28 1 22 29
M  V30 29 1 25 30
M  V30 30 1 25 31
M  V30 31 1 28 32
M  V30 32 1 29 33
M  V30 33 2 30 34
M  V30 34 1 30 35
M  V30 35 1 31 36
M  V30 36 1 31 37
M  V30 37 2 32 38
M  V30 38 1 32 39
M  V30 39 1 33 40
M  V30 40 1 35 41
M  V30 41 1 39 42 CFG=3
M  V30 42 1 39 43
M  V30 43 1 40 44
M  V30 44 1 41 45
M  V30 45 1 42 46
M  V30 46 1 43 47
M  V30 47 1 43 48
M  V30 48 1 44 49
M  V30 49 2 45 50
M  V30 50 1 45 51
M  V30 51 2 46 52
M  V30 52 1 46 53
M  V30 53 2 49 54
M  V30 54 1 49 55
M  V30 55 1 56 51 CFG=3
M  V30 56 1 53 57 CFG=1
M  V30 57 1 53 58
M  V30 58 1 56 59
M  V30 59 1 56 60
M  V30 60 1 57 61
M  V30 61 2 59 62
M  V30 62 1 59 63
M  V30 63 1 60 64
M  V30 64 2 61 65
M  V30 65 1 61 66
M  V30 66 1 67 63 CFG=3
M  V30 67 1 64 68
M  V30 68 1 66 69 CFG=1
M  V30 69 1 66 70
M  V30 70 1 67 71
M  V30 71 1 67 72
M  V30 72 2 68 73
M  V30 73 1 68 74
M  V30 74 1 69 75
M  V30 75 1 70 76
M  V30 76 2 71 77
M  V30 77 1 71 78
M  V30 78 1 72 79
M  V30 79 2 75 80
M  V30 80 1 75 81
M  V30 81 1 76 82
M  V30 82 1 76 83
M  V30 83 1 84 78 CFG=3
M  V30 84 2 79 85
M  V30 85 1 79 86
M  V30 86 1 81 87 CFG=1
M  V30 87 1 81 88
M  V30 88 1 84 89
M  V30 89 1 84 90
M  V30 90 1 87 91
M  V30 91 1 88 92
M  V30 92 2 89 93
M  V30 93 1 89 94
M  V30 94 1 90 95
M  V30 95 2 91 96
M  V30 96 1 91 97
M  V30 97 2 92 98
M  V30 98 1 92 99
M  V30 99 1 100 94 CFG=3
M  V30 100 1 95 101
M  V30 101 2 95 102
M  V30 102 1 97 103 CFG=1
M  V30 103 1 97 104
M  V30 104 1 100 105
M  V30 105 1 100 106
M  V30 106 2 101 107
M  V30 107 1 102 108
M  V30 108 1 103 109
M  V30 109 1 104 110
M  V30 110 2 105 111
M  V30 111 1 105 112
M  V30 112 1 106 113
M  V30 113 2 109 114
M  V30 114 1 109 115
M  V30 115 1 110 116
M  V30 116 1 117 112 CFG=3
M  V30 117 1 113 118
M  V30 118 1 113 119
M  V30 119 1 115 120 CFG=1
M  V30 120 1 115 121
M  V30 121 1 116 122
M  V30 122 1 117 123
M  V30 123 1 117 124
M  V30 124 1 120 125
M  V30 125 1 121 126
M  V30 126 1 122 127
M  V30 127 2 123 128
M  V30 128 1 123 129
M  V30 129 1 124 130
M  V30 130 1 124 131
M  V30 131 2 125 132
M  V30 132 1 125 133
M  V30 133 1 126 134
M  V30 134 2 126 135
M  V30 135 2 127 136
M  V30 136 1 127 137
M  V30 137 1 133 138 CFG=1
M  V30 138 1 133 139
M  V30 139 2 134 140
M  V30 140 1 135 141
M  V30 141 1 138 142
M  V30 142 1 139 143
M  V30 143 1 139 144 CFG=3
M  V30 144 2 142 145
M  V30 145 1 142 146
M  V30 146 1 143 147
M  V30 147 1 146 148 CFG=3
M  V30 148 1 146 149
M  V30 149 1 148 150
M  V30 150 1 149 151
M  V30 151 2 150 152
M  V30 152 1 150 153
M  V30 153 2 151 154
M  V30 154 1 151 155
M  V30 155 1 153 156 CFG=1
M  V30 156 1 153 157
M  V30 157 1 154 158
M  V30 158 2 155 159
M  V30 159 1 156 160
M  V30 160 1 157 161
M  V30 161 2 158 162
M  V30 162 2 160 163
M  V30 163 1 160 164
M  V30 164 2 161 165
M  V30 165 1 161 166
M  V30 166 1 164 167 CFG=3
M  V30 167 1 164 168
M  V30 168 1 167 169
M  V30 169 1 168 170
M  V30 170 2 169 171
M  V30 171 1 169 172
M  V30 172 1 170 173
M  V30 173 1 172 174 CFG=3
M  V30 174 1 172 175
M  V30 175 1 173 176
M  V30 176 1 174 177
M  V30 177 1 175 178
M  V30 178 1 176 179
M  V30 179 2 177 180
M  V30 180 1 177 181
M  V30 181 1 178 182
M  V30 182 1 181 183 CFG=3
M  V30 183 1 181 184
M  V30 184 1 182 185
M  V30 185 1 184 186
M  V30 186 1 185 187
M  V30 187 1 186 188
M  V30 188 2 188 189
M  V30 189 1 188 190
M  V30 190 1 107 108
M  V30 191 1 140 141
M  V30 192 1 159 162
M  V30 END BOND
M  V30 BEGIN COLLECTION
M  V30 MDLV30/STEABS ATOMS=(23 3 10 11 22 25 39 53 56 66 67 81 84 97 100 115 117 133 139 146 153 164 172 181)
M  V30 END COLLECTION
M  V30 END CTAB
M  END
> <SEQUENCE>
EKKNFIHRDLAVRNCLVGENHLV

> <DRUG_NAME>
No drug

> <AA_MUTATION>
p.A366V

> <POSITION>
366

> <TRANSCRYPT>
P00519-1

$$$$
Compound 206
Actelion Java MolfileCreator 2.0

  0  0  0  0  0  0              0 V3000
M  V30 BEGIN CTAB
M  V30 COUNTS 174 175 0 0 0
M  V30 BEGIN ATOM
M  V30 1 S 0.0 0.0 0.0 0
M  V30 2 C -0.7632 -1.2759 0.0 0
M  V30 3 C -0.4412 1.4667 0.0 0
M  V30 4 C -0.0238 -2.5519 0.0 0
M  V30 5 C -0.787 -3.8279 0.0 0 CFG=2
M  V30 6 N -0.0477 -5.1039 0.0 0
M  V30 7 C -2.3134 -3.8041 0.0 0
M  V30 8 C -0.8228 -6.3799 0.0 0
M  V30 9 O -3.0766 -5.0801 0.0 0
M  V30 10 N -3.0766 -2.4804 0.0 0
M  V30 11 O -2.1703 -7.0715 0.0 0
M  V30 12 C -0.0834 -7.6559 0.0 0 CFG=1
M  V30 13 C -4.603 -2.4565 0.0 0 CFG=2
M  V30 14 N -0.8466 -8.9319 0.0 0
M  V30 15 C 1.3952 -7.632 0.0 0
M  V30 16 C -5.3663 -3.7325 0.0 0
M  V30 17 C -5.3663 -1.1328 0.0 0 CFG=2
M  V30 18 C -2.373 -8.908 0.0 0
M  V30 19 C 2.1345 -6.3083 0.0 0
M  V30 20 O -4.6269 -5.0085 0.0 0
M  V30 21 N -6.8927 -3.7087 0.0 0
M  V30 22 O -5.1516 0.3696 0.0 0
M  V30 23 C -6.8927 -1.109 0.0 0
M  V30 24 O -3.5656 -7.9421 0.0 0
M  V30 25 C -3.1363 -10.184 0.0 0 CFG=1
M  V30 26 C 3.6133 -6.2845 0.0 0
M  V30 27 C 1.2163 -5.092 0.0 0
M  V30 28 C -7.6559 -4.9846 0.0 0
M  V30 29 N -2.3969 -11.46 0.0 0
M  V30 30 C -4.6627 -10.1602 0.0 0
M  V30 31 C -9.1823 -4.9608 0.0 0
M  V30 32 C -0.9182 -11.4361 0.0 0
M  V30 33 C -5.4259 -8.8365 0.0 0
M  V30 34 O -9.6235 -3.494 0.0 0
M  V30 35 N -9.9574 -6.2368 0.0 0
M  V30 36 O -0.0477 -10.2198 0.0 0
M  V30 37 C -0.1788 -12.7121 0.0 0 CFG=1
M  V30 38 C -6.9523 -8.8126 0.0 0
M  V30 39 C -11.4838 -6.2129 0.0 0 CFG=2
M  V30 40 N 1.2998 -12.6883 0.0 0
M  V30 41 C -0.942 -13.9881 0.0 0
M  V30 42 N -7.7274 -7.4889 0.0 0
M  V30 43 C -12.247 -4.8892 0.0 0
M  V30 44 C -12.247 -7.4889 0.0 0
M  V30 45 C 2.0391 -11.3646 0.0 0
M  V30 46 O -2.4684 -13.9643 0.0 0
M  V30 47 C -9.2538 -7.4651 0.0 0
M  V30 48 O -11.8535 -3.4225 0.0 0
M  V30 49 O -13.7258 -5.2351 0.0 0
M  V30 50 C -13.7735 -7.4651 0.0 0
M  V30 51 O 1.264 -10.0409 0.0 0
M  V30 52 C 3.5179 -11.3407 0.0 0 CFG=1
M  V30 53 N -10.029 -8.7411 0.0 0
M  V30 54 N -10.3152 -6.368 0.0 0
M  V30 55 O -14.8348 -6.368 0.0 0
M  V30 56 O -14.2147 -8.8842 0.0 0
M  V30 57 N 4.2572 -10.017 0.0 0
M  V30 58 C 4.2572 -12.6167 0.0 0
M  V30 59 C 3.494 -8.6934 0.0 0
M  V30 60 C 3.494 -13.8927 0.0 0
M  V30 61 O 1.9676 -8.6695 0.0 0
M  V30 62 C 4.2334 -7.3697 0.0 0
M  V30 63 C 4.2334 -15.1687 0.0 0
M  V30 64 C 1.9676 -13.8689 0.0 0
M  V30 65 N 3.4582 -6.046 0.0 0
M  V30 66 C 4.1976 -4.7223 0.0 0
M  V30 67 O 5.6763 -4.6984 0.0 0
M  V30 68 C 3.4344 -3.3986 0.0 0 CFG=1
M  V30 69 N 1.908 -3.3748 0.0 0
M  V30 70 C 4.1737 -2.0749 0.0 0
M  V30 71 C 1.1448 -4.6507 0.0 0
M  V30 72 C 3.3986 -0.7512 0.0 0
M  V30 73 O 2.0153 -5.8194 0.0 0
M  V30 74 C -0.3816 -4.6269 0.0 0 CFG=1
M  V30 75 C 4.138 0.5724 0.0 0
M  V30 76 C 1.8722 -0.7274 0.0 0
M  V30 77 N -1.1448 -3.3032 0.0 0
M  V30 78 C -1.1448 -5.9029 0.0 0
M  V30 79 C 3.3748 1.896 0.0 0
M  V30 80 C 1.0971 0.5962 0.0 0
M  V30 81 C -2.6712 -3.2794 0.0 0
M  V30 82 C -2.6712 -5.879 0.0 0
M  V30 83 C 1.8483 1.9199 0.0 0
M  V30 84 O -3.7325 -4.3288 0.0 0
M  V30 85 C -3.4463 -1.9557 0.0 0 CFG=1
M  V30 86 O -3.7325 -4.7819 0.0 0
M  V30 87 O -3.2913 -7.2385 0.0 0
M  V30 88 N -2.707 -0.632 0.0 0
M  V30 89 C -4.9727 -1.9318 0.0 0
M  V30 90 C -3.4702 0.6916 0.0 0
M  V30 91 C -6.0341 -0.8347 0.0 0
M  V30 92 C -6.0341 -2.9812 0.0 0
M  V30 93 O -4.9012 1.264 0.0 0
M  V30 94 C -2.7308 2.0153 0.0 0 CFG=1
M  V30 95 N -1.2521 2.0391 0.0 0
M  V30 96 C -3.5059 3.339 0.0 0
M  V30 97 C -0.5127 3.3628 0.0 0
M  V30 98 C -2.7666 4.6627 0.0 0
M  V30 99 C -5.0323 3.3628 0.0 0
M  V30 100 O -1.2759 4.6865 0.0 0
M  V30 101 C 0.9659 3.3867 0.0 0 CFG=1
M  V30 102 N 1.6933 2.1107 0.0 0
M  V30 103 C 1.6933 4.7104 0.0 0
M  V30 104 C 3.172 2.1345 0.0 0
M  V30 105 C 3.172 4.7342 0.0 0
M  V30 106 O 3.9114 3.4582 0.0 0
M  V30 107 C 3.9114 0.8586 0.0 0 CFG=1
M  V30 108 C 3.9114 6.0579 0.0 0
M  V30 109 N 3.1482 -0.4173 0.0 0
M  V30 110 C 5.3901 0.8824 0.0 0
M  V30 111 C 5.3901 6.0818 0.0 0
M  V30 112 C 3.8756 -1.6933 0.0 0
M  V30 113 C 6.1175 -0.3935 0.0 0
M  V30 114 C 6.1175 2.2061 0.0 0
M  V30 115 N 6.1175 7.4054 0.0 0
M  V30 116 O 5.3543 -1.6695 0.0 0
M  V30 117 C 3.1124 -2.9693 0.0 0 CFG=1
M  V30 118 N 1.586 -2.9455 0.0 0
M  V30 119 C 3.8518 -4.2453 0.0 0
M  V30 120 C 0.8109 -1.6218 0.0 0
M  V30 121 C 3.0886 -5.5213 0.0 0
M  V30 122 O 1.2044 -0.155 0.0 0
M  V30 123 C -0.7155 -1.5979 0.0 0 CFG=1
M  V30 124 C 3.4821 -6.9404 0.0 0
M  V30 125 C 1.5741 -5.3186 0.0 0
M  V30 126 N -1.4906 -2.8739 0.0 0
M  V30 127 C -1.4906 -0.2742 0.0 0
M  V30 128 C -0.7512 -4.1499 0.0 0
M  V30 129 C -3.017 -0.2504 0.0 0
M  V30 130 O 0.7155 -4.3049 0.0 0
M  V30 131 C -1.5144 -5.4259 0.0 0 CFG=1
M  V30 132 N -3.9233 -1.4429 0.0 0
M  V30 133 C -3.9233 0.9897 0.0 0
M  V30 134 N -3.0409 -5.402 0.0 0
M  V30 135 C -0.7751 -6.7019 0.0 0
M  V30 136 C -5.3782 -0.954 0.0 0
M  V30 137 N -5.3782 0.5485 0.0 0
M  V30 138 C -3.8041 -6.678 0.0 0
M  V30 139 C -1.5502 -7.9779 0.0 0
M  V30 140 O -3.2913 -7.3697 0.0 0
M  V30 141 C -5.3305 -6.6542 0.0 0 CFG=1
M  V30 142 O -2.4446 -7.8467 0.0 0
M  V30 143 N -0.6797 -9.1465 0.0 0
M  V30 144 N -6.1056 -5.3305 0.0 0
M  V30 145 C -6.1056 -7.9302 0.0 0
M  V30 146 C -7.632 -5.3066 0.0 0
M  V30 147 C -7.632 -7.9063 0.0 0
M  V30 148 O -8.6934 -6.356 0.0 0
M  V30 149 C -8.4072 -3.9829 0.0 0
M  V30 150 C -8.4072 -9.1823 0.0 0
M  V30 151 N -9.9336 -3.9591 0.0 0
M  V30 152 O -7.6678 -10.4583 0.0 0
M  V30 153 O -9.9336 -9.1584 0.0 0
M  V30 154 C -10.6968 -2.6354 0.0 0
M  V30 155 O -9.9693 -1.3117 0.0 0
M  V30 156 C -12.2232 -2.6116 0.0 0 CFG=1
M  V30 157 N -12.9864 -3.8875 0.0 0
M  V30 158 C -12.9864 -1.2879 0.0 0
M  V30 159 C -14.5128 -3.8637 0.0 0
M  V30 160 C -14.5128 -1.264 0.0 0
M  V30 161 C -12.247 0.0357 0.0 0
M  V30 162 O -15.276 -2.54 0.0 0
M  V30 163 C -15.276 -5.1397 0.0 0 CFG=1
M  V30 164 N -14.5367 -6.4157 0.0 0
M  V30 165 C -16.8024 -5.1158 0.0 0
M  V30 166 C -15.3118 -7.6917 0.0 0
M  V30 167 C -17.5656 -3.7921 0.0 0
M  V30 168 O -16.8382 -7.6678 0.0 0
M  V30 169 C -14.5724 -8.9676 0.0 0 CFG=1
M  V30 170 C -19.0921 -3.7683 0.0 0
M  V30 171 C -16.8263 -2.4684 0.0 0
M  V30 172 N -13.0937 -8.9438 0.0 0
M  V30 173 C -15.3357 -10.2436 0.0 0
M  V30 174 S -14.5963 -11.5196 0.0 0
M  V30 END ATOM
M  V30 BEGIN BOND
M  V30 1 1 1 2
M  V30 2 1 1 3
M  V30 3 1 2 4
M  V30 4 1 4 5
M  V30 5 1 5 6 CFG=3
M  V30 6 1 5 7
M  V30 7 1 6 8
M  V30 8 2 7 9
M  V30 9 1 7 10
M  V30 10 2 8 11
M  V30 11 1 8 12
M  V30 12 1 13 10 CFG=3
M  V30 13 1 12 14 CFG=3
M  V30 14 1 12 15
M  V30 15 1 13 16
M  V30 16 1 13 17
M  V30 17 1 14 18
M  V30 18 1 15 19
M  V30 19 2 16 20
M  V30 20 1 16 21
M  V30 21 1 17 22 CFG=1
M  V30 22 1 17 23
M  V30 23 2 18 24
M  V30 24 1 18 25
M  V30 25 1 19 26
M  V30 26 1 19 27
M  V30 27 1 21 28
M  V30 28 1 25 29 CFG=1
M  V30 29 1 25 30
M  V30 30 1 28 31
M  V30 31 1 29 32
M  V30 32 1 30 33
M  V30 33 2 31 34
M  V30 34 1 31 35
M  V30 35 2 32 36
M  V30 36 1 32 37
M  V30 37 1 33 38
M  V30 38 1 39 35 CFG=1
M  V30 39 1 37 40 CFG=1
M  V30 40 1 37 41
M  V30 41 1 38 42
M  V30 42 1 39 43
M  V30 43 1 39 44
M  V30 44 1 40 45
M  V30 45 1 41 46
M  V30 46 1 42 47
M  V30 47 2 43 48
M  V30 48 1 43 49
M  V30 49 1 44 50
M  V30 50 2 45 51
M  V30 51 1 45 52
M  V30 52 2 47 53
M  V30 53 1 47 54
M  V30 54 2 50 55
M  V30 55 1 50 56
M  V30 56 1 52 57 CFG=1
M  V30 57 1 52 58
M  V30 58 1 57 59
M  V30 59 1 58 60
M  V30 60 2 59 61
M  V30 61 1 59 62
M  V30 62 1 60 63
M  V30 63 1 60 64
M  V30 64 1 62 65
M  V30 65 1 65 66
M  V30 66 2 66 67
M  V30 67 1 66 68
M  V30 68 1 68 69 CFG=1
M  V30 69 1 68 70
M  V30 70 1 69 71
M  V30 71 1 70 72
M  V30 72 2 71 73
M  V30 73 1 71 74
M  V30 74 2 72 75
M  V30 75 1 72 76
M  V30 76 1 74 77 CFG=3
M  V30 77 1 74 78
M  V30 78 1 75 79
M  V30 79 2 76 80
M  V30 80 1 77 81
M  V30 81 1 78 82
M  V30 82 2 79 83
M  V30 83 2 81 84
M  V30 84 1 81 85
M  V30 85 2 82 86
M  V30 86 1 82 87
M  V30 87 1 85 88 CFG=3
M  V30 88 1 85 89
M  V30 89 1 88 90
M  V30 90 1 89 91
M  V30 91 1 89 92
M  V30 92 2 90 93
M  V30 93 1 90 94
M  V30 94 1 94 95 CFG=3
M  V30 95 1 94 96
M  V30 96 1 95 97
M  V30 97 1 96 98
M  V30 98 1 96 99
M  V30 99 2 97 100
M  V30 100 1 97 101
M  V30 101 1 101 102 CFG=3
M  V30 102 1 101 103
M  V30 103 1 102 104
M  V30 104 1 103 105
M  V30 105 2 104 106
M  V30 106 1 104 107
M  V30 107 1 105 108
M  V30 108 1 107 109 CFG=3
M  V30 109 1 107 110
M  V30 110 1 108 111
M  V30 111 1 109 112
M  V30 112 1 110 113
M  V30 113 1 110 114
M  V30 114 1 111 115
M  V30 115 2 112 116
M  V30 116 1 112 117
M  V30 117 1 117 118 CFG=3
M  V30 118 1 117 119
M  V30 119 1 118 120
M  V30 120 1 119 121
M  V30 121 2 120 122
M  V30 122 1 120 123
M  V30 123 1 121 124
M  V30 124 1 121 125
M  V30 125 1 123 126 CFG=1
M  V30 126 1 123 127
M  V30 127 1 126 128
M  V30 128 1 127 129
M  V30 129 2 128 130
M  V30 130 1 128 131
M  V30 131 1 129 132
M  V30 132 2 129 133
M  V30 133 1 131 134 CFG=3
M  V30 134 1 131 135
M  V30 135 2 132 136
M  V30 136 1 133 137
M  V30 137 1 134 138
M  V30 138 1 135 139
M  V30 139 2 138 140
M  V30 140 1 138 141
M  V30 141 2 139 142
M  V30 142 1 139 143
M  V30 143 1 141 144 CFG=3
M  V30 144 1 141 145
M  V30 145 1 144 146
M  V30 146 1 145 147
M  V30 147 2 146 148
M  V30 148 1 146 149
M  V30 149 1 147 150
M  V30 150 1 149 151
M  V30 151 2 150 152
M  V30 152 1 150 153
M  V30 153 1 151 154
M  V30 154 2 154 155
M  V30 155 1 154 156
M  V30 156 1 156 157 CFG=1
M  V30 157 1 156 158
M  V30 158 1 157 159
M  V30 159 1 158 160
M  V30 160 1 158 161
M  V30 161 2 159 162
M  V30 162 1 159 163
M  V30 163 1 163 164 CFG=1
M  V30 164 1 163 165
M  V30 165 1 164 166
M  V30 166 1 165 167
M  V30 167 2 166 168
M  V30 168 1 166 169
M  V30 169 1 167 170
M  V30 170 1 167 171
M  V30 171 1 169 172 CFG=1
M  V30 172 1 169 173
M  V30 173 1 173 174
M  V30 174 1 80 83
M  V30 175 1 136 137
M  V30 END BOND
M  V30 BEGIN COLLECTION
M  V30 MDLV30/STEABS ATOMS=(21 5 12 13 17 25 37 39 52 68 74 85 94 101 107 117 123 131 141 156 163 169)
M  V30 END COLLECTION
M  V30 END CTAB
M  END
> <SEQUENCE>
CLVGENHLVKVVDFGLSRLMTGD

> <DRUG_NAME>
No drug

> <AA_MUTATION>
p.A380V

> <POSITION>
380

> <TRANSCRYPT>
P00519-1

$$$$
Compound 201
Actelion Java MolfileCreator 2.0

  0  0  0  0  0  0              0 V3000
M  V30 BEGIN CTAB
M  V30 COUNTS 181 188 0 0 0
M  V30 BEGIN ATOM
M  V30 1 S 0.0 0.0 0.0 0
M  V30 2 C -0.9034 1.2363 0.0 0
M  V30 3 C 1.4622 0.1783 0.0 0
M  V30 4 C -2.4132 1.1055 0.0 0
M  V30 5 C -3.3167 2.3419 0.0 0 CFG=2
M  V30 6 N -2.7223 3.7328 0.0 0
M  V30 7 C -4.8265 2.2111 0.0 0
M  V30 8 C -1.2601 3.9111 0.0 0
M  V30 9 O -5.4685 0.8678 0.0 0
M  V30 10 N -5.73 3.4475 0.0 0
M  V30 11 O -0.4041 2.7223 0.0 0
M  V30 12 C -0.6657 5.302 0.0 0 CFG=1
M  V30 13 C -7.2398 3.3167 0.0 0 CFG=2
M  V30 14 N -1.5692 6.5384 0.0 0
M  V30 15 C 0.7965 5.4804 0.0 0
M  V30 16 C -8.1433 4.5531 0.0 0
M  V30 17 C -7.8818 1.9734 0.0 0 CFG=2
M  V30 18 C -0.9748 7.9293 0.0 0
M  V30 19 C 1.6524 4.2916 0.0 0
M  V30 20 O -9.6531 4.4223 0.0 0
M  V30 21 N -7.5489 5.944 0.0 0
M  V30 22 O -9.3916 2.2111 0.0 0
M  V30 23 C -7.1685 0.6895 0.0 0
M  V30 24 O 0.4874 8.1076 0.0 0
M  V30 25 C -1.8783 9.1657 0.0 0 CFG=1
M  V30 26 C 3.1146 4.4699 0.0 0
M  V30 27 C 1.0104 2.9482 0.0 0
M  V30 28 C -8.4524 7.1804 0.0 0
M  V30 29 N -3.4 9.2132 0.0 0
M  V30 30 C -1.2839 10.5566 0.0 0
M  V30 31 C -7.858 8.5713 0.0 0
M  V30 32 C -2.1874 11.793 0.0 0
M  V30 33 O -6.3839 8.5713 0.0 0
M  V30 34 N -8.7615 9.8076 0.0 0
M  V30 35 C -1.593 13.1839 0.0 0
M  V30 36 C -10.2713 9.6769 0.0 0 CFG=2
M  V30 37 N -2.4965 14.4202 0.0 0
M  V30 38 C -10.9132 8.3335 0.0 0
M  V30 39 C -11.1748 10.9132 0.0 0
M  V30 40 C -1.902 15.8111 0.0 0
M  V30 41 O -12.423 8.5713 0.0 0
M  V30 42 N -10.0573 7.1447 0.0 0
M  V30 43 C -10.5804 12.3041 0.0 0
M  V30 44 N -0.4398 15.9895 0.0 0
M  V30 45 N -2.8055 17.0475 0.0 0
M  V30 46 C -8.5951 7.323 0.0 0 CFG=2
M  V30 47 O -9.1181 12.4825 0.0 0
M  V30 48 O -11.4839 13.5405 0.0 0
M  V30 49 C -7.7391 6.1342 0.0 0
M  V30 50 C -8.0006 8.7139 0.0 0 CFG=2
M  V30 51 O -6.3601 6.6692 0.0 0
M  V30 52 N -8.3811 4.7909 0.0 0
M  V30 53 O -6.5622 9.0825 0.0 0
M  V30 54 C -8.5951 10.1286 0.0 0
M  V30 55 C -7.5251 3.602 0.0 0 CFG=2
M  V30 56 C -8.1671 2.2587 0.0 0
M  V30 57 C -6.0629 3.7804 0.0 0
M  V30 58 O -7.1685 1.1888 0.0 0
M  V30 59 N -9.6769 2.1279 0.0 0
M  V30 60 C -5.4685 5.1713 0.0 0
M  V30 61 C -10.3188 0.7846 0.0 0 CFG=2
M  V30 62 C -4.0062 5.3496 0.0 0
M  V30 63 C -6.372 6.4076 0.0 0
M  V30 64 C -11.8286 0.6538 0.0 0
M  V30 65 C -9.4629 -0.4041 0.0 0 CFG=2
M  V30 66 C -3.4118 6.7405 0.0 0
M  V30 67 C -5.7776 7.7986 0.0 0
M  V30 68 O -12.4706 -0.6895 0.0 0
M  V30 69 N -12.7321 1.8902 0.0 0
M  V30 70 O -10.1048 -1.7475 0.0 0
M  V30 71 C -8.0006 -0.2258 0.0 0
M  V30 72 C -4.3153 7.9769 0.0 0
M  V30 73 C -14.2419 1.7594 0.0 0 CFG=2
M  V30 74 O -3.8993 9.4272 0.0 0
M  V30 75 C -15.1454 2.9958 0.0 0
M  V30 76 C -14.8839 0.416 0.0 0
M  V30 77 O -16.572 2.5083 0.0 0
M  V30 78 N -14.551 4.3867 0.0 0
M  V30 79 C -15.4545 5.623 0.0 0 CFG=2
M  V30 80 C -14.8601 7.0139 0.0 0
M  V30 81 C -16.9643 5.4923 0.0 0
M  V30 82 O -15.7636 8.2503 0.0 0
M  V30 83 N -13.3979 7.1923 0.0 0
M  V30 84 C -17.6062 4.1489 0.0 0
M  V30 85 C -12.6727 8.5118 0.0 0 CFG=2
M  V30 86 C -12.423 6.1104 0.0 0
M  V30 87 N -16.8692 2.8769 0.0 0
M  V30 88 C -19.0923 3.8636 0.0 0
M  V30 89 C -13.3146 9.9027 0.0 0
M  V30 90 C -11.2342 8.2265 0.0 0
M  V30 91 C -11.0797 6.7524 0.0 0
M  V30 92 C -17.8916 1.7951 0.0 0
M  V30 93 N -19.2706 2.4013 0.0 0
M  V30 94 O -12.4587 11.1391 0.0 0
M  V30 95 N -14.8244 10.0811 0.0 0
M  V30 96 C -15.4664 11.472 0.0 0
M  V30 97 C -16.9762 11.6503 0.0 0
M  V30 98 O -17.8797 10.4615 0.0 0
M  V30 99 N -17.6181 13.0412 0.0 0
M  V30 100 C -19.1279 13.2195 0.0 0 CFG=2
M  V30 101 C -19.7699 14.6104 0.0 0
M  V30 102 C -20.0314 12.0307 0.0 0
M  V30 103 O -21.2797 14.7888 0.0 0
M  V30 104 N -18.9139 15.8468 0.0 0
M  V30 105 C -19.5559 17.2377 0.0 0 CFG=2
M  V30 106 C -18.7 18.4741 0.0 0
M  V30 107 C -21.0657 17.416 0.0 0
M  V30 108 O -19.6391 19.6748 0.0 0
M  V30 109 N -17.2377 18.3433 0.0 0
M  V30 110 C -21.9692 16.2272 0.0 0
M  V30 111 C -16.3818 19.5797 0.0 0 CFG=2
M  V30 112 C -23.479 16.4055 0.0 0
M  V30 113 C -17.0237 20.9706 0.0 0
M  V30 114 C -14.9195 19.4489 0.0 0
M  V30 115 C -24.3825 15.2167 0.0 0
M  V30 116 O -16.4769 22.3853 0.0 0
M  V30 117 N -18.5335 21.1489 0.0 0
M  V30 118 C -14.3251 18.1055 0.0 0
M  V30 119 N -25.8923 15.3951 0.0 0
M  V30 120 C -19.5559 20.0671 0.0 0 CFG=2
M  V30 121 C -19.3062 22.4685 0.0 0
M  V30 122 C -15.2286 16.9167 0.0 0
M  V30 123 C -12.8629 17.9748 0.0 0
M  V30 124 C -19.2706 18.6286 0.0 0
M  V30 125 C -20.9468 20.709 0.0 0
M  V30 126 C -20.7923 22.1832 0.0 0
M  V30 127 C -14.6342 15.5734 0.0 0
M  V30 128 C -12.2685 16.6314 0.0 0
M  V30 129 O -20.6139 17.9391 0.0 0
M  V30 130 N -17.8678 18.1888 0.0 0
M  V30 131 C -13.172 15.4426 0.0 0
M  V30 132 C -17.5825 16.7503 0.0 0 CFG=2
M  V30 133 C -16.1797 16.3104 0.0 0
M  V30 134 C -18.7118 15.7755 0.0 0 CFG=2
M  V30 135 O -15.8944 14.872 0.0 0
M  V30 136 N -15.0979 17.3328 0.0 0
M  V30 137 C -18.4265 14.337 0.0 0
M  V30 138 C -20.1622 16.2629 0.0 0
M  V30 139 C -13.6951 16.893 0.0 0 CFG=2
M  V30 140 C -19.2825 13.1244 0.0 0
M  V30 141 C -12.6132 17.9153 0.0 0
M  V30 142 C -13.4097 15.4545 0.0 0
M  V30 143 O -11.2104 17.4755 0.0 0
M  V30 144 N -12.9461 19.4013 0.0 0
M  V30 145 C -14.5391 14.4797 0.0 0
M  V30 146 C -11.8643 20.4237 0.0 0 CFG=2
M  V30 147 C -14.2538 13.0412 0.0 0
M  V30 148 C -10.4615 19.9839 0.0 0
M  V30 149 C -12.1972 21.9097 0.0 0
M  V30 150 C -15.3832 12.0664 0.0 0
M  V30 151 O -9.3797 21.0062 0.0 0
M  V30 152 N -10.1762 18.5454 0.0 0
M  V30 153 C -13.6475 22.3972 0.0 0
M  V30 154 N -14.7412 10.7468 0.0 0
M  V30 155 C -8.7734 18.1055 0.0 0 CFG=2
M  V30 156 C -14.1349 23.8475 0.0 0
M  V30 157 C -14.8839 21.5412 0.0 0
M  V30 158 C -7.6916 19.1279 0.0 0
M  V30 159 C -8.4881 16.6671 0.0 0 CFG=2
M  V30 160 C -15.6566 23.8713 0.0 0
M  V30 161 C -13.3979 25.1671 0.0 0
M  V30 162 N -16.1202 22.4447 0.0 0
M  V30 163 O -8.0244 20.6139 0.0 0
M  V30 164 N -6.2888 18.6881 0.0 0
M  V30 165 O -9.6174 15.6923 0.0 0
M  V30 166 C -7.0853 16.2272 0.0 0
M  V30 167 C -16.4174 25.1909 0.0 0
M  V30 168 C -14.1587 26.4867 0.0 0
M  V30 169 C -5.2069 19.7104 0.0 0 CFG=2
M  V30 170 C -15.6804 26.5104 0.0 0
M  V30 171 C -5.5398 21.1965 0.0 0
M  V30 172 C -3.8041 19.2706 0.0 0
M  V30 173 O -6.9902 21.6839 0.0 0
M  V30 174 N -4.458 22.2188 0.0 0
M  V30 175 C -4.6363 23.7286 0.0 0 CFG=2
M  V30 176 C -3.0195 21.9335 0.0 0
M  V30 177 C -5.9559 24.4895 0.0 0
M  V30 178 C -3.293 24.3706 0.0 0
M  V30 179 C -2.2825 23.2531 0.0 0
M  V30 180 O -7.2755 23.7643 0.0 0
M  V30 181 O -5.9797 26.0111 0.0 0
M  V30 END ATOM
M  V30 BEGIN BOND
M  V30 1 1 1 2
M  V30 2 1 1 3
M  V30 3 1 2 4
M  V30 4 1 4 5
M  V30 5 1 5 6 CFG=1
M  V30 6 1 5 7
M  V30 7 1 6 8
M  V30 8 2 7 9
M  V30 9 1 7 10
M  V30 10 2 8 11
M  V30 11 1 8 12
M  V30 12 1 13 10 CFG=1
M  V30 13 1 12 14 CFG=1
M  V30 14 1 12 15
M  V30 15 1 13 16
M  V30 16 1 13 17
M  V30 17 1 14 18
M  V30 18 1 15 19
M  V30 19 2 16 20
M  V30 20 1 16 21
M  V30 21 1 17 22 CFG=1
M  V30 22 1 17 23
M  V30 23 2 18 24
M  V30 24 1 18 25
M  V30 25 1 19 26
M  V30 26 1 19 27
M  V30 27 1 21 28
M  V30 28 1 25 29 CFG=1
M  V30 29 1 25 30
M  V30 30 1 28 31
M  V30 31 1 30 32
M  V30 32 2 31 33
M  V30 33 1 31 34
M  V30 34 1 32 35
M  V30 35 1 36 34 CFG=3
M  V30 36 1 35 37
M  V30 37 1 36 38
M  V30 38 1 36 39
M  V30 39 1 37 40
M  V30 40 2 38 41
M  V30 41 1 38 42
M  V30 42 1 39 43
M  V30 43 2 40 44
M  V30 44 1 40 45
M  V30 45 1 46 42 CFG=1
M  V30 46 2 43 47
M  V30 47 1 43 48
M  V30 48 1 46 49
M  V30 49 1 46 50
M  V30 50 2 49 51
M  V30 51 1 49 52
M  V30 52 1 50 53 CFG=1
M  V30 53 1 50 54
M  V30 54 1 55 52 CFG=1
M  V30 55 1 55 56
M  V30 56 1 55 57
M  V30 57 2 56 58
M  V30 58 1 56 59
M  V30 59 1 57 60
M  V30 60 1 61 59 CFG=1
M  V30 61 2 60 62
M  V30 62 1 60 63
M  V30 63 1 61 64
M  V30 64 1 61 65
M  V30 65 1 62 66
M  V30 66 2 63 67
M  V30 67 2 64 68
M  V30 68 1 64 69
M  V30 69 1 65 70 CFG=1
M  V30 70 1 65 71
M  V30 71 2 66 72
M  V30 72 1 73 69 CFG=1
M  V30 73 1 72 74
M  V30 74 1 73 75
M  V30 75 1 73 76
M  V30 76 2 75 77
M  V30 77 1 75 78
M  V30 78 1 79 78 CFG=1
M  V30 79 1 79 80
M  V30 80 1 79 81
M  V30 81 2 80 82
M  V30 82 1 80 83
M  V30 83 1 81 84
M  V30 84 1 83 85
M  V30 85 1 83 86
M  V30 86 1 84 87
M  V30 87 2 84 88
M  V30 88 1 85 89 CFG=3
M  V30 89 1 85 90
M  V30 90 1 86 91
M  V30 91 2 87 92
M  V30 92 1 88 93
M  V30 93 2 89 94
M  V30 94 1 89 95
M  V30 95 1 95 96
M  V30 96 1 96 97
M  V30 97 2 97 98
M  V30 98 1 97 99
M  V30 99 1 100 99 CFG=1
M  V30 100 1 100 101
M  V30 101 1 100 102
M  V30 102 2 101 103
M  V30 103 1 101 104
M  V30 104 1 105 104 CFG=1
M  V30 105 1 105 106
M  V30 106 1 105 107
M  V30 107 2 106 108
M  V30 108 1 106 109
M  V30 109 1 107 110
M  V30 110 1 111 109 CFG=3
M  V30 111 1 110 112
M  V30 112 1 111 113
M  V30 113 1 111 114
M  V30 114 1 112 115
M  V30 115 2 113 116
M  V30 116 1 113 117
M  V30 117 1 114 118
M  V30 118 1 115 119
M  V30 119 1 117 120
M  V30 120 1 117 121
M  V30 121 2 118 122
M  V30 122 1 118 123
M  V30 123 1 120 124 CFG=3
M  V30 124 1 120 125
M  V30 125 1 121 126
M  V30 126 1 122 127
M  V30 127 2 123 128
M  V30 128 2 124 129
M  V30 129 1 124 130
M  V30 130 2 127 131
M  V30 131 1 132 130 CFG=3
M  V30 132 1 132 133
M  V30 133 1 132 134
M  V30 134 2 133 135
M  V30 135 1 133 136
M  V30 136 1 134 137
M  V30 137 1 134 138 CFG=3
M  V30 138 1 139 136 CFG=3
M  V30 139 1 137 140
M  V30 140 1 139 141
M  V30 141 1 139 142
M  V30 142 2 141 143
M  V30 143 1 141 144
M  V30 144 1 142 145
M  V30 145 1 146 144 CFG=1
M  V30 146 1 145 147
M  V30 147 1 146 148
M  V30 148 1 146 149
M  V30 149 1 147 150
M  V30 150 2 148 151
M  V30 151 1 148 152
M  V30 152 1 149 153
M  V30 153 1 150 154
M  V30 154 1 155 152 CFG=3
M  V30 155 1 153 156
M  V30 156 2 153 157
M  V30 157 1 155 158
M  V30 158 1 155 159
M  V30 159 2 156 160
M  V30 160 1 156 161
M  V30 161 1 157 162
M  V30 162 2 158 163
M  V30 163 1 158 164
M  V30 164 1 159 165 CFG=1
M  V30 165 1 159 166
M  V30 166 1 160 167
M  V30 167 2 161 168
M  V30 168 1 169 164 CFG=3
M  V30 169 2 167 170
M  V30 170 1 169 171
M  V30 171 1 169 172
M  V30 172 2 171 173
M  V30 173 1 171 174
M  V30 174 1 174 175
M  V30 175 1 174 176
M  V30 176 1 175 177 CFG=3
M  V30 177 1 175 178
M  V30 178 1 176 179
M  V30 179 2 177 180
M  V30 180 1 177 181
M  V30 181 1 67 72
M  V30 182 1 90 91
M  V30 183 1 92 93
M  V30 184 1 125 126
M  V30 185 1 128 131
M  V30 186 1 160 162
M  V30 187 1 168 170
M  V30 188 1 178 179
M  V30 END BOND
M  V30 BEGIN COLLECTION
M  V30 MDLV30/STEABS ATOMS=(26 5 12 13 17 25 36 46 50 55 61 65 73 79 85 100 105 111 120 132 134 139 146 155 159 169 175)
M  V30 END COLLECTION
M  V30 END CTAB
M  END
> <SEQUENCE>
RLMTGDTYTAHPGAKFPIKWTAP

> <DRUG_NAME>
Imatinib

> <AA_MUTATION>
p.A397P

> <POSITION>
397

> <TRANSCRYPT>
P00519-1

$$$$
Compound 346
Actelion Java MolfileCreator 2.0

  0  0  0  0  0  0              0 V3000
M  V30 BEGIN CTAB
M  V30 COUNTS 181 187 0 0 0
M  V30 BEGIN ATOM
M  V30 1 S 0.0 0.0 0.0 0
M  V30 2 C -0.9114 -1.1992 0.0 0
M  V30 3 C 1.475 0.2398 0.0 0
M  V30 4 C -2.4343 -1.0193 0.0 0
M  V30 5 C -3.3457 -2.2185 0.0 0 CFG=2
M  V30 6 N -2.7461 -3.5736 0.0 0
M  V30 7 C -4.8687 -2.0386 0.0 0
M  V30 8 C -1.2711 -3.7055 0.0 0
M  V30 9 O -5.5163 -0.6355 0.0 0
M  V30 10 N -5.7801 -3.2378 0.0 0
M  V30 11 O -0.7195 -2.2785 0.0 0
M  V30 12 C -0.6715 -5.0606 0.0 0 CFG=1
M  V30 13 C -7.3031 -3.0579 0.0 0 CFG=2
M  V30 14 N -1.5829 -6.2598 0.0 0
M  V30 15 C 0.8034 -5.1925 0.0 0
M  V30 16 C -8.2145 -4.2572 0.0 0
M  V30 17 C -7.9507 -1.6549 0.0 0 CFG=2
M  V30 18 C -0.9833 -7.6149 0.0 0
M  V30 19 C 1.6669 -3.9454 0.0 0
M  V30 20 O -9.7375 -4.449 0.0 0
M  V30 21 N -7.6149 -5.6123 0.0 0
M  V30 22 O -9.4737 -1.8467 0.0 0
M  V30 23 C -7.3991 -0.2278 0.0 0
M  V30 24 O 0.4916 -7.7469 0.0 0
M  V30 25 C -1.8947 -8.8142 0.0 0 CFG=1
M  V30 26 C 3.1419 -4.0773 0.0 0
M  V30 27 C 1.0193 -2.5423 0.0 0
M  V30 28 C -8.5263 -6.8115 0.0 0
M  V30 29 N -3.4177 -8.6343 0.0 0
M  V30 30 C -1.2951 -10.1693 0.0 0
M  V30 31 C -7.9267 -8.1666 0.0 0
M  V30 32 C -2.2065 -11.3685 0.0 0
M  V30 33 O -6.9674 -8.1306 0.0 0
M  V30 34 N -8.8381 -9.3658 0.0 0
M  V30 35 C -1.6069 -12.7236 0.0 0
M  V30 36 C -8.2385 -10.7209 0.0 0 CFG=2
M  V30 37 N -2.5183 -13.9228 0.0 0
M  V30 38 C -9.1499 -11.9201 0.0 0
M  V30 39 C -6.7635 -10.8528 0.0 0
M  V30 40 C -1.9187 -15.2779 0.0 0
M  V30 41 O -8.2505 -13.0833 0.0 0
M  V30 42 N -10.6729 -11.7402 0.0 0
M  V30 43 C -5.9001 -9.6056 0.0 0
M  V30 44 N -0.4437 -15.4098 0.0 0
M  V30 45 N -2.8301 -16.4771 0.0 0
M  V30 46 C -11.5843 -12.9394 0.0 0 CFG=2
M  V30 47 O -6.2119 -8.6343 0.0 0
M  V30 48 O -4.425 -9.7375 0.0 0
M  V30 49 C -13.1073 -12.7596 0.0 0
M  V30 50 C -10.9847 -14.2945 0.0 0 CFG=2
M  V30 51 O -14.0187 -13.9588 0.0 0
M  V30 52 N -13.7549 -11.3565 0.0 0
M  V30 53 O -11.8961 -15.4938 0.0 0
M  V30 54 C -9.5097 -14.0547 0.0 0
M  V30 55 C -15.2779 -11.1766 0.0 0 CFG=2
M  V30 56 C -16.1893 -12.3758 0.0 0
M  V30 57 C -15.9255 -9.7735 0.0 0
M  V30 58 O -17.7123 -12.1959 0.0 0
M  V30 59 N -15.5897 -13.7309 0.0 0
M  V30 60 C -15.062 -8.5263 0.0 0
M  V30 61 C -16.5011 -14.9301 0.0 0 CFG=2
M  V30 62 C -13.587 -8.6583 0.0 0
M  V30 63 C -15.7096 -7.1233 0.0 0
M  V30 64 C -15.9015 -16.2852 0.0 0
M  V30 65 C -18.0241 -14.7502 0.0 0 CFG=2
M  V30 66 C -12.7236 -7.4111 0.0 0
M  V30 67 C -14.8462 -5.8761 0.0 0
M  V30 68 O -16.8129 -17.4845 0.0 0
M  V30 69 N -14.4265 -16.4172 0.0 0
M  V30 70 O -18.9355 -15.9495 0.0 0
M  V30 71 C -18.6717 -13.3472 0.0 0
M  V30 72 C -13.3712 -6.008 0.0 0
M  V30 73 C -13.8269 -17.7723 0.0 0 CFG=2
M  V30 74 O -12.5077 -4.7608 0.0 0
M  V30 75 C -12.3518 -17.9042 0.0 0
M  V30 76 C -14.7383 -18.9715 0.0 0
M  V30 77 O -12.2319 -18.6597 0.0 0
M  V30 78 N -11.4884 -16.657 0.0 0
M  V30 79 C -10.0134 -16.7889 0.0 0 CFG=2
M  V30 80 C -9.1499 -15.5417 0.0 0
M  V30 81 C -9.4138 -18.144 0.0 0
M  V30 82 O -7.6749 -15.6736 0.0 0
M  V30 83 N -9.7975 -14.1387 0.0 0
M  V30 84 C -10.3252 -19.3432 0.0 0
M  V30 85 C -8.9341 -12.8915 0.0 0 CFG=2
M  V30 86 N -9.8815 -20.7583 0.0 0
M  V30 87 C -11.8601 -19.3192 0.0 0
M  V30 88 C -9.5816 -11.4884 0.0 0
M  V30 89 C -7.459 -13.0234 0.0 0 CFG=2
M  V30 90 C -11.1286 -21.6217 0.0 0
M  V30 91 N -12.3518 -20.7343 0.0 0
M  V30 92 O -9.03 -10.0613 0.0 0
M  V30 93 N -11.1046 -11.3085 0.0 0
M  V30 94 O -6.5956 -11.7762 0.0 0
M  V30 95 C -6.8594 -14.3785 0.0 0
M  V30 96 C -11.7522 -9.9054 0.0 0
M  V30 97 C -13.2752 -9.7256 0.0 0
M  V30 98 O -13.8748 -11.1046 0.0 0
M  V30 99 N -13.9228 -8.3225 0.0 0
M  V30 100 C -15.4458 -8.1426 0.0 0 CFG=2
M  V30 101 C -16.0934 -6.7395 0.0 0
M  V30 102 C -16.621 -9.09 0.0 0
M  V30 103 O -17.6164 -6.5596 0.0 0
M  V30 104 N -15.2299 -5.4923 0.0 0
M  V30 105 C -15.8775 -4.0893 0.0 0 CFG=2
M  V30 106 C -15.0141 -2.8421 0.0 0
M  V30 107 C -17.4005 -3.9094 0.0 0
M  V30 108 O -15.9615 -1.6309 0.0 0
M  V30 109 N -13.539 -2.974 0.0 0
M  V30 110 C -18.3119 -5.1086 0.0 0
M  V30 111 C -12.6756 -1.7268 0.0 0 CFG=2
M  V30 112 C -19.8349 -4.9287 0.0 0
M  V30 113 C -13.3232 -0.3237 0.0 0
M  V30 114 C -11.2006 -1.8587 0.0 0
M  V30 115 C -20.7463 -6.1279 0.0 0
M  V30 116 O -12.7716 1.1032 0.0 0
M  V30 117 N -14.8462 -0.1439 0.0 0
M  V30 118 C -10.601 -3.2138 0.0 0
M  V30 119 N -22.2693 -5.948 0.0 0
M  V30 120 C -15.8775 -1.2351 0.0 0 CFG=2
M  V30 121 C -15.6257 1.1872 0.0 0
M  V30 122 C -11.5124 -4.413 0.0 0
M  V30 123 C -9.1259 -3.3457 0.0 0
M  V30 124 C -15.5897 -2.6862 0.0 0
M  V30 125 C -17.2806 -0.5876 0.0 0
M  V30 126 C -17.1247 0.8994 0.0 0
M  V30 127 C -10.9128 -5.7682 0.0 0
M  V30 128 C -8.5263 -4.7009 0.0 0
M  V30 129 O -16.9448 -3.3817 0.0 0
M  V30 130 N -14.1746 -3.1299 0.0 0
M  V30 131 C -9.4377 -5.9001 0.0 0
M  V30 132 C -13.8868 -4.5809 0.0 0 CFG=2
M  V30 133 C -12.4717 -5.0246 0.0 0
M  V30 134 C -15.0261 -5.5643 0.0 0 CFG=2
M  V30 135 O -12.1839 -6.4757 0.0 0
M  V30 136 N -11.3805 -3.9933 0.0 0
M  V30 137 C -14.7383 -7.0153 0.0 0
M  V30 138 C -16.4891 -5.0726 0.0 0
M  V30 139 C -9.9654 -4.437 0.0 0 CFG=2
M  V30 140 C -15.8775 -7.9987 0.0 0
M  V30 141 C -8.8741 -3.4057 0.0 0
M  V30 142 C -9.6776 -5.8881 0.0 0
M  V30 143 O -7.459 -3.8494 0.0 0
M  V30 144 N -9.2099 -1.9067 0.0 0
M  V30 145 C -10.8168 -6.8714 0.0 0
M  V30 146 C -8.1186 -0.8754 0.0 0 CFG=2
M  V30 147 C -10.529 -8.3225 0.0 0
M  V30 148 C -6.7035 -1.3191 0.0 0
M  V30 149 C -8.4544 0.6235 0.0 0
M  V30 150 C -11.6683 -9.3058 0.0 0
M  V30 151 O -5.8881 -0.0479 0.0 0
M  V30 152 N -6.4157 -2.7701 0.0 0
M  V30 153 C -9.9174 1.1152 0.0 0
M  V30 154 N -10.7209 -10.4331 0.0 0
M  V30 155 C -5.0007 -3.2138 0.0 0 CFG=2
M  V30 156 C -10.4091 2.5783 0.0 0
M  V30 157 C -11.1646 0.2518 0.0 0
M  V30 158 C -3.9094 -2.1825 0.0 0
M  V30 159 C -4.7129 -4.6649 0.0 0 CFG=2
M  V30 160 C -11.9441 2.6022 0.0 0
M  V30 161 C -9.6776 3.9094 0.0 0
M  V30 162 N -12.4118 1.1632 0.0 0
M  V30 163 O -3.8854 -0.6475 0.0 0
M  V30 164 N -2.4943 -2.6262 0.0 0
M  V30 165 O -5.8521 -5.6482 0.0 0
M  V30 166 C -3.4537 -5.4324 0.0 0
M  V30 167 C -12.7236 3.9334 0.0 0
M  V30 168 C -10.4451 5.2405 0.0 0
M  V30 169 C -1.403 -1.5949 0.0 0 CFG=2
M  V30 170 C -11.9921 5.2645 0.0 0
M  V30 171 C -1.7388 -0.0959 0.0 0
M  V30 172 C 0.0119 -2.0386 0.0 0
M  V30 173 O -3.0459 0.7195 0.0 0
M  V30 174 N -0.6475 0.9353 0.0 0
M  V30 175 C -0.8274 2.4583 0.0 0 CFG=2
M  V30 176 C 0.8034 0.6475 0.0 0
M  V30 177 C -2.1585 3.2378 0.0 0
M  V30 178 C 0.5276 3.1059 0.0 0
M  V30 179 C 1.5349 1.9786 0.0 0
M  V30 180 O -3.4897 2.5063 0.0 0
M  V30 181 O -2.1825 4.7728 0.0 0
M  V30 END ATOM
M  V30 BEGIN BOND
M  V30 1 1 1 2
M  V30 2 1 1 3
M  V30 3 1 2 4
M  V30 4 1 4 5
M  V30 5 1 5 6 CFG=3
M  V30 6 1 5 7
M  V30 7 1 6 8
M  V30 8 2 7 9
M  V30 9 1 7 10
M  V30 10 2 8 11
M  V30 11 1 8 12
M  V30 12 1 13 10 CFG=3
M  V30 13 1 12 14 CFG=3
M  V30 14 1 12 15
M  V30 15 1 13 16
M  V30 16 1 13 17
M  V30 17 1 14 18
M  V30 18 1 15 19
M  V30 19 2 16 20
M  V30 20 1 16 21
M  V30 21 1 17 22 CFG=3
M  V30 22 1 17 23
M  V30 23 2 18 24
M  V30 24 1 18 25
M  V30 25 1 19 26
M  V30 26 1 19 27
M  V30 27 1 21 28
M  V30 28 1 25 29 CFG=3
M  V30 29 1 25 30
M  V30 30 1 28 31
M  V30 31 1 30 32
M  V30 32 2 31 33
M  V30 33 1 31 34
M  V30 34 1 32 35
M  V30 35 1 36 34 CFG=1
M  V30 36 1 35 37
M  V30 37 1 36 38
M  V30 38 1 36 39
M  V30 39 1 37 40
M  V30 40 2 38 41
M  V30 41 1 38 42
M  V30 42 1 39 43
M  V30 43 2 40 44
M  V30 44 1 40 45
M  V30 45 1 46 42 CFG=1
M  V30 46 2 43 47
M  V30 47 1 43 48
M  V30 48 1 46 49
M  V30 49 1 46 50
M  V30 50 2 49 51
M  V30 51 1 49 52
M  V30 52 1 50 53 CFG=1
M  V30 53 1 50 54
M  V30 54 1 55 52 CFG=3
M  V30 55 1 55 56
M  V30 56 1 55 57
M  V30 57 2 56 58
M  V30 58 1 56 59
M  V30 59 1 57 60
M  V30 60 1 61 59 CFG=3
M  V30 61 2 60 62
M  V30 62 1 60 63
M  V30 63 1 61 64
M  V30 64 1 61 65
M  V30 65 1 62 66
M  V30 66 2 63 67
M  V30 67 2 64 68
M  V30 68 1 64 69
M  V30 69 1 65 70 CFG=3
M  V30 70 1 65 71
M  V30 71 2 66 72
M  V30 72 1 73 69 CFG=3
M  V30 73 1 72 74
M  V30 74 1 73 75
M  V30 75 1 73 76
M  V30 76 2 75 77
M  V30 77 1 75 78
M  V30 78 1 79 78 CFG=3
M  V30 79 1 79 80
M  V30 80 1 79 81
M  V30 81 2 80 82
M  V30 82 1 80 83
M  V30 83 1 81 84
M  V30 84 1 85 83 CFG=3
M  V30 85 1 84 86
M  V30 86 2 84 87
M  V30 87 1 85 88
M  V30 88 1 85 89
M  V30 89 2 86 90
M  V30 90 1 87 91
M  V30 91 2 88 92
M  V30 92 1 88 93
M  V30 93 1 89 94 CFG=3
M  V30 94 1 89 95
M  V30 95 1 93 96
M  V30 96 1 96 97
M  V30 97 2 97 98
M  V30 98 1 97 99
M  V30 99 1 100 99 CFG=1
M  V30 100 1 100 101
M  V30 101 1 100 102
M  V30 102 2 101 103
M  V30 103 1 101 104
M  V30 104 1 105 104 CFG=1
M  V30 105 1 105 106
M  V30 106 1 105 107
M  V30 107 2 106 108
M  V30 108 1 106 109
M  V30 109 1 107 110
M  V30 110 1 111 109 CFG=3
M  V30 111 1 110 112
M  V30 112 1 111 113
M  V30 113 1 111 114
M  V30 114 1 112 115
M  V30 115 2 113 116
M  V30 116 1 113 117
M  V30 117 1 114 118
M  V30 118 1 115 119
M  V30 119 1 117 120
M  V30 120 1 117 121
M  V30 121 2 118 122
M  V30 122 1 118 123
M  V30 123 1 120 124 CFG=3
M  V30 124 1 120 125
M  V30 125 1 121 126
M  V30 126 1 122 127
M  V30 127 2 123 128
M  V30 128 2 124 129
M  V30 129 1 124 130
M  V30 130 2 127 131
M  V30 131 1 132 130 CFG=3
M  V30 132 1 132 133
M  V30 133 1 132 134
M  V30 134 2 133 135
M  V30 135 1 133 136
M  V30 136 1 134 137
M  V30 137 1 134 138 CFG=3
M  V30 138 1 139 136 CFG=3
M  V30 139 1 137 140
M  V30 140 1 139 141
M  V30 141 1 139 142
M  V30 142 2 141 143
M  V30 143 1 141 144
M  V30 144 1 142 145
M  V30 145 1 146 144 CFG=1
M  V30 146 1 145 147
M  V30 147 1 146 148
M  V30 148 1 146 149
M  V30 149 1 147 150
M  V30 150 2 148 151
M  V30 151 1 148 152
M  V30 152 1 149 153
M  V30 153 1 150 154
M  V30 154 1 155 152 CFG=3
M  V30 155 1 153 156
M  V30 156 2 153 157
M  V30 157 1 155 158
M  V30 158 1 155 159
M  V30 159 2 156 160
M  V30 160 1 156 161
M  V30 161 1 157 162
M  V30 162 2 158 163
M  V30 163 1 158 164
M  V30 164 1 159 165 CFG=1
M  V30 165 1 159 166
M  V30 166 1 160 167
M  V30 167 2 161 168
M  V30 168 1 169 164 CFG=3
M  V30 169 2 167 170
M  V30 170 1 169 171
M  V30 171 1 169 172
M  V30 172 2 171 173
M  V30 173 1 171 174
M  V30 174 1 174 175
M  V30 175 1 174 176
M  V30 176 1 175 177 CFG=3
M  V30 177 1 175 178
M  V30 178 1 176 179
M  V30 179 2 177 180
M  V30 180 1 177 181
M  V30 181 1 67 72
M  V30 182 1 90 91
M  V30 183 1 125 126
M  V30 184 1 128 131
M  V30 185 1 160 162
M  V30 186 1 168 170
M  V30 187 1 178 179
M  V30 END BOND
M  V30 BEGIN COLLECTION
M  V30 MDLV30/STEABS ATOMS=(27 5 12 13 17 25 36 46 50 55 61 65 73 79 85 89 100 105 111 120 132 134 139 146 155 159 169 175)
M  V30 END COLLECTION
M  V30 END CTAB
M  END
> <SEQUENCE>
RLMTGDTYTAHTGAKFPIKWTAP

> <DRUG_NAME>
No drug

> <AA_MUTATION>
p.A397T

> <POSITION>
397

> <TRANSCRYPT>
P00519-1

$$$$
Compound 324
Actelion Java MolfileCreator 2.0

  0  0  0  0  0  0              0 V3000
M  V30 BEGIN CTAB
M  V30 COUNTS 177 183 0 0 0
M  V30 BEGIN ATOM
M  V30 1 S 0.0 0.0 0.0 0
M  V30 2 C -0.912 -1.1963 0.0 0
M  V30 3 C -0.6396 1.3976 0.0 0
M  V30 4 C -0.3198 -2.5466 0.0 0
M  V30 5 C -1.2318 -3.7429 0.0 0 CFG=2
M  V30 6 N -2.7479 -3.5652 0.0 0
M  V30 7 C -0.6396 -5.0932 0.0 0
M  V30 8 O 0.8291 -5.2234 0.0 0
M  V30 9 N -1.5516 -6.2895 0.0 0
M  V30 10 C -0.9594 -7.6398 0.0 0 CFG=2
M  V30 11 C 0.5093 -7.77 0.0 0
M  V30 12 C -1.8714 -8.8361 0.0 0 CFG=2
M  V30 13 O 1.1015 -9.1203 0.0 0
M  V30 14 N 1.3739 -6.5264 0.0 0
M  V30 15 O -1.2792 -10.1864 0.0 0
M  V30 16 C -3.3875 -8.6584 0.0 0
M  V30 17 C 2.8427 -6.6566 0.0 0
M  V30 18 C 3.7073 -5.413 0.0 0
M  V30 19 O 3.0677 -4.0153 0.0 0
M  V30 20 N 5.1761 -5.5432 0.0 0
M  V30 21 C 6.0407 -4.2996 0.0 0 CFG=2
M  V30 22 C 7.5095 -4.4299 0.0 0
M  V30 23 C 5.4011 -2.9019 0.0 0
M  V30 24 O 8.3741 -3.1862 0.0 0
M  V30 25 N 8.1017 -5.7801 0.0 0
M  V30 26 C 6.2658 -1.6582 0.0 0
M  V30 27 C 9.5704 -5.9104 0.0 0 CFG=2
M  V30 28 O 7.7345 -1.7885 0.0 0
M  V30 29 O 5.6262 -0.2605 0.0 0
M  V30 30 C 10.4351 -4.6667 0.0 0
M  V30 31 C 10.1627 -7.2607 0.0 0 CFG=2
M  V30 32 O 11.9038 -4.797 0.0 0
M  V30 33 N 9.7955 -3.2691 0.0 0
M  V30 34 O 11.6314 -7.391 0.0 0
M  V30 35 C 9.2506 -8.457 0.0 0
M  V30 36 C 10.6601 -2.0254 0.0 0 CFG=2
M  V30 37 C 12.1289 -2.1557 0.0 0
M  V30 38 C 10.0205 -0.6277 0.0 0
M  V30 39 O 12.9935 -0.912 0.0 0
M  V30 40 N 12.7211 -3.506 0.0 0
M  V30 41 C 10.8852 0.6159 0.0 0
M  V30 42 C 14.1898 -3.6363 0.0 0 CFG=2
M  V30 43 C 10.2456 2.0135 0.0 0
M  V30 44 C 12.3539 0.4856 0.0 0
M  V30 45 C 15.0545 -2.3926 0.0 0
M  V30 46 C 14.7821 -4.9865 0.0 0 CFG=2
M  V30 47 C 11.1102 3.2572 0.0 0
M  V30 48 C 13.2186 1.7293 0.0 0
M  V30 49 O 16.5232 -2.5229 0.0 0
M  V30 50 N 14.4149 -0.9949 0.0 0
M  V30 51 O 16.2508 -5.1168 0.0 0
M  V30 52 C 13.87 -6.1829 0.0 0
M  V30 53 C 12.579 3.1269 0.0 0
M  V30 54 C 15.2796 0.2487 0.0 0 CFG=2
M  V30 55 O 13.4436 4.3706 0.0 0
M  V30 56 C 16.7483 0.1184 0.0 0
M  V30 57 C 14.6399 1.6464 0.0 0
M  V30 58 O 17.3405 -1.2318 0.0 0
M  V30 59 N 17.613 1.3621 0.0 0
M  V30 60 C 19.0817 1.2318 0.0 0 CFG=2
M  V30 61 C 19.9463 2.4755 0.0 0
M  V30 62 C 19.6739 -0.1184 0.0 0
M  V30 63 O 21.4151 2.3452 0.0 0
M  V30 64 N 19.3067 3.8732 0.0 0
M  V30 65 C 21.1427 -0.2487 0.0 0
M  V30 66 C 20.1714 5.1168 0.0 0 CFG=2
M  V30 67 N 21.877 -1.5279 0.0 0
M  V30 68 C 22.1258 0.8883 0.0 0
M  V30 69 C 19.5318 6.5145 0.0 0
M  V30 70 C 21.6401 4.9865 0.0 0
M  V30 71 C 23.3221 -1.1963 0.0 0
M  V30 72 N 23.4761 0.2961 0.0 0
M  V30 73 O 20.3964 7.7582 0.0 0
M  V30 74 N 18.0157 6.6922 0.0 0
M  V30 75 C 17.3761 8.0898 0.0 0
M  V30 76 C 15.8599 8.2675 0.0 0
M  V30 77 O 14.9479 7.0712 0.0 0
M  V30 78 N 15.2203 9.6652 0.0 0
M  V30 79 C 13.7042 9.8429 0.0 0 CFG=2
M  V30 80 C 13.0646 11.2405 0.0 0
M  V30 81 C 12.7922 8.6465 0.0 0 CFG=2
M  V30 82 O 11.5485 11.4182 0.0 0
M  V30 83 N 13.9293 12.4842 0.0 0
M  V30 84 O 11.2761 8.8242 0.0 0
M  V30 85 C 13.3844 7.2963 0.0 0
M  V30 86 C 13.2897 13.8819 0.0 0 CFG=2
M  V30 87 C 14.1543 15.1256 0.0 0
M  V30 88 C 11.7735 14.0596 0.0 0
M  V30 89 O 13.6331 15.777 0.0 0
M  V30 90 N 15.623 14.9953 0.0 0
M  V30 91 C 10.8615 12.8632 0.0 0
M  V30 92 C 16.4877 16.239 0.0 0 CFG=2
M  V30 93 C 9.3454 13.0409 0.0 0
M  V30 94 C 15.8481 17.6366 0.0 0
M  V30 95 C 17.9564 16.1087 0.0 0
M  V30 96 C 8.4333 11.8446 0.0 0
M  V30 97 O 16.7128 18.8803 0.0 0
M  V30 98 N 14.332 17.8143 0.0 0
M  V30 99 C 18.5487 14.7584 0.0 0
M  V30 100 N 6.9172 12.0223 0.0 0
M  V30 101 C 13.5502 19.1409 0.0 0 CFG=2
M  V30 102 C 13.3015 16.7246 0.0 0
M  V30 103 C 17.6366 13.5621 0.0 0
M  V30 104 C 20.0174 14.6281 0.0 0
M  V30 105 C 14.1425 20.5386 0.0 0
M  V30 106 C 12.0578 18.8566 0.0 0
M  V30 107 C 11.9038 17.3642 0.0 0
M  V30 108 C 18.2289 12.2118 0.0 0
M  V30 109 C 20.6096 13.2778 0.0 0
M  V30 110 O 13.2304 21.7823 0.0 0
M  V30 111 N 15.6112 20.7163 0.0 0
M  V30 112 C 19.6976 12.0815 0.0 0
M  V30 113 C 16.2034 22.1139 0.0 0 CFG=2
M  V30 114 C 17.6722 22.2916 0.0 0
M  V30 115 C 15.2914 23.3576 0.0 0 CFG=2
M  V30 116 O 18.2644 23.6893 0.0 0
M  V30 117 N 18.5368 21.0953 0.0 0
M  V30 118 C 15.8836 24.7553 0.0 0
M  V30 119 C 13.7753 23.2273 0.0 0
M  V30 120 C 20.0056 21.2729 0.0 0 CFG=2
M  V30 121 C 14.9716 25.999 0.0 0
M  V30 122 C 20.8702 20.0766 0.0 0
M  V30 123 C 20.5978 22.6706 0.0 0
M  V30 124 O 22.339 20.2543 0.0 0
M  V30 125 N 20.2306 18.7263 0.0 0
M  V30 126 C 19.6858 23.9143 0.0 0
M  V30 127 C 21.0953 17.53 0.0 0 CFG=2
M  V30 128 C 20.278 25.312 0.0 0
M  V30 129 C 22.564 17.7077 0.0 0
M  V30 130 C 20.4557 16.1797 0.0 0
M  V30 131 C 19.366 26.5557 0.0 0
M  V30 132 O 23.4287 16.5114 0.0 0
M  V30 133 N 23.1562 19.1054 0.0 0
M  V30 134 C 18.9396 16.0495 0.0 0
M  V30 135 N 19.9582 27.9533 0.0 0
M  V30 136 C 24.625 19.283 0.0 0 CFG=2
M  V30 137 C 18.1578 14.7702 0.0 0
M  V30 138 C 17.9091 17.1865 0.0 0
M  V30 139 C 25.4896 18.0867 0.0 0
M  V30 140 C 25.2172 20.6807 0.0 0 CFG=2
M  V30 141 C 16.6654 15.1019 0.0 0
M  V30 142 C 18.5961 13.3607 0.0 0
M  V30 143 N 16.5114 16.5943 0.0 0
M  V30 144 O 24.85 16.7364 0.0 0
M  V30 145 N 26.9584 18.2644 0.0 0
M  V30 146 O 24.3052 21.9244 0.0 0
M  V30 147 C 26.686 20.8584 0.0 0
M  V30 148 C 15.6349 14.0122 0.0 0
M  V30 149 C 17.5656 12.271 0.0 0
M  V30 150 C 27.823 17.0681 0.0 0 CFG=2
M  V30 151 C 16.0731 12.6027 0.0 0
M  V30 152 C 27.1834 15.7178 0.0 0
M  V30 153 C 29.2918 17.2458 0.0 0
M  V30 154 O 25.6673 15.5875 0.0 0
M  V30 155 N 28.0481 14.5215 0.0 0
M  V30 156 C 27.5625 13.112 0.0 0 CFG=2
M  V30 157 C 29.5287 14.5452 0.0 0
M  V30 158 C 26.1056 12.6737 0.0 0
M  V30 159 C 28.7588 12.2473 0.0 0
M  V30 160 C 29.9669 13.1357 0.0 0
M  V30 161 O 24.9685 13.7042 0.0 0
M  V30 162 N 25.7739 11.2287 0.0 0
M  V30 163 C 24.317 10.7904 0.0 0 CFG=2
M  V30 164 C 23.1799 11.8209 0.0 0
M  V30 165 C 23.9854 9.3454 0.0 0
M  V30 166 O 23.4642 13.3133 0.0 0
M  V30 167 N 21.723 11.3827 0.0 0
M  V30 168 C 22.5285 8.9071 0.0 0
M  V30 169 C 20.586 12.4131 0.0 0 CFG=2
M  V30 170 C 22.1968 7.4621 0.0 0
M  V30 171 C 20.8702 13.9056 0.0 0
M  V30 172 C 19.1291 11.9749 0.0 0
M  V30 173 O 23.2865 6.479 0.0 0
M  V30 174 O 20.7399 7.0238 0.0 0
M  V30 175 O 20.0056 15.173 0.0 0
M  V30 176 O 22.2797 14.3912 0.0 0
M  V30 177 O 17.6485 12.3658 0.0 0
M  V30 END ATOM
M  V30 BEGIN BOND
M  V30 1 1 1 2
M  V30 2 1 1 3
M  V30 3 1 2 4
M  V30 4 1 4 5
M  V30 5 1 5 6 CFG=1
M  V30 6 1 5 7
M  V30 7 2 7 8
M  V30 8 1 7 9
M  V30 9 1 10 9 CFG=3
M  V30 10 1 10 11
M  V30 11 1 10 12
M  V30 12 2 11 13
M  V30 13 1 11 14
M  V30 14 1 12 15 CFG=3
M  V30 15 1 12 16
M  V30 16 1 14 17
M  V30 17 1 17 18
M  V30 18 2 18 19
M  V30 19 1 18 20
M  V30 20 1 21 20 CFG=1
M  V30 21 1 21 22
M  V30 22 1 21 23
M  V30 23 2 22 24
M  V30 24 1 22 25
M  V30 25 1 23 26
M  V30 26 1 27 25 CFG=3
M  V30 27 2 26 28
M  V30 28 1 26 29
M  V30 29 1 27 30
M  V30 30 1 27 31
M  V30 31 2 30 32
M  V30 32 1 30 33
M  V30 33 1 31 34 CFG=3
M  V30 34 1 31 35
M  V30 35 1 36 33 CFG=1
M  V30 36 1 36 37
M  V30 37 1 36 38
M  V30 38 2 37 39
M  V30 39 1 37 40
M  V30 40 1 38 41
M  V30 41 1 42 40 CFG=3
M  V30 42 2 41 43
M  V30 43 1 41 44
M  V30 44 1 42 45
M  V30 45 1 42 46
M  V30 46 1 43 47
M  V30 47 2 44 48
M  V30 48 2 45 49
M  V30 49 1 45 50
M  V30 50 1 46 51 CFG=3
M  V30 51 1 46 52
M  V30 52 2 47 53
M  V30 53 1 54 50 CFG=1
M  V30 54 1 53 55
M  V30 55 1 54 56
M  V30 56 1 54 57
M  V30 57 2 56 58
M  V30 58 1 56 59
M  V30 59 1 60 59 CFG=3
M  V30 60 1 60 61
M  V30 61 1 60 62
M  V30 62 2 61 63
M  V30 63 1 61 64
M  V30 64 1 62 65
M  V30 65 1 66 64 CFG=3
M  V30 66 1 65 67
M  V30 67 2 65 68
M  V30 68 1 66 69
M  V30 69 1 66 70
M  V30 70 2 67 71
M  V30 71 1 68 72
M  V30 72 2 69 73
M  V30 73 1 69 74
M  V30 74 1 74 75
M  V30 75 1 75 76
M  V30 76 2 76 77
M  V30 77 1 76 78
M  V30 78 1 79 78 CFG=1
M  V30 79 1 79 80
M  V30 80 1 79 81
M  V30 81 2 80 82
M  V30 82 1 80 83
M  V30 83 1 81 84 CFG=1
M  V30 84 1 81 85
M  V30 85 1 86 83 CFG=1
M  V30 86 1 86 87
M  V30 87 1 86 88
M  V30 88 2 87 89
M  V30 89 1 87 90
M  V30 90 1 88 91
M  V30 91 1 92 90 CFG=3
M  V30 92 1 91 93
M  V30 93 1 92 94
M  V30 94 1 92 95
M  V30 95 1 93 96
M  V30 96 2 94 97
M  V30 97 1 94 98
M  V30 98 1 95 99
M  V30 99 1 96 100
M  V30 100 1 98 101
M  V30 101 1 98 102
M  V30 102 2 99 103
M  V30 103 1 99 104
M  V30 104 1 101 105 CFG=1
M  V30 105 1 101 106
M  V30 106 1 102 107
M  V30 107 1 103 108
M  V30 108 2 104 109
M  V30 109 2 105 110
M  V30 110 1 105 111
M  V30 111 2 108 112
M  V30 112 1 113 111 CFG=1
M  V30 113 1 113 114
M  V30 114 1 113 115
M  V30 115 2 114 116
M  V30 116 1 114 117
M  V30 117 1 115 118
M  V30 118 1 115 119 CFG=1
M  V30 119 1 120 117 CFG=1
M  V30 120 1 118 121
M  V30 121 1 120 122
M  V30 122 1 120 123
M  V30 123 2 122 124
M  V30 124 1 122 125
M  V30 125 1 123 126
M  V30 126 1 127 125 CFG=3
M  V30 127 1 126 128
M  V30 128 1 127 129
M  V30 129 1 127 130
M  V30 130 1 128 131
M  V30 131 2 129 132
M  V30 132 1 129 133
M  V30 133 1 130 134
M  V30 134 1 131 135
M  V30 135 1 136 133 CFG=1
M  V30 136 1 134 137
M  V30 137 2 134 138
M  V30 138 1 136 139
M  V30 139 1 136 140
M  V30 140 2 137 141
M  V30 141 1 137 142
M  V30 142 1 138 143
M  V30 143 2 139 144
M  V30 144 1 139 145
M  V30 145 1 140 146 CFG=3
M  V30 146 1 140 147
M  V30 147 1 141 148
M  V30 148 2 142 149
M  V30 149 1 150 145 CFG=1
M  V30 150 2 148 151
M  V30 151 1 150 152
M  V30 152 1 150 153
M  V30 153 2 152 154
M  V30 154 1 152 155
M  V30 155 1 155 156
M  V30 156 1 155 157
M  V30 157 1 156 158 CFG=1
M  V30 158 1 156 159
M  V30 159 1 157 160
M  V30 160 2 158 161
M  V30 161 1 158 162
M  V30 162 1 163 162 CFG=1
M  V30 163 1 163 164
M  V30 164 1 163 165
M  V30 165 2 164 166
M  V30 166 1 164 167
M  V30 167 1 165 168
M  V30 168 1 169 167 CFG=1
M  V30 169 1 168 170
M  V30 170 1 169 171
M  V30 171 1 169 172
M  V30 172 2 170 173
M  V30 173 1 170 174
M  V30 174 2 171 175
M  V30 175 1 171 176
M  V30 176 1 172 177
M  V30 177 1 48 53
M  V30 178 1 71 72
M  V30 179 1 106 107
M  V30 180 1 109 112
M  V30 181 1 141 143
M  V30 182 1 149 151
M  V30 183 1 159 160
M  V30 END BOND
M  V30 BEGIN COLLECTION
M  V30 MDLV30/STEABS ATOMS=(27 5 10 12 21 27 31 36 42 46 54 60 66 79 81 86 92 101 113 115 120 127 136 140 150 156 163 169)
M  V30 END COLLECTION
M  V30 END CTAB
M  END
> <SEQUENCE>
MTGDTYTAHAGTKFPIKWTAPES

> <DRUG_NAME>
Imatinib

> <AA_MUTATION>
p.A399T

> <POSITION>
399

> <TRANSCRYPT>
P00519-1

$$$$
Compound 424
Actelion Java MolfileCreator 2.0

  0  0  0  0  0  0              0 V3000
M  V30 BEGIN CTAB
M  V30 COUNTS 186 193 0 0 0
M  V30 BEGIN ATOM
M  V30 1 O 0.0 0.0 0.0 0
M  V30 2 C 1.0863 1.0266 0.0 0
M  V30 3 N 2.495 0.5849 0.0 0
M  V30 4 C 0.752 2.5189 0.0 0 CFG=1
M  V30 5 C 2.7815 -0.8595 0.0 0 CFG=2
M  V30 6 N 1.731 3.653 0.0 0
M  V30 7 C -0.6446 3.1635 0.0 0
M  V30 8 C 4.1902 -1.3012 0.0 0
M  V30 9 C 1.6474 -1.8384 0.0 0 CFG=2
M  V30 10 C 3.1993 3.5217 0.0 0
M  V30 11 C 0.9669 4.9781 0.0 0
M  V30 12 C -0.5133 4.6796 0.0 0
M  V30 13 O 3.9276 -2.7576 0.0 0
M  V30 14 N 5.2765 -0.2745 0.0 0
M  V30 15 C 1.9339 -3.2829 0.0 0
M  V30 16 C 0.191 -1.3489 0.0 0
M  V30 17 O 3.7962 2.1727 0.0 0
M  V30 18 C 4.0589 4.7632 0.0 0 CFG=1
M  V30 19 C 6.6852 -0.7162 0.0 0 CFG=2
M  V30 20 C 0.5849 -3.9753 0.0 0
M  V30 21 N 3.4142 6.16 0.0 0
M  V30 22 C 5.5272 4.6319 0.0 0
M  V30 23 C 7.7716 0.3103 0.0 0
M  V30 24 C 6.9717 -2.1607 0.0 0
M  V30 25 C 1.8981 6.339 0.0 0
M  V30 26 C 6.3868 5.8734 0.0 0
M  V30 27 O 9.2519 0.2268 0.0 0
M  V30 28 N 7.4373 1.8026 0.0 0
M  V30 29 C 5.8376 -3.1396 0.0 0
M  V30 30 O 1.2534 5.8496 0.0 0
M  V30 31 C 1.2534 7.7358 0.0 0 CFG=1
M  V30 32 C 5.7421 7.2702 0.0 0
M  V30 33 C 7.8552 5.7421 0.0 0
M  V30 34 C 8.5237 2.8293 0.0 0 CFG=2
M  V30 35 C 6.1241 -4.5841 0.0 0
M  V30 36 N 2.113 8.9773 0.0 0
M  V30 37 C -0.2626 7.9148 0.0 0
M  V30 38 C 6.6017 8.5117 0.0 0
M  V30 39 C 8.7147 6.9837 0.0 0
M  V30 40 C 9.9324 2.3875 0.0 0
M  V30 41 C 8.1894 4.3215 0.0 0
M  V30 42 C 4.99 -5.5631 0.0 0
M  V30 43 C 1.4683 10.3741 0.0 0
M  V30 44 C -0.9072 9.3116 0.0 0
M  V30 45 C 8.07 8.3804 0.0 0
M  V30 46 O 11.0187 3.4142 0.0 0
M  V30 47 N 10.2189 0.9431 0.0 0
M  V30 48 C 6.733 4.811 0.0 0
M  V30 49 N 5.0975 -7.0434 0.0 0
M  V30 50 O -0.0477 10.5531 0.0 0
M  V30 51 C 2.3279 11.6156 0.0 0 CFG=1
M  V30 52 C -2.4234 9.4907 0.0 0
M  V30 53 C 11.6276 0.5013 0.0 0 CFG=2
M  V30 54 C 6.2435 6.2674 0.0 0
M  V30 55 C 5.4914 3.9514 0.0 0
M  V30 56 N 3.7962 11.4843 0.0 0
M  V30 57 C 1.6832 13.0124 0.0 0
M  V30 58 C -3.068 10.8874 0.0 0
M  V30 59 C 12.7139 1.528 0.0 0
M  V30 60 C 11.9141 -0.9431 0.0 0 CFG=2
M  V30 61 C 4.7155 6.2913 0.0 0
M  V30 62 C 6.9717 7.5925 0.0 0
M  V30 63 N 4.2499 4.8587 0.0 0
M  V30 64 C 4.6558 12.7259 0.0 0
M  V30 65 N -4.5841 11.0665 0.0 0
M  V30 66 O 12.3797 3.0203 0.0 0
M  V30 67 N 14.1226 1.0863 0.0 0
M  V30 68 O 10.78 -1.922 0.0 0
M  V30 69 C 13.3228 -1.3848 0.0 0
M  V30 70 C 3.9514 7.6164 0.0 0
M  V30 71 C 6.2077 8.9176 0.0 0
M  V30 72 O 4.0111 14.1226 0.0 0
M  V30 73 C 6.1241 12.5945 0.0 0
M  V30 74 C 15.209 2.113 0.0 0 CFG=2
M  V30 75 C 4.6796 8.9415 0.0 0
M  V30 76 N 6.9837 13.8361 0.0 0
M  V30 77 C 14.8747 3.6052 0.0 0
M  V30 78 C 16.6176 1.6713 0.0 0
M  V30 79 C 8.4521 13.7048 0.0 0
M  V30 80 O 13.4183 4.0947 0.0 0
M  V30 81 N 15.961 4.6319 0.0 0
M  V30 82 C 17.704 2.6979 0.0 0
M  V30 83 C 16.9042 0.2268 0.0 0
M  V30 84 O 9.049 12.3558 0.0 0
M  V30 85 C 9.3116 14.9463 0.0 0 CFG=1
M  V30 86 C 15.782 6.148 0.0 0 CFG=2
M  V30 87 C 17.4055 4.3454 0.0 0
M  V30 88 N 8.6669 16.3431 0.0 0
M  V30 89 C 10.78 14.815 0.0 0
M  V30 90 C 14.4569 6.912 0.0 0
M  V30 91 C 17.131 6.7927 0.0 0
M  V30 92 C 18.1338 5.6705 0.0 0
M  V30 93 C 9.5265 17.5846 0.0 0
M  V30 94 O 13.1317 6.1838 0.0 0
M  V30 95 N 14.433 8.4401 0.0 0
M  V30 96 O 10.9948 17.4533 0.0 0
M  V30 97 C 8.8818 18.9814 0.0 0 CFG=1
M  V30 98 C 13.1079 9.2041 0.0 0 CFG=2
M  V30 99 N 7.3657 19.1604 0.0 0
M  V30 100 C 9.7414 20.2229 0.0 0
M  V30 101 C 11.7828 8.4759 0.0 0
M  V30 102 C 13.084 10.7322 0.0 0
M  V30 103 C 9.0967 21.6197 0.0 0
M  V30 104 O 11.7589 6.9956 0.0 0
M  V30 105 N 10.4576 9.2519 0.0 0
M  V30 106 C 11.7589 11.5082 0.0 0
M  V30 107 N 9.8249 22.9448 0.0 0
M  V30 108 C 7.6045 21.9539 0.0 0
M  V30 109 C 9.1325 8.5237 0.0 0 CFG=2
M  V30 110 C 11.735 13.0362 0.0 0
M  V30 111 C 8.7983 24.0789 0.0 0
M  V30 112 N 7.4254 23.47 0.0 0
M  V30 113 C 9.1086 7.0434 0.0 0
M  V30 114 C 7.8074 9.2996 0.0 0
M  V30 115 O 13.0124 13.8003 0.0 0
M  V30 116 O 10.4099 13.8003 0.0 0
M  V30 117 O 8.0103 6.0286 0.0 0
M  V30 118 N 10.386 6.3151 0.0 0
M  V30 119 O 6.2793 9.2758 0.0 0
M  V30 120 C 10.3621 4.8348 0.0 0 CFG=2
M  V30 121 C 9.037 4.1066 0.0 0
M  V30 122 C 11.6395 4.1066 0.0 0
M  V30 123 O 8.6431 2.6741 0.0 0
M  V30 124 N 7.7119 4.8826 0.0 0
M  V30 125 C 11.6156 2.6263 0.0 0
M  V30 126 C 6.3868 4.1544 0.0 0 CFG=2
M  V30 127 C 12.6662 1.6116 0.0 0
M  V30 128 C 10.1472 2.2324 0.0 0
M  V30 129 C 6.3629 2.6741 0.0 0
M  V30 130 C 5.0617 4.9184 0.0 0
M  V30 131 O 7.4134 1.6593 0.0 0
M  V30 132 N 5.0378 1.9458 0.0 0
M  V30 133 C 5.0139 0.4655 0.0 0 CFG=2
M  V30 134 C 6.2913 -0.2506 0.0 0
M  V30 135 C 3.6888 -0.2506 0.0 0
M  V30 136 O 6.6375 -1.6832 0.0 0
M  V30 137 N 7.5686 0.5133 0.0 0
M  V30 138 C 3.6649 -1.731 0.0 0
M  V30 139 C 8.846 -0.2148 0.0 0 CFG=2
M  V30 140 C 2.3398 -2.4592 0.0 0
M  V30 141 C 4.9423 -2.4592 0.0 0
M  V30 142 C 8.8221 -1.6951 0.0 0
M  V30 143 C 10.1234 0.5491 0.0 0
M  V30 144 C 2.3159 -3.9395 0.0 0
M  V30 145 C 4.9184 -3.9395 0.0 0
M  V30 146 O 7.497 -2.4234 0.0 0
M  V30 147 N 10.0995 -2.4234 0.0 0
M  V30 148 C 11.4007 -0.179 0.0 0
M  V30 149 C 3.5933 -4.6677 0.0 0
M  V30 150 C 10.0756 -3.9037 0.0 0 CFG=2
M  V30 151 O 11.3769 -1.6593 0.0 0
M  V30 152 N 12.6781 0.5849 0.0 0
M  V30 153 O 3.3903 -6.1361 0.0 0
M  V30 154 C 8.7505 -4.6319 0.0 0
M  V30 155 C 11.353 -4.6319 0.0 0
M  V30 156 O 7.4254 -3.8679 0.0 0
M  V30 157 N 8.7266 -6.1122 0.0 0
M  V30 158 C 11.3291 -6.1122 0.0 0
M  V30 159 C 7.4015 -6.8404 0.0 0 CFG=2
M  V30 160 C 12.6065 -6.8404 0.0 0
M  V30 161 C 6.0764 -6.0764 0.0 0
M  V30 162 C 7.3776 -8.3207 0.0 0
M  V30 163 C 12.5826 -8.3207 0.0 0
M  V30 164 O 4.8587 -6.9479 0.0 0
M  V30 165 N 6.0525 -4.5483 0.0 0
M  V30 166 C 6.0525 -9.049 0.0 0
M  V30 167 N 13.86 -9.049 0.0 0
M  V30 168 C 4.7274 -3.7843 0.0 0 CFG=2
M  V30 169 C 4.7274 -8.2849 0.0 0
M  V30 170 C 6.0286 -10.5293 0.0 0
M  V30 171 C 3.4023 -4.5125 0.0 0
M  V30 172 C 4.7035 -2.2562 0.0 0
M  V30 173 C 3.4023 -9.0131 0.0 0
M  V30 174 C 4.7035 -11.2575 0.0 0
M  V30 175 O 3.5575 -5.9809 0.0 0
M  V30 176 N 2.0772 -3.7485 0.0 0
M  V30 177 O 3.1993 -1.9936 0.0 0
M  V30 178 C 3.3784 -10.4934 0.0 0
M  V30 179 C 0.752 -4.4767 0.0 0 CFG=2
M  V30 180 C 0.7282 -5.957 0.0 0
M  V30 181 C -0.573 -3.7127 0.0 0 CFG=2
M  V30 182 O 2.0055 -6.6852 0.0 0
M  V30 183 O -0.5968 -6.6852 0.0 0
M  V30 184 C -0.5968 -2.1846 0.0 0
M  V30 185 C -1.8981 -4.4409 0.0 0
M  V30 186 C -1.922 -1.4206 0.0 0
M  V30 END ATOM
M  V30 BEGIN BOND
M  V30 1 2 1 2
M  V30 2 1 2 3
M  V30 3 1 4 2 CFG=3
M  V30 4 1 5 3 CFG=3
M  V30 5 1 4 6
M  V30 6 1 4 7
M  V30 7 1 5 8
M  V30 8 1 5 9
M  V30 9 1 6 10
M  V30 10 1 6 11
M  V30 11 1 7 12
M  V30 12 2 8 13
M  V30 13 1 8 14
M  V30 14 1 9 15
M  V30 15 1 9 16 CFG=3
M  V30 16 2 10 17
M  V30 17 1 10 18
M  V30 18 1 19 14 CFG=3
M  V30 19 1 15 20
M  V30 20 1 18 21 CFG=1
M  V30 21 1 18 22
M  V30 22 1 19 23
M  V30 23 1 19 24
M  V30 24 1 21 25
M  V30 25 1 22 26
M  V30 26 2 23 27
M  V30 27 1 23 28
M  V30 28 1 24 29
M  V30 29 2 25 30
M  V30 30 1 25 31
M  V30 31 2 26 32
M  V30 32 1 26 33
M  V30 33 1 34 28 CFG=1
M  V30 34 1 29 35
M  V30 35 1 31 36 CFG=3
M  V30 36 1 31 37
M  V30 37 1 32 38
M  V30 38 2 33 39
M  V30 39 1 34 40
M  V30 40 1 34 41
M  V30 41 1 35 42
M  V30 42 1 36 43
M  V30 43 1 37 44
M  V30 44 2 38 45
M  V30 45 2 40 46
M  V30 46 1 40 47
M  V30 47 1 41 48
M  V30 48 1 42 49
M  V30 49 2 43 50
M  V30 50 1 43 51
M  V30 51 1 44 52
M  V30 52 1 53 47 CFG=3
M  V30 53 1 48 54
M  V30 54 2 48 55
M  V30 55 1 51 56 CFG=3
M  V30 56 1 51 57
M  V30 57 1 52 58
M  V30 58 1 53 59
M  V30 59 1 53 60
M  V30 60 2 54 61
M  V30 61 1 54 62
M  V30 62 1 55 63
M  V30 63 1 56 64
M  V30 64 1 58 65
M  V30 65 2 59 66
M  V30 66 1 59 67
M  V30 67 1 60 68 CFG=1
M  V30 68 1 60 69
M  V30 69 1 61 70
M  V30 70 2 62 71
M  V30 71 2 64 72
M  V30 72 1 64 73
M  V30 73 1 74 67 CFG=3
M  V30 74 2 70 75
M  V30 75 1 73 76
M  V30 76 1 74 77
M  V30 77 1 74 78
M  V30 78 1 76 79
M  V30 79 2 77 80
M  V30 80 1 77 81
M  V30 81 1 78 82
M  V30 82 1 78 83
M  V30 83 2 79 84
M  V30 84 1 79 85
M  V30 85 1 81 86
M  V30 86 1 81 87
M  V30 87 1 85 88 CFG=1
M  V30 88 1 85 89
M  V30 89 1 86 90 CFG=3
M  V30 90 1 86 91
M  V30 91 1 87 92
M  V30 92 1 88 93
M  V30 93 2 90 94
M  V30 94 1 90 95
M  V30 95 2 93 96
M  V30 96 1 93 97
M  V30 97 1 98 95 CFG=3
M  V30 98 1 97 99 CFG=1
M  V30 99 1 97 100
M  V30 100 1 98 101
M  V30 101 1 98 102
M  V30 102 1 100 103
M  V30 103 2 101 104
M  V30 104 1 101 105
M  V30 105 1 102 106
M  V30 106 1 103 107
M  V30 107 2 103 108
M  V30 108 1 109 105 CFG=3
M  V30 109 1 106 110
M  V30 110 2 107 111
M  V30 111 1 108 112
M  V30 112 1 109 113
M  V30 113 1 109 114
M  V30 114 2 110 115
M  V30 115 1 110 116
M  V30 116 2 113 117
M  V30 117 1 113 118
M  V30 118 1 114 119
M  V30 119 1 120 118 CFG=1
M  V30 120 1 120 121
M  V30 121 1 120 122
M  V30 122 2 121 123
M  V30 123 1 121 124
M  V30 124 1 122 125
M  V30 125 1 126 124 CFG=3
M  V30 126 1 125 127
M  V30 127 1 125 128
M  V30 128 1 126 129
M  V30 129 1 126 130
M  V30 130 2 129 131
M  V30 131 1 129 132
M  V30 132 1 133 132 CFG=3
M  V30 133 1 133 134
M  V30 134 1 133 135
M  V30 135 2 134 136
M  V30 136 1 134 137
M  V30 137 1 135 138
M  V30 138 1 139 137 CFG=1
M  V30 139 2 138 140
M  V30 140 1 138 141
M  V30 141 1 139 142
M  V30 142 1 139 143
M  V30 143 1 140 144
M  V30 144 2 141 145
M  V30 145 2 142 146
M  V30 146 1 142 147
M  V30 147 1 143 148
M  V30 148 2 144 149
M  V30 149 1 150 147 CFG=1
M  V30 150 2 148 151
M  V30 151 1 148 152
M  V30 152 1 149 153
M  V30 153 1 150 154
M  V30 154 1 150 155
M  V30 155 2 154 156
M  V30 156 1 154 157
M  V30 157 1 155 158
M  V30 158 1 159 157 CFG=1
M  V30 159 1 158 160
M  V30 160 1 159 161
M  V30 161 1 159 162
M  V30 162 1 160 163
M  V30 163 2 161 164
M  V30 164 1 161 165
M  V30 165 1 162 166
M  V30 166 1 163 167
M  V30 167 1 168 165 CFG=3
M  V30 168 2 166 169
M  V30 169 1 166 170
M  V30 170 1 168 171
M  V30 171 1 168 172
M  V30 172 1 169 173
M  V30 173 2 170 174
M  V30 174 2 171 175
M  V30 175 1 171 176
M  V30 176 1 172 177
M  V30 177 2 173 178
M  V30 178 1 179 176 CFG=3
M  V30 179 1 179 180
M  V30 180 1 179 181
M  V30 181 2 180 182
M  V30 182 1 180 183
M  V30 183 1 181 184
M  V30 184 1 181 185 CFG=1
M  V30 185 1 184 186
M  V30 186 1 11 12
M  V30 187 1 39 45
M  V30 188 1 61 63
M  V30 189 1 71 75
M  V30 190 1 91 92
M  V30 191 1 111 112
M  V30 192 1 145 149
M  V30 193 1 174 178
M  V30 END BOND
M  V30 BEGIN COLLECTION
M  V30 MDLV30/STEABS ATOMS=(25 4 5 9 18 19 31 34 51 53 60 74 85 86 97 98 109 120 126 133 139 150 159 168 179 181)
M  V30 END COLLECTION
M  V30 END CTAB
M  END
> <SEQUENCE>
HAGAKFPIKWTVPESLAYNKFSI

> <DRUG_NAME>
No drug

> <AA_MUTATION>
p.A407V

> <POSITION>
407

> <TRANSCRYPT>
P00519-1

$$$$
Compound 83
Actelion Java MolfileCreator 2.0

  0  0  0  0  0  0              0 V3000
M  V30 BEGIN CTAB
M  V30 COUNTS 186 194 0 0 0
M  V30 BEGIN ATOM
M  V30 1 S 0.0 0.0 0.0 0
M  V30 2 C 1.0838 1.0243 0.0 0
M  V30 3 C 0.2858 -1.4411 0.0 0
M  V30 4 C 0.7503 2.5131 0.0 0
M  V30 5 C 1.8342 3.5374 0.0 0 CFG=2
M  V30 6 N 1.5007 5.0262 0.0 0
M  V30 7 C 3.2396 3.0967 0.0 0
M  V30 8 C 2.5845 6.0505 0.0 0
M  V30 9 O 4.5379 3.8352 0.0 0
M  V30 10 N 3.5255 1.6555 0.0 0
M  V30 11 O 3.8352 5.2882 0.0 0
M  V30 12 C 2.2511 7.5394 0.0 0
M  V30 13 C 4.9309 1.2148 0.0 0 CFG=2
M  V30 14 N 3.3349 8.5637 0.0 0
M  V30 15 C 6.0148 2.2391 0.0 0
M  V30 16 C 5.2168 -0.2263 0.0 0
M  V30 17 C 3.0014 10.0525 0.0 0
M  V30 18 O 5.86 3.7637 0.0 0
M  V30 19 N 7.4202 1.7984 0.0 0
M  V30 20 O 6.6222 -0.6669 0.0 0
M  V30 21 O 1.5483 10.5408 0.0 0
M  V30 22 C 4.0853 11.0768 0.0 0 CFG=1
M  V30 23 C 8.6113 2.7037 0.0 0 CFG=2
M  V30 24 C 7.8609 0.393 0.0 0
M  V30 25 N 3.7518 12.5656 0.0 0
M  V30 26 C 5.4907 10.6361 0.0 0
M  V30 27 C 8.5875 4.2282 0.0 0
M  V30 28 C 9.8024 1.8461 0.0 0
M  V30 29 C 9.3378 0.4168 0.0 0
M  V30 30 C 2.2987 13.054 0.0 0
M  V30 31 C 5.7766 9.1949 0.0 0
M  V30 32 O 7.2654 4.9905 0.0 0
M  V30 33 N 9.8619 4.9905 0.0 0
M  V30 34 O 1.1672 12.0773 0.0 0
M  V30 35 C 1.9652 14.5428 0.0 0 CFG=1
M  V30 36 C 4.6451 8.2183 0.0 0
M  V30 37 C 7.182 8.7542 0.0 0
M  V30 38 C 9.8381 6.515 0.0 0 CFG=2
M  V30 39 N 0.5121 15.0311 0.0 0
M  V30 40 C 3.0491 15.5671 0.0 0 CFG=2
M  V30 41 C 4.9309 6.7771 0.0 0
M  V30 42 C 7.4679 7.313 0.0 0
M  V30 43 C 8.516 7.2773 0.0 0
M  V30 44 C 11.1125 7.2773 0.0 0
M  V30 45 C -0.6193 14.0544 0.0 0
M  V30 46 O 2.7156 17.0559 0.0 0
M  V30 47 C 4.2997 14.8048 0.0 0
M  V30 48 C 6.3364 6.3364 0.0 0
M  V30 49 O 7.4202 6.2649 0.0 0
M  V30 50 N 8.4922 8.8019 0.0 0
M  V30 51 C 11.0887 8.8019 0.0 0
M  V30 52 O 0.0238 12.7324 0.0 0
M  V30 53 C -2.0724 14.5428 0.0 0 CFG=1
M  V30 54 O 6.2649 4.8595 0.0 0
M  V30 55 C 7.2535 9.7071 0.0 0 CFG=2
M  V30 56 C 9.6833 9.7071 0.0 0
M  V30 57 C 12.3631 9.5761 0.0 0
M  V30 58 C 9.7666 9.5761 0.0 0
M  V30 59 N -3.2039 13.5661 0.0 0
M  V30 60 C -2.4059 16.0316 0.0 0 CFG=2
M  V30 61 C 5.8004 9.2664 0.0 0
M  V30 62 C 7.6942 11.1602 0.0 0
M  V30 63 C 9.1949 11.1602 0.0 0
M  V30 64 C 12.3393 11.1006 0.0 0
M  V30 65 C 9.7428 11.1006 0.0 0
M  V30 66 C -2.918 12.1249 0.0 0
M  V30 67 O -3.859 16.5199 0.0 0
M  V30 68 C -1.322 17.0559 0.0 0
M  V30 69 O 5.4669 7.8252 0.0 0
M  V30 70 N 4.6689 10.2907 0.0 0
M  V30 71 C 11.0172 11.8748 0.0 0
M  V30 72 O -1.5126 11.6842 0.0 0
M  V30 73 C -4.0495 11.1483 0.0 0 CFG=1
M  V30 74 C 3.2158 9.85 0.0 0
M  V30 75 O 10.9934 13.3994 0.0 0
M  V30 76 N -3.7637 9.7071 0.0 0
M  V30 77 C -5.5026 11.6366 0.0 0 CFG=2
M  V30 78 C 2.0843 10.8743 0.0 0
M  V30 79 C -2.3582 9.2664 0.0 0
M  V30 80 C -6.6341 10.6599 0.0 0
M  V30 81 C -5.8361 13.1254 0.0 0
M  V30 82 O 2.3702 12.3631 0.0 0
M  V30 83 N 0.6312 10.4336 0.0 0
M  V30 84 O -1.2744 10.2907 0.0 0
M  V30 85 C -2.0724 7.8252 0.0 0 CFG=1
M  V30 86 C -8.0872 11.1483 0.0 0
M  V30 87 C -0.5002 11.4579 0.0 0 CFG=2
M  V30 88 N -0.6669 7.3845 0.0 0
M  V30 89 C -3.2039 6.8485 0.0 0
M  V30 90 C -0.2143 12.9468 0.0 0
M  V30 91 C -1.9533 11.0172 0.0 0 CFG=2
M  V30 92 C 0.4168 8.4088 0.0 0
M  V30 93 C -4.657 7.3369 0.0 0
M  V30 94 O 1.191 13.4351 0.0 0
M  V30 95 N -1.3458 13.9711 0.0 0
M  V30 96 C -2.2868 9.5761 0.0 0
M  V30 97 C -3.2992 11.7557 0.0 0
M  V30 98 O -0.2739 9.7785 0.0 0
M  V30 99 C 1.8223 7.9681 0.0 0 CFG=1
M  V30 100 C -5.7885 6.3602 0.0 0
M  V30 101 C -1.06 15.4599 0.0 0 CFG=2
M  V30 102 C -3.585 8.8138 0.0 0
M  V30 103 N 2.9061 8.9924 0.0 0
M  V30 104 C 2.1081 6.527 0.0 0
M  V30 105 O -5.5026 4.919 0.0 0
M  V30 106 O -7.2416 6.8485 0.0 0
M  V30 107 C 0.3454 15.9482 0.0 0
M  V30 108 C -2.1915 16.4842 0.0 0
M  V30 109 C 4.3116 8.5517 0.0 0
M  V30 110 C 0.9766 5.5503 0.0 0
M  V30 111 O 1.6436 15.2574 0.0 0
M  V30 112 O 0.6312 17.437 0.0 0
M  V30 113 C -1.9056 17.973 0.0 0
M  V30 114 O 5.3954 9.5761 0.0 0
M  V30 115 C 4.5974 7.1106 0.0 0 CFG=1
M  V30 116 C -0.5121 5.8838 0.0 0
M  V30 117 C 1.1076 4.0853 0.0 0
M  V30 118 O -0.5002 18.4614 0.0 0
M  V30 119 O -3.0371 18.9973 0.0 0
M  V30 120 N 6.0029 6.6699 0.0 0
M  V30 121 C 3.4659 6.1339 0.0 0
M  V30 122 C -1.2744 4.6093 0.0 0
M  V30 123 C -1.2744 7.2059 0.0 0
M  V30 124 N -0.2858 3.4898 0.0 0
M  V30 125 C 7.0867 7.6942 0.0 0
M  V30 126 C 3.7518 4.6927 0.0 0
M  V30 127 C -2.7989 4.6332 0.0 0
M  V30 128 C -2.7989 7.2297 0.0 0
M  V30 129 O 7.1106 9.2187 0.0 0
M  V30 130 C 8.4922 7.2535 0.0 0 CFG=1
M  V30 131 C 2.8942 3.4778 0.0 0
M  V30 132 C 5.2049 4.4307 0.0 0
M  V30 133 C -3.5612 5.9552 0.0 0
M  V30 134 N 9.5761 8.2778 0.0 0
M  V30 135 C 8.7781 5.8123 0.0 0
M  V30 136 C 9.2426 9.7666 0.0 0
M  V30 137 C 7.6465 4.8356 0.0 0
M  V30 138 O 7.7895 10.255 0.0 0
M  V30 139 C 10.3264 10.7909 0.0 0 CFG=1
M  V30 140 C 8.2897 3.5136 0.0 0
M  V30 141 C 6.122 4.9667 0.0 0
M  V30 142 N 9.9929 12.2798 0.0 0
M  V30 143 C 11.7319 10.3502 0.0 0
M  V30 144 C 8.5398 12.7681 0.0 0
M  V30 145 C 12.0177 8.9091 0.0 0
M  V30 146 C 12.8157 11.3746 0.0 0
M  V30 147 O 7.1939 12.0773 0.0 0
M  V30 148 C 8.2063 14.2569 0.0 0
M  V30 149 N 6.7533 14.7453 0.0 0
M  V30 150 C 6.4198 16.2341 0.0 0
M  V30 151 O 7.5036 17.2584 0.0 0
M  V30 152 C 4.9667 16.7224 0.0 0 CFG=1
M  V30 153 N 4.6332 18.2112 0.0 0
M  V30 154 C 3.8352 15.7457 0.0 0
M  V30 155 C 5.717 19.2355 0.0 0
M  V30 156 C 4.121 14.3046 0.0 0
M  V30 157 O 7.1225 18.7949 0.0 0
M  V30 158 C 5.3835 20.7244 0.0 0 CFG=1
M  V30 159 C 2.9895 13.3279 0.0 0
M  V30 160 C 5.5265 13.8639 0.0 0
M  V30 161 N 6.4674 21.7487 0.0 0
M  V30 162 C 3.9304 21.2127 0.0 0
M  V30 163 C 3.2754 11.8867 0.0 0
M  V30 164 C 5.8123 12.4227 0.0 0
M  V30 165 C 7.8728 21.308 0.0 0
M  V30 166 C 4.6808 11.446 0.0 0
M  V30 167 O 8.1587 19.8668 0.0 0
M  V30 168 C 8.9567 22.3323 0.0 0 CFG=1
M  V30 169 N 8.6232 23.8211 0.0 0
M  V30 170 C 10.3622 21.8916 0.0 0
M  V30 171 C 7.1701 24.3095 0.0 0
M  V30 172 C 11.446 22.9159 0.0 0
M  V30 173 O 6.0386 23.3328 0.0 0
M  V30 174 C 6.8366 25.7983 0.0 0 CFG=1
M  V30 175 C 12.8872 22.6301 0.0 0
M  V30 176 C 11.2674 24.4286 0.0 0
M  V30 177 N 7.9205 26.8226 0.0 0
M  V30 178 C 5.3835 26.2866 0.0 0
M  V30 179 C 13.6257 23.9521 0.0 0
M  V30 180 C 13.6257 21.3556 0.0 0
M  V30 181 N 12.6133 25.0717 0.0 0
M  V30 182 C 5.05 27.7754 0.0 0
M  V30 183 C 4.252 25.3099 0.0 0
M  V30 184 C 15.1026 23.976 0.0 0
M  V30 185 C 15.1026 21.3794 0.0 0
M  V30 186 C 15.841 22.7015 0.0 0
M  V30 END ATOM
M  V30 BEGIN BOND
M  V30 1 1 1 2
M  V30 2 1 1 3
M  V30 3 1 2 4
M  V30 4 1 4 5
M  V30 5 1 5 6 CFG=3
M  V30 6 1 5 7
M  V30 7 1 6 8
M  V30 8 2 7 9
M  V30 9 1 7 10
M  V30 10 2 8 11
M  V30 11 1 8 12
M  V30 12 1 13 10 CFG=3
M  V30 13 1 12 14
M  V30 14 1 13 15
M  V30 15 1 13 16
M  V30 16 1 14 17
M  V30 17 2 15 18
M  V30 18 1 15 19
M  V30 19 1 16 20
M  V30 20 2 17 21
M  V30 21 1 17 22
M  V30 22 1 19 23
M  V30 23 1 19 24
M  V30 24 1 22 25 CFG=1
M  V30 25 1 22 26
M  V30 26 1 23 27 CFG=3
M  V30 27 1 23 28
M  V30 28 1 24 29
M  V30 29 1 25 30
M  V30 30 1 26 31
M  V30 31 2 27 32
M  V30 32 1 27 33
M  V30 33 2 30 34
M  V30 34 1 30 35
M  V30 35 2 31 36
M  V30 36 1 31 37
M  V30 37 1 38 33 CFG=3
M  V30 38 1 35 39 CFG=1
M  V30 39 1 35 40
M  V30 40 1 36 41
M  V30 41 2 37 42
M  V30 42 1 38 43
M  V30 43 1 38 44
M  V30 44 1 39 45
M  V30 45 1 40 46 CFG=3
M  V30 46 1 40 47
M  V30 47 2 41 48
M  V30 48 2 43 49
M  V30 49 1 43 50
M  V30 50 1 44 51
M  V30 51 2 45 52
M  V30 52 1 45 53
M  V30 53 1 48 54
M  V30 54 1 50 55
M  V30 55 1 50 56
M  V30 56 2 51 57
M  V30 57 1 51 58
M  V30 58 1 53 59 CFG=1
M  V30 59 1 53 60
M  V30 60 1 55 61 CFG=3
M  V30 61 1 55 62
M  V30 62 1 56 63
M  V30 63 1 57 64
M  V30 64 2 58 65
M  V30 65 1 59 66
M  V30 66 1 60 67 CFG=3
M  V30 67 1 60 68
M  V30 68 2 61 69
M  V30 69 1 61 70
M  V30 70 2 64 71
M  V30 71 2 66 72
M  V30 72 1 66 73
M  V30 73 1 70 74
M  V30 74 1 71 75
M  V30 75 1 73 76 CFG=1
M  V30 76 1 73 77
M  V30 77 1 74 78
M  V30 78 1 76 79
M  V30 79 1 77 80
M  V30 80 1 77 81 CFG=3
M  V30 81 2 78 82
M  V30 82 1 78 83
M  V30 83 2 79 84
M  V30 84 1 79 85
M  V30 85 1 80 86
M  V30 86 1 87 83 CFG=1
M  V30 87 1 85 88 CFG=1
M  V30 88 1 85 89
M  V30 89 1 87 90
M  V30 90 1 87 91
M  V30 91 1 88 92
M  V30 92 1 89 93
M  V30 93 2 90 94
M  V30 94 1 90 95
M  V30 95 1 91 96
M  V30 96 1 91 97 CFG=3
M  V30 97 2 92 98
M  V30 98 1 92 99
M  V30 99 1 93 100
M  V30 100 1 101 95 CFG=1
M  V30 101 1 96 102
M  V30 102 1 99 103 CFG=1
M  V30 103 1 99 104
M  V30 104 2 100 105
M  V30 105 1 100 106
M  V30 106 1 101 107
M  V30 107 1 101 108
M  V30 108 1 103 109
M  V30 109 1 104 110
M  V30 110 2 107 111
M  V30 111 1 107 112
M  V30 112 1 108 113
M  V30 113 2 109 114
M  V30 114 1 109 115
M  V30 115 1 110 116
M  V30 116 2 110 117
M  V30 117 2 113 118
M  V30 118 1 113 119
M  V30 119 1 115 120 CFG=1
M  V30 120 1 115 121
M  V30 121 2 116 122
M  V30 122 1 116 123
M  V30 123 1 117 124
M  V30 124 1 120 125
M  V30 125 1 121 126
M  V30 126 1 122 127
M  V30 127 2 123 128
M  V30 128 2 125 129
M  V30 129 1 125 130
M  V30 130 1 126 131
M  V30 131 1 126 132
M  V30 132 2 127 133
M  V30 133 1 130 134 CFG=1
M  V30 134 1 130 135
M  V30 135 1 134 136
M  V30 136 1 135 137
M  V30 137 2 136 138
M  V30 138 1 136 139
M  V30 139 1 137 140
M  V30 140 1 137 141
M  V30 141 1 139 142 CFG=1
M  V30 142 1 139 143
M  V30 143 1 142 144
M  V30 144 1 143 145
M  V30 145 1 143 146
M  V30 146 2 144 147
M  V30 147 1 144 148
M  V30 148 1 148 149
M  V30 149 1 149 150
M  V30 150 2 150 151
M  V30 151 1 150 152
M  V30 152 1 152 153 CFG=3
M  V30 153 1 152 154
M  V30 154 1 153 155
M  V30 155 1 154 156
M  V30 156 2 155 157
M  V30 157 1 155 158
M  V30 158 2 156 159
M  V30 159 1 156 160
M  V30 160 1 158 161 CFG=3
M  V30 161 1 158 162
M  V30 162 1 159 163
M  V30 163 2 160 164
M  V30 164 1 161 165
M  V30 165 2 163 166
M  V30 166 2 165 167
M  V30 167 1 165 168
M  V30 168 1 168 169 CFG=1
M  V30 169 1 168 170
M  V30 170 1 169 171
M  V30 171 1 170 172
M  V30 172 2 171 173
M  V30 173 1 171 174
M  V30 174 1 172 175
M  V30 175 2 172 176
M  V30 176 1 174 177 CFG=3
M  V30 177 1 174 178
M  V30 178 2 175 179
M  V30 179 1 175 180
M  V30 180 1 176 181
M  V30 181 1 178 182
M  V30 182 1 178 183
M  V30 183 1 179 184
M  V30 184 2 180 185
M  V30 185 2 184 186
M  V30 186 1 28 29
M  V30 187 1 42 48
M  V30 188 1 62 63
M  V30 189 1 65 71
M  V30 190 1 122 124
M  V30 191 1 128 133
M  V30 192 1 164 166
M  V30 193 1 179 181
M  V30 194 1 185 186
M  V30 END BOND
M  V30 BEGIN COLLECTION
M  V30 MDLV30/STEABS ATOMS=(24 5 13 22 23 35 38 40 53 55 60 73 77 85 87 91 99 101 115 130 139 152 158 168 174)
M  V30 END COLLECTION
M  V30 END CTAB
M  END
> <SEQUENCE>
VWAFGVLLWEITTYGMSPYPGID

> <DRUG_NAME>
Imatinib

> <AA_MUTATION>
p.A433T

> <POSITION>
433

> <TRANSCRYPT>
P00519-1

$$$$
Compound 258
Actelion Java MolfileCreator 2.0

  0  0  0  0  0  0              0 V3000
M  V30 BEGIN CTAB
M  V30 COUNTS 180 183 0 0 0
M  V30 BEGIN ATOM
M  V30 1 O 0.0 0.0 0.0 0
M  V30 2 C -0.0719 -1.4873 0.0 0
M  V30 3 N -1.2114 -2.4709 0.0 0
M  V30 4 C 1.3434 -1.9311 0.0 0 CFG=1
M  V30 5 C -2.6748 -1.9791 0.0 0 CFG=2
M  V30 6 N 1.7872 -3.3465 0.0 0
M  V30 7 C 2.5428 -1.0195 0.0 0
M  V30 8 C -3.8143 -2.9627 0.0 0
M  V30 9 C -3.0106 -0.4797 0.0 0
M  V30 10 C 0.8756 -4.546 0.0 0
M  V30 11 C 3.2745 -3.3225 0.0 0
M  V30 12 C 3.7423 -1.8831 0.0 0
M  V30 13 O -5.3256 -2.6508 0.0 0
M  V30 14 N -3.5264 -4.414 0.0 0
M  V30 15 C -1.9191 0.5517 0.0 0
M  V30 16 O 1.4753 -5.9014 0.0 0
M  V30 17 C -0.6477 -4.366 0.0 0 CFG=1
M  V30 18 C -4.6659 -5.3976 0.0 0
M  V30 19 C -2.255 2.0511 0.0 0
M  V30 20 N -1.2954 -2.9627 0.0 0
M  V30 21 C -1.5593 -5.5655 0.0 0
M  V30 22 C -4.378 -6.849 0.0 0
M  V30 23 O -3.7183 2.5428 0.0 0
M  V30 24 N -1.1634 3.0826 0.0 0
M  V30 25 C -0.4318 -1.7152 0.0 0
M  V30 26 C -3.0826 -5.3856 0.0 0
M  V30 27 O -3.1186 -7.6166 0.0 0
M  V30 28 N -5.5175 -7.8325 0.0 0
M  V30 29 O 0.3358 -1.5833 0.0 0
M  V30 30 C -1.0795 -0.3118 0.0 0 CFG=1
M  V30 31 C -3.9942 -6.5851 0.0 0
M  V30 32 C -5.2297 -9.2839 0.0 0 CFG=2
M  V30 33 N -2.6028 -0.1319 0.0 0
M  V30 34 C -0.2159 0.9355 0.0 0
M  V30 35 O -3.3945 -7.9405 0.0 0
M  V30 36 O -5.5175 -6.4052 0.0 0
M  V30 37 C -6.3692 -10.2675 0.0 0
M  V30 38 C -3.8143 -9.7277 0.0 0
M  V30 39 C -3.2505 1.2714 0.0 0
M  V30 40 C -0.8636 2.3389 0.0 0
M  V30 41 O -5.9014 -11.6709 0.0 0
M  V30 42 N -7.8325 -9.7757 0.0 0
M  V30 43 C -2.7228 -8.6962 0.0 0
M  V30 44 O -3.1546 2.171 0.0 0
M  V30 45 C -4.7739 1.4513 0.0 0 CFG=1
M  V30 46 C 0.0 3.5864 0.0 0
M  V30 47 C -2.3869 2.5188 0.0 0
M  V30 48 C -8.972 -10.7592 0.0 0 CFG=2
M  V30 49 C -1.3793 -9.3199 0.0 0
M  V30 50 C -3.0586 -7.1968 0.0 0
M  V30 51 N -5.6855 0.2518 0.0 0
M  V30 52 C -5.4216 2.8547 0.0 0
M  V30 53 C -0.6477 4.9898 0.0 0
M  V30 54 C -3.0346 3.9222 0.0 0
M  V30 55 C -10.4354 -10.2675 0.0 0
M  V30 56 C -8.6842 -12.2106 0.0 0
M  V30 57 C -7.2088 0.4318 0.0 0
M  V30 58 C -6.9449 3.0346 0.0 0
M  V30 59 C -2.171 5.1697 0.0 0
M  V30 60 O -11.7908 -10.9632 0.0 0
M  V30 61 N -10.7712 -8.7681 0.0 0
M  V30 62 O -7.1968 -12.1027 0.0 0
M  V30 63 O -7.7486 1.2954 0.0 0
M  V30 64 C -8.1204 -0.7676 0.0 0 CFG=1
M  V30 65 O -7.6526 2.3269 0.0 0
M  V30 66 O -7.5926 4.438 0.0 0
M  V30 67 C -12.2346 -8.2763 0.0 0 CFG=2
M  V30 68 N -7.5207 -2.123 0.0 0
M  V30 69 C -9.6437 -0.5877 0.0 0
M  V30 70 C -13.3741 -9.2599 0.0 0
M  V30 71 C -12.5705 -6.777 0.0 0
M  V30 72 O -10.5553 -1.7872 0.0 0
M  V30 73 O -14.8375 -8.7681 0.0 0
M  V30 74 N -13.0862 -10.7113 0.0 0
M  V30 75 C -11.4789 -5.7454 0.0 0
M  V30 76 C -14.2257 -11.6948 0.0 0 CFG=2
M  V30 77 C -11.8148 -4.2461 0.0 0
M  V30 78 C -13.9379 -13.1462 0.0 0
M  V30 79 C -15.6891 -11.2031 0.0 0
M  V30 80 O -13.2781 -3.7543 0.0 0
M  V30 81 O -10.7233 -3.2145 0.0 0
M  V30 82 O -15.0774 -14.1298 0.0 0
M  V30 83 N -12.5225 -13.59 0.0 0
M  V30 84 C -12.2346 -15.0414 0.0 0 CFG=2
M  V30 85 C -10.8192 -15.4852 0.0 0
M  V30 86 C -13.3741 -16.0249 0.0 0 CFG=2
M  V30 87 O -10.5313 -16.9365 0.0 0
M  V30 88 N -9.7277 -14.4536 0.0 0
M  V30 89 O -13.0862 -17.4763 0.0 0
M  V30 90 C -14.8375 -15.5332 0.0 0
M  V30 91 C -8.3123 -14.8974 0.0 0 CFG=2
M  V30 92 C -7.2208 -13.8659 0.0 0
M  V30 93 C -8.0244 -16.3488 0.0 0
M  V30 94 O -5.9613 -14.6336 0.0 0
M  V30 95 N -7.5566 -12.3665 0.0 0
M  V30 96 C -9.1639 -17.3324 0.0 0
M  V30 97 C -6.4651 -11.335 0.0 0 CFG=2
M  V30 98 C -8.8761 -18.7837 0.0 0
M  V30 99 C -5.0497 -11.7788 0.0 0
M  V30 100 C -6.801 -9.8357 0.0 0
M  V30 101 N -10.0156 -19.7673 0.0 0
M  V30 102 O -3.7423 -11.0351 0.0 0
M  V30 103 N -4.7619 -13.2302 0.0 0
M  V30 104 C -8.2643 -9.3439 0.0 0
M  V30 105 C -9.7277 -21.2187 0.0 0
M  V30 106 C -3.3465 -13.674 0.0 0 CFG=2
M  V30 107 C -8.7561 -7.8805 0.0 0
M  V30 108 C -9.5118 -10.2075 0.0 0
M  V30 109 N -8.3123 -21.6625 0.0 0
M  V30 110 N -10.8672 -22.2022 0.0 0
M  V30 111 C -2.255 -12.6424 0.0 0
M  V30 112 C -3.0586 -15.1253 0.0 0
M  V30 113 C -10.2915 -7.8565 0.0 0
M  V30 114 C -8.0124 -6.5491 0.0 0
M  V30 115 N -10.7592 -9.2959 0.0 0
M  V30 116 O -2.231 -11.1071 0.0 0
M  V30 117 N -0.8396 -13.0862 0.0 0
M  V30 118 C -1.6432 -15.5691 0.0 0
M  V30 119 C -11.0591 -6.5251 0.0 0
M  V30 120 C -8.7801 -5.2177 0.0 0
M  V30 121 C 0.2518 -12.0547 0.0 0 CFG=2
M  V30 122 O -0.5517 -14.5376 0.0 0
M  V30 123 N -1.3554 -17.0205 0.0 0
M  V30 124 C -10.3154 -5.1937 0.0 0
M  V30 125 C -0.0839 -10.5553 0.0 0
M  V30 126 C 1.6672 -12.4985 0.0 0
M  V30 127 O -1.5473 -10.0636 0.0 0
M  V30 128 N 1.0075 -9.5238 0.0 0
M  V30 129 O 2.7587 -11.4669 0.0 0
M  V30 130 C 0.6717 -8.0244 0.0 0 CFG=2
M  V30 131 C -0.7916 -7.5327 0.0 0
M  V30 132 C 1.7632 -6.9929 0.0 0
M  V30 133 O -1.7992 -8.6482 0.0 0
M  V30 134 N -1.1275 -6.0333 0.0 0
M  V30 135 C 1.4273 -5.4935 0.0 0
M  V30 136 C -2.5908 -5.5415 0.0 0 CFG=2
M  V30 137 C 2.5188 -4.462 0.0 0
M  V30 138 C -3.7303 -6.5251 0.0 0
M  V30 139 C -2.9267 -4.0422 0.0 0
M  V30 140 C 2.183 -2.9627 0.0 0
M  V30 141 O -3.0826 -7.8565 0.0 0
M  V30 142 N -5.1937 -6.0333 0.0 0
M  V30 143 C -4.39 -3.5504 0.0 0
M  V30 144 N 3.2745 -1.9311 0.0 0
M  V30 145 C -6.3332 -7.0169 0.0 0 CFG=2
M  V30 146 C -4.7259 -2.0511 0.0 0
M  V30 147 C -6.0453 -8.4682 0.0 0
M  V30 148 C -7.7965 -6.5251 0.0 0
M  V30 149 O -3.4185 -1.3074 0.0 0
M  V30 150 O -6.1173 -1.3793 0.0 0
M  V30 151 O -7.1848 -9.4518 0.0 0
M  V30 152 N -4.6299 -8.9121 0.0 0
M  V30 153 C -8.936 -7.5087 0.0 0
M  V30 154 C -4.3421 -10.3634 0.0 0 CFG=2
M  V30 155 O -8.6482 -8.96 0.0 0
M  V30 156 N -10.2435 -6.693 0.0 0
M  V30 157 C -5.4816 -11.347 0.0 0
M  V30 158 C -2.9267 -10.8072 0.0 0
M  V30 159 O -6.8729 -10.6753 0.0 0
M  V30 160 N -5.1937 -12.7984 0.0 0
M  V30 161 C -2.6388 -12.2586 0.0 0
M  V30 162 C -6.3332 -13.7819 0.0 0 CFG=2
M  V30 163 C -1.3793 -13.0263 0.0 0
M  V30 164 C -3.9942 -12.9543 0.0 0
M  V30 165 C -7.7965 -13.2901 0.0 0
M  V30 166 C -6.0453 -15.2333 0.0 0
M  V30 167 O -8.3123 -11.8388 0.0 0
M  V30 168 N -8.936 -14.2737 0.0 0
M  V30 169 C -7.1848 -16.2169 0.0 0
M  V30 170 C -10.3994 -13.7819 0.0 0 CFG=2
M  V30 171 C -6.8969 -17.6682 0.0 0
M  V30 172 C -8.7201 -16.0849 0.0 0
M  V30 173 C -10.7353 -12.2826 0.0 0
M  V30 174 C -11.7548 -14.4776 0.0 0
M  V30 175 O -9.4278 -11.5389 0.0 0
M  V30 176 N -12.1986 -11.7908 0.0 0
M  V30 177 C -12.5345 -10.2915 0.0 0
M  V30 178 C -13.9978 -9.7997 0.0 0
M  V30 179 O -15.3532 -10.4954 0.0 0
M  V30 180 O -13.9738 -8.2643 0.0 0
M  V30 END ATOM
M  V30 BEGIN BOND
M  V30 1 2 1 2
M  V30 2 1 2 3
M  V30 3 1 4 2 CFG=3
M  V30 4 1 5 3 CFG=3
M  V30 5 1 4 6
M  V30 6 1 4 7
M  V30 7 1 5 8
M  V30 8 1 5 9
M  V30 9 1 6 10
M  V30 10 1 6 11
M  V30 11 1 7 12
M  V30 12 2 8 13
M  V30 13 1 8 14
M  V30 14 1 9 15
M  V30 15 2 10 16
M  V30 16 1 10 17
M  V30 17 1 14 18
M  V30 18 1 15 19
M  V30 19 1 17 20 CFG=3
M  V30 20 1 17 21
M  V30 21 1 18 22
M  V30 22 2 19 23
M  V30 23 1 19 24
M  V30 24 1 20 25
M  V30 25 1 21 26
M  V30 26 2 22 27
M  V30 27 1 22 28
M  V30 28 2 25 29
M  V30 29 1 25 30
M  V30 30 1 26 31
M  V30 31 1 32 28 CFG=1
M  V30 32 1 30 33 CFG=1
M  V30 33 1 30 34
M  V30 34 2 31 35
M  V30 35 1 31 36
M  V30 36 1 32 37
M  V30 37 1 32 38
M  V30 38 1 33 39
M  V30 39 1 34 40
M  V30 40 2 37 41
M  V30 41 1 37 42
M  V30 42 1 38 43
M  V30 43 2 39 44
M  V30 44 1 39 45
M  V30 45 2 40 46
M  V30 46 1 40 47
M  V30 47 1 48 42 CFG=1
M  V30 48 1 43 49
M  V30 49 1 43 50
M  V30 50 1 45 51 CFG=1
M  V30 51 1 45 52
M  V30 52 1 46 53
M  V30 53 2 47 54
M  V30 54 1 48 55
M  V30 55 1 48 56
M  V30 56 1 51 57
M  V30 57 1 52 58
M  V30 58 2 53 59
M  V30 59 2 55 60
M  V30 60 1 55 61
M  V30 61 1 56 62
M  V30 62 2 57 63
M  V30 63 1 57 64
M  V30 64 2 58 65
M  V30 65 1 58 66
M  V30 66 1 67 61 CFG=3
M  V30 67 1 64 68 CFG=1
M  V30 68 1 64 69
M  V30 69 1 67 70
M  V30 70 1 67 71
M  V30 71 1 69 72
M  V30 72 2 70 73
M  V30 73 1 70 74
M  V30 74 1 71 75
M  V30 75 1 76 74 CFG=3
M  V30 76 1 75 77
M  V30 77 1 76 78
M  V30 78 1 76 79
M  V30 79 2 77 80
M  V30 80 1 77 81
M  V30 81 2 78 82
M  V30 82 1 78 83
M  V30 83 1 84 83 CFG=3
M  V30 84 1 84 85
M  V30 85 1 84 86
M  V30 86 2 85 87
M  V30 87 1 85 88
M  V30 88 1 86 89 CFG=3
M  V30 89 1 86 90
M  V30 90 1 91 88 CFG=3
M  V30 91 1 91 92
M  V30 92 1 91 93
M  V30 93 2 92 94
M  V30 94 1 92 95
M  V30 95 1 93 96
M  V30 96 1 97 95 CFG=1
M  V30 97 1 96 98
M  V30 98 1 97 99
M  V30 99 1 97 100
M  V30 100 1 98 101
M  V30 101 2 99 102
M  V30 102 1 99 103
M  V30 103 1 100 104
M  V30 104 1 101 105
M  V30 105 1 106 103 CFG=3
M  V30 106 1 104 107
M  V30 107 2 104 108
M  V30 108 2 105 109
M  V30 109 1 105 110
M  V30 110 1 106 111
M  V30 111 1 106 112
M  V30 112 2 107 113
M  V30 113 1 107 114
M  V30 114 1 108 115
M  V30 115 2 111 116
M  V30 116 1 111 117
M  V30 117 1 112 118
M  V30 118 1 113 119
M  V30 119 2 114 120
M  V30 120 1 121 117 CFG=3
M  V30 121 2 118 122
M  V30 122 1 118 123
M  V30 123 2 119 124
M  V30 124 1 121 125
M  V30 125 1 121 126
M  V30 126 2 125 127
M  V30 127 1 125 128
M  V30 128 1 126 129
M  V30 129 1 130 128 CFG=3
M  V30 130 1 130 131
M  V30 131 1 130 132
M  V30 132 2 131 133
M  V30 133 1 131 134
M  V30 134 1 132 135
M  V30 135 1 136 134 CFG=3
M  V30 136 1 135 137
M  V30 137 1 136 138
M  V30 138 1 136 139
M  V30 139 1 137 140
M  V30 140 2 138 141
M  V30 141 1 138 142
M  V30 142 1 139 143
M  V30 143 1 140 144
M  V30 144 1 145 142 CFG=3
M  V30 145 1 143 146
M  V30 146 1 145 147
M  V30 147 1 145 148
M  V30 148 2 146 149
M  V30 149 1 146 150
M  V30 150 2 147 151
M  V30 151 1 147 152
M  V30 152 1 148 153
M  V30 153 1 154 152 CFG=1
M  V30 154 2 153 155
M  V30 155 1 153 156
M  V30 156 1 154 157
M  V30 157 1 154 158
M  V30 158 2 157 159
M  V30 159 1 157 160
M  V30 160 1 158 161
M  V30 161 1 162 160 CFG=1
M  V30 162 1 161 163
M  V30 163 1 161 164
M  V30 164 1 162 165
M  V30 165 1 162 166
M  V30 166 2 165 167
M  V30 167 1 165 168
M  V30 168 1 166 169
M  V30 169 1 170 168 CFG=1
M  V30 170 1 169 171
M  V30 171 1 169 172
M  V30 172 1 170 173
M  V30 173 1 170 174
M  V30 174 2 173 175
M  V30 175 1 173 176
M  V30 176 1 176 177
M  V30 177 1 177 178
M  V30 178 2 178 179
M  V30 179 1 178 180
M  V30 180 1 11 12
M  V30 181 1 54 59
M  V30 182 1 113 115
M  V30 183 1 120 124
M  V30 END BOND
M  V30 BEGIN COLLECTION
M  V30 MDLV30/STEABS ATOMS=(22 4 5 17 30 32 45 48 64 67 76 84 86 91 97 106 121 130 136 145 154 162 170)
M  V30 END COLLECTION
M  V30 END CTAB
M  END
> <SEQUENCE>
SDFEPQGLSEATRWNSKENLLAG

> <DRUG_NAME>
No drug

> <AA_MUTATION>
p.A46T

> <POSITION>
46

> <TRANSCRYPT>
P00519-1

$$$$
Compound 229
Actelion Java MolfileCreator 2.0

  0  0  0  0  0  0              0 V3000
M  V30 BEGIN CTAB
M  V30 COUNTS 189 193 0 0 0
M  V30 BEGIN ATOM
M  V30 1 S 0.0 0.0 0.0 0
M  V30 2 C -0.7639 1.3249 0.0 0
M  V30 3 C -1.0623 -1.0504 0.0 0
M  V30 4 C -0.0238 2.6499 0.0 0
M  V30 5 C -0.7878 3.9749 0.0 0 CFG=2
M  V30 6 N -2.3157 3.9988 0.0 0
M  V30 7 C -0.0477 5.2999 0.0 0
M  V30 8 C -3.0797 5.3238 0.0 0
M  V30 9 O -0.8117 6.6249 0.0 0
M  V30 10 N 1.4324 5.3238 0.0 0
M  V30 11 O -2.3396 6.6488 0.0 0
M  V30 12 C -4.6076 5.3477 0.0 0 CFG=1
M  V30 13 C 2.1725 4.0466 0.0 0 CFG=2
M  V30 14 N -5.3716 6.6727 0.0 0
M  V30 15 C -5.3716 4.0704 0.0 0 CFG=2
M  V30 16 C 1.4085 2.7693 0.0 0
M  V30 17 C 3.6526 4.0704 0.0 0
M  V30 18 C -4.6315 7.9977 0.0 0
M  V30 19 O -6.8995 4.0943 0.0 0
M  V30 20 C -4.6315 2.7932 0.0 0
M  V30 21 O 1.9815 1.4085 0.0 0
M  V30 22 N -0.1193 2.7932 0.0 0
M  V30 23 C 4.3927 2.7932 0.0 0
M  V30 24 O -3.1513 8.0216 0.0 0
M  V30 25 C -5.3954 9.3227 0.0 0 CFG=1
M  V30 26 C -0.8833 1.5159 0.0 0 CFG=2
M  V30 27 C 5.8729 2.8171 0.0 0
M  V30 28 C 3.6288 1.5159 0.0 0
M  V30 29 N -4.6553 10.6477 0.0 0
M  V30 30 C -6.9234 9.3466 0.0 0
M  V30 31 C -0.1432 0.2387 0.0 0
M  V30 32 C -2.4112 1.5398 0.0 0
M  V30 33 C 6.613 1.5398 0.0 0
M  V30 34 C 4.3689 0.2387 0.0 0
M  V30 35 C -3.1752 10.6715 0.0 0
M  V30 36 C -7.6873 8.0693 0.0 0
M  V30 37 O 1.3369 0.2626 0.0 0
M  V30 38 N -0.9072 -1.0385 0.0 0
M  V30 39 C -3.1752 0.2626 0.0 0
M  V30 40 C 5.849 0.2626 0.0 0
M  V30 41 O -2.4351 9.3943 0.0 0
M  V30 42 C -2.4351 11.9965 0.0 0 CFG=1
M  V30 43 C -9.2152 8.0932 0.0 0
M  V30 44 C -0.1671 -2.3157 0.0 0 CFG=2
M  V30 45 C -4.7031 0.2864 0.0 0
M  V30 46 N -0.9549 12.0204 0.0 0
M  V30 47 C -3.199 13.3215 0.0 0
M  V30 48 O -9.9792 9.4182 0.0 0
M  V30 49 O -9.9792 6.8159 0.0 0
M  V30 50 C 1.313 -2.2918 0.0 0
M  V30 51 C -0.943 -3.593 0.0 0
M  V30 52 O -5.4671 1.6114 0.0 0
M  V30 53 N -5.4671 -0.9907 0.0 0
M  V30 54 C -0.2148 10.7432 0.0 0
M  V30 55 C -2.459 14.6465 0.0 0
M  V30 56 O 2.0531 -0.9668 0.0 0
M  V30 57 N 2.0531 -3.5691 0.0 0
M  V30 58 C -0.2029 -4.8702 0.0 0
M  V30 59 O -0.9788 9.4659 0.0 0
M  V30 60 C 1.2653 10.767 0.0 0 CFG=1
M  V30 61 C -3.2349 15.9715 0.0 0
M  V30 62 C -0.9788 14.6704 0.0 0
M  V30 63 C 3.5333 -3.5452 0.0 0 CFG=2
M  V30 64 C -0.9668 -6.1475 0.0 0
M  V30 65 N 2.0054 12.092 0.0 0
M  V30 66 C 2.0054 9.4898 0.0 0
M  V30 67 C -2.4948 17.2965 0.0 0
M  V30 68 C -0.2387 15.9954 0.0 0
M  V30 69 C 4.2734 -2.2202 0.0 0
M  V30 70 C 4.2734 -4.8225 0.0 0
M  V30 71 O -2.4948 -6.1236 0.0 0
M  V30 72 O -0.2268 -7.4247 0.0 0
M  V30 73 C 3.4855 12.1159 0.0 0
M  V30 74 C 1.2414 8.2125 0.0 0
M  V30 75 C -1.0146 17.3204 0.0 0
M  V30 76 O 3.5094 -0.8952 0.0 0
M  V30 77 N 5.7535 -2.1963 0.0 0
M  V30 78 O 5.7535 -4.7986 0.0 0
M  V30 79 O 4.2256 10.8387 0.0 0
M  V30 80 C 4.2256 13.4409 0.0 0 CFG=1
M  V30 81 O -0.2864 8.2364 0.0 0
M  V30 82 O 1.9815 6.9353 0.0 0
M  V30 83 C 6.4936 -0.8713 0.0 0 CFG=2
M  V30 84 N 5.7058 13.4648 0.0 0
M  V30 85 C 3.4497 14.7659 0.0 0
M  V30 86 C 5.7297 0.4536 0.0 0
M  V30 87 C 7.9738 -0.8475 0.0 0
M  V30 88 C 6.4459 14.7898 0.0 0
M  V30 89 C 4.1898 16.0909 0.0 0
M  V30 90 O 4.2495 0.1074 0.0 0
M  V30 91 N 6.4698 1.7785 0.0 0
M  V30 92 O 8.7139 0.4774 0.0 0
M  V30 93 O 5.67 16.1148 0.0 0
M  V30 94 C 7.9261 14.8137 0.0 0 CFG=1
M  V30 95 C 3.4258 17.4159 0.0 0
M  V30 96 C 5.7058 3.1035 0.0 0 CFG=2
M  V30 97 N 8.6661 16.1387 0.0 0
M  V30 98 C 8.6661 13.5364 0.0 0
M  V30 99 O 1.8979 17.4398 0.0 0
M  V30 100 N 4.1659 18.7409 0.0 0
M  V30 101 C 4.1779 3.1274 0.0 0
M  V30 102 C 6.4459 4.4285 0.0 0 CFG=2
M  V30 103 C 10.1463 16.1625 0.0 0
M  V30 104 C 7.9022 12.2592 0.0 0
M  V30 105 O 3.7362 1.7069 0.0 0
M  V30 106 N 3.4139 4.4524 0.0 0
M  V30 107 C 7.9261 4.4524 0.0 0
M  V30 108 C 5.67 5.7535 0.0 0
M  V30 109 O 10.8864 14.8853 0.0 0
M  V30 110 C 10.8864 17.4875 0.0 0 CFG=1
M  V30 111 N 6.3862 12.1279 0.0 0
M  V30 112 C 8.499 10.9103 0.0 0
M  V30 113 C 1.886 4.4763 0.0 0 CFG=2
M  V30 114 C 8.9407 5.5506 0.0 0
M  V30 115 N 12.3666 17.5114 0.0 0
M  V30 116 C 10.1225 18.8125 0.0 0 CFG=2
M  V30 117 C 6.052 10.6835 0.0 0
M  V30 118 N 7.365 9.9315 0.0 0
M  V30 119 C 1.122 3.199 0.0 0
M  V30 120 C 1.122 5.8013 0.0 0
M  V30 121 C 13.1067 16.2341 0.0 0
M  V30 122 C 10.8625 20.1375 0.0 0
M  V30 123 C 8.5945 18.8364 0.0 0
M  V30 124 O 1.9934 2.0292 0.0 0
M  V30 125 O -0.4058 3.2229 0.0 0
M  V30 126 O -0.3581 6.1952 0.0 0
M  V30 127 O 12.3427 14.9569 0.0 0
M  V30 128 C 14.5869 16.258 0.0 0 CFG=1
M  V30 129 C 10.0866 21.4625 0.0 0
M  V30 130 N 15.3269 14.9808 0.0 0
M  V30 131 C 15.3269 17.583 0.0 0
M  V30 132 C 14.563 13.7035 0.0 0
M  V30 133 C 14.563 18.908 0.0 0
M  V30 134 O 13.0351 13.7274 0.0 0
M  V30 135 C 15.3031 12.4263 0.0 0 CFG=1
M  V30 136 C 15.3031 20.233 0.0 0
M  V30 137 N 14.5391 11.149 0.0 0
M  V30 138 C 16.7832 12.4501 0.0 0
M  V30 139 O 16.7832 20.2569 0.0 0
M  V30 140 O 14.5391 21.558 0.0 0
M  V30 141 C 13.0112 11.1729 0.0 0
M  V30 142 O 12.2472 12.4979 0.0 0
M  V30 143 C 12.2472 9.8956 0.0 0 CFG=1
M  V30 144 N 12.9873 8.6184 0.0 0
M  V30 145 C 10.7193 9.9195 0.0 0
M  V30 146 C 14.4675 8.6423 0.0 0
M  V30 147 C 9.9553 8.6423 0.0 0
M  V30 148 O 15.2076 9.9673 0.0 0
M  V30 149 C 15.2076 7.365 0.0 0 CFG=1
M  V30 150 C 8.4274 8.6661 0.0 0
M  V30 151 C 10.6954 7.365 0.0 0
M  V30 152 N 14.4436 6.0878 0.0 0
M  V30 153 C 16.6878 7.3889 0.0 0
M  V30 154 C 7.6634 7.3889 0.0 0
M  V30 155 C 9.9315 6.0878 0.0 0
M  V30 156 C 15.1837 4.8105 0.0 0
M  V30 157 O 17.4278 6.1116 0.0 0
M  V30 158 C 8.4035 6.1116 0.0 0
M  V30 159 O 16.6639 4.8344 0.0 0
M  V30 160 C 14.4197 3.5333 0.0 0 CFG=1
M  V30 161 N 15.0166 2.1844 0.0 0
M  V30 162 C 12.9038 3.402 0.0 0
M  V30 163 C 16.4609 1.8979 0.0 0
M  V30 164 C 13.8826 1.2056 0.0 0
M  V30 165 C 12.5695 1.9576 0.0 0
M  V30 166 O 17.4398 3.0319 0.0 0
M  V30 167 C 16.9026 0.4894 0.0 0 CFG=1
M  V30 168 N 15.876 -0.5968 0.0 0
M  V30 169 C 18.347 0.2029 0.0 0
M  V30 170 C 16.3177 -2.0054 0.0 0
M  V30 171 C 18.7886 -1.2056 0.0 0
M  V30 172 O 17.7621 -2.2918 0.0 0
M  V30 173 C 15.2911 -3.0916 0.0 0 CFG=1
M  V30 174 C 20.233 -1.4921 0.0 0
M  V30 175 N 13.799 -2.7574 0.0 0
M  V30 176 C 15.7328 -4.5002 0.0 0
M  V30 177 N 20.6747 -2.9006 0.0 0
M  V30 178 C 12.7724 -3.8436 0.0 0
M  V30 179 C 17.1772 -4.7867 0.0 0
M  V30 180 C 22.119 -3.1871 0.0 0
M  V30 181 O 13.2141 -5.2522 0.0 0
M  V30 182 C 11.2803 -3.5094 0.0 0 CFG=1
M  V30 183 O 18.156 -3.6526 0.0 0
M  V30 184 O 17.6188 -6.1952 0.0 0
M  V30 185 N 23.0979 -2.0531 0.0 0
M  V30 186 N 22.5607 -4.5957 0.0 0
M  V30 187 N 10.7909 -2.0531 0.0 0
M  V30 188 C 10.2538 -4.5957 0.0 0
M  V30 189 O 8.7616 -4.2614 0.0 0
M  V30 END ATOM
M  V30 BEGIN BOND
M  V30 1 1 1 2
M  V30 2 1 1 3
M  V30 3 1 2 4
M  V30 4 1 4 5
M  V30 5 1 5 6 CFG=3
M  V30 6 1 5 7
M  V30 7 1 6 8
M  V30 8 2 7 9
M  V30 9 1 7 10
M  V30 10 2 8 11
M  V30 11 1 8 12
M  V30 12 1 13 10 CFG=1
M  V30 13 1 12 14 CFG=3
M  V30 14 1 12 15
M  V30 15 1 13 16
M  V30 16 1 13 17
M  V30 17 1 14 18
M  V30 18 1 15 19 CFG=1
M  V30 19 1 15 20
M  V30 20 2 16 21
M  V30 21 1 16 22
M  V30 22 1 17 23
M  V30 23 2 18 24
M  V30 24 1 18 25
M  V30 25 1 26 22 CFG=3
M  V30 26 2 23 27
M  V30 27 1 23 28
M  V30 28 1 25 29 CFG=3
M  V30 29 1 25 30
M  V30 30 1 26 31
M  V30 31 1 26 32
M  V30 32 1 27 33
M  V30 33 2 28 34
M  V30 34 1 29 35
M  V30 35 1 30 36
M  V30 36 2 31 37
M  V30 37 1 31 38
M  V30 38 1 32 39
M  V30 39 2 33 40
M  V30 40 2 35 41
M  V30 41 1 35 42
M  V30 42 1 36 43
M  V30 43 1 44 38 CFG=3
M  V30 44 1 39 45
M  V30 45 1 42 46 CFG=3
M  V30 46 1 42 47
M  V30 47 2 43 48
M  V30 48 1 43 49
M  V30 49 1 44 50
M  V30 50 1 44 51
M  V30 51 2 45 52
M  V30 52 1 45 53
M  V30 53 1 46 54
M  V30 54 1 47 55
M  V30 55 2 50 56
M  V30 56 1 50 57
M  V30 57 1 51 58
M  V30 58 2 54 59
M  V30 59 1 54 60
M  V30 60 2 55 61
M  V30 61 1 55 62
M  V30 62 1 63 57 CFG=3
M  V30 63 1 58 64
M  V30 64 1 60 65 CFG=1
M  V30 65 1 60 66
M  V30 66 1 61 67
M  V30 67 2 62 68
M  V30 68 1 63 69
M  V30 69 1 63 70
M  V30 70 2 64 71
M  V30 71 1 64 72
M  V30 72 1 65 73
M  V30 73 1 66 74
M  V30 74 2 67 75
M  V30 75 2 69 76
M  V30 76 1 69 77
M  V30 77 1 70 78
M  V30 78 2 73 79
M  V30 79 1 73 80
M  V30 80 2 74 81
M  V30 81 1 74 82
M  V30 82 1 83 77 CFG=3
M  V30 83 1 80 84 CFG=3
M  V30 84 1 80 85
M  V30 85 1 83 86
M  V30 86 1 83 87
M  V30 87 1 84 88
M  V30 88 1 85 89
M  V30 89 2 86 90
M  V30 90 1 86 91
M  V30 91 1 87 92
M  V30 92 2 88 93
M  V30 93 1 88 94
M  V30 94 1 89 95
M  V30 95 1 96 91 CFG=3
M  V30 96 1 94 97 CFG=1
M  V30 97 1 94 98
M  V30 98 2 95 99
M  V30 99 1 95 100
M  V30 100 1 96 101
M  V30 101 1 96 102
M  V30 102 1 97 103
M  V30 103 1 98 104
M  V30 104 2 101 105
M  V30 105 1 101 106
M  V30 106 1 102 107
M  V30 107 1 102 108 CFG=1
M  V30 108 2 103 109
M  V30 109 1 103 110
M  V30 110 1 104 111
M  V30 111 2 104 112
M  V30 112 1 113 106 CFG=3
M  V30 113 1 107 114
M  V30 114 1 110 115 CFG=3
M  V30 115 1 110 116
M  V30 116 2 111 117
M  V30 117 1 112 118
M  V30 118 1 113 119
M  V30 119 1 113 120
M  V30 120 1 115 121
M  V30 121 1 116 122
M  V30 122 1 116 123 CFG=1
M  V30 123 2 119 124
M  V30 124 1 119 125
M  V30 125 1 120 126
M  V30 126 2 121 127
M  V30 127 1 121 128
M  V30 128 1 122 129
M  V30 129 1 128 130 CFG=3
M  V30 130 1 128 131
M  V30 131 1 130 132
M  V30 132 1 131 133
M  V30 133 2 132 134
M  V30 134 1 132 135
M  V30 135 1 133 136
M  V30 136 1 135 137 CFG=3
M  V30 137 1 135 138
M  V30 138 2 136 139
M  V30 139 1 136 140
M  V30 140 1 137 141
M  V30 141 2 141 142
M  V30 142 1 141 143
M  V30 143 1 143 144 CFG=1
M  V30 144 1 143 145
M  V30 145 1 144 146
M  V30 146 1 145 147
M  V30 147 2 146 148
M  V30 148 1 146 149
M  V30 149 2 147 150
M  V30 150 1 147 151
M  V30 151 1 149 152 CFG=3
M  V30 152 1 149 153
M  V30 153 1 150 154
M  V30 154 2 151 155
M  V30 155 1 152 156
M  V30 156 1 153 157
M  V30 157 2 154 158
M  V30 158 2 156 159
M  V30 159 1 160 156 CFG=1
M  V30 160 1 160 161
M  V30 161 1 160 162
M  V30 162 1 161 163
M  V30 163 1 161 164
M  V30 164 1 162 165
M  V30 165 2 163 166
M  V30 166 1 163 167
M  V30 167 1 167 168 CFG=3
M  V30 168 1 167 169
M  V30 169 1 168 170
M  V30 170 1 169 171
M  V30 171 2 170 172
M  V30 172 1 170 173
M  V30 173 1 171 174
M  V30 174 1 173 175 CFG=3
M  V30 175 1 173 176
M  V30 176 1 174 177
M  V30 177 1 175 178
M  V30 178 1 176 179
M  V30 179 1 177 180
M  V30 180 2 178 181
M  V30 181 1 178 182
M  V30 182 2 179 183
M  V30 183 1 179 184
M  V30 184 2 180 185
M  V30 185 1 180 186
M  V30 186 1 182 187 CFG=3
M  V30 187 1 182 188
M  V30 188 1 188 189
M  V30 189 1 34 40
M  V30 190 1 68 75
M  V30 191 1 117 118
M  V30 192 1 155 158
M  V30 193 1 164 165
M  V30 END BOND
M  V30 BEGIN COLLECTION
M  V30 MDLV30/STEABS ATOMS=(26 5 12 13 15 25 26 42 44 60 63 80 83 94 96 102 110 113 116 128 135 143 149 160 167 173 182)
M  V30 END COLLECTION
M  V30 END CTAB
M  END
> <SEQUENCE>
SDRPSFAEIHQDFETMFQESSIS

> <DRUG_NAME>
No drug

> <AA_MUTATION>
p.A492D

> <POSITION>
492

> <TRANSCRYPT>
P00519-1

$$$$
Compound 573
Actelion Java MolfileCreator 2.0

  0  0  0  0  0  0              0 V3000
M  V30 BEGIN CTAB
M  V30 COUNTS 188 190 0 0 0
M  V30 BEGIN ATOM
M  V30 1 S 0.0 0.0 0.0 0
M  V30 2 C 0.7295 -1.2796 0.0 0
M  V30 3 C -1.5308 0.0239 0.0 0
M  V30 4 C 2.2125 -1.2557 0.0 0
M  V30 5 C 2.954 -2.5354 0.0 0 CFG=2
M  V30 6 N 4.437 -2.5115 0.0 0
M  V30 7 C 2.1886 -3.8151 0.0 0
M  V30 8 C 5.1666 -3.7912 0.0 0
M  V30 9 O 2.9301 -5.0948 0.0 0
M  V30 10 O 0.6577 -3.7912 0.0 0
M  V30 11 O 4.7241 -5.2144 0.0 0
M  V30 12 C 6.6496 -3.7673 0.0 0 CFG=1
M  V30 13 N 7.3792 -5.047 0.0 0
M  V30 14 C 7.3792 -2.4398 0.0 0
M  V30 15 C 6.6137 -6.3267 0.0 0
M  V30 16 C 6.6137 -1.1122 0.0 0
M  V30 17 O 5.1307 -5.932 0.0 0
M  V30 18 C 7.3433 -7.6064 0.0 0 CFG=1
M  V30 19 C 7.3433 0.2152 0.0 0
M  V30 20 N 6.6974 -8.9578 0.0 0
M  V30 21 C 8.8143 -7.7379 0.0 0
M  V30 22 O 8.8263 0.2391 0.0 0
M  V30 23 O 6.5778 1.5428 0.0 0
M  V30 24 C 5.2025 -9.2449 0.0 0
M  V30 25 C 7.7858 -9.9386 0.0 0
M  V30 26 C 9.1014 -9.1851 0.0 0
M  V30 27 O 3.9347 -8.3838 0.0 0
M  V30 28 C 4.7121 -10.6561 0.0 0 CFG=1
M  V30 29 N 3.2171 -10.9432 0.0 0
M  V30 30 C 5.6928 -11.7445 0.0 0
M  V30 31 C 2.1886 -9.807 0.0 0
M  V30 32 C 7.0921 -11.2302 0.0 0
M  V30 33 C 5.2025 -13.1557 0.0 0
M  V30 34 O 2.6311 -8.3479 0.0 0
M  V30 35 C 0.6936 -10.094 0.0 0 CFG=1
M  V30 36 N -0.3348 -8.9578 0.0 0
M  V30 37 C 0.2033 -11.5053 0.0 0
M  V30 38 C 0.1076 -7.4988 0.0 0
M  V30 39 C 1.184 -12.5936 0.0 0
M  V30 40 O 1.5069 -6.9845 0.0 0
M  V30 41 C -0.9209 -6.3626 0.0 0 CFG=1
M  V30 42 O 2.6311 -12.2588 0.0 0
M  V30 43 O 0.3707 -13.8494 0.0 0
M  V30 44 N -0.4783 -4.9035 0.0 0
M  V30 45 C -2.4158 -6.6496 0.0 0 CFG=2
M  V30 46 C 0.9687 -4.5686 0.0 0
M  V30 47 O -3.7793 -5.932 0.0 0
M  V30 48 C -3.3846 -7.7977 0.0 0
M  V30 49 O 1.8059 -5.7765 0.0 0
M  V30 50 C 1.4112 -3.1095 0.0 0 CFG=1
M  V30 51 N 2.8583 -2.7746 0.0 0
M  V30 52 C 0.3827 -1.9733 0.0 0 CFG=2
M  V30 53 C 3.839 -3.863 0.0 0
M  V30 54 O 0.4664 -0.4425 0.0 0
M  V30 55 C -1.1122 -2.2604 0.0 0
M  V30 56 O 3.0258 -5.1187 0.0 0
M  V30 57 C 5.2862 -3.5281 0.0 0 CFG=1
M  V30 58 N 6.2669 -4.6164 0.0 0
M  V30 59 C 5.7287 -2.069 0.0 0
M  V30 60 C 5.7765 -6.0277 0.0 0
M  V30 61 C 4.7002 -0.9328 0.0 0
M  V30 62 O 4.2816 -6.3147 0.0 0
M  V30 63 C 6.7572 -7.116 0.0 0 CFG=1
M  V30 64 O 3.2052 -1.2199 0.0 0
M  V30 65 O 4.7839 0.5979 0.0 0
M  V30 66 N 6.2669 -8.5273 0.0 0
M  V30 67 C 8.2044 -6.7812 0.0 0
M  V30 68 C 4.7719 -8.8143 0.0 0
M  V30 69 C 8.6469 -5.3221 0.0 0
M  V30 70 O 4.0304 -7.4629 0.0 0
M  V30 71 C 4.2816 -10.2256 0.0 0 CFG=1
M  V30 72 C 10.094 -4.9872 0.0 0
M  V30 73 N 2.7866 -10.5126 0.0 0
M  V30 74 C 5.2623 -11.3139 0.0 0
M  V30 75 N 10.5365 -3.5281 0.0 0
M  V30 76 C 1.758 -9.3764 0.0 0
M  V30 77 C 6.7094 -10.9791 0.0 0
M  V30 78 C 11.9837 -3.1932 0.0 0
M  V30 79 O 2.5235 -8.0728 0.0 0
M  V30 80 C 0.2631 -9.6635 0.0 0 CFG=1
M  V30 81 N 7.3074 -9.5798 0.0 0
M  V30 82 C 7.7977 -11.9598 0.0 0
M  V30 83 N 13.0959 -4.15 0.0 0
M  V30 84 N 12.2468 -1.6863 0.0 0
M  V30 85 N -0.7654 -8.5273 0.0 0
M  V30 86 C -0.2272 -11.0747 0.0 0
M  V30 87 C 8.7785 -9.7113 0.0 0
M  V30 88 N 9.0774 -11.1943 0.0 0
M  V30 89 C -0.3229 -7.0682 0.0 0
M  V30 90 C 0.7534 -12.1631 0.0 0
M  V30 91 O 1.1601 -6.9127 0.0 0
M  V30 92 C -1.3514 -5.932 0.0 0 CFG=1
M  V30 93 C 0.2631 -13.5743 0.0 0
M  V30 94 N -0.9089 -4.4729 0.0 0
M  V30 95 C -2.8464 -6.2191 0.0 0
M  V30 96 O -1.2318 -13.8614 0.0 0
M  V30 97 O 1.483 -14.3876 0.0 0
M  V30 98 C 0.5381 -4.138 0.0 0
M  V30 99 C -3.5161 -7.5586 0.0 0
M  V30 100 C -4.0065 -5.2144 0.0 0
M  V30 101 O 1.6504 -5.0948 0.0 0
M  V30 102 C 0.9807 -2.6789 0.0 0 CFG=1
M  V30 103 N 2.4278 -2.3441 0.0 0
M  V30 104 C 0.2391 -1.3275 0.0 0
M  V30 105 C 3.4085 -3.4324 0.0 0
M  V30 106 O 2.9181 -4.8437 0.0 0
M  V30 107 C 4.8556 -3.0975 0.0 0 CFG=1
M  V30 108 N 5.8363 -4.1859 0.0 0
M  V30 109 C 5.2981 -1.6384 0.0 0
M  V30 110 C 5.346 -5.5971 0.0 0
M  V30 111 C 4.2696 -0.5023 0.0 0
M  V30 112 O 3.9706 -6.243 0.0 0
M  V30 113 C 6.3267 -6.6855 0.0 0 CFG=1
M  V30 114 C 4.7121 0.9567 0.0 0
M  V30 115 N 5.8363 -8.0967 0.0 0
M  V30 116 C 7.7738 -6.3506 0.0 0
M  V30 117 N 3.6836 2.0929 0.0 0
M  V30 118 C 4.3414 -8.3838 0.0 0
M  V30 119 C 8.2163 -4.8915 0.0 0
M  V30 120 C 4.1261 3.552 0.0 0
M  V30 121 O 3.3128 -7.2476 0.0 0
M  V30 122 C 3.851 -9.795 0.0 0 CFG=1
M  V30 123 C 9.6635 -4.5566 0.0 0
M  V30 124 N 5.5732 3.8869 0.0 0
M  V30 125 N 3.0975 4.6882 0.0 0
M  V30 126 N 2.356 -10.0821 0.0 0
M  V30 127 C 4.8317 -10.8834 0.0 0
M  V30 128 N 10.106 -3.0975 0.0 0
M  V30 129 C 1.3275 -8.9459 0.0 0
M  V30 130 O 6.0755 -10.0462 0.0 0
M  V30 131 C 11.5531 -2.7627 0.0 0
M  V30 132 O 1.4112 -7.415 0.0 0
M  V30 133 C -0.1674 -9.2329 0.0 0 CFG=1
M  V30 134 N 12.3903 -3.9706 0.0 0
M  V30 135 N 12.175 -1.3753 0.0 0
M  V30 136 N -0.6577 -10.6442 0.0 0
M  V30 137 C -1.1959 -8.0967 0.0 0 CFG=2
M  V30 138 C -2.1527 -10.9312 0.0 0
M  V30 139 O -2.0092 -8.0489 0.0 0
M  V30 140 C -0.1435 -7.0323 0.0 0
M  V30 141 O -2.6431 -12.3425 0.0 0
M  V30 142 C -3.1813 -9.795 0.0 0 CFG=1
M  V30 143 N -4.6762 -10.0821 0.0 0
M  V30 144 C -2.7387 -8.3359 0.0 0
M  V30 145 C -5.1666 -11.4933 0.0 0
M  V30 146 C -3.7673 -7.1998 0.0 0
M  V30 147 O -4.1859 -12.5817 0.0 0
M  V30 148 C -6.6616 -11.7804 0.0 0 CFG=1
M  V30 149 C -3.3248 -5.7407 0.0 0
M  V30 150 N -7.1519 -13.1916 0.0 0
M  V30 151 C -7.6901 -10.6442 0.0 0 CFG=2
M  V30 152 N -4.3533 -4.6045 0.0 0
M  V30 153 C -6.1712 -14.28 0.0 0
M  V30 154 O -9.1851 -10.9312 0.0 0
M  V30 155 C -7.2476 -9.1851 0.0 0
M  V30 156 C -3.9108 -3.1454 0.0 0
M  V30 157 O -4.7241 -13.9451 0.0 0
M  V30 158 C -6.6616 -15.6912 0.0 0 CFG=1
M  V30 159 N -2.4637 -2.8105 0.0 0
M  V30 160 N -4.9394 -2.0092 0.0 0
M  V30 161 N -5.6809 -16.7796 0.0 0
M  V30 162 C -8.1565 -15.9783 0.0 0
M  V30 163 C -4.2337 -16.4447 0.0 0
M  V30 164 C -9.1851 -14.8421 0.0 0
M  V30 165 O -3.7912 -14.9856 0.0 0
M  V30 166 C -3.253 -17.533 0.0 0 CFG=1
M  V30 167 C -10.6801 -15.1291 0.0 0
M  V30 168 N -1.8059 -17.1982 0.0 0
M  V30 169 C -3.7434 -18.9443 0.0 0 CFG=2
M  V30 170 C -11.7086 -13.9929 0.0 0
M  V30 171 C -1.3634 -15.7391 0.0 0
M  V30 172 O -2.7627 -20.0326 0.0 0
M  V30 173 C -5.2383 -19.2313 0.0 0
M  V30 174 N -13.2036 -14.28 0.0 0
M  V30 175 O -2.3919 -14.6029 0.0 0
M  V30 176 C 0.0837 -15.4042 0.0 0 CFG=1
M  V30 177 N 1.172 -16.3849 0.0 0
M  V30 178 C 0.6817 -14.0049 0.0 0
M  V30 179 C 0.9926 -17.8559 0.0 0
M  V30 180 C 2.4517 -15.6195 0.0 0
M  V30 181 C 2.1527 -14.1364 0.0 0
M  V30 182 O -0.4066 -18.4539 0.0 0
M  V30 183 C 2.1886 -18.7171 0.0 0 CFG=1
M  V30 184 N 3.5401 -18.0712 0.0 0
M  V30 185 C 2.0092 -20.1881 0.0 0
M  V30 186 C 3.2052 -21.0492 0.0 0
M  V30 187 C 3.0258 -22.5203 0.0 0
M  V30 188 C 4.5566 -20.4034 0.0 0
M  V30 END ATOM
M  V30 BEGIN BOND
M  V30 1 1 1 2
M  V30 2 1 1 3
M  V30 3 1 2 4
M  V30 4 1 4 5
M  V30 5 1 5 6 CFG=3
M  V30 6 1 5 7
M  V30 7 1 6 8
M  V30 8 2 7 9
M  V30 9 1 7 10
M  V30 10 2 8 11
M  V30 11 1 8 12
M  V30 12 1 12 13 CFG=3
M  V30 13 1 12 14
M  V30 14 1 13 15
M  V30 15 1 14 16
M  V30 16 2 15 17
M  V30 17 1 18 15 CFG=3
M  V30 18 1 16 19
M  V30 19 1 18 20
M  V30 20 1 18 21
M  V30 21 2 19 22
M  V30 22 1 19 23
M  V30 23 1 20 24
M  V30 24 1 20 25
M  V30 25 1 21 26
M  V30 26 2 24 27
M  V30 27 1 24 28
M  V30 28 1 28 29 CFG=3
M  V30 29 1 28 30
M  V30 30 1 29 31
M  V30 31 1 30 32
M  V30 32 1 30 33
M  V30 33 2 31 34
M  V30 34 1 31 35
M  V30 35 1 35 36 CFG=3
M  V30 36 1 35 37
M  V30 37 1 36 38
M  V30 38 1 37 39
M  V30 39 2 38 40
M  V30 40 1 38 41
M  V30 41 2 39 42
M  V30 42 1 39 43
M  V30 43 1 41 44 CFG=3
M  V30 44 1 41 45
M  V30 45 1 44 46
M  V30 46 1 45 47 CFG=1
M  V30 47 1 45 48
M  V30 48 2 46 49
M  V30 49 1 46 50
M  V30 50 1 50 51 CFG=3
M  V30 51 1 50 52
M  V30 52 1 51 53
M  V30 53 1 52 54 CFG=1
M  V30 54 1 52 55
M  V30 55 2 53 56
M  V30 56 1 53 57
M  V30 57 1 57 58 CFG=3
M  V30 58 1 57 59
M  V30 59 1 58 60
M  V30 60 1 59 61
M  V30 61 2 60 62
M  V30 62 1 60 63
M  V30 63 2 61 64
M  V30 64 1 61 65
M  V30 65 1 63 66 CFG=3
M  V30 66 1 63 67
M  V30 67 1 66 68
M  V30 68 1 67 69
M  V30 69 2 68 70
M  V30 70 1 68 71
M  V30 71 1 69 72
M  V30 72 1 71 73 CFG=3
M  V30 73 1 71 74
M  V30 74 1 72 75
M  V30 75 1 73 76
M  V30 76 1 74 77
M  V30 77 1 75 78
M  V30 78 2 76 79
M  V30 79 1 76 80
M  V30 80 1 77 81
M  V30 81 2 77 82
M  V30 82 2 78 83
M  V30 83 1 78 84
M  V30 84 1 80 85 CFG=3
M  V30 85 1 80 86
M  V30 86 2 81 87
M  V30 87 1 82 88
M  V30 88 1 85 89
M  V30 89 1 86 90
M  V30 90 2 89 91
M  V30 91 1 89 92
M  V30 92 1 90 93
M  V30 93 1 92 94 CFG=3
M  V30 94 1 92 95
M  V30 95 2 93 96
M  V30 96 1 93 97
M  V30 97 1 94 98
M  V30 98 1 95 99
M  V30 99 1 95 100
M  V30 100 2 98 101
M  V30 101 1 98 102
M  V30 102 1 102 103 CFG=3
M  V30 103 1 102 104
M  V30 104 1 103 105
M  V30 105 2 105 106
M  V30 106 1 105 107
M  V30 107 1 107 108 CFG=3
M  V30 108 1 107 109
M  V30 109 1 108 110
M  V30 110 1 109 111
M  V30 111 2 110 112
M  V30 112 1 110 113
M  V30 113 1 111 114
M  V30 114 1 113 115 CFG=3
M  V30 115 1 113 116
M  V30 116 1 114 117
M  V30 117 1 115 118
M  V30 118 1 116 119
M  V30 119 1 117 120
M  V30 120 2 118 121
M  V30 121 1 118 122
M  V30 122 1 119 123
M  V30 123 2 120 124
M  V30 124 1 120 125
M  V30 125 1 122 126 CFG=3
M  V30 126 1 122 127
M  V30 127 1 123 128
M  V30 128 1 126 129
M  V30 129 1 127 130
M  V30 130 1 128 131
M  V30 131 2 129 132
M  V30 132 1 129 133
M  V30 133 2 131 134
M  V30 134 1 131 135
M  V30 135 1 133 136 CFG=1
M  V30 136 1 133 137
M  V30 137 1 136 138
M  V30 138 1 137 139 CFG=3
M  V30 139 1 137 140
M  V30 140 2 138 141
M  V30 141 1 138 142
M  V30 142 1 142 143 CFG=1
M  V30 143 1 142 144
M  V30 144 1 143 145
M  V30 145 1 144 146
M  V30 146 2 145 147
M  V30 147 1 145 148
M  V30 148 1 146 149
M  V30 149 1 148 150 CFG=1
M  V30 150 1 148 151
M  V30 151 1 149 152
M  V30 152 1 150 153
M  V30 153 1 151 154 CFG=3
M  V30 154 1 151 155
M  V30 155 1 152 156
M  V30 156 2 153 157
M  V30 157 1 153 158
M  V30 158 2 156 159
M  V30 159 1 156 160
M  V30 160 1 158 161 CFG=1
M  V30 161 1 158 162
M  V30 162 1 161 163
M  V30 163 1 162 164
M  V30 164 2 163 165
M  V30 165 1 163 166
M  V30 166 1 164 167
M  V30 167 1 166 168 CFG=1
M  V30 168 1 166 169
M  V30 169 1 167 170
M  V30 170 1 168 171
M  V30 171 1 169 172 CFG=3
M  V30 172 1 169 173
M  V30 173 1 170 174
M  V30 174 2 171 175
M  V30 175 1 176 171 CFG=3
M  V30 176 1 176 177
M  V30 177 1 176 178
M  V30 178 1 177 179
M  V30 179 1 177 180
M  V30 180 1 178 181
M  V30 181 2 179 182
M  V30 182 1 179 183
M  V30 183 1 183 184 CFG=1
M  V30 184 1 183 185
M  V30 185 1 185 186
M  V30 186 1 186 187
M  V30 187 1 186 188
M  V30 188 1 25 26
M  V30 189 1 87 88
M  V30 190 1 180 181
M  V30 END BOND
M  V30 BEGIN COLLECTION
M  V30 MDLV30/STEABS ATOMS=(28 5 12 18 28 35 41 45 50 52 57 63 71 80 92 102 107 113 122 133 137 142 148 151 158 166 169 176 183)
M  V30 END COLLECTION
M  V30 END CTAB
M  END
> <SEQUENCE>
LPTKTRTSRRAVEHRDTTDVPEM

> <DRUG_NAME>
No drug

> <AA_MUTATION>
p.A539V

> <POSITION>
539

> <TRANSCRYPT>
P00519-1

$$$$
Compound 571
Actelion Java MolfileCreator 2.0

  0  0  0  0  0  0              0 V3000
M  V30 BEGIN CTAB
M  V30 COUNTS 182 186 0 0 0
M  V30 BEGIN ATOM
M  V30 1 O 0.0 0.0 0.0 0
M  V30 2 C -0.8576 1.2627 0.0 0
M  V30 3 N -2.3109 0.8219 0.0 0
M  V30 4 C -0.5717 2.7517 0.0 0 CFG=1
M  V30 5 C -2.6445 -0.6194 0.0 0 CFG=2
M  V30 6 N 0.7743 3.395 0.0 0
M  V30 7 C -1.5962 3.8834 0.0 0
M  V30 8 C -1.5605 -1.5962 0.0 0
M  V30 9 C -4.0978 -1.0601 0.0 0
M  V30 10 C 2.0489 2.6564 0.0 0
M  V30 11 C 0.5956 4.9078 0.0 0
M  V30 12 C -0.8695 5.2056 0.0 0
M  V30 13 O -1.894 -3.0376 0.0 0
M  V30 14 N -0.1548 -1.1078 0.0 0
M  V30 15 C -4.4313 -2.5015 0.0 0
M  V30 16 O 2.025 1.1793 0.0 0
M  V30 17 C 3.3235 3.4307 0.0 0 CFG=1
M  V30 18 C 0.9291 -2.0846 0.0 0 CFG=2
M  V30 19 O -3.3473 -3.4783 0.0 0
M  V30 20 N -5.8846 -2.9423 0.0 0
M  V30 21 N 4.5981 2.6921 0.0 0
M  V30 22 C 3.2997 4.9555 0.0 0
M  V30 23 C 0.5956 -3.526 0.0 0
M  V30 24 C 2.3348 -1.5962 0.0 0
M  V30 25 C 4.5743 1.215 0.0 0
M  V30 26 C 1.9774 5.7179 0.0 0
M  V30 27 O -0.9053 -3.7881 0.0 0
M  V30 28 N 1.6796 -4.5028 0.0 0
M  V30 29 C 3.4188 -2.573 0.0 0
M  V30 30 O 3.4783 0.2025 0.0 0
M  V30 31 C 5.8489 0.4764 0.0 0 CFG=1
M  V30 32 O 0.5122 5.3248 0.0 0
M  V30 33 O 2.1323 7.2307 0.0 0
M  V30 34 C 1.346 -5.9442 0.0 0 CFG=2
M  V30 35 C 4.8959 -2.442 0.0 0
M  V30 36 C 2.9066 -3.9668 0.0 0
M  V30 37 N 5.8251 -1.0006 0.0 0
M  V30 38 C 7.1235 1.2388 0.0 0
M  V30 39 C -0.1072 -6.385 0.0 0
M  V30 40 C 2.4301 -6.921 0.0 0
M  V30 41 C 4.5028 -1.7391 0.0 0
M  V30 42 C 7.0997 2.7636 0.0 0
M  V30 43 O -1.358 -5.5034 0.0 0
M  V30 44 N -0.4407 -7.8263 0.0 0
M  V30 45 C 2.0965 -8.3624 0.0 0
M  V30 46 O 3.1805 -0.9648 0.0 0
M  V30 47 C 4.479 -3.2163 0.0 0 CFG=1
M  V30 48 O 5.694 3.383 0.0 0
M  V30 49 N 8.3743 3.5379 0.0 0
M  V30 50 C -1.894 -8.2671 0.0 0 CFG=2
M  V30 51 C 0.6432 -8.8032 0.0 0
M  V30 52 C 3.1805 -9.3392 0.0 0
M  V30 53 N 5.7536 -3.9548 0.0 0
M  V30 54 C 3.1567 -3.9548 0.0 0
M  V30 55 C -3.0257 -7.2426 0.0 0
M  V30 56 C -2.2276 -9.7085 0.0 0
M  V30 57 C 0.3097 -10.2445 0.0 0
M  V30 58 C 2.847 -10.7806 0.0 0
M  V30 59 C 7.0282 -3.1805 0.0 0
M  V30 60 C 1.8344 -3.1805 0.0 0
M  V30 61 O -2.7398 -5.7536 0.0 0
M  V30 62 O -4.479 -7.6834 0.0 0
M  V30 63 C -3.6809 -10.1492 0.0 0
M  V30 64 C -1.1435 -10.6853 0.0 0
M  V30 65 C 1.3937 -11.2214 0.0 0
M  V30 66 O 7.0044 -1.6558 0.0 0
M  V30 67 C 8.3028 -3.9191 0.0 0 CFG=1
M  V30 68 C 0.5122 -3.9191 0.0 0
M  V30 69 N 8.279 -5.3962 0.0 0
M  V30 70 C 9.5775 -3.1567 0.0 0
M  V30 71 O 0.1191 -5.3486 0.0 0
M  V30 72 O -0.8934 -3.2997 0.0 0
M  V30 73 C 6.9567 -6.1348 0.0 0
M  V30 74 O 9.5536 -1.6319 0.0 0
M  V30 75 O 5.6345 -5.3724 0.0 0
M  V30 76 C 6.9329 -7.6119 0.0 0 CFG=1
M  V30 77 N 5.694 -8.4696 0.0 0
M  V30 78 C 8.1242 -8.4696 0.0 0
M  V30 79 C 4.2407 -7.9812 0.0 0
M  V30 80 C 6.1348 -9.8753 0.0 0
M  V30 81 C 7.6357 -9.8753 0.0 0
M  V30 82 O 3.383 -9.1963 0.0 0
M  V30 83 C 3.9072 -6.4922 0.0 0
M  V30 84 N 2.4539 -6.0038 0.0 0
M  V30 85 C 2.1203 -4.5147 0.0 0
M  V30 86 O 3.0733 -3.3592 0.0 0
M  V30 87 C 0.667 -4.0263 0.0 0 CFG=1
M  V30 88 N 0.3335 -2.5373 0.0 0
M  V30 89 C -0.4645 -5.0031 0.0 0 CFG=2
M  V30 90 C 1.4175 -1.5128 0.0 0
M  V30 91 O -1.8464 -4.336 0.0 0
M  V30 92 C -0.536 -6.4803 0.0 0
M  V30 93 O 2.6683 -2.2752 0.0 0
M  V30 94 C 1.084 -0.0238 0.0 0 CFG=1
M  V30 95 N 2.168 1.0006 0.0 0
M  V30 96 C -0.3692 0.4645 0.0 0
M  V30 97 C 3.5736 0.5598 0.0 0
M  V30 98 C -1.5009 -0.5122 0.0 0
M  V30 99 O 4.2169 -0.7623 0.0 0
M  V30 100 C 4.6577 1.5843 0.0 0 CFG=1
M  V30 101 C -3.0257 -0.3811 0.0 0
M  V30 102 C -1.215 -1.9536 0.0 0
M  V30 103 N 4.3241 3.0733 0.0 0
M  V30 104 C 6.0633 1.1435 0.0 0
M  V30 105 C 2.8708 3.5617 0.0 0
M  V30 106 C 6.3492 -0.2978 0.0 0
M  V30 107 O 2.0131 2.3467 0.0 0
M  V30 108 C 2.5373 5.0508 0.0 0 CFG=1
M  V30 109 C 7.7549 -0.7385 0.0 0
M  V30 110 C 5.0031 -0.9887 0.0 0
M  V30 111 N 1.084 5.5392 0.0 0
M  V30 112 C 3.6213 6.0752 0.0 0
M  V30 113 C 0.7504 7.0282 0.0 0
M  V30 114 C 5.0269 5.6345 0.0 0
M  V30 115 O 1.7034 8.1837 0.0 0
M  V30 116 C -0.7028 7.5166 0.0 0 CFG=1
M  V30 117 O 5.1342 4.1573 0.0 0
M  V30 118 N 6.111 6.6589 0.0 0
M  V30 119 N -1.0363 9.0057 0.0 0
M  V30 120 C -1.8344 6.5398 0.0 0
M  V30 121 C -2.4896 9.4941 0.0 0
M  V30 122 C -3.2877 7.0282 0.0 0
M  V30 123 O -2.8232 10.9831 0.0 0
M  V30 124 C -3.6213 8.5173 0.0 0 CFG=1
M  V30 125 C -4.4194 6.0514 0.0 0
M  V30 126 N -5.0746 9.0057 0.0 0
M  V30 127 C -3.3354 7.0759 0.0 0
M  V30 128 O -4.4909 4.5743 0.0 0
M  V30 129 O -5.8727 6.5398 0.0 0
M  V30 130 C -5.4081 10.4947 0.0 0
M  V30 131 C -4.4671 6.0991 0.0 0
M  V30 132 O -4.3241 11.5192 0.0 0
M  V30 133 C -6.8614 10.9831 0.0 0 CFG=1
M  V30 134 C -4.1812 4.6577 0.0 0
M  V30 135 N -7.195 12.4721 0.0 0
M  V30 136 C -7.9931 10.0063 0.0 0
M  V30 137 C -5.3128 3.6809 0.0 0
M  V30 138 C -6.111 13.4966 0.0 0
M  V30 139 O -7.7072 8.5649 0.0 0
M  V30 140 N -5.0269 2.2395 0.0 0
M  V30 141 O -4.7053 13.0559 0.0 0
M  V30 142 C -6.4445 14.9856 0.0 0 CFG=1
M  V30 143 N -5.3605 16.0101 0.0 0
M  V30 144 C -7.8978 15.4741 0.0 0
M  V30 145 C -3.9548 15.5693 0.0 0
M  V30 146 C -9.0295 14.4972 0.0 0
M  V30 147 O -3.6689 14.128 0.0 0
M  V30 148 C -2.8708 16.5938 0.0 0 CFG=1
M  V30 149 O -8.7436 13.0559 0.0 0
M  V30 150 N -10.4828 14.9856 0.0 0
M  V30 151 N -3.2044 18.0828 0.0 0
M  V30 152 C -1.4652 16.1531 0.0 0
M  V30 153 C -4.6577 18.5713 0.0 0
M  V30 154 C -0.3811 17.1775 0.0 0
M  V30 155 O -5.7893 17.5944 0.0 0
M  V30 156 C -4.9912 20.0603 0.0 0 CFG=1
M  V30 157 C 1.0601 16.8916 0.0 0
M  V30 158 C -0.5598 18.6904 0.0 0
M  V30 159 N -3.9072 21.0848 0.0 0
M  V30 160 C -6.4445 20.5487 0.0 0
M  V30 161 C 1.7987 18.2139 0.0 0
M  V30 162 C 1.7987 15.617 0.0 0
M  V30 163 N 0.7862 19.3336 0.0 0
M  V30 164 C -4.2407 22.5738 0.0 0
M  V30 165 C -6.7781 22.0377 0.0 0
M  V30 166 C 3.2758 18.2377 0.0 0
M  V30 167 C 3.2758 15.6408 0.0 0
M  V30 168 O -5.694 23.0622 0.0 0
M  V30 169 C -3.1567 23.5983 0.0 0 CFG=1
M  V30 170 C -8.2314 22.5261 0.0 0
M  V30 171 C 4.0144 16.9631 0.0 0
M  V30 172 N -1.7511 23.1575 0.0 0
M  V30 173 C -3.4903 25.0873 0.0 0
M  V30 174 N -8.5649 24.0152 0.0 0
M  V30 175 C -0.667 24.182 0.0 0
M  V30 176 C -10.0182 24.5036 0.0 0
M  V30 177 O -1.0006 25.671 0.0 0
M  V30 178 C 0.7385 23.7412 0.0 0 CFG=1
M  V30 179 N -11.1499 23.5268 0.0 0
M  V30 180 N -10.3518 25.9926 0.0 0
M  V30 181 N 1.0244 22.2998 0.0 0
M  V30 182 C 1.8225 24.7657 0.0 0
M  V30 END ATOM
M  V30 BEGIN BOND
M  V30 1 2 1 2
M  V30 2 1 2 3
M  V30 3 1 4 2 CFG=3
M  V30 4 1 5 3 CFG=3
M  V30 5 1 4 6
M  V30 6 1 4 7
M  V30 7 1 5 8
M  V30 8 1 5 9
M  V30 9 1 6 10
M  V30 10 1 6 11
M  V30 11 1 7 12
M  V30 12 2 8 13
M  V30 13 1 8 14
M  V30 14 1 9 15
M  V30 15 2 10 16
M  V30 16 1 10 17
M  V30 17 1 18 14 CFG=1
M  V30 18 2 15 19
M  V30 19 1 15 20
M  V30 20 1 17 21 CFG=3
M  V30 21 1 17 22
M  V30 22 1 18 23
M  V30 23 1 18 24
M  V30 24 1 21 25
M  V30 25 1 22 26
M  V30 26 2 23 27
M  V30 27 1 23 28
M  V30 28 1 24 29
M  V30 29 2 25 30
M  V30 30 1 25 31
M  V30 31 2 26 32
M  V30 32 1 26 33
M  V30 33 1 34 28 CFG=1
M  V30 34 1 29 35
M  V30 35 1 29 36
M  V30 36 1 31 37 CFG=3
M  V30 37 1 31 38
M  V30 38 1 34 39
M  V30 39 1 34 40
M  V30 40 1 37 41
M  V30 41 1 38 42
M  V30 42 2 39 43
M  V30 43 1 39 44
M  V30 44 1 40 45
M  V30 45 2 41 46
M  V30 46 1 41 47
M  V30 47 2 42 48
M  V30 48 1 42 49
M  V30 49 1 50 44 CFG=1
M  V30 50 2 45 51
M  V30 51 1 45 52
M  V30 52 1 47 53 CFG=1
M  V30 53 1 47 54
M  V30 54 1 50 55
M  V30 55 1 50 56
M  V30 56 1 51 57
M  V30 57 2 52 58
M  V30 58 1 53 59
M  V30 59 1 54 60
M  V30 60 2 55 61
M  V30 61 1 55 62
M  V30 62 1 56 63
M  V30 63 1 56 64
M  V30 64 2 57 65
M  V30 65 2 59 66
M  V30 66 1 59 67
M  V30 67 1 60 68
M  V30 68 1 67 69 CFG=3
M  V30 69 1 67 70
M  V30 70 2 68 71
M  V30 71 1 68 72
M  V30 72 1 69 73
M  V30 73 1 70 74
M  V30 74 2 73 75
M  V30 75 1 76 73 CFG=3
M  V30 76 1 76 77
M  V30 77 1 76 78
M  V30 78 1 77 79
M  V30 79 1 77 80
M  V30 80 1 78 81
M  V30 81 2 79 82
M  V30 82 1 79 83
M  V30 83 1 83 84
M  V30 84 1 84 85
M  V30 85 2 85 86
M  V30 86 1 85 87
M  V30 87 1 87 88 CFG=3
M  V30 88 1 87 89
M  V30 89 1 88 90
M  V30 90 1 89 91 CFG=1
M  V30 91 1 89 92
M  V30 92 2 90 93
M  V30 93 1 90 94
M  V30 94 1 94 95 CFG=3
M  V30 95 1 94 96
M  V30 96 1 95 97
M  V30 97 1 96 98
M  V30 98 2 97 99
M  V30 99 1 97 100
M  V30 100 1 98 101
M  V30 101 1 98 102
M  V30 102 1 100 103 CFG=1
M  V30 103 1 100 104
M  V30 104 1 103 105
M  V30 105 1 104 106
M  V30 106 2 105 107
M  V30 107 1 105 108
M  V30 108 1 106 109
M  V30 109 1 106 110
M  V30 110 1 108 111 CFG=1
M  V30 111 1 108 112
M  V30 112 1 111 113
M  V30 113 1 112 114
M  V30 114 2 113 115
M  V30 115 1 113 116
M  V30 116 2 114 117
M  V30 117 1 114 118
M  V30 118 1 116 119 CFG=3
M  V30 119 1 116 120
M  V30 120 1 119 121
M  V30 121 1 120 122
M  V30 122 2 121 123
M  V30 123 1 121 124
M  V30 124 1 122 125
M  V30 125 1 124 126 CFG=3
M  V30 126 1 124 127
M  V30 127 2 125 128
M  V30 128 1 125 129
M  V30 129 1 126 130
M  V30 130 1 127 131
M  V30 131 2 130 132
M  V30 132 1 130 133
M  V30 133 1 131 134
M  V30 134 1 133 135 CFG=3
M  V30 135 1 133 136
M  V30 136 1 134 137
M  V30 137 1 135 138
M  V30 138 1 136 139
M  V30 139 1 137 140
M  V30 140 2 138 141
M  V30 141 1 138 142
M  V30 142 1 142 143 CFG=3
M  V30 143 1 142 144
M  V30 144 1 143 145
M  V30 145 1 144 146
M  V30 146 2 145 147
M  V30 147 1 145 148
M  V30 148 2 146 149
M  V30 149 1 146 150
M  V30 150 1 148 151 CFG=1
M  V30 151 1 148 152
M  V30 152 1 151 153
M  V30 153 1 152 154
M  V30 154 2 153 155
M  V30 155 1 153 156
M  V30 156 1 154 157
M  V30 157 2 154 158
M  V30 158 1 156 159 CFG=3
M  V30 159 1 156 160
M  V30 160 2 157 161
M  V30 161 1 157 162
M  V30 162 1 158 163
M  V30 163 1 159 164
M  V30 164 1 160 165
M  V30 165 1 161 166
M  V30 166 2 162 167
M  V30 167 2 164 168
M  V30 168 1 164 169
M  V30 169 1 165 170
M  V30 170 2 166 171
M  V30 171 1 169 172 CFG=3
M  V30 172 1 169 173
M  V30 173 1 170 174
M  V30 174 1 172 175
M  V30 175 1 174 176
M  V30 176 2 175 177
M  V30 177 1 175 178
M  V30 178 2 176 179
M  V30 179 1 176 180
M  V30 180 1 178 181 CFG=3
M  V30 181 1 178 182
M  V30 182 1 11 12
M  V30 183 1 58 65
M  V30 184 1 80 81
M  V30 185 1 161 163
M  V30 186 1 167 171
M  V30 END BOND
M  V30 BEGIN COLLECTION
M  V30 MDLV30/STEABS ATOMS=(23 4 5 17 18 31 34 47 50 67 76 87 89 94 100 108 116 124 133 142 148 156 169 178)
M  V30 END COLLECTION
M  V30 END CTAB
M  END
> <SEQUENCE>
AARWNSKENLLTGPSENDPNLFV

> <DRUG_NAME>
No drug

> <AA_MUTATION>
p.A56T

> <POSITION>
56

> <TRANSCRYPT>
P00519-1

$$$$
Compound 575
Actelion Java MolfileCreator 2.0

  0  0  0  0  0  0              0 V3000
M  V30 BEGIN CTAB
M  V30 COUNTS 182 186 0 0 0
M  V30 BEGIN ATOM
M  V30 1 O 0.0 0.0 0.0 0
M  V30 2 C -0.8576 1.2627 0.0 0
M  V30 3 N -2.3109 0.8219 0.0 0
M  V30 4 C -0.5717 2.7517 0.0 0 CFG=1
M  V30 5 C -2.6445 -0.6194 0.0 0 CFG=2
M  V30 6 N 0.7743 3.395 0.0 0
M  V30 7 C -1.5962 3.8834 0.0 0
M  V30 8 C -1.5605 -1.5962 0.0 0
M  V30 9 C -4.0978 -1.0601 0.0 0
M  V30 10 C 2.0489 2.6564 0.0 0
M  V30 11 C 0.5956 4.9078 0.0 0
M  V30 12 C -0.8695 5.2056 0.0 0
M  V30 13 O -1.894 -3.0376 0.0 0
M  V30 14 N -0.1548 -1.1078 0.0 0
M  V30 15 C -4.4313 -2.5015 0.0 0
M  V30 16 O 2.025 1.1793 0.0 0
M  V30 17 C 3.3235 3.4307 0.0 0 CFG=1
M  V30 18 C 0.9291 -2.0846 0.0 0 CFG=2
M  V30 19 O -3.3473 -3.4783 0.0 0
M  V30 20 N -5.8846 -2.9423 0.0 0
M  V30 21 N 4.5981 2.6921 0.0 0
M  V30 22 C 3.2997 4.9555 0.0 0
M  V30 23 C 0.5956 -3.526 0.0 0
M  V30 24 C 2.3348 -1.5962 0.0 0
M  V30 25 C 4.5743 1.215 0.0 0
M  V30 26 C 1.9774 5.7179 0.0 0
M  V30 27 O -0.9053 -3.7881 0.0 0
M  V30 28 N 1.6796 -4.5028 0.0 0
M  V30 29 C 3.4188 -2.573 0.0 0
M  V30 30 O 3.4783 0.2025 0.0 0
M  V30 31 C 5.8489 0.4764 0.0 0 CFG=1
M  V30 32 O 0.5122 5.3248 0.0 0
M  V30 33 O 2.1323 7.2307 0.0 0
M  V30 34 C 1.346 -5.9442 0.0 0 CFG=2
M  V30 35 C 4.8959 -2.442 0.0 0
M  V30 36 C 2.9066 -3.9668 0.0 0
M  V30 37 N 5.8251 -1.0006 0.0 0
M  V30 38 C 7.1235 1.2388 0.0 0
M  V30 39 C -0.1072 -6.385 0.0 0
M  V30 40 C 2.4301 -6.921 0.0 0
M  V30 41 C 4.5028 -1.7391 0.0 0
M  V30 42 C 7.0997 2.7636 0.0 0
M  V30 43 O -1.358 -5.5034 0.0 0
M  V30 44 N -0.4407 -7.8263 0.0 0
M  V30 45 C 2.0965 -8.3624 0.0 0
M  V30 46 O 3.1805 -0.9648 0.0 0
M  V30 47 C 4.479 -3.2163 0.0 0 CFG=1
M  V30 48 O 5.694 3.383 0.0 0
M  V30 49 N 8.3743 3.5379 0.0 0
M  V30 50 C -1.894 -8.2671 0.0 0 CFG=2
M  V30 51 C 0.6432 -8.8032 0.0 0
M  V30 52 C 3.1805 -9.3392 0.0 0
M  V30 53 N 5.7536 -3.9548 0.0 0
M  V30 54 C 3.1567 -3.9548 0.0 0
M  V30 55 C -3.0257 -7.2426 0.0 0
M  V30 56 C -2.2276 -9.7085 0.0 0
M  V30 57 C 0.3097 -10.2445 0.0 0
M  V30 58 C 2.847 -10.7806 0.0 0
M  V30 59 C 7.0282 -3.1805 0.0 0
M  V30 60 C 1.8344 -3.1805 0.0 0
M  V30 61 O -2.7398 -5.7536 0.0 0
M  V30 62 O -4.479 -7.6834 0.0 0
M  V30 63 C -3.6809 -10.1492 0.0 0
M  V30 64 C -1.1435 -10.6853 0.0 0
M  V30 65 C 1.3937 -11.2214 0.0 0
M  V30 66 O 7.0044 -1.6558 0.0 0
M  V30 67 C 8.3028 -3.9191 0.0 0 CFG=1
M  V30 68 C 0.5122 -3.9191 0.0 0
M  V30 69 N 8.279 -5.3962 0.0 0
M  V30 70 C 9.5775 -3.1567 0.0 0
M  V30 71 O 0.1191 -5.3486 0.0 0
M  V30 72 O -0.8934 -3.2997 0.0 0
M  V30 73 C 6.9567 -6.1348 0.0 0
M  V30 74 O 9.5536 -1.6319 0.0 0
M  V30 75 O 5.6345 -5.3724 0.0 0
M  V30 76 C 6.9329 -7.6119 0.0 0 CFG=1
M  V30 77 N 5.694 -8.4696 0.0 0
M  V30 78 C 8.1242 -8.4696 0.0 0
M  V30 79 C 4.2407 -7.9812 0.0 0
M  V30 80 C 6.1348 -9.8753 0.0 0
M  V30 81 C 7.6357 -9.8753 0.0 0
M  V30 82 O 3.383 -9.1963 0.0 0
M  V30 83 C 3.9072 -6.4922 0.0 0
M  V30 84 N 2.4539 -6.0038 0.0 0
M  V30 85 C 2.1203 -4.5147 0.0 0
M  V30 86 O 3.0733 -3.3592 0.0 0
M  V30 87 C 0.667 -4.0263 0.0 0 CFG=1
M  V30 88 N 0.3335 -2.5373 0.0 0
M  V30 89 C -0.4645 -5.0031 0.0 0
M  V30 90 C 1.4175 -1.5128 0.0 0
M  V30 91 C -0.536 -6.4803 0.0 0
M  V30 92 C -1.8464 -4.336 0.0 0
M  V30 93 O 2.6683 -2.2752 0.0 0
M  V30 94 C 1.084 -0.0238 0.0 0 CFG=1
M  V30 95 N 2.168 1.0006 0.0 0
M  V30 96 C -0.3692 0.4645 0.0 0
M  V30 97 C 3.5736 0.5598 0.0 0
M  V30 98 C -1.5009 -0.5122 0.0 0
M  V30 99 O 4.2169 -0.7623 0.0 0
M  V30 100 C 4.6577 1.5843 0.0 0 CFG=1
M  V30 101 C -3.0257 -0.3811 0.0 0
M  V30 102 C -1.215 -1.9536 0.0 0
M  V30 103 N 4.3241 3.0733 0.0 0
M  V30 104 C 6.0633 1.1435 0.0 0
M  V30 105 C 2.8708 3.5617 0.0 0
M  V30 106 C 6.3492 -0.2978 0.0 0
M  V30 107 O 2.0131 2.3467 0.0 0
M  V30 108 C 2.5373 5.0508 0.0 0 CFG=1
M  V30 109 C 7.7549 -0.7385 0.0 0
M  V30 110 C 5.0031 -0.9887 0.0 0
M  V30 111 N 1.084 5.5392 0.0 0
M  V30 112 C 3.6213 6.0752 0.0 0
M  V30 113 C 0.7504 7.0282 0.0 0
M  V30 114 C 5.0269 5.6345 0.0 0
M  V30 115 O 1.7034 8.1837 0.0 0
M  V30 116 C -0.7028 7.5166 0.0 0 CFG=1
M  V30 117 O 5.1342 4.1573 0.0 0
M  V30 118 N 6.111 6.6589 0.0 0
M  V30 119 N -1.0363 9.0057 0.0 0
M  V30 120 C -1.8344 6.5398 0.0 0
M  V30 121 C -2.4896 9.4941 0.0 0
M  V30 122 C -3.2877 7.0282 0.0 0
M  V30 123 O -2.8232 10.9831 0.0 0
M  V30 124 C -3.6213 8.5173 0.0 0 CFG=1
M  V30 125 C -4.4194 6.0514 0.0 0
M  V30 126 N -5.0746 9.0057 0.0 0
M  V30 127 C -3.3354 7.0759 0.0 0
M  V30 128 O -4.4909 4.5743 0.0 0
M  V30 129 O -5.8727 6.5398 0.0 0
M  V30 130 C -5.4081 10.4947 0.0 0
M  V30 131 C -4.4671 6.0991 0.0 0
M  V30 132 O -4.3241 11.5192 0.0 0
M  V30 133 C -6.8614 10.9831 0.0 0 CFG=1
M  V30 134 C -4.1812 4.6577 0.0 0
M  V30 135 N -7.195 12.4721 0.0 0
M  V30 136 C -7.9931 10.0063 0.0 0
M  V30 137 C -5.3128 3.6809 0.0 0
M  V30 138 C -6.111 13.4966 0.0 0
M  V30 139 O -7.7072 8.5649 0.0 0
M  V30 140 N -5.0269 2.2395 0.0 0
M  V30 141 O -4.7053 13.0559 0.0 0
M  V30 142 C -6.4445 14.9856 0.0 0 CFG=1
M  V30 143 N -5.3605 16.0101 0.0 0
M  V30 144 C -7.8978 15.4741 0.0 0
M  V30 145 C -3.9548 15.5693 0.0 0
M  V30 146 C -9.0295 14.4972 0.0 0
M  V30 147 O -3.6689 14.128 0.0 0
M  V30 148 C -2.8708 16.5938 0.0 0 CFG=1
M  V30 149 O -8.7436 13.0559 0.0 0
M  V30 150 N -10.4828 14.9856 0.0 0
M  V30 151 N -3.2044 18.0828 0.0 0
M  V30 152 C -1.4652 16.1531 0.0 0
M  V30 153 C -4.6577 18.5713 0.0 0
M  V30 154 C -0.3811 17.1775 0.0 0
M  V30 155 O -5.7893 17.5944 0.0 0
M  V30 156 C -4.9912 20.0603 0.0 0 CFG=1
M  V30 157 C 1.0601 16.8916 0.0 0
M  V30 158 C -0.5598 18.6904 0.0 0
M  V30 159 N -3.9072 21.0848 0.0 0
M  V30 160 C -6.4445 20.5487 0.0 0
M  V30 161 C 1.7987 18.2139 0.0 0
M  V30 162 C 1.7987 15.617 0.0 0
M  V30 163 N 0.7862 19.3336 0.0 0
M  V30 164 C -4.2407 22.5738 0.0 0
M  V30 165 C -6.7781 22.0377 0.0 0
M  V30 166 C 3.2758 18.2377 0.0 0
M  V30 167 C 3.2758 15.6408 0.0 0
M  V30 168 O -5.694 23.0622 0.0 0
M  V30 169 C -3.1567 23.5983 0.0 0 CFG=1
M  V30 170 C -8.2314 22.5261 0.0 0
M  V30 171 C 4.0144 16.9631 0.0 0
M  V30 172 N -1.7511 23.1575 0.0 0
M  V30 173 C -3.4903 25.0873 0.0 0
M  V30 174 N -8.5649 24.0152 0.0 0
M  V30 175 C -0.667 24.182 0.0 0
M  V30 176 C -10.0182 24.5036 0.0 0
M  V30 177 O -1.0006 25.671 0.0 0
M  V30 178 C 0.7385 23.7412 0.0 0 CFG=1
M  V30 179 N -11.1499 23.5268 0.0 0
M  V30 180 N -10.3518 25.9926 0.0 0
M  V30 181 N 1.0244 22.2998 0.0 0
M  V30 182 C 1.8225 24.7657 0.0 0
M  V30 END ATOM
M  V30 BEGIN BOND
M  V30 1 2 1 2
M  V30 2 1 2 3
M  V30 3 1 4 2 CFG=3
M  V30 4 1 5 3 CFG=3
M  V30 5 1 4 6
M  V30 6 1 4 7
M  V30 7 1 5 8
M  V30 8 1 5 9
M  V30 9 1 6 10
M  V30 10 1 6 11
M  V30 11 1 7 12
M  V30 12 2 8 13
M  V30 13 1 8 14
M  V30 14 1 9 15
M  V30 15 2 10 16
M  V30 16 1 10 17
M  V30 17 1 18 14 CFG=1
M  V30 18 2 15 19
M  V30 19 1 15 20
M  V30 20 1 17 21 CFG=3
M  V30 21 1 17 22
M  V30 22 1 18 23
M  V30 23 1 18 24
M  V30 24 1 21 25
M  V30 25 1 22 26
M  V30 26 2 23 27
M  V30 27 1 23 28
M  V30 28 1 24 29
M  V30 29 2 25 30
M  V30 30 1 25 31
M  V30 31 2 26 32
M  V30 32 1 26 33
M  V30 33 1 34 28 CFG=1
M  V30 34 1 29 35
M  V30 35 1 29 36
M  V30 36 1 31 37 CFG=3
M  V30 37 1 31 38
M  V30 38 1 34 39
M  V30 39 1 34 40
M  V30 40 1 37 41
M  V30 41 1 38 42
M  V30 42 2 39 43
M  V30 43 1 39 44
M  V30 44 1 40 45
M  V30 45 2 41 46
M  V30 46 1 41 47
M  V30 47 2 42 48
M  V30 48 1 42 49
M  V30 49 1 50 44 CFG=1
M  V30 50 2 45 51
M  V30 51 1 45 52
M  V30 52 1 47 53 CFG=1
M  V30 53 1 47 54
M  V30 54 1 50 55
M  V30 55 1 50 56
M  V30 56 1 51 57
M  V30 57 2 52 58
M  V30 58 1 53 59
M  V30 59 1 54 60
M  V30 60 2 55 61
M  V30 61 1 55 62
M  V30 62 1 56 63
M  V30 63 1 56 64
M  V30 64 2 57 65
M  V30 65 2 59 66
M  V30 66 1 59 67
M  V30 67 1 60 68
M  V30 68 1 67 69 CFG=3
M  V30 69 1 67 70
M  V30 70 2 68 71
M  V30 71 1 68 72
M  V30 72 1 69 73
M  V30 73 1 70 74
M  V30 74 2 73 75
M  V30 75 1 76 73 CFG=3
M  V30 76 1 76 77
M  V30 77 1 76 78
M  V30 78 1 77 79
M  V30 79 1 77 80
M  V30 80 1 78 81
M  V30 81 2 79 82
M  V30 82 1 79 83
M  V30 83 1 83 84
M  V30 84 1 84 85
M  V30 85 2 85 86
M  V30 86 1 85 87
M  V30 87 1 87 88 CFG=3
M  V30 88 1 87 89
M  V30 89 1 88 90
M  V30 90 1 89 91
M  V30 91 1 89 92
M  V30 92 2 90 93
M  V30 93 1 90 94
M  V30 94 1 94 95 CFG=3
M  V30 95 1 94 96
M  V30 96 1 95 97
M  V30 97 1 96 98
M  V30 98 2 97 99
M  V30 99 1 97 100
M  V30 100 1 98 101
M  V30 101 1 98 102
M  V30 102 1 100 103 CFG=1
M  V30 103 1 100 104
M  V30 104 1 103 105
M  V30 105 1 104 106
M  V30 106 2 105 107
M  V30 107 1 105 108
M  V30 108 1 106 109
M  V30 109 1 106 110
M  V30 110 1 108 111 CFG=1
M  V30 111 1 108 112
M  V30 112 1 111 113
M  V30 113 1 112 114
M  V30 114 2 113 115
M  V30 115 1 113 116
M  V30 116 2 114 117
M  V30 117 1 114 118
M  V30 118 1 116 119 CFG=3
M  V30 119 1 116 120
M  V30 120 1 119 121
M  V30 121 1 120 122
M  V30 122 2 121 123
M  V30 123 1 121 124
M  V30 124 1 122 125
M  V30 125 1 124 126 CFG=3
M  V30 126 1 124 127
M  V30 127 2 125 128
M  V30 128 1 125 129
M  V30 129 1 126 130
M  V30 130 1 127 131
M  V30 131 2 130 132
M  V30 132 1 130 133
M  V30 133 1 131 134
M  V30 134 1 133 135 CFG=3
M  V30 135 1 133 136
M  V30 136 1 134 137
M  V30 137 1 135 138
M  V30 138 1 136 139
M  V30 139 1 137 140
M  V30 140 2 138 141
M  V30 141 1 138 142
M  V30 142 1 142 143 CFG=3
M  V30 143 1 142 144
M  V30 144 1 143 145
M  V30 145 1 144 146
M  V30 146 2 145 147
M  V30 147 1 145 148
M  V30 148 2 146 149
M  V30 149 1 146 150
M  V30 150 1 148 151 CFG=1
M  V30 151 1 148 152
M  V30 152 1 151 153
M  V30 153 1 152 154
M  V30 154 2 153 155
M  V30 155 1 153 156
M  V30 156 1 154 157
M  V30 157 2 154 158
M  V30 158 1 156 159 CFG=3
M  V30 159 1 156 160
M  V30 160 2 157 161
M  V30 161 1 157 162
M  V30 162 1 158 163
M  V30 163 1 159 164
M  V30 164 1 160 165
M  V30 165 1 161 166
M  V30 166 2 162 167
M  V30 167 2 164 168
M  V30 168 1 164 169
M  V30 169 1 165 170
M  V30 170 2 166 171
M  V30 171 1 169 172 CFG=3
M  V30 172 1 169 173
M  V30 173 1 170 174
M  V30 174 1 172 175
M  V30 175 1 174 176
M  V30 176 2 175 177
M  V30 177 1 175 178
M  V30 178 2 176 179
M  V30 179 1 176 180
M  V30 180 1 178 181 CFG=3
M  V30 181 1 178 182
M  V30 182 1 11 12
M  V30 183 1 58 65
M  V30 184 1 80 81
M  V30 185 1 161 163
M  V30 186 1 167 171
M  V30 END BOND
M  V30 BEGIN COLLECTION
M  V30 MDLV30/STEABS ATOMS=(22 4 5 17 18 31 34 47 50 67 76 87 94 100 108 116 124 133 142 148 156 169 178)
M  V30 END COLLECTION
M  V30 END CTAB
M  END
> <SEQUENCE>
AARWNSKENLLVGPSENDPNLFV

> <DRUG_NAME>
No drug

> <AA_MUTATION>
p.A56V

> <POSITION>
56

> <TRANSCRYPT>
P00519-1

$$$$
Compound 35
Actelion Java MolfileCreator 2.0

  0  0  0  0  0  0              0 V3000
M  V30 BEGIN CTAB
M  V30 COUNTS 185 187 0 0 0
M  V30 BEGIN ATOM
M  V30 1 O 0.0 0.0 0.0 0
M  V30 2 C 0.691 1.3464 0.0 0
M  V30 3 N 2.1328 1.0604 0.0 0
M  V30 4 C 0.2025 2.8 0.0 0 CFG=1
M  V30 5 C 2.5736 -0.3455 0.0 0 CFG=2
M  V30 6 N 1.0604 4.0392 0.0 0
M  V30 7 C -1.251 3.2886 0.0 0
M  V30 8 C 1.5489 -1.4298 0.0 0
M  V30 9 C 4.0154 -0.6315 0.0 0 CFG=2
M  V30 10 C 2.5379 4.063 0.0 0
M  V30 11 C 0.1548 5.2784 0.0 0
M  V30 12 C -1.2749 4.8137 0.0 0
M  V30 13 O 1.9898 -2.8358 0.0 0
M  V30 14 O 0.0595 -1.0962 0.0 0
M  V30 15 O 4.9924 0.5004 0.0 0
M  V30 16 C 4.4562 -2.0375 0.0 0
M  V30 17 O 3.5507 3.0145 0.0 0
M  V30 18 C 3.2766 5.3856 0.0 0 CFG=1
M  V30 19 N 2.5141 6.7082 0.0 0
M  V30 20 C 4.7541 5.4095 0.0 0
M  V30 21 C 0.9889 6.7321 0.0 0
M  V30 22 O -0.0714 5.6835 0.0 0
M  V30 23 C 0.2263 8.0546 0.0 0 CFG=1
M  V30 24 N -1.2987 8.0785 0.0 0
M  V30 25 C 0.9651 9.3772 0.0 0 CFG=2
M  V30 26 C -2.0613 6.8035 0.0 0
M  V30 27 O 0.2025 10.6998 0.0 0
M  V30 28 C 2.4426 9.4011 0.0 0
M  V30 29 O -1.6681 5.3856 0.0 0
M  V30 30 C -3.5864 6.8274 0.0 0 CFG=1
M  V30 31 N -4.349 5.5524 0.0 0
M  V30 32 C -4.349 8.15 0.0 0
M  V30 33 C -3.6103 4.2775 0.0 0
M  V30 34 C -3.6103 9.4726 0.0 0
M  V30 35 O -2.1328 4.3013 0.0 0
M  V30 36 C -4.3728 3.0026 0.0 0 CFG=1
M  V30 37 C -4.3728 10.7951 0.0 0
M  V30 38 N -3.6341 1.7277 0.0 0
M  V30 39 C -5.898 3.0264 0.0 0
M  V30 40 C -3.6341 12.1177 0.0 0
M  V30 41 C -2.1566 1.7515 0.0 0
M  V30 42 C -6.6606 4.349 0.0 0
M  V30 43 N -4.3967 13.4403 0.0 0
M  V30 44 O -1.7634 3.2171 0.0 0
M  V30 45 C -1.4179 0.4766 0.0 0 CFG=1
M  V30 46 C -8.1857 4.3728 0.0 0
M  V30 47 N -2.1804 -0.7983 0.0 0
M  V30 48 C 0.0595 0.5004 0.0 0
M  V30 49 C -8.9483 5.6954 0.0 0
M  V30 50 C -3.7056 -0.7744 0.0 0
M  V30 51 C 0.7983 1.823 0.0 0
M  V30 52 N -10.4734 5.7193 0.0 0
M  V30 53 O -4.4682 0.5481 0.0 0
M  V30 54 C -4.4682 -2.0494 0.0 0 CFG=1
M  V30 55 C 2.2758 1.8468 0.0 0
M  V30 56 N -3.7294 -3.3243 0.0 0
M  V30 57 C -5.9933 -2.0255 0.0 0
M  V30 58 C 3.0145 3.1694 0.0 0
M  V30 59 C -2.2519 -3.3005 0.0 0
M  V30 60 C -6.7559 -0.7029 0.0 0
M  V30 61 N 4.492 3.1932 0.0 0
M  V30 62 O -1.5132 -1.9779 0.0 0
M  V30 63 C -1.5132 -4.5754 0.0 0 CFG=1
M  V30 64 C -8.281 -0.6791 0.0 0
M  V30 65 N -2.2758 -5.8503 0.0 0
M  V30 66 C -0.0357 -4.5516 0.0 0
M  V30 67 C -9.0436 0.6434 0.0 0
M  V30 68 C -1.537 -7.1253 0.0 0
M  V30 69 C 0.7029 -5.8265 0.0 0
M  V30 70 N -10.5688 0.6672 0.0 0
M  V30 71 O -2.2996 -8.4002 0.0 0
M  V30 72 C -0.0595 -7.1014 0.0 0 CFG=1
M  V30 73 C 2.1804 -5.8027 0.0 0
M  V30 74 N 0.6791 -8.3764 0.0 0
M  V30 75 C 0.6791 -5.7788 0.0 0 CFG=2
M  V30 76 C 2.9192 -7.0776 0.0 0
M  V30 77 C -0.0834 -9.6513 0.0 0
M  V30 78 C 2.1566 -5.755 0.0 0
M  V30 79 C 0.4289 -4.9924 0.0 0
M  V30 80 N 4.3967 -7.0538 0.0 0
M  V30 81 O -1.6085 -9.6275 0.0 0
M  V30 82 C 0.6553 -10.9262 0.0 0 CFG=1
M  V30 83 C 2.8953 -4.4324 0.0 0
M  V30 84 N -0.1072 -12.2011 0.0 0
M  V30 85 C 2.1328 -10.9024 0.0 0
M  V30 86 C -1.6323 -12.1773 0.0 0
M  V30 87 C 2.8715 -9.5798 0.0 0
M  V30 88 O -2.3949 -10.8547 0.0 0
M  V30 89 C -2.3949 -13.4522 0.0 0 CFG=1
M  V30 90 C 4.349 -9.556 0.0 0
M  V30 91 C 2.1089 -8.2572 0.0 0
M  V30 92 N -3.9201 -13.4284 0.0 0
M  V30 93 C -1.6562 -14.7272 0.0 0 CFG=2
M  V30 94 C -4.6826 -12.1058 0.0 0
M  V30 95 O -2.4187 -16.0021 0.0 0
M  V30 96 C -0.1787 -14.7033 0.0 0
M  V30 97 O -3.9439 -10.7832 0.0 0
M  V30 98 C -6.2078 -12.082 0.0 0 CFG=1
M  V30 99 N -6.9704 -10.7594 0.0 0
M  V30 100 C -6.9704 -13.3569 0.0 0
M  V30 101 C -6.2316 -9.4368 0.0 0
M  V30 102 O -6.2316 -14.6318 0.0 0
M  V30 103 O -4.7541 -9.413 0.0 0
M  V30 104 C -6.9942 -8.1142 0.0 0 CFG=1
M  V30 105 N -8.5193 -8.0904 0.0 0
M  V30 106 C -6.2554 -6.7916 0.0 0
M  V30 107 C -9.2819 -9.3653 0.0 0
M  V30 108 C -7.018 -5.469 0.0 0
M  V30 109 O -8.5432 -10.6402 0.0 0
M  V30 110 C -10.8071 -9.3415 0.0 0 CFG=1
M  V30 111 C -6.2793 -4.1464 0.0 0
M  V30 112 C -8.5432 -5.4452 0.0 0
M  V30 113 N -11.5696 -8.0189 0.0 0
M  V30 114 C -11.5696 -10.6164 0.0 0
M  V30 115 C -7.0418 -2.8239 0.0 0
M  V30 116 C -9.3057 -4.1226 0.0 0
M  V30 117 C -13.0948 -7.9951 0.0 0
M  V30 118 C -10.8309 -11.8913 0.0 0
M  V30 119 C -8.567 -2.8 0.0 0
M  V30 120 O -13.8574 -9.27 0.0 0
M  V30 121 C -13.8574 -6.6725 0.0 0 CFG=1
M  V30 122 C -11.5935 -13.1663 0.0 0
M  V30 123 C -9.3534 -11.8675 0.0 0
M  V30 124 N -13.1186 -5.3499 0.0 0
M  V30 125 C -15.3825 -6.6486 0.0 0
M  V30 126 C -13.8812 -4.0273 0.0 0
M  V30 127 C -16.1451 -7.9236 0.0 0
M  V30 128 O -15.4063 -4.0035 0.0 0
M  V30 129 C -13.1424 -2.7047 0.0 0 CFG=1
M  V30 130 O -15.4063 -9.1985 0.0 0
M  V30 131 N -17.6702 -7.8997 0.0 0
M  V30 132 N -13.905 -1.3821 0.0 0
M  V30 133 C -11.665 -2.6809 0.0 0 CFG=2
M  V30 134 C -15.4302 -1.3583 0.0 0
M  V30 135 O -10.9262 -3.9558 0.0 0
M  V30 136 C -10.9262 -1.3583 0.0 0
M  V30 137 O -16.1927 -2.6332 0.0 0
M  V30 138 C -16.1927 -0.0357 0.0 0 CFG=1
M  V30 139 N -17.7179 -0.0119 0.0 0
M  V30 140 C -15.454 1.2868 0.0 0
M  V30 141 C -18.4805 1.3106 0.0 0
M  V30 142 C -16.2166 2.6094 0.0 0
M  V30 143 O -17.7417 2.6332 0.0 0
M  V30 144 C -20.0056 1.3345 0.0 0 CFG=1
M  V30 145 C -15.4778 3.932 0.0 0
M  V30 146 N -20.7682 0.0595 0.0 0
M  V30 147 C -20.7682 2.657 0.0 0
M  V30 148 C -16.2404 5.2546 0.0 0
M  V30 149 C -20.0294 -1.2153 0.0 0
M  V30 150 C -20.0294 3.9796 0.0 0
M  V30 151 N -15.5017 6.5772 0.0 0
M  V30 152 O -18.552 -1.1915 0.0 0
M  V30 153 C -20.8039 -2.4902 0.0 0 CFG=1
M  V30 154 C -20.8039 5.3022 0.0 0
M  V30 155 N -22.3291 -2.4664 0.0 0
M  V30 156 C -20.0652 -3.7652 0.0 0
M  V30 157 C -20.0652 6.6248 0.0 0
M  V30 158 C -23.0917 -3.7413 0.0 0
M  V30 159 C -18.5877 -3.7413 0.0 0
M  V30 160 N -20.8278 7.9474 0.0 0
M  V30 161 O -22.3529 -5.0163 0.0 0
M  V30 162 C -24.6168 -3.7175 0.0 0 CFG=1
M  V30 163 O -17.849 -2.4187 0.0 0
M  V30 164 O -17.849 -5.0163 0.0 0
M  V30 165 N -25.3794 -2.3949 0.0 0
M  V30 166 C -25.3794 -4.9924 0.0 0
M  V30 167 C -26.9045 -2.3711 0.0 0
M  V30 168 C -26.9045 -4.9686 0.0 0
M  V30 169 O -27.6671 -3.646 0.0 0
M  V30 170 C -27.6671 -1.0485 0.0 0 CFG=1
M  V30 171 C -27.6671 -6.2435 0.0 0
M  V30 172 N -27.0713 0.3455 0.0 0
M  V30 173 C -29.1803 -0.8698 0.0 0
M  V30 174 C -29.1923 -6.2197 0.0 0
M  V30 175 C -25.6296 0.6791 0.0 0
M  V30 176 C -28.2033 1.3702 0.0 0
M  V30 177 C -29.514 0.6195 0.0 0
M  V30 178 N -29.9548 -7.4946 0.0 0
M  V30 179 O -24.6526 -0.4051 0.0 0
M  V30 180 C -25.1887 2.1328 0.0 0 CFG=1
M  V30 181 N -26.2134 3.2647 0.0 0
M  V30 182 C -23.747 2.4664 0.0 0
M  V30 183 C -23.3061 3.9201 0.0 0
M  V30 184 C -21.8644 4.2537 0.0 0
M  V30 185 C -24.3308 5.052 0.0 0
M  V30 END ATOM
M  V30 BEGIN BOND
M  V30 1 2 1 2
M  V30 2 1 2 3
M  V30 3 1 4 2 CFG=3
M  V30 4 1 5 3 CFG=1
M  V30 5 1 4 6
M  V30 6 1 4 7
M  V30 7 1 5 8
M  V30 8 1 5 9
M  V30 9 1 6 10
M  V30 10 1 6 11
M  V30 11 1 7 12
M  V30 12 2 8 13
M  V30 13 1 8 14
M  V30 14 1 9 15 CFG=3
M  V30 15 1 9 16
M  V30 16 2 10 17
M  V30 17 1 10 18
M  V30 18 1 18 19 CFG=1
M  V30 19 1 18 20
M  V30 20 1 19 21
M  V30 21 2 21 22
M  V30 22 1 21 23
M  V30 23 1 23 24 CFG=1
M  V30 24 1 23 25
M  V30 25 1 24 26
M  V30 26 1 25 27 CFG=3
M  V30 27 1 25 28
M  V30 28 2 26 29
M  V30 29 1 26 30
M  V30 30 1 30 31 CFG=1
M  V30 31 1 30 32
M  V30 32 1 31 33
M  V30 33 1 32 34
M  V30 34 2 33 35
M  V30 35 1 33 36
M  V30 36 1 34 37
M  V30 37 1 36 38 CFG=1
M  V30 38 1 36 39
M  V30 39 1 37 40
M  V30 40 1 38 41
M  V30 41 1 39 42
M  V30 42 1 40 43
M  V30 43 2 41 44
M  V30 44 1 41 45
M  V30 45 1 42 46
M  V30 46 1 45 47 CFG=3
M  V30 47 1 45 48
M  V30 48 1 46 49
M  V30 49 1 47 50
M  V30 50 1 48 51
M  V30 51 1 49 52
M  V30 52 2 50 53
M  V30 53 1 50 54
M  V30 54 1 51 55
M  V30 55 1 54 56 CFG=1
M  V30 56 1 54 57
M  V30 57 1 55 58
M  V30 58 1 56 59
M  V30 59 1 57 60
M  V30 60 1 58 61
M  V30 61 2 59 62
M  V30 62 1 59 63
M  V30 63 1 60 64
M  V30 64 1 63 65 CFG=3
M  V30 65 1 63 66
M  V30 66 1 64 67
M  V30 67 1 65 68
M  V30 68 1 66 69
M  V30 69 1 67 70
M  V30 70 2 68 71
M  V30 71 1 68 72
M  V30 72 1 69 73
M  V30 73 1 72 74 CFG=3
M  V30 74 1 72 75
M  V30 75 1 73 76
M  V30 76 1 74 77
M  V30 77 1 75 78
M  V30 78 1 75 79 CFG=1
M  V30 79 1 76 80
M  V30 80 2 77 81
M  V30 81 1 77 82
M  V30 82 1 78 83
M  V30 83 1 82 84 CFG=3
M  V30 84 1 82 85
M  V30 85 1 84 86
M  V30 86 1 85 87
M  V30 87 2 86 88
M  V30 88 1 86 89
M  V30 89 1 87 90
M  V30 90 1 87 91
M  V30 91 1 89 92 CFG=3
M  V30 92 1 89 93
M  V30 93 1 92 94
M  V30 94 1 93 95 CFG=1
M  V30 95 1 93 96
M  V30 96 2 94 97
M  V30 97 1 94 98
M  V30 98 1 98 99 CFG=3
M  V30 99 1 98 100
M  V30 100 1 99 101
M  V30 101 1 100 102
M  V30 102 2 101 103
M  V30 103 1 101 104
M  V30 104 1 104 105 CFG=1
M  V30 105 1 104 106
M  V30 106 1 105 107
M  V30 107 1 106 108
M  V30 108 2 107 109
M  V30 109 1 107 110
M  V30 110 2 108 111
M  V30 111 1 108 112
M  V30 112 1 110 113 CFG=3
M  V30 113 1 110 114
M  V30 114 1 111 115
M  V30 115 2 112 116
M  V30 116 1 113 117
M  V30 117 1 114 118
M  V30 118 2 115 119
M  V30 119 2 117 120
M  V30 120 1 117 121
M  V30 121 1 118 122
M  V30 122 1 118 123
M  V30 123 1 121 124 CFG=3
M  V30 124 1 121 125
M  V30 125 1 124 126
M  V30 126 1 125 127
M  V30 127 2 126 128
M  V30 128 1 126 129
M  V30 129 2 127 130
M  V30 130 1 127 131
M  V30 131 1 129 132 CFG=1
M  V30 132 1 129 133
M  V30 133 1 132 134
M  V30 134 1 133 135 CFG=1
M  V30 135 1 133 136
M  V30 136 2 134 137
M  V30 137 1 134 138
M  V30 138 1 138 139 CFG=1
M  V30 139 1 138 140
M  V30 140 1 139 141
M  V30 141 1 140 142
M  V30 142 2 141 143
M  V30 143 1 141 144
M  V30 144 1 142 145
M  V30 145 1 144 146 CFG=1
M  V30 146 1 144 147
M  V30 147 1 145 148
M  V30 148 1 146 149
M  V30 149 1 147 150
M  V30 150 1 148 151
M  V30 151 2 149 152
M  V30 152 1 149 153
M  V30 153 1 150 154
M  V30 154 1 153 155 CFG=3
M  V30 155 1 153 156
M  V30 156 1 154 157
M  V30 157 1 155 158
M  V30 158 1 156 159
M  V30 159 1 157 160
M  V30 160 2 158 161
M  V30 161 1 158 162
M  V30 162 2 159 163
M  V30 163 1 159 164
M  V30 164 1 162 165 CFG=3
M  V30 165 1 162 166
M  V30 166 1 165 167
M  V30 167 1 166 168
M  V30 168 2 167 169
M  V30 169 1 170 167 CFG=3
M  V30 170 1 168 171
M  V30 171 1 170 172
M  V30 172 1 170 173
M  V30 173 1 171 174
M  V30 174 1 172 175
M  V30 175 1 172 176
M  V30 176 1 173 177
M  V30 177 1 174 178
M  V30 178 2 175 179
M  V30 179 1 175 180
M  V30 180 1 180 181 CFG=1
M  V30 181 1 180 182
M  V30 182 1 182 183
M  V30 183 1 183 184
M  V30 184 1 183 185
M  V30 185 1 11 12
M  V30 186 1 116 119
M  V30 187 1 176 177
M  V30 END BOND
M  V30 BEGIN COLLECTION
M  V30 MDLV30/STEABS ATOMS=(28 4 5 9 18 23 25 30 36 45 54 63 72 75 82 89 93 98 104 110 121 129 133 138 144 153 162 170 180)
M  V30 END COLLECTION
M  V30 END CTAB
M  END
> <SEQUENCE>
LPKDKKTNLFSTLIKKKKKTAPT

> <DRUG_NAME>
No drug

> <AA_MUTATION>
p.A602T

> <POSITION>
602

> <TRANSCRYPT>
P00519-1

$$$$
Compound 385
Actelion Java MolfileCreator 2.0

  0  0  0  0  0  0              0 V3000
M  V30 BEGIN CTAB
M  V30 COUNTS 178 178 0 0 0
M  V30 BEGIN ATOM
M  V30 1 S 0.0 0.0 0.0 0
M  V30 2 C -0.7631 1.3236 0.0 0
M  V30 3 C 1.4786 0.0238 0.0 0
M  V30 4 C -2.2894 1.3474 0.0 0
M  V30 5 C -3.0526 2.671 0.0 0 CFG=2
M  V30 6 N -2.3252 3.9946 0.0 0
M  V30 7 C -4.5789 2.6949 0.0 0
M  V30 8 C -0.8466 4.0185 0.0 0
M  V30 9 O -5.3421 1.419 0.0 0
M  V30 10 N -5.3421 4.0185 0.0 0
M  V30 11 O -0.1192 2.7426 0.0 0
M  V30 12 C -0.1192 5.3421 0.0 0 CFG=1
M  V30 13 C -6.8684 4.0423 0.0 0 CFG=2
M  V30 14 N -0.8824 6.6657 0.0 0
M  V30 15 C 1.3593 5.3659 0.0 0
M  V30 16 C -7.6316 5.3659 0.0 0
M  V30 17 C -7.6316 2.7664 0.0 0
M  V30 18 C -0.155 7.9893 0.0 0
M  V30 19 C 2.0867 6.6896 0.0 0
M  V30 20 O -9.1579 5.3898 0.0 0
M  V30 21 N -6.9042 6.6896 0.0 0
M  V30 22 C -9.1579 2.7903 0.0 0
M  V30 23 O 1.3236 8.0132 0.0 0
M  V30 24 C -0.9181 9.3129 0.0 0 CFG=1
M  V30 25 C 3.5654 6.7134 0.0 0
M  V30 26 C -7.6674 8.0132 0.0 0
M  V30 27 O -9.9211 4.1139 0.0 0
M  V30 28 O -9.9211 1.5144 0.0 0
M  V30 29 N -2.4445 9.3368 0.0 0
M  V30 30 C -0.1907 10.6366 0.0 0
M  V30 31 O 4.2927 5.4375 0.0 0
M  V30 32 O 4.2927 8.037 0.0 0
M  V30 33 C -6.94 9.3368 0.0 0
M  V30 34 C -0.9658 11.9602 0.0 0
M  V30 35 O -5.4613 9.3606 0.0 0
M  V30 36 N -7.7151 10.6604 0.0 0
M  V30 37 C -0.2384 13.2838 0.0 0
M  V30 38 C -6.9877 11.984 0.0 0 CFG=2
M  V30 39 N -1.0016 14.6074 0.0 0
M  V30 40 C -7.7508 13.3076 0.0 0
M  V30 41 C -5.509 12.0079 0.0 0
M  V30 42 C -0.2742 15.931 0.0 0
M  V30 43 O -7.0234 14.6312 0.0 0
M  V30 44 N -9.2772 13.3315 0.0 0
M  V30 45 C -4.7817 13.3315 0.0 0
M  V30 46 N 1.2043 15.9549 0.0 0
M  V30 47 N -1.0374 17.2546 0.0 0
M  V30 48 C -10.1834 14.5716 0.0 0 CFG=2
M  V30 49 C -10.1834 12.139 0.0 0
M  V30 50 C -3.303 13.3553 0.0 0
M  V30 51 C -9.7422 16.0264 0.0 0
M  V30 52 C -11.6382 14.1304 0.0 0
M  V30 53 C -11.6382 12.6279 0.0 0
M  V30 54 O -2.5756 12.0794 0.0 0
M  V30 55 N -2.5756 14.6789 0.0 0
M  V30 56 O -10.7677 17.1592 0.0 0
M  V30 57 N -8.2994 16.3603 0.0 0
M  V30 58 C -7.8582 17.8151 0.0 0 CFG=2
M  V30 59 C -8.8837 18.9479 0.0 0
M  V30 60 C -6.4153 18.1489 0.0 0
M  V30 61 O -10.3742 18.6617 0.0 0
M  V30 62 N -8.4425 20.4027 0.0 0
M  V30 63 C -5.9741 19.6037 0.0 0
M  V30 64 C -9.468 21.5355 0.0 0 CFG=2
M  V30 65 C -4.5312 19.9376 0.0 0
M  V30 66 C -10.9585 21.2493 0.0 0
M  V30 67 C -9.0268 22.9903 0.0 0
M  V30 68 O -3.5534 18.8525 0.0 0
M  V30 69 O -4.09 21.3924 0.0 0
M  V30 70 O -11.4474 19.8422 0.0 0
M  V30 71 N -11.984 22.3821 0.0 0
M  V30 72 C -10.0523 24.1231 0.0 0
M  V30 73 C -13.4746 22.0959 0.0 0 CFG=2
M  V30 74 C -9.611 25.5779 0.0 0
M  V30 75 C -13.9635 20.6889 0.0 0
M  V30 76 C -14.5001 23.2288 0.0 0
M  V30 77 N -10.6366 26.7107 0.0 0
M  V30 78 O -12.9857 19.6037 0.0 0
M  V30 79 N -15.454 20.4027 0.0 0
M  V30 80 C -15.9906 22.9426 0.0 0
M  V30 81 C -10.1953 28.1655 0.0 0
M  V30 82 C -15.9429 18.9956 0.0 0
M  V30 83 C -17.0161 24.0754 0.0 0
M  V30 84 N -8.7525 28.4994 0.0 0
M  V30 85 N -11.2208 29.2983 0.0 0
M  V30 86 C -17.4335 18.7094 0.0 0
M  V30 87 N -18.5067 23.7892 0.0 0
M  V30 88 O -18.459 19.8422 0.0 0
M  V30 89 N -17.9224 17.3023 0.0 0
M  V30 90 C -19.5322 24.922 0.0 0
M  V30 91 C -19.4129 17.0161 0.0 0 CFG=2
M  V30 92 N -19.091 26.3768 0.0 0
M  V30 93 N -21.0227 24.6358 0.0 0
M  V30 94 C -20.4384 18.1489 0.0 0
M  V30 95 C -19.9018 15.609 0.0 0
M  V30 96 O -19.9972 19.6037 0.0 0
M  V30 97 N -21.929 17.8628 0.0 0
M  V30 98 O -21.3924 15.3229 0.0 0
M  V30 99 C -22.9545 18.9956 0.0 0
M  V30 100 C -24.4451 18.7094 0.0 0
M  V30 101 O -24.934 17.3023 0.0 0
M  V30 102 N -25.4706 19.8422 0.0 0
M  V30 103 C -26.9611 19.556 0.0 0 CFG=2
M  V30 104 C -27.45 18.1489 0.0 0
M  V30 105 C -27.9866 20.6889 0.0 0
M  V30 106 O -26.4722 17.0638 0.0 0
M  V30 107 N -28.9406 17.8628 0.0 0
M  V30 108 C -29.4772 20.4027 0.0 0
M  V30 109 C -29.4295 16.4557 0.0 0 CFG=2
M  V30 110 C -30.5027 21.5355 0.0 0
M  V30 111 C -28.4517 15.3706 0.0 0
M  V30 112 C -30.92 16.1695 0.0 0
M  V30 113 O -30.0615 22.9903 0.0 0
M  V30 114 O -31.9932 21.2493 0.0 0
M  V30 115 O -27.0088 15.7044 0.0 0
M  V30 116 N -28.9406 13.9635 0.0 0
M  V30 117 C -31.4089 14.7624 0.0 0
M  V30 118 C -27.9628 12.8783 0.0 0 CFG=2
M  V30 119 C -32.8995 14.4762 0.0 0
M  V30 120 C -26.5199 13.2122 0.0 0
M  V30 121 C -28.4517 11.4713 0.0 0
M  V30 122 O -33.925 15.609 0.0 0
M  V30 123 O -33.3884 13.0691 0.0 0
M  V30 124 O -26.0787 14.667 0.0 0
M  V30 125 N -25.5421 12.1271 0.0 0
M  V30 126 C -27.4739 10.3861 0.0 0
M  V30 127 C -24.0992 12.461 0.0 0
M  V30 128 C -27.9628 8.9791 0.0 0
M  V30 129 C -23.1214 11.3759 0.0 0
M  V30 130 O -29.4533 8.6929 0.0 0
M  V30 131 O -26.985 7.8939 0.0 0
M  V30 132 O -23.6103 9.9688 0.0 0
M  V30 133 N -21.6786 11.7098 0.0 0
M  V30 134 C -20.7008 10.6246 0.0 0 CFG=2
M  V30 135 C -21.1897 9.2175 0.0 0
M  V30 136 C -19.2579 10.9585 0.0 0
M  V30 137 O -22.6802 8.9314 0.0 0
M  V30 138 N -20.2119 8.1324 0.0 0
M  V30 139 C -18.2801 9.8734 0.0 0
M  V30 140 C -20.7008 6.7253 0.0 0 CFG=2
M  V30 141 C -16.8373 10.2073 0.0 0
M  V30 142 C -22.1913 6.4391 0.0 0
M  V30 143 C -19.723 5.6402 0.0 0
M  V30 144 N -15.8595 9.1221 0.0 0
M  V30 145 O -23.2168 7.572 0.0 0
M  V30 146 N -22.6802 5.0321 0.0 0
M  V30 147 C -20.2119 4.2331 0.0 0
M  V30 148 C -14.4166 9.456 0.0 0
M  V30 149 C -24.1708 4.7459 0.0 0 CFG=2
M  V30 150 O -21.7024 3.9469 0.0 0
M  V30 151 O -19.2341 3.148 0.0 0
M  V30 152 N -13.9754 10.9108 0.0 0
M  V30 153 N -13.4388 8.3709 0.0 0
M  V30 154 C -25.1963 5.8787 0.0 0
M  V30 155 C -24.6597 3.3388 0.0 0 CFG=2
M  V30 156 O -24.7551 7.3335 0.0 0
M  V30 157 N -26.6868 5.5925 0.0 0
M  V30 158 C -23.6819 2.2537 0.0 0
M  V30 159 C -25.4109 3.0049 0.0 0
M  V30 160 C -27.1758 4.1854 0.0 0 CFG=2
M  V30 161 C -24.1708 0.8466 0.0 0
M  V30 162 C -28.6663 3.8992 0.0 0
M  V30 163 C -26.1979 3.1003 0.0 0
M  V30 164 O -29.1552 2.4922 0.0 0
M  V30 165 N -29.6918 5.0321 0.0 0
M  V30 166 O -26.6868 1.6932 0.0 0
M  V30 167 C -31.1824 4.7459 0.0 0 CFG=2
M  V30 168 C -31.6713 3.3388 0.0 0
M  V30 169 C -32.2079 5.8787 0.0 0
M  V30 170 O -30.6935 2.2537 0.0 0
M  V30 171 N -33.1618 3.0526 0.0 0
M  V30 172 C -33.6984 5.5925 0.0 0
M  V30 173 C -33.6507 1.6455 0.0 0
M  V30 174 O -34.1873 4.1854 0.0 0
M  V30 175 N -34.7239 6.7253 0.0 0
M  V30 176 C -35.1413 1.3593 0.0 0
M  V30 177 O -36.1668 2.4922 0.0 0
M  V30 178 O -35.6302 -0.0476 0.0 0
M  V30 END ATOM
M  V30 BEGIN BOND
M  V30 1 1 1 2
M  V30 2 1 1 3
M  V30 3 1 2 4
M  V30 4 1 4 5
M  V30 5 1 5 6 CFG=1
M  V30 6 1 5 7
M  V30 7 1 6 8
M  V30 8 2 7 9
M  V30 9 1 7 10
M  V30 10 2 8 11
M  V30 11 1 8 12
M  V30 12 1 13 10 CFG=1
M  V30 13 1 12 14 CFG=1
M  V30 14 1 12 15
M  V30 15 1 13 16
M  V30 16 1 13 17
M  V30 17 1 14 18
M  V30 18 1 15 19
M  V30 19 2 16 20
M  V30 20 1 16 21
M  V30 21 1 17 22
M  V30 22 2 18 23
M  V30 23 1 18 24
M  V30 24 1 19 25
M  V30 25 1 21 26
M  V30 26 2 22 27
M  V30 27 1 22 28
M  V30 28 1 24 29 CFG=1
M  V30 29 1 24 30
M  V30 30 2 25 31
M  V30 31 1 25 32
M  V30 32 1 26 33
M  V30 33 1 30 34
M  V30 34 2 33 35
M  V30 35 1 33 36
M  V30 36 1 34 37
M  V30 37 1 38 36 CFG=3
M  V30 38 1 37 39
M  V30 39 1 38 40
M  V30 40 1 38 41
M  V30 41 1 39 42
M  V30 42 2 40 43
M  V30 43 1 40 44
M  V30 44 1 41 45
M  V30 45 2 42 46
M  V30 46 1 42 47
M  V30 47 1 44 48
M  V30 48 1 44 49
M  V30 49 1 45 50
M  V30 50 1 48 51 CFG=1
M  V30 51 1 48 52
M  V30 52 1 49 53
M  V30 53 2 50 54
M  V30 54 1 50 55
M  V30 55 2 51 56
M  V30 56 1 51 57
M  V30 57 1 58 57 CFG=3
M  V30 58 1 58 59
M  V30 59 1 58 60
M  V30 60 2 59 61
M  V30 61 1 59 62
M  V30 62 1 60 63
M  V30 63 1 64 62 CFG=3
M  V30 64 1 63 65
M  V30 65 1 64 66
M  V30 66 1 64 67
M  V30 67 2 65 68
M  V30 68 1 65 69
M  V30 69 2 66 70
M  V30 70 1 66 71
M  V30 71 1 67 72
M  V30 72 1 73 71 CFG=3
M  V30 73 1 72 74
M  V30 74 1 73 75
M  V30 75 1 73 76
M  V30 76 1 74 77
M  V30 77 2 75 78
M  V30 78 1 75 79
M  V30 79 1 76 80
M  V30 80 1 77 81
M  V30 81 1 79 82
M  V30 82 1 80 83
M  V30 83 2 81 84
M  V30 84 1 81 85
M  V30 85 1 82 86
M  V30 86 1 83 87
M  V30 87 2 86 88
M  V30 88 1 86 89
M  V30 89 1 87 90
M  V30 90 1 91 89 CFG=1
M  V30 91 2 90 92
M  V30 92 1 90 93
M  V30 93 1 91 94
M  V30 94 1 91 95
M  V30 95 2 94 96
M  V30 96 1 94 97
M  V30 97 1 95 98
M  V30 98 1 97 99
M  V30 99 1 99 100
M  V30 100 2 100 101
M  V30 101 1 100 102
M  V30 102 1 103 102 CFG=3
M  V30 103 1 103 104
M  V30 104 1 103 105
M  V30 105 2 104 106
M  V30 106 1 104 107
M  V30 107 1 105 108
M  V30 108 1 109 107 CFG=3
M  V30 109 1 108 110
M  V30 110 1 109 111
M  V30 111 1 109 112
M  V30 112 2 110 113
M  V30 113 1 110 114
M  V30 114 2 111 115
M  V30 115 1 111 116
M  V30 116 1 112 117
M  V30 117 1 118 116 CFG=3
M  V30 118 1 117 119
M  V30 119 1 118 120
M  V30 120 1 118 121
M  V30 121 2 119 122
M  V30 122 1 119 123
M  V30 123 2 120 124
M  V30 124 1 120 125
M  V30 125 1 121 126
M  V30 126 1 125 127
M  V30 127 1 126 128
M  V30 128 1 127 129
M  V30 129 2 128 130
M  V30 130 1 128 131
M  V30 131 2 129 132
M  V30 132 1 129 133
M  V30 133 1 134 133 CFG=1
M  V30 134 1 134 135
M  V30 135 1 134 136
M  V30 136 2 135 137
M  V30 137 1 135 138
M  V30 138 1 136 139
M  V30 139 1 140 138 CFG=1
M  V30 140 1 139 141
M  V30 141 1 140 142
M  V30 142 1 140 143
M  V30 143 1 141 144
M  V30 144 2 142 145
M  V30 145 1 142 146
M  V30 146 1 143 147
M  V30 147 1 144 148
M  V30 148 1 149 146 CFG=1
M  V30 149 2 147 150
M  V30 150 1 147 151
M  V30 151 2 148 152
M  V30 152 1 148 153
M  V30 153 1 149 154
M  V30 154 1 149 155
M  V30 155 2 154 156
M  V30 156 1 154 157
M  V30 157 1 155 158
M  V30 158 1 155 159 CFG=3
M  V30 159 1 160 157 CFG=1
M  V30 160 1 158 161
M  V30 161 1 160 162
M  V30 162 1 160 163
M  V30 163 2 162 164
M  V30 164 1 162 165
M  V30 165 1 163 166
M  V30 166 1 167 165 CFG=3
M  V30 167 1 167 168
M  V30 168 1 167 169
M  V30 169 2 168 170
M  V30 170 1 168 171
M  V30 171 1 169 172
M  V30 172 1 171 173
M  V30 173 2 172 174
M  V30 174 1 172 175
M  V30 175 1 173 176
M  V30 176 2 176 177
M  V30 177 1 176 178
M  V30 178 1 52 53
M  V30 END BOND
M  V30 BEGIN COLLECTION
M  V30 MDLV30/STEABS ATOMS=(19 5 12 13 24 38 48 58 64 73 91 103 109 118 134 140 149 155 160 167)
M  V30 END COLLECTION
M  V30 END CTAB
M  END
> <SEQUENCE>
REMDGQPERRGSGEEEGRDISNG

> <DRUG_NAME>
No drug

> <AA_MUTATION>
p.A633S

> <POSITION>
633

> <TRANSCRYPT>
P00519-1

$$$$
Compound 293
Actelion Java MolfileCreator 2.0

  0  0  0  0  0  0              0 V3000
M  V30 BEGIN CTAB
M  V30 COUNTS 179 179 0 0 0
M  V30 BEGIN ATOM
M  V30 1 S 0.0 0.0 0.0 0
M  V30 2 C -0.7633 1.3238 0.0 0
M  V30 3 C 1.4789 0.0238 0.0 0
M  V30 4 C -2.2899 1.3477 0.0 0
M  V30 5 C -3.0532 2.6715 0.0 0 CFG=2
M  V30 6 N -2.3257 3.9954 0.0 0
M  V30 7 C -4.5798 2.6954 0.0 0
M  V30 8 C -0.8467 4.0193 0.0 0
M  V30 9 O -5.3431 1.4192 0.0 0
M  V30 10 N -5.3431 4.0193 0.0 0
M  V30 11 O -0.1192 2.7431 0.0 0
M  V30 12 C -0.1192 5.3431 0.0 0 CFG=1
M  V30 13 C -6.8697 4.0431 0.0 0 CFG=2
M  V30 14 N -0.8825 6.667 0.0 0
M  V30 15 C 1.3596 5.367 0.0 0
M  V30 16 C -7.6331 5.367 0.0 0
M  V30 17 C -7.6331 2.7669 0.0 0
M  V30 18 C -0.155 7.9909 0.0 0
M  V30 19 C 2.0871 6.6908 0.0 0
M  V30 20 O -9.1597 5.3908 0.0 0
M  V30 21 N -6.9055 6.6908 0.0 0
M  V30 22 C -9.1597 2.7908 0.0 0
M  V30 23 O 1.3238 8.0147 0.0 0
M  V30 24 C -0.9183 9.3147 0.0 0 CFG=1
M  V30 25 C 3.566 6.7147 0.0 0
M  V30 26 C -7.6688 8.0147 0.0 0
M  V30 27 O -9.923 4.1147 0.0 0
M  V30 28 O -9.923 1.5146 0.0 0
M  V30 29 N -2.4449 9.3386 0.0 0
M  V30 30 C -0.1908 10.6386 0.0 0
M  V30 31 O 4.2936 5.4385 0.0 0
M  V30 32 O 4.2936 8.0386 0.0 0
M  V30 33 C -6.9413 9.3386 0.0 0
M  V30 34 C -0.9541 11.9624 0.0 0
M  V30 35 O -5.4624 9.3624 0.0 0
M  V30 36 N -7.7046 10.6624 0.0 0
M  V30 37 C -0.2266 13.2863 0.0 0
M  V30 38 C -6.9771 11.9863 0.0 0 CFG=2
M  V30 39 N -0.9899 14.6102 0.0 0
M  V30 40 C -7.7404 13.3102 0.0 0
M  V30 41 C -5.4982 12.0102 0.0 0
M  V30 42 C -0.2623 15.934 0.0 0
M  V30 43 O -7.0129 14.634 0.0 0
M  V30 44 N -9.267 13.334 0.0 0
M  V30 45 C -4.7706 13.334 0.0 0
M  V30 46 N 1.2165 15.9579 0.0 0
M  V30 47 N -1.0256 17.2579 0.0 0
M  V30 48 C -10.1734 14.5744 0.0 0 CFG=2
M  V30 49 C -10.1734 12.1414 0.0 0
M  V30 50 C -3.2917 13.3579 0.0 0
M  V30 51 C -9.7322 16.0295 0.0 0
M  V30 52 C -11.6285 14.1331 0.0 0
M  V30 53 C -11.6285 12.6303 0.0 0
M  V30 54 O -2.5642 12.0817 0.0 0
M  V30 55 N -2.5642 14.6817 0.0 0
M  V30 56 O -10.7579 17.1625 0.0 0
M  V30 57 N -8.289 16.3634 0.0 0
M  V30 58 C -7.8477 17.8185 0.0 0 CFG=2
M  V30 59 C -8.8734 18.9515 0.0 0
M  V30 60 C -6.4046 18.1524 0.0 0
M  V30 61 O -10.3643 18.6653 0.0 0
M  V30 62 N -8.4321 20.4066 0.0 0
M  V30 63 C -5.9633 19.6075 0.0 0
M  V30 64 C -9.4578 21.5396 0.0 0 CFG=2
M  V30 65 C -4.5202 19.9414 0.0 0
M  V30 66 C -10.9487 21.2534 0.0 0
M  V30 67 C -9.0165 22.9947 0.0 0
M  V30 68 O -3.5422 18.8561 0.0 0
M  V30 69 O -4.0789 21.3965 0.0 0
M  V30 70 O -11.4377 19.846 0.0 0
M  V30 71 N -11.9744 22.3864 0.0 0
M  V30 72 C -10.0422 24.1277 0.0 0
M  V30 73 C -13.4652 22.1002 0.0 0 CFG=2
M  V30 74 C -9.601 25.5828 0.0 0
M  V30 75 C -13.9542 20.6928 0.0 0
M  V30 76 C -14.4909 23.2332 0.0 0
M  V30 77 N -10.6267 26.7158 0.0 0
M  V30 78 O -12.9762 19.6075 0.0 0
M  V30 79 N -15.4451 20.4066 0.0 0
M  V30 80 C -15.9818 22.947 0.0 0
M  V30 81 C -10.1854 28.1709 0.0 0
M  V30 82 C -15.934 18.9992 0.0 0
M  V30 83 C -17.0075 24.08 0.0 0
M  V30 84 N -8.7422 28.5048 0.0 0
M  V30 85 N -11.2111 29.3039 0.0 0
M  V30 86 C -17.4249 18.713 0.0 0
M  V30 87 N -18.4983 23.7938 0.0 0
M  V30 88 O -18.4506 19.846 0.0 0
M  V30 89 N -17.9139 17.3056 0.0 0
M  V30 90 C -19.524 24.9268 0.0 0
M  V30 91 C -19.4047 17.0194 0.0 0 CFG=2
M  V30 92 N -19.0827 26.3819 0.0 0
M  V30 93 N -21.0148 24.6406 0.0 0
M  V30 94 C -20.4304 18.1524 0.0 0
M  V30 95 C -19.8937 15.612 0.0 0
M  V30 96 O -19.9891 19.6075 0.0 0
M  V30 97 N -21.9213 17.8662 0.0 0
M  V30 98 C -21.3846 15.3258 0.0 0
M  V30 99 C -18.9157 14.5267 0.0 0
M  V30 100 C -22.947 18.9992 0.0 0
M  V30 101 C -24.4378 18.713 0.0 0
M  V30 102 O -24.9268 17.3056 0.0 0
M  V30 103 N -25.4635 19.846 0.0 0
M  V30 104 C -26.9543 19.5598 0.0 0 CFG=2
M  V30 105 C -27.4433 18.1524 0.0 0
M  V30 106 C -27.98 20.6928 0.0 0
M  V30 107 O -26.4653 17.0671 0.0 0
M  V30 108 N -28.9342 17.8662 0.0 0
M  V30 109 C -29.4709 20.4066 0.0 0
M  V30 110 C -29.4232 16.4588 0.0 0 CFG=2
M  V30 111 C -30.4966 21.5396 0.0 0
M  V30 112 C -28.4452 15.3735 0.0 0
M  V30 113 C -30.914 16.1726 0.0 0
M  V30 114 O -30.0553 22.9947 0.0 0
M  V30 115 O -31.9874 21.2534 0.0 0
M  V30 116 O -27.002 15.7074 0.0 0
M  V30 117 N -28.9342 13.9661 0.0 0
M  V30 118 C -31.403 14.7652 0.0 0
M  V30 119 C -27.9562 12.8808 0.0 0 CFG=2
M  V30 120 C -32.8938 14.479 0.0 0
M  V30 121 C -26.513 13.2148 0.0 0
M  V30 122 C -28.4452 11.4735 0.0 0
M  V30 123 O -33.9195 15.612 0.0 0
M  V30 124 O -33.3828 13.0716 0.0 0
M  V30 125 O -26.0718 14.6698 0.0 0
M  V30 126 N -25.5351 12.1294 0.0 0
M  V30 127 C -27.4672 10.3881 0.0 0
M  V30 128 C -24.0919 12.4634 0.0 0
M  V30 129 C -27.9562 8.9808 0.0 0
M  V30 130 C -23.1139 11.378 0.0 0
M  V30 131 O -29.447 8.6945 0.0 0
M  V30 132 O -26.9782 7.8954 0.0 0
M  V30 133 O -23.6029 9.9707 0.0 0
M  V30 134 N -21.6708 11.712 0.0 0
M  V30 135 C -20.6928 10.6267 0.0 0 CFG=2
M  V30 136 C -21.1818 9.2193 0.0 0
M  V30 137 C -19.2497 10.9606 0.0 0
M  V30 138 O -22.6726 8.9331 0.0 0
M  V30 139 N -20.2038 8.134 0.0 0
M  V30 140 C -18.2717 9.8753 0.0 0
M  V30 141 C -20.6928 6.7266 0.0 0 CFG=2
M  V30 142 C -16.8286 10.2092 0.0 0
M  V30 143 C -22.1836 6.4404 0.0 0
M  V30 144 C -19.7148 5.6413 0.0 0
M  V30 145 N -15.8506 9.1239 0.0 0
M  V30 146 O -23.2093 7.5734 0.0 0
M  V30 147 N -22.6726 5.033 0.0 0
M  V30 148 C -20.2038 4.2339 0.0 0
M  V30 149 C -14.4074 9.4578 0.0 0
M  V30 150 C -24.1635 4.7468 0.0 0 CFG=2
M  V30 151 O -21.6947 3.9477 0.0 0
M  V30 152 O -19.2258 3.1486 0.0 0
M  V30 153 N -13.9661 10.9129 0.0 0
M  V30 154 N -13.4294 8.3725 0.0 0
M  V30 155 C -25.1892 5.8798 0.0 0
M  V30 156 C -24.6525 3.3394 0.0 0 CFG=2
M  V30 157 O -24.7479 7.3349 0.0 0
M  V30 158 N -26.68 5.5936 0.0 0
M  V30 159 C -23.6745 2.2541 0.0 0
M  V30 160 C -25.4039 3.0055 0.0 0
M  V30 161 C -27.169 4.1862 0.0 0 CFG=2
M  V30 162 C -24.1635 0.8467 0.0 0
M  V30 163 C -28.6599 3.9 0.0 0
M  V30 164 C -26.191 3.1009 0.0 0
M  V30 165 O -29.1489 2.4926 0.0 0
M  V30 166 N -29.6856 5.033 0.0 0
M  V30 167 O -26.68 1.6935 0.0 0
M  V30 168 C -31.1764 4.7468 0.0 0 CFG=2
M  V30 169 C -31.6654 3.3394 0.0 0
M  V30 170 C -32.2021 5.8798 0.0 0
M  V30 171 O -30.6874 2.2541 0.0 0
M  V30 172 N -33.1562 3.0532 0.0 0
M  V30 173 C -33.6929 5.5936 0.0 0
M  V30 174 C -33.6452 1.6458 0.0 0
M  V30 175 O -34.1819 4.1862 0.0 0
M  V30 176 N -34.7186 6.7266 0.0 0
M  V30 177 C -35.1361 1.3596 0.0 0
M  V30 178 O -36.1618 2.4926 0.0 0
M  V30 179 O -35.6251 -0.0477 0.0 0
M  V30 END ATOM
M  V30 BEGIN BOND
M  V30 1 1 1 2
M  V30 2 1 1 3
M  V30 3 1 2 4
M  V30 4 1 4 5
M  V30 5 1 5 6 CFG=1
M  V30 6 1 5 7
M  V30 7 1 6 8
M  V30 8 2 7 9
M  V30 9 1 7 10
M  V30 10 2 8 11
M  V30 11 1 8 12
M  V30 12 1 13 10 CFG=1
M  V30 13 1 12 14 CFG=1
M  V30 14 1 12 15
M  V30 15 1 13 16
M  V30 16 1 13 17
M  V30 17 1 14 18
M  V30 18 1 15 19
M  V30 19 2 16 20
M  V30 20 1 16 21
M  V30 21 1 17 22
M  V30 22 2 18 23
M  V30 23 1 18 24
M  V30 24 1 19 25
M  V30 25 1 21 26
M  V30 26 2 22 27
M  V30 27 1 22 28
M  V30 28 1 24 29 CFG=1
M  V30 29 1 24 30
M  V30 30 2 25 31
M  V30 31 1 25 32
M  V30 32 1 26 33
M  V30 33 1 30 34
M  V30 34 2 33 35
M  V30 35 1 33 36
M  V30 36 1 34 37
M  V30 37 1 38 36 CFG=3
M  V30 38 1 37 39
M  V30 39 1 38 40
M  V30 40 1 38 41
M  V30 41 1 39 42
M  V30 42 2 40 43
M  V30 43 1 40 44
M  V30 44 1 41 45
M  V30 45 2 42 46
M  V30 46 1 42 47
M  V30 47 1 44 48
M  V30 48 1 44 49
M  V30 49 1 45 50
M  V30 50 1 48 51 CFG=1
M  V30 51 1 48 52
M  V30 52 1 49 53
M  V30 53 2 50 54
M  V30 54 1 50 55
M  V30 55 2 51 56
M  V30 56 1 51 57
M  V30 57 1 58 57 CFG=3
M  V30 58 1 58 59
M  V30 59 1 58 60
M  V30 60 2 59 61
M  V30 61 1 59 62
M  V30 62 1 60 63
M  V30 63 1 64 62 CFG=3
M  V30 64 1 63 65
M  V30 65 1 64 66
M  V30 66 1 64 67
M  V30 67 2 65 68
M  V30 68 1 65 69
M  V30 69 2 66 70
M  V30 70 1 66 71
M  V30 71 1 67 72
M  V30 72 1 73 71 CFG=3
M  V30 73 1 72 74
M  V30 74 1 73 75
M  V30 75 1 73 76
M  V30 76 1 74 77
M  V30 77 2 75 78
M  V30 78 1 75 79
M  V30 79 1 76 80
M  V30 80 1 77 81
M  V30 81 1 79 82
M  V30 82 1 80 83
M  V30 83 2 81 84
M  V30 84 1 81 85
M  V30 85 1 82 86
M  V30 86 1 83 87
M  V30 87 2 86 88
M  V30 88 1 86 89
M  V30 89 1 87 90
M  V30 90 1 91 89 CFG=1
M  V30 91 2 90 92
M  V30 92 1 90 93
M  V30 93 1 91 94
M  V30 94 1 91 95
M  V30 95 2 94 96
M  V30 96 1 94 97
M  V30 97 1 95 98
M  V30 98 1 95 99
M  V30 99 1 97 100
M  V30 100 1 100 101
M  V30 101 2 101 102
M  V30 102 1 101 103
M  V30 103 1 104 103 CFG=3
M  V30 104 1 104 105
M  V30 105 1 104 106
M  V30 106 2 105 107
M  V30 107 1 105 108
M  V30 108 1 106 109
M  V30 109 1 110 108 CFG=3
M  V30 110 1 109 111
M  V30 111 1 110 112
M  V30 112 1 110 113
M  V30 113 2 111 114
M  V30 114 1 111 115
M  V30 115 2 112 116
M  V30 116 1 112 117
M  V30 117 1 113 118
M  V30 118 1 119 117 CFG=3
M  V30 119 1 118 120
M  V30 120 1 119 121
M  V30 121 1 119 122
M  V30 122 2 120 123
M  V30 123 1 120 124
M  V30 124 2 121 125
M  V30 125 1 121 126
M  V30 126 1 122 127
M  V30 127 1 126 128
M  V30 128 1 127 129
M  V30 129 1 128 130
M  V30 130 2 129 131
M  V30 131 1 129 132
M  V30 132 2 130 133
M  V30 133 1 130 134
M  V30 134 1 135 134 CFG=1
M  V30 135 1 135 136
M  V30 136 1 135 137
M  V30 137 2 136 138
M  V30 138 1 136 139
M  V30 139 1 137 140
M  V30 140 1 141 139 CFG=1
M  V30 141 1 140 142
M  V30 142 1 141 143
M  V30 143 1 141 144
M  V30 144 1 142 145
M  V30 145 2 143 146
M  V30 146 1 143 147
M  V30 147 1 144 148
M  V30 148 1 145 149
M  V30 149 1 150 147 CFG=1
M  V30 150 2 148 151
M  V30 151 1 148 152
M  V30 152 2 149 153
M  V30 153 1 149 154
M  V30 154 1 150 155
M  V30 155 1 150 156
M  V30 156 2 155 157
M  V30 157 1 155 158
M  V30 158 1 156 159
M  V30 159 1 156 160 CFG=3
M  V30 160 1 161 158 CFG=1
M  V30 161 1 159 162
M  V30 162 1 161 163
M  V30 163 1 161 164
M  V30 164 2 163 165
M  V30 165 1 163 166
M  V30 166 1 164 167
M  V30 167 1 168 166 CFG=3
M  V30 168 1 168 169
M  V30 169 1 168 170
M  V30 170 2 169 171
M  V30 171 1 169 172
M  V30 172 1 170 173
M  V30 173 1 172 174
M  V30 174 2 173 175
M  V30 175 1 173 176
M  V30 176 1 174 177
M  V30 177 2 177 178
M  V30 178 1 177 179
M  V30 179 1 52 53
M  V30 END BOND
M  V30 BEGIN COLLECTION
M  V30 MDLV30/STEABS ATOMS=(19 5 12 13 24 38 48 58 64 73 91 104 110 119 135 141 150 156 161 168)
M  V30 END COLLECTION
M  V30 END CTAB
M  END
> <SEQUENCE>
REMDGQPERRGVGEEEGRDISNG

> <DRUG_NAME>
No drug

> <AA_MUTATION>
p.A633V

> <POSITION>
633

> <TRANSCRYPT>
P00519-1

$$$$
Compound 649
Actelion Java MolfileCreator 2.0

  0  0  0  0  0  0              0 V3000
M  V30 BEGIN CTAB
M  V30 COUNTS 163 167 0 0 0
M  V30 BEGIN ATOM
M  V30 1 O 0.0 0.0 0.0 0
M  V30 2 C -1.0283 1.1359 0.0 0
M  V30 3 N -2.523 0.8489 0.0 0
M  V30 4 C -0.5859 2.5947 0.0 0 CFG=1
M  V30 5 C -3.0132 -0.5619 0.0 0 CFG=2
M  V30 6 N 0.825 3.0849 0.0 0
M  V30 7 C -1.4946 3.8383 0.0 0
M  V30 8 C -2.0327 -1.6501 0.0 0
M  V30 9 C -4.5079 -0.8489 0.0 0
M  V30 10 C 2.0207 2.224 0.0 0
M  V30 11 C 0.8011 4.6155 0.0 0
M  V30 12 C -0.6337 5.0818 0.0 0
M  V30 13 O -0.55 -1.4946 0.0 0
M  V30 14 N -2.523 -3.061 0.0 0
M  V30 15 O -4.9981 -2.2599 0.0 0
M  V30 16 O 2.0207 0.7413 0.0 0
M  V30 17 C 3.3719 2.8697 0.0 0 CFG=1
M  V30 18 C -1.5424 -4.1492 0.0 0 CFG=2
M  V30 19 N 4.5677 2.0088 0.0 0
M  V30 20 C 3.5035 4.3883 0.0 0
M  V30 21 C -0.0956 -3.8143 0.0 0
M  V30 22 C -2.0327 -5.5601 0.0 0
M  V30 23 C 4.3883 0.538 0.0 0
M  V30 24 C 2.2599 5.2971 0.0 0
M  V30 25 O 0.5261 -2.4273 0.0 0
M  V30 26 N 0.8848 -4.9025 0.0 0
M  V30 27 C -1.0522 -6.6482 0.0 0
M  V30 28 O 3.073 -0.2032 0.0 0
M  V30 29 C 5.584 -0.3228 0.0 0 CFG=1
M  V30 30 C 2.3914 6.8156 0.0 0
M  V30 31 C 2.3316 -4.5677 0.0 0
M  V30 32 O 0.4304 -6.6722 0.0 0
M  V30 33 N -1.5424 -8.0592 0.0 0
M  V30 34 N 5.5601 -1.8055 0.0 0
M  V30 35 C 6.995 0.1674 0.0 0
M  V30 36 C 1.1479 7.7244 0.0 0
M  V30 37 C 3.3121 -5.6558 0.0 0
M  V30 38 C 4.3166 -2.6664 0.0 0
M  V30 39 C 6.9711 -2.2479 0.0 0
M  V30 40 C 7.8559 -1.0283 0.0 0
M  V30 41 N 1.2794 9.243 0.0 0
M  V30 42 O 3.1806 -7.1385 0.0 0
M  V30 43 O 4.759 -5.321 0.0 0
M  V30 44 O 2.9175 -2.0207 0.0 0
M  V30 45 C 4.4481 -4.1372 0.0 0 CFG=1
M  V30 46 N 3.2045 -4.9981 0.0 0
M  V30 47 C 5.7993 -4.7351 0.0 0
M  V30 48 C 1.8055 -4.3524 0.0 0
M  V30 49 O 6.995 -3.8263 0.0 0
M  V30 50 O 1.6262 -2.8338 0.0 0
M  V30 51 C 0.5619 -5.2134 0.0 0 CFG=1
M  V30 52 N -0.837 -4.5677 0.0 0
M  V30 53 C 0.6935 -6.6841 0.0 0
M  V30 54 C -1.0163 -3.0491 0.0 0
M  V30 55 C 2.0447 -7.282 0.0 0
M  V30 56 O 0.0597 -1.9968 0.0 0
M  V30 57 C -2.4153 -2.4034 0.0 0 CFG=1
M  V30 58 C 2.1762 -8.7527 0.0 0
M  V30 59 N -2.5947 -0.8848 0.0 0
M  V30 60 C -3.6589 -3.2643 0.0 0
M  V30 61 C 3.5274 -9.3506 0.0 0
M  V30 62 C -1.399 0.0239 0.0 0
M  V30 63 N 3.6589 -10.8214 0.0 0
M  V30 64 O -0.0478 -0.5739 0.0 0
M  V30 65 C -1.5783 1.5424 0.0 0 CFG=1
M  V30 66 N -0.4902 2.5708 0.0 0
M  V30 67 C -2.9056 2.3077 0.0 0
M  V30 68 C 0.9565 2.2838 0.0 0
M  V30 69 C -1.1359 3.9698 0.0 0
M  V30 70 C -2.6186 3.8024 0.0 0
M  V30 71 O 1.2196 0.825 0.0 0
M  V30 72 C 1.937 3.4198 0.0 0 CFG=1
M  V30 73 N 1.4468 4.8786 0.0 0
M  V30 74 C 3.3839 3.1328 0.0 0
M  V30 75 C -0.0478 5.2134 0.0 0
M  V30 76 C 3.8263 1.7218 0.0 0
M  V30 77 O -1.3153 4.4003 0.0 0
M  V30 78 C -0.538 6.6722 0.0 0 CFG=1
M  V30 79 O 2.6664 0.7652 0.0 0
M  V30 80 O 5.2731 1.4348 0.0 0
M  V30 81 N 0.4424 7.8081 0.0 0
M  V30 82 C -2.0327 7.007 0.0 0
M  V30 83 C 1.8892 7.5211 0.0 0
M  V30 84 C -3.061 5.9188 0.0 0
M  V30 85 O 2.8697 8.6571 0.0 0
M  V30 86 C 2.3316 6.1102 0.0 0 CFG=1
M  V30 87 O -3.1687 4.4361 0.0 0
M  V30 88 O -4.4361 6.6124 0.0 0
M  V30 89 N 3.7785 5.8232 0.0 0
M  V30 90 C 1.3033 5.022 0.0 0 CFG=2
M  V30 91 C 4.759 6.9591 0.0 0
M  V30 92 O 0.5022 5.2134 0.0 0
M  V30 93 C 1.387 3.5393 0.0 0
M  V30 94 O 4.2687 8.4179 0.0 0
M  V30 95 C 6.2058 6.6722 0.0 0 CFG=1
M  V30 96 N 7.1863 7.8081 0.0 0
M  V30 97 C 6.6482 5.2612 0.0 0
M  V30 98 C 6.6961 9.2669 0.0 0
M  V30 99 C 5.6199 4.1731 0.0 0
M  V30 100 O 5.2014 9.6017 0.0 0
M  V30 101 C 7.6766 10.4029 0.0 0 CFG=1
M  V30 102 O 4.1252 4.5079 0.0 0
M  V30 103 O 6.0623 2.7621 0.0 0
M  V30 104 N 7.1863 11.8617 0.0 0
M  V30 105 C 9.1234 10.1159 0.0 0
M  V30 106 C 5.6917 12.1965 0.0 0
M  V30 107 C 9.5658 8.7049 0.0 0
M  V30 108 O 4.6633 11.1083 0.0 0
M  V30 109 C 5.2014 13.6553 0.0 0 CFG=1
M  V30 110 C 11.0127 8.4179 0.0 0
M  V30 111 C 8.5375 7.6168 0.0 0
M  V30 112 N 3.7426 14.1455 0.0 0
M  V30 113 C 6.0623 14.8988 0.0 0
M  V30 114 C 2.499 13.2846 0.0 0
M  V30 115 C 3.7187 15.6761 0.0 0
M  V30 116 C 5.1536 16.1424 0.0 0
M  V30 117 O 2.6306 11.8138 0.0 0
M  V30 118 C 1.1 13.9303 0.0 0 CFG=1
M  V30 119 N -0.1434 13.0693 0.0 0
M  V30 120 C 0.9207 15.4489 0.0 0 CFG=2
M  V30 121 C -0.0119 11.5986 0.0 0
M  V30 122 O -0.4782 16.0946 0.0 0
M  V30 123 C 2.1164 16.3576 0.0 0
M  V30 124 O 1.3392 11.0007 0.0 0
M  V30 125 C -1.2555 10.7377 0.0 0 CFG=1
M  V30 126 N -2.6545 11.3834 0.0 0
M  V30 127 C -1.1239 9.2669 0.0 0
M  V30 128 C -2.8338 12.9019 0.0 0
M  V30 129 C -2.3675 8.406 0.0 0
M  V30 130 O -1.6381 13.8107 0.0 0
M  V30 131 C -4.2329 13.5476 0.0 0 CFG=1
M  V30 132 C -2.236 6.9352 0.0 0
M  V30 133 C -3.7665 9.0517 0.0 0
M  V30 134 N -5.4764 12.6867 0.0 0
M  V30 135 C -4.4122 15.0662 0.0 0
M  V30 136 C -3.4795 6.0743 0.0 0
M  V30 137 C -5.0101 8.1907 0.0 0
M  V30 138 C -6.8754 13.3324 0.0 0
M  V30 139 C -4.8786 6.72 0.0 0
M  V30 140 O -7.0548 14.851 0.0 0
M  V30 141 C -8.119 12.4715 0.0 0 CFG=1
M  V30 142 N -7.9875 11.0007 0.0 0
M  V30 143 C -9.518 13.1172 0.0 0
M  V30 144 C -9.231 10.1398 0.0 0
M  V30 145 C -9.6974 14.6358 0.0 0
M  V30 146 O -10.63 10.7855 0.0 0
M  V30 147 C -9.0995 8.669 0.0 0 CFG=1
M  V30 148 C -11.0964 15.2815 0.0 0
M  V30 149 C -8.5016 15.5445 0.0 0
M  V30 150 N -7.7483 8.0712 0.0 0
M  V30 151 C -10.3431 7.8081 0.0 0
M  V30 152 C -7.6168 6.6004 0.0 0
M  V30 153 O -8.8604 5.7395 0.0 0
M  V30 154 C -6.2656 6.0025 0.0 0
M  V30 155 N -6.1341 4.5318 0.0 0
M  V30 156 C -4.7829 3.9339 0.0 0
M  V30 157 O -3.7067 4.9862 0.0 0
M  V30 158 C -4.6514 2.4632 0.0 0 CFG=1
M  V30 159 N -5.8949 1.6022 0.0 0
M  V30 160 C -3.3002 1.8653 0.0 0
M  V30 161 C -3.1687 0.3945 0.0 0
M  V30 162 O -4.4122 -0.4663 0.0 0
M  V30 163 N -1.7577 -0.0239 0.0 0
M  V30 END ATOM
M  V30 BEGIN BOND
M  V30 1 2 1 2
M  V30 2 1 2 3
M  V30 3 1 4 2 CFG=3
M  V30 4 1 5 3 CFG=3
M  V30 5 1 4 6
M  V30 6 1 4 7
M  V30 7 1 5 8
M  V30 8 1 5 9
M  V30 9 1 6 10
M  V30 10 1 6 11
M  V30 11 1 7 12
M  V30 12 2 8 13
M  V30 13 1 8 14
M  V30 14 1 9 15
M  V30 15 2 10 16
M  V30 16 1 10 17
M  V30 17 1 18 14 CFG=3
M  V30 18 1 17 19 CFG=3
M  V30 19 1 17 20
M  V30 20 1 18 21
M  V30 21 1 18 22
M  V30 22 1 19 23
M  V30 23 1 20 24
M  V30 24 2 21 25
M  V30 25 1 21 26
M  V30 26 1 22 27
M  V30 27 2 23 28
M  V30 28 1 29 23 CFG=3
M  V30 29 1 24 30
M  V30 30 1 26 31
M  V30 31 2 27 32
M  V30 32 1 27 33
M  V30 33 1 29 34
M  V30 34 1 29 35
M  V30 35 1 30 36
M  V30 36 1 31 37
M  V30 37 1 34 38
M  V30 38 1 34 39
M  V30 39 1 35 40
M  V30 40 1 36 41
M  V30 41 2 37 42
M  V30 42 1 37 43
M  V30 43 2 38 44
M  V30 44 1 38 45
M  V30 45 1 45 46 CFG=3
M  V30 46 1 45 47
M  V30 47 1 46 48
M  V30 48 1 47 49
M  V30 49 2 48 50
M  V30 50 1 48 51
M  V30 51 1 51 52 CFG=3
M  V30 52 1 51 53
M  V30 53 1 52 54
M  V30 54 1 53 55
M  V30 55 2 54 56
M  V30 56 1 54 57
M  V30 57 1 55 58
M  V30 58 1 57 59 CFG=3
M  V30 59 1 57 60
M  V30 60 1 58 61
M  V30 61 1 59 62
M  V30 62 1 61 63
M  V30 63 2 62 64
M  V30 64 1 65 62 CFG=3
M  V30 65 1 65 66
M  V30 66 1 65 67
M  V30 67 1 66 68
M  V30 68 1 66 69
M  V30 69 1 67 70
M  V30 70 2 68 71
M  V30 71 1 68 72
M  V30 72 1 72 73 CFG=1
M  V30 73 1 72 74
M  V30 74 1 73 75
M  V30 75 1 74 76
M  V30 76 2 75 77
M  V30 77 1 75 78
M  V30 78 2 76 79
M  V30 79 1 76 80
M  V30 80 1 78 81 CFG=3
M  V30 81 1 78 82
M  V30 82 1 81 83
M  V30 83 1 82 84
M  V30 84 2 83 85
M  V30 85 1 83 86
M  V30 86 2 84 87
M  V30 87 1 84 88
M  V30 88 1 86 89 CFG=1
M  V30 89 1 86 90
M  V30 90 1 89 91
M  V30 91 1 90 92 CFG=1
M  V30 92 1 90 93
M  V30 93 2 91 94
M  V30 94 1 91 95
M  V30 95 1 95 96 CFG=1
M  V30 96 1 95 97
M  V30 97 1 96 98
M  V30 98 1 97 99
M  V30 99 2 98 100
M  V30 100 1 98 101
M  V30 101 2 99 102
M  V30 102 1 99 103
M  V30 103 1 101 104 CFG=1
M  V30 104 1 101 105
M  V30 105 1 104 106
M  V30 106 1 105 107
M  V30 107 2 106 108
M  V30 108 1 109 106 CFG=1
M  V30 109 1 107 110
M  V30 110 1 107 111
M  V30 111 1 109 112
M  V30 112 1 109 113
M  V30 113 1 112 114
M  V30 114 1 112 115
M  V30 115 1 113 116
M  V30 116 2 114 117
M  V30 117 1 114 118
M  V30 118 1 118 119 CFG=1
M  V30 119 1 118 120
M  V30 120 1 119 121
M  V30 121 1 120 122 CFG=3
M  V30 122 1 120 123
M  V30 123 2 121 124
M  V30 124 1 121 125
M  V30 125 1 125 126 CFG=3
M  V30 126 1 125 127
M  V30 127 1 126 128
M  V30 128 1 127 129
M  V30 129 2 128 130
M  V30 130 1 128 131
M  V30 131 2 129 132
M  V30 132 1 129 133
M  V30 133 1 131 134 CFG=1
M  V30 134 1 131 135
M  V30 135 1 132 136
M  V30 136 2 133 137
M  V30 137 1 134 138
M  V30 138 2 136 139
M  V30 139 2 138 140
M  V30 140 1 138 141
M  V30 141 1 141 142 CFG=1
M  V30 142 1 141 143
M  V30 143 1 142 144
M  V30 144 1 143 145
M  V30 145 2 144 146
M  V30 146 1 144 147
M  V30 147 1 145 148
M  V30 148 1 145 149
M  V30 149 1 147 150 CFG=1
M  V30 150 1 147 151
M  V30 151 1 150 152
M  V30 152 2 152 153
M  V30 153 1 152 154
M  V30 154 1 154 155
M  V30 155 1 155 156
M  V30 156 2 156 157
M  V30 157 1 156 158
M  V30 158 1 158 159 CFG=3
M  V30 159 1 158 160
M  V30 160 1 160 161
M  V30 161 2 161 162
M  V30 162 1 161 163
M  V30 163 1 11 12
M  V30 164 1 39 40
M  V30 165 1 69 70
M  V30 166 1 115 116
M  V30 167 1 137 139
M  V30 END BOND
M  V30 BEGIN COLLECTION
M  V30 MDLV30/STEABS ATOMS=(23 4 5 17 18 29 45 51 57 65 72 78 86 90 95 101 109 118 120 125 131 141 147 158)
M  V30 END COLLECTION
M  V30 END CTAB
M  END
> <SEQUENCE>
NGALAFTPLDTDDPAKSPKPSNG

> <DRUG_NAME>
No drug

> <AA_MUTATION>
p.A654D

> <POSITION>
654

> <TRANSCRYPT>
P00519-1

$$$$
Compound 173
Actelion Java MolfileCreator 2.0

  0  0  0  0  0  0              0 V3000
M  V30 BEGIN CTAB
M  V30 COUNTS 172 174 0 0 0
M  V30 BEGIN ATOM
M  V30 1 S 0.0 0.0 0.0 0
M  V30 2 C 0.7406 1.3259 0.0 0
M  V30 3 C 2.2218 1.3498 0.0 0 CFG=2
M  V30 4 N 2.9624 2.6757 0.0 0
M  V30 5 C 2.9624 0.0716 0.0 0
M  V30 6 C 2.1979 4.0016 0.0 0
M  V30 7 O 4.4436 0.0955 0.0 0
M  V30 8 N 2.1979 -1.2064 0.0 0
M  V30 9 O 0.6689 4.0255 0.0 0
M  V30 10 C 2.9385 5.3276 0.0 0 CFG=1
M  V30 11 C 2.9385 -2.4846 0.0 0 CFG=2
M  V30 12 N 2.174 6.6535 0.0 0
M  V30 13 C 4.4197 5.3514 0.0 0
M  V30 14 C 4.4197 -2.4607 0.0 0
M  V30 15 C 2.174 -3.7627 0.0 0
M  V30 16 C 0.645 6.6774 0.0 0
M  V30 17 O 5.1603 4.0733 0.0 0
M  V30 18 O 5.1603 -1.1348 0.0 0
M  V30 19 N 5.1603 -3.7388 0.0 0
M  V30 20 C 2.9146 -5.0409 0.0 0
M  V30 21 C 0.645 -3.7388 0.0 0
M  V30 22 O -0.1194 5.3992 0.0 0
M  V30 23 C -0.1194 8.0033 0.0 0 CFG=1
M  V30 24 C 6.6296 -3.8702 0.0 0 CFG=2
M  V30 25 C 4.5153 -5.0886 0.0 0
M  V30 26 N -1.6484 8.0272 0.0 0
M  V30 27 C 0.6092 9.3292 0.0 0 CFG=2
M  V30 28 C 7.6091 -2.7354 0.0 0
M  V30 29 C 6.9163 -5.3156 0.0 0
M  V30 30 C 5.6023 -6.0682 0.0 0
M  V30 31 C -2.4129 6.749 0.0 0
M  V30 32 O -0.1552 10.6552 0.0 0
M  V30 33 C 2.0904 9.3531 0.0 0
M  V30 34 O 7.1193 -1.2781 0.0 0
M  V30 35 N 9.0545 -3.0221 0.0 0
M  V30 36 O -1.6723 5.4709 0.0 0
M  V30 37 C -3.9419 6.7729 0.0 0 CFG=1
M  V30 38 C 10.034 -1.8873 0.0 0 CFG=2
M  V30 39 N -4.7064 5.4948 0.0 0
M  V30 40 C -4.7064 8.0989 0.0 0
M  V30 41 C 9.5442 -0.43 0.0 0
M  V30 42 C 11.4794 -2.174 0.0 0
M  V30 43 C -3.9658 4.2166 0.0 0
M  V30 44 O -3.9658 9.4248 0.0 0
M  V30 45 O 8.0511 -0.0955 0.0 0
M  V30 46 N 10.5238 0.7047 0.0 0
M  V30 47 C 12.4589 -1.0392 0.0 0
M  V30 48 O -2.4846 4.2405 0.0 0
M  V30 49 C -4.7303 2.9385 0.0 0 CFG=1
M  V30 50 C 10.034 2.162 0.0 0
M  V30 51 N 12.1244 0.4539 0.0 0
M  V30 52 C 13.9282 -1.1706 0.0 0
M  V30 53 N -3.9897 1.6603 0.0 0
M  V30 54 C -6.2593 2.9624 0.0 0
M  V30 55 C 11.0135 3.2969 0.0 0
M  V30 56 C 13.4026 1.2184 0.0 0
M  V30 57 N 14.5254 0.2269 0.0 0
M  V30 58 C -4.7542 0.3822 0.0 0
M  V30 59 S -7.0238 4.2883 0.0 0
M  V30 60 O 12.4589 3.0102 0.0 0
M  V30 61 N 10.5238 4.7542 0.0 0
M  V30 62 O -6.2832 0.4061 0.0 0
M  V30 63 C -4.0136 -0.8958 0.0 0 CFG=1
M  V30 64 C 11.5033 5.889 0.0 0 CFG=2
M  V30 65 N -4.7781 -2.174 0.0 0
M  V30 66 C -2.5324 -0.872 0.0 0
M  V30 67 C 12.9486 5.6023 0.0 0
M  V30 68 C 11.0135 7.3463 0.0 0
M  V30 69 C -6.3071 -2.1501 0.0 0
M  V30 70 O -1.7917 0.4539 0.0 0
M  V30 71 O 13.3906 4.1927 0.0 0
M  V30 72 N 13.9282 6.7371 0.0 0
M  V30 73 O -7.0716 -0.8242 0.0 0
M  V30 74 C -7.0716 -3.4282 0.0 0 CFG=1
M  V30 75 C 15.3735 6.4504 0.0 0 CFG=2
M  V30 76 N -8.6006 -3.4044 0.0 0
M  V30 77 C -6.331 -4.7064 0.0 0
M  V30 78 C 15.8155 5.0409 0.0 0
M  V30 79 C 16.3531 7.5852 0.0 0
M  V30 80 C -9.3651 -4.6825 0.0 0
M  V30 81 C -4.8497 -4.6825 0.0 0
M  V30 82 O 14.7882 3.9538 0.0 0
M  V30 83 N 17.2609 4.7542 0.0 0
M  V30 84 C 17.7984 7.2985 0.0 0
M  V30 85 O -8.6245 -5.9607 0.0 0
M  V30 86 C -10.8941 -4.6586 0.0 0 CFG=1
M  V30 87 C -4.1091 -5.9607 0.0 0
M  V30 88 C 17.7029 3.3446 0.0 0 CFG=2
M  V30 89 C 18.778 8.4333 0.0 0
M  V30 90 N -11.6586 -5.9368 0.0 0
M  V30 91 C -11.6586 -3.3327 0.0 0
M  V30 92 N -2.6279 -5.9368 0.0 0
M  V30 93 C 19.1483 3.0579 0.0 0
M  V30 94 C 16.6756 2.2576 0.0 0
M  V30 95 C 20.2233 8.1466 0.0 0
M  V30 96 C -10.9179 -7.2149 0.0 0
M  V30 97 C -10.9179 -2.0068 0.0 0
M  V30 98 C -1.8873 -7.2149 0.0 0
M  V30 99 O 20.1278 4.1927 0.0 0
M  V30 100 N 19.5902 1.6484 0.0 0
M  V30 101 C 17.1176 0.8481 0.0 0
M  V30 102 N 21.2028 9.2814 0.0 0
M  V30 103 O -9.4367 -7.191 0.0 0
M  V30 104 C -11.6824 -8.4931 0.0 0 CFG=1
M  V30 105 C -11.6824 -0.6808 0.0 0
M  V30 106 C -9.4367 -1.9829 0.0 0
M  V30 107 N -2.6518 -8.4931 0.0 0
M  V30 108 N -0.4061 -7.191 0.0 0
M  V30 109 C 21.0356 1.3617 0.0 0 CFG=2
M  V30 110 O 18.5629 0.5614 0.0 0
M  V30 111 O 16.0903 -0.2389 0.0 0
M  V30 112 N -13.2114 -8.4692 0.0 0
M  V30 113 C -10.9418 -9.7712 0.0 0
M  V30 114 C 21.4776 -0.0477 0.0 0
M  V30 115 C 22.0151 2.4965 0.0 0 CFG=2
M  V30 116 C -13.9879 -7.1432 0.0 0
M  V30 117 C -9.4606 -9.7473 0.0 0
M  V30 118 O 20.4503 -1.1348 0.0 0
M  V30 119 N 22.923 -0.3344 0.0 0
M  V30 120 O 21.5254 3.9538 0.0 0
M  V30 121 C 23.4605 2.2098 0.0 0
M  V30 122 O -13.2473 -5.8173 0.0 0
M  V30 123 C -15.5169 -7.1193 0.0 0 CFG=1
M  V30 124 C -8.72 -11.0255 0.0 0
M  V30 125 C -8.72 -8.4214 0.0 0
M  V30 126 C 23.3649 -1.744 0.0 0 CFG=2
M  V30 127 N -16.2814 -8.3975 0.0 0
M  V30 128 C -16.2814 -5.7934 0.0 0
M  V30 129 C -7.2388 -11.0016 0.0 0
M  V30 130 C -7.2388 -8.3975 0.0 0
M  V30 131 C 22.3377 -2.831 0.0 0
M  V30 132 C 24.8103 -2.0307 0.0 0
M  V30 133 C -15.5408 -9.6756 0.0 0
M  V30 134 C -17.8104 -5.7695 0.0 0
M  V30 135 C -6.4982 -9.6756 0.0 0
M  V30 136 O 20.8445 -2.4965 0.0 0
M  V30 137 O 22.7796 -4.2405 0.0 0
M  V30 138 C 25.2523 -3.4402 0.0 0
M  V30 139 O -14.0596 -9.6517 0.0 0
M  V30 140 C -16.3053 -10.9538 0.0 0 CFG=1
M  V30 141 C -18.5749 -4.4436 0.0 0
M  V30 142 C 26.6977 -3.7269 0.0 0
M  V30 143 N -17.8343 -10.9299 0.0 0
M  V30 144 C -15.5647 -12.2319 0.0 0
M  V30 145 N -17.8343 -3.1177 0.0 0
M  V30 146 O 27.6772 -2.5921 0.0 0
M  V30 147 O 27.1397 -5.1364 0.0 0
M  V30 148 C -18.5988 -12.208 0.0 0
M  V30 149 C -16.3411 -13.5101 0.0 0
M  V30 150 C -18.5988 -1.7917 0.0 0
M  V30 151 O -17.8582 -13.4862 0.0 0
M  V30 152 C -20.1278 -12.1842 0.0 0 CFG=1
M  V30 153 C -15.6005 -14.7882 0.0 0
M  V30 154 N -20.1278 -1.7679 0.0 0
M  V30 155 N -17.8582 -0.4658 0.0 0
M  V30 156 N -20.9042 -10.8582 0.0 0
M  V30 157 C -20.9042 -13.4623 0.0 0
M  V30 158 C -16.365 -16.0664 0.0 0
M  V30 159 C -22.4332 -10.8343 0.0 0
M  V30 160 O -22.4332 -13.4384 0.0 0
M  V30 161 N -15.6244 -17.3445 0.0 0
M  V30 162 O -23.1977 -12.1125 0.0 0
M  V30 163 C -23.1977 -9.5084 0.0 0 CFG=1
M  V30 164 N -22.4571 -8.1825 0.0 0
M  V30 165 C -24.7267 -9.4845 0.0 0
M  V30 166 C -23.2335 -6.8565 0.0 0
M  V30 167 O -25.5032 -8.1586 0.0 0
M  V30 168 O -24.7625 -6.8327 0.0 0
M  V30 169 C -22.4929 -5.5306 0.0 0 CFG=1
M  V30 170 N -21.0117 -5.5067 0.0 0
M  V30 171 C -23.2694 -4.2047 0.0 0
M  V30 172 O -22.5288 -2.8788 0.0 0
M  V30 END ATOM
M  V30 BEGIN BOND
M  V30 1 1 1 2
M  V30 2 1 2 3
M  V30 3 1 3 4 CFG=3
M  V30 4 1 3 5
M  V30 5 1 4 6
M  V30 6 2 5 7
M  V30 7 1 5 8
M  V30 8 2 6 9
M  V30 9 1 6 10
M  V30 10 1 11 8 CFG=3
M  V30 11 1 10 12 CFG=1
M  V30 12 1 10 13
M  V30 13 1 11 14
M  V30 14 1 11 15
M  V30 15 1 12 16
M  V30 16 1 13 17
M  V30 17 2 14 18
M  V30 18 1 14 19
M  V30 19 1 15 20
M  V30 20 1 15 21
M  V30 21 2 16 22
M  V30 22 1 16 23
M  V30 23 1 19 24
M  V30 24 1 19 25
M  V30 25 1 23 26 CFG=1
M  V30 26 1 23 27
M  V30 27 1 24 28 CFG=3
M  V30 28 1 24 29
M  V30 29 1 25 30
M  V30 30 1 26 31
M  V30 31 1 27 32 CFG=3
M  V30 32 1 27 33
M  V30 33 2 28 34
M  V30 34 1 28 35
M  V30 35 2 31 36
M  V30 36 1 31 37
M  V30 37 1 38 35 CFG=3
M  V30 38 1 37 39 CFG=1
M  V30 39 1 37 40
M  V30 40 1 38 41
M  V30 41 1 38 42
M  V30 42 1 39 43
M  V30 43 1 40 44
M  V30 44 2 41 45
M  V30 45 1 41 46
M  V30 46 1 42 47
M  V30 47 2 43 48
M  V30 48 1 43 49
M  V30 49 1 46 50
M  V30 50 1 47 51
M  V30 51 2 47 52
M  V30 52 1 49 53 CFG=1
M  V30 53 1 49 54
M  V30 54 1 50 55
M  V30 55 2 51 56
M  V30 56 1 52 57
M  V30 57 1 53 58
M  V30 58 1 54 59
M  V30 59 2 55 60
M  V30 60 1 55 61
M  V30 61 2 58 62
M  V30 62 1 58 63
M  V30 63 1 64 61 CFG=1
M  V30 64 1 63 65 CFG=3
M  V30 65 1 63 66
M  V30 66 1 64 67
M  V30 67 1 64 68
M  V30 68 1 65 69
M  V30 69 1 66 70
M  V30 70 2 67 71
M  V30 71 1 67 72
M  V30 72 2 69 73
M  V30 73 1 69 74
M  V30 74 1 75 72 CFG=1
M  V30 75 1 74 76 CFG=3
M  V30 76 1 74 77
M  V30 77 1 75 78
M  V30 78 1 75 79
M  V30 79 1 76 80
M  V30 80 1 77 81
M  V30 81 2 78 82
M  V30 82 1 78 83
M  V30 83 1 79 84
M  V30 84 2 80 85
M  V30 85 1 80 86
M  V30 86 1 81 87
M  V30 87 1 88 83 CFG=3
M  V30 88 1 84 89
M  V30 89 1 86 90 CFG=1
M  V30 90 1 86 91
M  V30 91 1 87 92
M  V30 92 1 88 93
M  V30 93 1 88 94
M  V30 94 1 89 95
M  V30 95 1 90 96
M  V30 96 1 91 97
M  V30 97 1 92 98
M  V30 98 2 93 99
M  V30 99 1 93 100
M  V30 100 1 94 101
M  V30 101 1 95 102
M  V30 102 2 96 103
M  V30 103 1 96 104
M  V30 104 1 97 105
M  V30 105 1 97 106
M  V30 106 2 98 107
M  V30 107 1 98 108
M  V30 108 1 109 100 CFG=1
M  V30 109 2 101 110
M  V30 110 1 101 111
M  V30 111 1 104 112 CFG=3
M  V30 112 1 104 113
M  V30 113 1 109 114
M  V30 114 1 109 115
M  V30 115 1 112 116
M  V30 116 1 113 117
M  V30 117 2 114 118
M  V30 118 1 114 119
M  V30 119 1 115 120 CFG=3
M  V30 120 1 115 121
M  V30 121 2 116 122
M  V30 122 1 116 123
M  V30 123 2 117 124
M  V30 124 1 117 125
M  V30 125 1 126 119 CFG=1
M  V30 126 1 123 127 CFG=1
M  V30 127 1 123 128
M  V30 128 1 124 129
M  V30 129 2 125 130
M  V30 130 1 126 131
M  V30 131 1 126 132
M  V30 132 1 127 133
M  V30 133 1 128 134
M  V30 134 2 129 135
M  V30 135 2 131 136
M  V30 136 1 131 137
M  V30 137 1 132 138
M  V30 138 2 133 139
M  V30 139 1 133 140
M  V30 140 1 134 141
M  V30 141 1 138 142
M  V30 142 1 140 143 CFG=3
M  V30 143 1 140 144
M  V30 144 1 141 145
M  V30 145 2 142 146
M  V30 146 1 142 147
M  V30 147 1 143 148
M  V30 148 1 144 149
M  V30 149 1 145 150
M  V30 150 2 148 151
M  V30 151 1 148 152
M  V30 152 1 149 153
M  V30 153 2 150 154
M  V30 154 1 150 155
M  V30 155 1 152 156 CFG=3
M  V30 156 1 152 157
M  V30 157 1 153 158
M  V30 158 1 156 159
M  V30 159 1 157 160
M  V30 160 1 158 161
M  V30 161 2 159 162
M  V30 162 1 159 163
M  V30 163 1 163 164 CFG=3
M  V30 164 1 163 165
M  V30 165 1 164 166
M  V30 166 1 165 167
M  V30 167 2 166 168
M  V30 168 1 166 169
M  V30 169 1 169 170 CFG=3
M  V30 170 1 169 171
M  V30 171 1 171 172
M  V30 172 1 29 30
M  V30 173 1 56 57
M  V30 174 1 130 135
M  V30 END BOND
M  V30 BEGIN COLLECTION
M  V30 MDLV30/STEABS ATOMS=(24 3 10 11 23 24 27 37 38 49 63 64 74 75 86 88 104 109 115 123 126 140 152 163 169)
M  V30 END COLLECTION
M  V30 END CTAB
M  END
> <SEQUENCE>
SSSKRFLRSCSTSCVPHGAKDTE

> <DRUG_NAME>
No drug

> <AA_MUTATION>
p.A719T

> <POSITION>
719

> <TRANSCRYPT>
P00519-1

$$$$
Compound 130
Actelion Java MolfileCreator 2.0

  0  0  0  0  0  0              0 V3000
M  V30 BEGIN CTAB
M  V30 COUNTS 183 184 0 0 0
M  V30 BEGIN ATOM
M  V30 1 O 0.0 0.0 0.0 0
M  V30 2 C -0.7609 1.3198 0.0 0
M  V30 3 N -2.2829 1.3435 0.0 0
M  V30 4 C -0.0356 2.6396 0.0 0 CFG=1
M  V30 5 C -3.0557 0.0713 0.0 0 CFG=2
M  V30 6 N -0.6777 4.0307 0.0 0
M  V30 7 C 1.4268 2.8179 0.0 0
M  V30 8 C -2.3304 -1.2009 0.0 0
M  V30 9 C -4.5777 0.0951 0.0 0
M  V30 10 C -2.164 4.3637 0.0 0
M  V30 11 C 0.4042 5.0533 0.0 0
M  V30 12 C 1.7121 4.3042 0.0 0
M  V30 13 O -0.9036 -0.8085 0.0 0
M  V30 14 N -3.0914 -2.4731 0.0 0
M  V30 15 C -5.3506 -1.1771 0.0 0
M  V30 16 O -2.2948 5.8856 0.0 0
M  V30 17 C -3.1865 3.2817 0.0 0 CFG=1
M  V30 18 C -2.3661 -3.7454 0.0 0 CFG=2
M  V30 19 C -6.8725 -1.1533 0.0 0
M  V30 20 N -4.6728 3.6146 0.0 0
M  V30 21 C -2.7466 1.8786 0.0 0
M  V30 22 C -0.8917 -3.7216 0.0 0
M  V30 23 C -3.1271 -5.0176 0.0 0
M  V30 24 N -7.6454 -2.4256 0.0 0
M  V30 25 C -5.1603 5.0652 0.0 0
M  V30 26 C -3.7692 0.7966 0.0 0
M  V30 27 O -0.4993 -2.2591 0.0 0
M  V30 28 N -0.1664 -4.9939 0.0 0
M  V30 29 C -2.4018 -6.2899 0.0 0
M  V30 30 C -9.1673 -2.4018 0.0 0
M  V30 31 O -4.1853 6.1948 0.0 0
M  V30 32 C -6.6466 5.3981 0.0 0 CFG=1
M  V30 33 C -3.3292 -0.6064 0.0 0
M  V30 34 C -5.2079 1.3079 0.0 0
M  V30 35 C 1.3079 -4.9701 0.0 0 CFG=2
M  V30 36 C -3.1628 -7.5622 0.0 0
M  V30 37 N -9.9402 -1.082 0.0 0
M  V30 38 N -9.9402 -3.674 0.0 0
M  V30 39 N -7.1341 6.8487 0.0 0
M  V30 40 C -7.6692 4.3161 0.0 0
M  V30 41 C 2.0332 -3.6503 0.0 0
M  V30 42 C 2.0332 -6.2423 0.0 0
M  V30 43 C -2.4375 -8.8344 0.0 0
M  V30 44 C -6.1591 7.9783 0.0 0
M  V30 45 O 3.46 -3.9951 0.0 0
M  V30 46 N 1.2603 -2.3304 0.0 0
M  V30 47 C 3.5076 -6.2186 0.0 0
M  V30 48 N -3.1984 -10.1067 0.0 0
M  V30 49 O -4.7204 7.6929 0.0 0
M  V30 50 C -6.6466 9.4289 0.0 0 CFG=1
M  V30 51 C 1.9856 -1.0106 0.0 0 CFG=2
M  V30 52 C 4.2329 -7.4908 0.0 0
M  V30 53 N -8.0972 9.9164 0.0 0
M  V30 54 C -5.7905 10.6655 0.0 0
M  V30 55 C 3.46 -0.9868 0.0 0
M  V30 56 C 1.2128 0.3091 0.0 0 CFG=2
M  V30 57 N 5.7073 -7.467 0.0 0
M  V30 58 C -9.3338 9.0603 0.0 0
M  V30 59 C -8.121 11.4384 0.0 0
M  V30 60 C -6.6942 11.9021 0.0 0
M  V30 61 O 4.4707 -2.0332 0.0 0
M  V30 62 N 4.1853 0.3329 0.0 0
M  V30 63 O -0.3091 0.3329 0.0 0
M  V30 64 C 1.7835 1.7121 0.0 0
M  V30 65 C 6.4326 -8.7393 0.0 0
M  V30 66 O -9.203 7.5978 0.0 0
M  V30 67 C -10.725 9.7024 0.0 0 CFG=1
M  V30 68 C 5.6597 0.3567 0.0 0
M  V30 69 N 5.6716 -10.0115 0.0 0
M  V30 70 N 7.907 -8.7155 0.0 0
M  V30 71 N -10.9033 11.2125 0.0 0
M  V30 72 C -11.9615 8.8463 0.0 0
M  V30 73 C 6.385 1.6765 0.0 0
M  V30 74 C -12.2945 11.8545 0.0 0
M  V30 75 C -13.3527 9.4884 0.0 0
M  V30 76 O 5.9451 3.139 0.0 0
M  V30 77 N 7.8594 1.7003 0.0 0
M  V30 78 O -13.5311 10.9984 0.0 0
M  V30 79 C -12.4728 13.3646 0.0 0 CFG=1
M  V30 80 C -14.5893 8.6323 0.0 0
M  V30 81 C 8.5847 3.0201 0.0 0 CFG=2
M  V30 82 N -11.2838 14.2683 0.0 0
M  V30 83 C -13.864 14.0067 0.0 0
M  V30 84 C -15.9805 9.2743 0.0 0
M  V30 85 C 7.8118 4.3399 0.0 0
M  V30 86 C 10.0591 3.0439 0.0 0
M  V30 87 C -11.4622 15.7783 0.0 0
M  V30 88 C -14.0423 15.5167 0.0 0
M  V30 89 N -17.217 8.4183 0.0 0
M  V30 90 O 6.2899 4.3637 0.0 0
M  V30 91 N 8.5372 5.6597 0.0 0
M  V30 92 C 10.7963 4.3637 0.0 0
M  V30 93 O -12.8533 16.4204 0.0 0
M  V30 94 C -10.2731 16.682 0.0 0 CFG=1
M  V30 95 C -15.4335 16.1588 0.0 0
M  V30 96 C 7.7643 6.9795 0.0 0 CFG=2
M  V30 97 C 12.2707 4.3875 0.0 0
M  V30 98 N -8.9295 16.0875 0.0 0
M  V30 99 C -10.4515 18.192 0.0 0
M  V30 100 O -16.6701 15.3027 0.0 0
M  V30 101 O -15.6119 17.6689 0.0 0
M  V30 102 C 6.2423 7.0033 0.0 0
M  V30 103 C 8.4896 8.2993 0.0 0
M  V30 104 O 12.996 3.1152 0.0 0
M  V30 105 O 12.996 5.7073 0.0 0
M  V30 106 C -7.7405 16.9911 0.0 0
M  V30 107 O -9.2625 19.0957 0.0 0
M  V30 108 O 5.4695 5.7311 0.0 0
M  V30 109 N 5.4695 8.3231 0.0 0
M  V30 110 C 7.7286 9.6192 0.0 0
M  V30 111 O -7.9189 18.5012 0.0 0
M  V30 112 C -6.3969 16.3966 0.0 0 CFG=1
M  V30 113 C 3.9475 8.3469 0.0 0 CFG=2
M  V30 114 O 6.2067 9.6429 0.0 0
M  V30 115 N 8.4539 10.939 0.0 0
M  V30 116 N -6.2661 14.9341 0.0 0
M  V30 117 C -5.2079 17.3003 0.0 0
M  V30 118 C 3.1746 7.0747 0.0 0
M  V30 119 C 3.1746 9.6667 0.0 0
M  V30 120 C -3.8643 16.7058 0.0 0
M  V30 121 O 3.9 5.8024 0.0 0
M  V30 122 N 1.6527 7.0984 0.0 0
M  V30 123 C 1.6527 9.6905 0.0 0
M  V30 124 C -2.6753 17.6094 0.0 0
M  V30 125 C 0.8798 5.8262 0.0 0 CFG=2
M  V30 126 C 0.8798 11.0103 0.0 0
M  V30 127 C -1.3317 17.0149 0.0 0
M  V30 128 C 1.6051 4.5539 0.0 0
M  V30 129 C -0.642 5.85 0.0 0
M  V30 130 N -0.642 11.0341 0.0 0
M  V30 131 N -0.1426 17.9186 0.0 0
M  V30 132 O 1.1652 3.139 0.0 0
M  V30 133 N 3.0795 4.5777 0.0 0
M  V30 134 O -1.4149 4.5777 0.0 0
M  V30 135 C -1.4149 12.3539 0.0 0
M  V30 136 C 3.8048 3.3054 0.0 0 CFG=2
M  V30 137 N -0.6896 13.6737 0.0 0
M  V30 138 N -2.925 12.5561 0.0 0
M  V30 139 C 3.0439 2.0332 0.0 0
M  V30 140 C 5.2792 3.3292 0.0 0
M  V30 141 O 1.5338 2.2353 0.0 0
M  V30 142 N 3.7692 0.7609 0.0 0
M  V30 143 C 6.0045 2.057 0.0 0
M  V30 144 C 3.0082 -0.5112 0.0 0 CFG=2
M  V30 145 O 4.9463 1.0106 0.0 0
M  V30 146 O 7.4314 1.7121 0.0 0
M  V30 147 C 1.4862 -0.4875 0.0 0
M  V30 148 C 3.7335 -1.7835 0.0 0
M  V30 149 O 0.428 0.6064 0.0 0
M  V30 150 N 0.7253 -1.7597 0.0 0
M  V30 151 C 2.9725 -3.0557 0.0 0
M  V30 152 C -0.7966 -1.7359 0.0 0 CFG=2
M  V30 153 C 3.6978 -4.328 0.0 0
M  V30 154 C -1.5576 -0.4161 0.0 0
M  V30 155 C -1.5576 -3.0082 0.0 0
M  V30 156 O 5.1722 -4.3042 0.0 0
M  V30 157 N 3.2579 -5.7429 0.0 0
M  V30 158 O -0.8323 0.9036 0.0 0
M  V30 159 N -3.0795 -0.3923 0.0 0
M  V30 160 C -3.032 -2.6158 0.0 0
M  V30 161 C -1.1652 -4.4231 0.0 0
M  V30 162 C -3.8405 0.9274 0.0 0 CFG=2
M  V30 163 C -3.1152 2.2472 0.0 0
M  V30 164 C -5.3625 0.9512 0.0 0 CFG=2
M  V30 165 O -1.6884 2.6396 0.0 0
M  V30 166 N -3.8762 3.567 0.0 0
M  V30 167 O -6.4207 -0.0951 0.0 0
M  V30 168 C -6.278 2.164 0.0 0
M  V30 169 C -3.1509 4.8868 0.0 0 CFG=2
M  V30 170 C -1.6765 4.9106 0.0 0
M  V30 171 C -3.9237 6.2067 0.0 0
M  V30 172 O -0.6658 3.8643 0.0 0
M  V30 173 N -0.9512 6.2304 0.0 0
M  V30 174 C -3.1984 7.5265 0.0 0
M  V30 175 C 0.5231 6.2542 0.0 0
M  V30 176 C -3.9713 8.8463 0.0 0
M  V30 177 C 1.2484 7.574 0.0 0
M  V30 178 N -3.246 10.1661 0.0 0
M  V30 179 O 0.4875 8.8939 0.0 0
M  V30 180 O 2.6753 7.2292 0.0 0
M  V30 181 C -4.0189 11.4859 0.0 0
M  V30 182 N -5.5408 11.5097 0.0 0
M  V30 183 N -3.4481 12.889 0.0 0
M  V30 END ATOM
M  V30 BEGIN BOND
M  V30 1 2 1 2
M  V30 2 1 2 3
M  V30 3 1 4 2 CFG=1
M  V30 4 1 5 3 CFG=3
M  V30 5 1 4 6
M  V30 6 1 4 7
M  V30 7 1 5 8
M  V30 8 1 5 9
M  V30 9 1 6 10
M  V30 10 1 6 11
M  V30 11 1 7 12
M  V30 12 2 8 13
M  V30 13 1 8 14
M  V30 14 1 9 15
M  V30 15 2 10 16
M  V30 16 1 10 17
M  V30 17 1 18 14 CFG=3
M  V30 18 1 15 19
M  V30 19 1 17 20 CFG=3
M  V30 20 1 17 21
M  V30 21 1 18 22
M  V30 22 1 18 23
M  V30 23 1 19 24
M  V30 24 1 20 25
M  V30 25 1 21 26
M  V30 26 2 22 27
M  V30 27 1 22 28
M  V30 28 1 23 29
M  V30 29 1 24 30
M  V30 30 2 25 31
M  V30 31 1 25 32
M  V30 32 1 26 33
M  V30 33 1 26 34
M  V30 34 1 35 28 CFG=3
M  V30 35 1 29 36
M  V30 36 2 30 37
M  V30 37 1 30 38
M  V30 38 1 32 39 CFG=3
M  V30 39 1 32 40
M  V30 40 1 35 41
M  V30 41 1 35 42
M  V30 42 1 36 43
M  V30 43 1 39 44
M  V30 44 2 41 45
M  V30 45 1 41 46
M  V30 46 1 42 47
M  V30 47 1 43 48
M  V30 48 2 44 49
M  V30 49 1 50 44 CFG=1
M  V30 50 1 51 46 CFG=1
M  V30 51 1 47 52
M  V30 52 1 50 53
M  V30 53 1 50 54
M  V30 54 1 51 55
M  V30 55 1 51 56
M  V30 56 1 52 57
M  V30 57 1 53 58
M  V30 58 1 53 59
M  V30 59 1 54 60
M  V30 60 2 55 61
M  V30 61 1 55 62
M  V30 62 1 56 63 CFG=3
M  V30 63 1 56 64
M  V30 64 1 57 65
M  V30 65 2 58 66
M  V30 66 1 58 67
M  V30 67 1 62 68
M  V30 68 2 65 69
M  V30 69 1 65 70
M  V30 70 1 67 71 CFG=3
M  V30 71 1 67 72
M  V30 72 1 68 73
M  V30 73 1 71 74
M  V30 74 1 72 75
M  V30 75 2 73 76
M  V30 76 1 73 77
M  V30 77 2 74 78
M  V30 78 1 74 79
M  V30 79 1 75 80
M  V30 80 1 81 77 CFG=3
M  V30 81 1 79 82 CFG=3
M  V30 82 1 79 83
M  V30 83 1 80 84
M  V30 84 1 81 85
M  V30 85 1 81 86
M  V30 86 1 82 87
M  V30 87 1 83 88
M  V30 88 1 84 89
M  V30 89 2 85 90
M  V30 90 1 85 91
M  V30 91 1 86 92
M  V30 92 2 87 93
M  V30 93 1 87 94
M  V30 94 1 88 95
M  V30 95 1 96 91 CFG=3
M  V30 96 1 92 97
M  V30 97 1 94 98 CFG=3
M  V30 98 1 94 99
M  V30 99 2 95 100
M  V30 100 1 95 101
M  V30 101 1 96 102
M  V30 102 1 96 103
M  V30 103 2 97 104
M  V30 104 1 97 105
M  V30 105 1 98 106
M  V30 106 1 99 107
M  V30 107 2 102 108
M  V30 108 1 102 109
M  V30 109 1 103 110
M  V30 110 2 106 111
M  V30 111 1 106 112
M  V30 112 1 113 109 CFG=3
M  V30 113 2 110 114
M  V30 114 1 110 115
M  V30 115 1 112 116 CFG=3
M  V30 116 1 112 117
M  V30 117 1 113 118
M  V30 118 1 113 119
M  V30 119 1 117 120
M  V30 120 2 118 121
M  V30 121 1 118 122
M  V30 122 1 119 123
M  V30 123 1 120 124
M  V30 124 1 125 122 CFG=3
M  V30 125 1 123 126
M  V30 126 1 124 127
M  V30 127 1 125 128
M  V30 128 1 125 129
M  V30 129 1 126 130
M  V30 130 1 127 131
M  V30 131 2 128 132
M  V30 132 1 128 133
M  V30 133 1 129 134
M  V30 134 1 130 135
M  V30 135 1 136 133 CFG=1
M  V30 136 2 135 137
M  V30 137 1 135 138
M  V30 138 1 136 139
M  V30 139 1 136 140
M  V30 140 2 139 141
M  V30 141 1 139 142
M  V30 142 1 140 143
M  V30 143 1 144 142 CFG=1
M  V30 144 2 143 145
M  V30 145 1 143 146
M  V30 146 1 144 147
M  V30 147 1 144 148
M  V30 148 2 147 149
M  V30 149 1 147 150
M  V30 150 1 148 151
M  V30 151 1 152 150 CFG=1
M  V30 152 1 151 153
M  V30 153 1 152 154
M  V30 154 1 152 155
M  V30 155 2 153 156
M  V30 156 1 153 157
M  V30 157 2 154 158
M  V30 158 1 154 159
M  V30 159 1 155 160
M  V30 160 1 155 161
M  V30 161 1 162 159 CFG=1
M  V30 162 1 162 163
M  V30 163 1 162 164
M  V30 164 2 163 165
M  V30 165 1 163 166
M  V30 166 1 164 167 CFG=3
M  V30 167 1 164 168
M  V30 168 1 169 166 CFG=1
M  V30 169 1 169 170
M  V30 170 1 169 171
M  V30 171 2 170 172
M  V30 172 1 170 173
M  V30 173 1 171 174
M  V30 174 1 173 175
M  V30 175 1 174 176
M  V30 176 1 175 177
M  V30 177 1 176 178
M  V30 178 2 177 179
M  V30 179 1 177 180
M  V30 180 1 178 181
M  V30 181 2 181 182
M  V30 182 1 181 183
M  V30 183 1 11 12
M  V30 184 1 59 60
M  V30 END BOND
M  V30 BEGIN COLLECTION
M  V30 MDLV30/STEABS ATOMS=(23 4 5 17 18 32 35 50 51 56 67 79 81 94 96 112 113 125 136 144 152 162 164 169)
M  V30 END COLLECTION
M  V30 END CTAB
M  END
> <SEQUENCE>
KSEKPALPRKRTGENRSDQVTRG

> <DRUG_NAME>
No drug

> <AA_MUTATION>
p.A767T

> <POSITION>
767

> <TRANSCRYPT>
P00519-1

$$$$
Compound 404
Actelion Java MolfileCreator 2.0

  0  0  0  0  0  0              0 V3000
M  V30 BEGIN CTAB
M  V30 COUNTS 177 182 0 0 0
M  V30 BEGIN ATOM
M  V30 1 O 0.0 0.0 0.0 0
M  V30 2 C 1.1096 1.0022 0.0 0
M  V30 3 N 0.6204 2.4579 0.0 0
M  V30 4 C 2.5533 0.7159 0.0 0 CFG=1
M  V30 5 C -0.8352 2.9471 0.0 0 CFG=2
M  V30 6 C 1.4795 3.6988 0.0 0
M  V30 7 N 3.1499 -0.6323 0.0 0
M  V30 8 C 3.6391 1.742 0.0 0
M  V30 9 C -2.0761 2.088 0.0 0
M  V30 10 C -0.859 4.4743 0.0 0
M  V30 11 C 0.5727 4.9397 0.0 0
M  V30 12 C 2.3863 -1.909 0.0 0
M  V30 13 C 4.6175 -0.4534 0.0 0
M  V30 14 C 4.9158 1.0022 0.0 0
M  V30 15 O -1.9448 0.6204 0.0 0
M  V30 16 N -3.4721 2.7323 0.0 0
M  V30 17 O 0.9545 -2.434 0.0 0
M  V30 18 C 3.1261 -3.1857 0.0 0 CFG=1
M  V30 19 C -4.713 1.8732 0.0 0 CFG=2
M  V30 20 N 2.3624 -4.4624 0.0 0
M  V30 21 C 4.6056 -3.1619 0.0 0
M  V30 22 C -4.5817 0.4056 0.0 0
M  V30 23 C -6.109 2.5175 0.0 0
M  V30 24 C 0.8352 -4.4385 0.0 0
M  V30 25 C 5.3454 -1.8374 0.0 0
M  V30 26 C 5.3454 -4.4385 0.0 0
M  V30 27 O -3.317 -0.334 0.0 0
M  V30 28 N -5.8226 -0.4534 0.0 0
M  V30 29 O 0.2147 -3.0306 0.0 0
M  V30 30 C 0.0715 -5.7152 0.0 0 CFG=1
M  V30 31 C -5.6914 -1.921 0.0 0 CFG=2
M  V30 32 N -1.4556 -5.6914 0.0 0
M  V30 33 C 0.8113 -6.9919 0.0 0 CFG=2
M  V30 34 C -4.3431 -2.5175 0.0 0
M  V30 35 C -6.9323 -2.78 0.0 0
M  V30 36 C -2.2312 -4.367 0.0 0
M  V30 37 O 0.0477 -8.2686 0.0 0
M  V30 38 C 2.2908 -6.9681 0.0 0
M  V30 39 O -4.7607 -3.9493 0.0 0
M  V30 40 N -3.1499 -1.6107 0.0 0
M  V30 41 O -6.801 -4.2476 0.0 0
M  V30 42 O -1.217 -3.2692 0.0 0
M  V30 43 C -3.7584 -4.3431 0.0 0 CFG=1
M  V30 44 C -1.8016 -2.2073 0.0 0
M  V30 45 N -4.534 -5.6198 0.0 0
M  V30 46 C -4.534 -3.0187 0.0 0
M  V30 47 C -0.6085 -1.3005 0.0 0
M  V30 48 C -3.7942 -6.8965 0.0 0
M  V30 49 C -3.5198 -1.921 0.0 0
M  V30 50 C -6.0613 -2.9948 0.0 0
M  V30 51 O -0.9783 0.1909 0.0 0
M  V30 52 N 0.7397 -1.8971 0.0 0
M  V30 53 O -2.3147 -6.8726 0.0 0
M  V30 54 C -4.5698 -8.1732 0.0 0 CFG=1
M  V30 55 C 1.9329 -0.9903 0.0 0 CFG=2
M  V30 56 N -3.83 -9.4499 0.0 0
M  V30 57 C -6.0971 -8.1493 0.0 0
M  V30 58 C 1.7539 0.5249 0.0 0
M  V30 59 C 3.2812 -1.5869 0.0 0
M  V30 60 C -4.6056 -10.7266 0.0 0
M  V30 61 C -6.8607 -6.8249 0.0 0
M  V30 62 O 0.3579 1.1693 0.0 0
M  V30 63 N 2.9471 1.4318 0.0 0
M  V30 64 C 4.4743 -0.6801 0.0 0
M  V30 65 O -3.8658 -12.0032 0.0 0
M  V30 66 C -6.1328 -10.7027 0.0 0 CFG=1
M  V30 67 C -8.3879 -6.801 0.0 0
M  V30 68 C 2.9232 2.959 0.0 0 CFG=2
M  V30 69 C 4.355 0.9903 0.0 0
M  V30 70 C 5.8226 -1.2766 0.0 0
M  V30 71 C 5.1902 0.6562 0.0 0
M  V30 72 N -6.8965 -11.9794 0.0 0
M  V30 73 C -6.8965 -9.3783 0.0 0
M  V30 74 O -8.9726 -7.3618 0.0 0
M  V30 75 N -9.1516 -5.4766 0.0 0
M  V30 76 C 1.6823 3.8658 0.0 0
M  V30 77 C 4.3312 3.4482 0.0 0
M  V30 78 C 5.2141 2.2312 0.0 0
M  V30 79 C -6.1567 -13.2561 0.0 0
M  V30 80 C -8.4237 -9.3544 0.0 0
M  V30 81 O 0.4772 2.9709 0.0 0
M  V30 82 N 1.8136 5.3811 0.0 0
M  V30 83 O -4.6772 -13.2322 0.0 0
M  V30 84 C -6.9203 -14.5328 0.0 0 CFG=1
M  V30 85 C -9.1874 -8.03 0.0 0
M  V30 86 C 0.5727 6.288 0.0 0 CFG=2
M  V30 87 N -6.1925 -15.8095 0.0 0
M  V30 88 C -8.4476 -14.5089 0.0 0
M  V30 89 N -10.7146 -8.0061 0.0 0
M  V30 90 C -0.8232 5.6914 0.0 0
M  V30 91 C 0.7039 7.8033 0.0 0
M  V30 92 C -6.9561 -17.0861 0.0 0
M  V30 93 C -9.2112 -13.1845 0.0 0
M  V30 94 C -11.4782 -6.6817 0.0 0
M  V30 95 O -0.6323 4.2238 0.0 0
M  V30 96 N -2.0641 6.5982 0.0 0
M  V30 97 C -0.5369 8.7101 0.0 0
M  V30 98 O -8.4834 -17.0623 0.0 0
M  V30 99 C -6.2164 -18.3628 0.0 0 CFG=1
M  V30 100 C -10.7385 -13.1606 0.0 0
M  V30 101 N -10.7504 -5.3573 0.0 0
M  V30 102 N -13.0055 -6.6578 0.0 0
M  V30 103 C -3.4601 6.0016 0.0 0 CFG=2
M  V30 104 N -1.9925 8.2686 0.0 0
M  V30 105 C -0.5607 10.2374 0.0 0
M  V30 106 N -6.98 -19.6395 0.0 0
M  V30 107 C -4.7368 -18.339 0.0 0
M  V30 108 N -11.5021 -11.8362 0.0 0
M  V30 109 C -3.6391 4.534 0.0 0
M  V30 110 C -4.701 6.9084 0.0 0
M  V30 111 C -2.8994 9.5095 0.0 0
M  V30 112 N -2.0164 10.7266 0.0 0
M  V30 113 C -8.5073 -19.6157 0.0 0
M  V30 114 C -4.009 -17.0146 0.0 0
M  V30 115 C -13.0294 -11.8123 0.0 0
M  V30 116 O -2.4459 3.6749 0.0 0
M  V30 117 N -5.0351 3.9374 0.0 0
M  V30 118 C -6.0971 6.3118 0.0 0
M  V30 119 O -9.2709 -18.2913 0.0 0
M  V30 120 C -9.2709 -20.8924 0.0 0 CFG=1
M  V30 121 C -2.5295 -16.9907 0.0 0
M  V30 122 C -4.7846 -15.6901 0.0 0
M  V30 123 N -13.793 -13.089 0.0 0
M  V30 124 N -13.793 -10.4879 0.0 0
M  V30 125 C -5.2141 2.4698 0.0 0 CFG=2
M  V30 126 C -7.3379 7.2186 0.0 0
M  V30 127 N -10.7862 -21.0236 0.0 0
M  V30 128 C -8.6743 -22.2406 0.0 0
M  V30 129 C -4.0209 1.6107 0.0 0
M  V30 130 C -6.6101 1.8732 0.0 0
M  V30 131 C -8.734 6.622 0.0 0
M  V30 132 C -11.8123 -19.8901 0.0 0
M  V30 133 C -11.1203 -22.4673 0.0 0
M  V30 134 C -9.8078 -23.219 0.0 0
M  V30 135 O -4.0209 0.1312 0.0 0
M  V30 136 N -2.6727 2.255 0.0 0
M  V30 137 C -6.7891 0.4056 0.0 0
M  V30 138 N -9.9749 7.5289 0.0 0
M  V30 139 O -11.3709 -18.4344 0.0 0
M  V30 140 C -13.3038 -20.1765 0.0 0 CFG=1
M  V30 141 C -1.4795 1.396 0.0 0 CFG=2
M  V30 142 C -8.1851 -0.1909 0.0 0
M  V30 143 N -14.3299 -19.0429 0.0 0
M  V30 144 C -13.793 -21.5844 0.0 0
M  V30 145 C -1.6585 -0.0715 0.0 0
M  V30 146 C -0.1312 2.0403 0.0 0
M  V30 147 O -9.426 0.7159 0.0 0
M  V30 148 O -8.3641 -1.6585 0.0 0
M  V30 149 C -13.8885 -17.5873 0.0 0
M  V30 150 C -12.8146 -22.6702 0.0 0
M  V30 151 O -0.871 -1.3124 0.0 0
M  V30 152 N -3.0545 -0.6681 0.0 0
M  V30 153 C 1.0619 1.1812 0.0 0
M  V30 154 O -12.4447 -17.2532 0.0 0
M  V30 155 C -14.9146 -16.4538 0.0 0 CFG=1
M  V30 156 C -13.3038 -24.0781 0.0 0
M  V30 157 C -3.2334 -2.1357 0.0 0 CFG=2
M  V30 158 C 2.4102 1.8255 0.0 0
M  V30 159 N -16.4299 -16.585 0.0 0
M  V30 160 C -14.6282 -14.9623 0.0 0
M  V30 161 C -12.3254 -25.1639 0.0 0
M  V30 162 C -2.0403 -2.9948 0.0 0
M  V30 163 C -4.6891 -2.5533 0.0 0
M  V30 164 O 2.8994 3.2573 0.0 0
M  V30 165 O 3.6988 1.1096 0.0 0
M  V30 166 C -17.1935 -17.8617 0.0 0
M  V30 167 C -17.0742 -15.189 0.0 0
M  V30 168 C -15.9526 -14.1987 0.0 0
M  V30 169 N -12.8146 -26.5719 0.0 0
M  V30 170 O -0.7755 -2.2073 0.0 0
M  V30 171 O -2.5772 -4.3789 0.0 0
M  V30 172 O -16.4538 -19.1384 0.0 0
M  V30 173 C -18.7208 -17.8378 0.0 0 CFG=1
M  V30 174 N -19.4844 -16.5134 0.0 0
M  V30 175 C -19.4844 -19.1145 0.0 0 CFG=2
M  V30 176 O -18.7566 -20.3912 0.0 0
M  V30 177 C -21.0117 -19.0907 0.0 0
M  V30 END ATOM
M  V30 BEGIN BOND
M  V30 1 2 1 2
M  V30 2 1 2 3
M  V30 3 1 4 2 CFG=3
M  V30 4 1 3 5
M  V30 5 1 3 6
M  V30 6 1 4 7
M  V30 7 1 4 8
M  V30 8 1 5 9 CFG=3
M  V30 9 1 5 10
M  V30 10 1 6 11
M  V30 11 1 7 12
M  V30 12 1 7 13
M  V30 13 1 8 14
M  V30 14 2 9 15
M  V30 15 1 9 16
M  V30 16 2 12 17
M  V30 17 1 12 18
M  V30 18 1 19 16 CFG=3
M  V30 19 1 18 20 CFG=3
M  V30 20 1 18 21
M  V30 21 1 19 22
M  V30 22 1 19 23
M  V30 23 1 20 24
M  V30 24 1 21 25
M  V30 25 1 21 26
M  V30 26 2 22 27
M  V30 27 1 22 28
M  V30 28 2 24 29
M  V30 29 1 24 30
M  V30 30 1 31 28 CFG=3
M  V30 31 1 30 32 CFG=3
M  V30 32 1 30 33
M  V30 33 1 31 34
M  V30 34 1 31 35
M  V30 35 1 32 36
M  V30 36 1 33 37 CFG=1
M  V30 37 1 33 38
M  V30 38 2 34 39
M  V30 39 1 34 40
M  V30 40 1 35 41
M  V30 41 2 36 42
M  V30 42 1 36 43
M  V30 43 1 40 44
M  V30 44 1 43 45 CFG=1
M  V30 45 1 43 46
M  V30 46 1 44 47
M  V30 47 1 45 48
M  V30 48 1 46 49
M  V30 49 1 46 50
M  V30 50 2 47 51
M  V30 51 1 47 52
M  V30 52 2 48 53
M  V30 53 1 48 54
M  V30 54 1 55 52 CFG=3
M  V30 55 1 54 56 CFG=1
M  V30 56 1 54 57
M  V30 57 1 55 58
M  V30 58 1 55 59
M  V30 59 1 56 60
M  V30 60 1 57 61
M  V30 61 2 58 62
M  V30 62 1 58 63
M  V30 63 1 59 64
M  V30 64 2 60 65
M  V30 65 1 60 66
M  V30 66 1 61 67
M  V30 67 1 63 68
M  V30 68 1 63 69
M  V30 69 1 64 70
M  V30 70 1 64 71
M  V30 71 1 66 72 CFG=1
M  V30 72 1 66 73
M  V30 73 2 67 74
M  V30 74 1 67 75
M  V30 75 1 68 76 CFG=3
M  V30 76 1 68 77
M  V30 77 1 69 78
M  V30 78 1 72 79
M  V30 79 1 73 80
M  V30 80 2 76 81
M  V30 81 1 76 82
M  V30 82 2 79 83
M  V30 83 1 79 84
M  V30 84 1 80 85
M  V30 85 1 86 82 CFG=3
M  V30 86 1 84 87 CFG=1
M  V30 87 1 84 88
M  V30 88 1 85 89
M  V30 89 1 86 90
M  V30 90 1 86 91
M  V30 91 1 87 92
M  V30 92 1 88 93
M  V30 93 1 89 94
M  V30 94 2 90 95
M  V30 95 1 90 96
M  V30 96 1 91 97
M  V30 97 2 92 98
M  V30 98 1 92 99
M  V30 99 1 93 100
M  V30 100 2 94 101
M  V30 101 1 94 102
M  V30 102 1 103 96 CFG=3
M  V30 103 1 97 104
M  V30 104 2 97 105
M  V30 105 1 99 106 CFG=3
M  V30 106 1 99 107
M  V30 107 1 100 108
M  V30 108 1 103 109
M  V30 109 1 103 110
M  V30 110 2 104 111
M  V30 111 1 105 112
M  V30 112 1 106 113
M  V30 113 1 107 114
M  V30 114 1 108 115
M  V30 115 2 109 116
M  V30 116 1 109 117
M  V30 117 1 110 118
M  V30 118 2 113 119
M  V30 119 1 120 113 CFG=3
M  V30 120 1 114 121
M  V30 121 1 114 122
M  V30 122 2 115 123
M  V30 123 1 115 124
M  V30 124 1 125 117 CFG=3
M  V30 125 1 118 126
M  V30 126 1 120 127
M  V30 127 1 120 128
M  V30 128 1 125 129
M  V30 129 1 125 130
M  V30 130 1 126 131
M  V30 131 1 127 132
M  V30 132 1 127 133
M  V30 133 1 128 134
M  V30 134 2 129 135
M  V30 135 1 129 136
M  V30 136 1 130 137
M  V30 137 1 131 138
M  V30 138 2 132 139
M  V30 139 1 132 140
M  V30 140 1 141 136 CFG=1
M  V30 141 1 137 142
M  V30 142 1 140 143 CFG=3
M  V30 143 1 140 144
M  V30 144 1 141 145
M  V30 145 1 141 146
M  V30 146 2 142 147
M  V30 147 1 142 148
M  V30 148 1 143 149
M  V30 149 1 144 150
M  V30 150 2 145 151
M  V30 151 1 145 152
M  V30 152 1 146 153
M  V30 153 2 149 154
M  V30 154 1 155 149 CFG=1
M  V30 155 1 150 156
M  V30 156 1 157 152 CFG=3
M  V30 157 1 153 158
M  V30 158 1 155 159
M  V30 159 1 155 160
M  V30 160 1 156 161
M  V30 161 1 157 162
M  V30 162 1 157 163
M  V30 163 2 158 164
M  V30 164 1 158 165
M  V30 165 1 159 166
M  V30 166 1 159 167
M  V30 167 1 160 168
M  V30 168 1 161 169
M  V30 169 2 162 170
M  V30 170 1 162 171
M  V30 171 2 166 172
M  V30 172 1 166 173
M  V30 173 1 173 174 CFG=3
M  V30 174 1 173 175
M  V30 175 1 175 176 CFG=3
M  V30 176 1 175 177
M  V30 177 1 10 11
M  V30 178 1 13 14
M  V30 179 1 77 78
M  V30 180 1 111 112
M  V30 181 1 133 134
M  V30 182 1 167 168
M  V30 END BOND
M  V30 BEGIN COLLECTION
M  V30 MDLV30/STEABS ATOMS=(24 4 5 18 19 30 31 33 43 54 55 66 68 84 86 99 103 120 125 140 141 155 157 173 175)
M  V30 END COLLECTION
M  V30 END CTAB
M  END
> <SEQUENCE>
TPKPLRRQVTVPPASGLPHKEEA

> <DRUG_NAME>
No drug

> <AA_MUTATION>
p.A825P

> <POSITION>
825

> <TRANSCRYPT>
P00519-1

$$$$
Compound 641
Actelion Java MolfileCreator 2.0

  0  0  0  0  0  0              0 V3000
M  V30 BEGIN CTAB
M  V30 COUNTS 159 162 0 0 0
M  V30 BEGIN ATOM
M  V30 1 O 0.0 0.0 0.0 0
M  V30 2 C -0.4887 1.4543 0.0 0
M  V30 3 N -1.9788 1.788 0.0 0
M  V30 4 C 0.4887 2.5867 0.0 0 CFG=1
M  V30 5 C -3.0039 0.7033 0.0 0 CFG=2
M  V30 6 N 1.9549 2.4556 0.0 0
M  V30 7 C 0.1549 4.0768 0.0 0
M  V30 8 C -2.5629 -0.7033 0.0 0
M  V30 9 C -4.494 1.037 0.0 0
M  V30 10 C 2.6821 1.1801 0.0 0
M  V30 11 C 2.551 3.8503 0.0 0
M  V30 12 C 1.4304 4.8397 0.0 0
M  V30 13 O -1.1205 -0.9894 0.0 0
M  V30 14 N -3.5881 -1.788 0.0 0
M  V30 15 C -5.5192 -0.0476 0.0 0
M  V30 16 C -4.9828 2.4914 0.0 0
M  V30 17 O 1.9072 -0.0953 0.0 0
M  V30 18 C 4.1602 1.2039 0.0 0 CFG=1
M  V30 19 C -3.147 -3.1947 0.0 0 CFG=2
M  V30 20 N 4.8874 -0.0715 0.0 0
M  V30 21 C 4.8874 2.5271 0.0 0
M  V30 22 C -1.7046 -3.4808 0.0 0
M  V30 23 C -4.1722 -4.2795 0.0 0 CFG=2
M  V30 24 C 4.1126 -1.347 0.0 0
M  V30 25 C 4.1126 3.8503 0.0 0
M  V30 26 O -0.7271 -2.3483 0.0 0
M  V30 27 O -1.2635 -4.8874 0.0 0
M  V30 28 O -5.6622 -3.9457 0.0 0
M  V30 29 C -3.7311 -5.6861 0.0 0
M  V30 30 O 2.5867 -1.3231 0.0 0
M  V30 31 C 4.8397 -2.6225 0.0 0 CFG=1
M  V30 32 C 4.8397 5.1735 0.0 0
M  V30 33 N 6.3179 -2.5986 0.0 0
M  V30 34 C 4.0768 -3.898 0.0 0
M  V30 35 O 6.3179 5.1973 0.0 0
M  V30 36 O 4.0768 6.4967 0.0 0
M  V30 37 C 7.045 -1.2755 0.0 0
M  V30 38 O 6.2821 0.0476 0.0 0
M  V30 39 C 8.5232 -1.2516 0.0 0 CFG=1
M  V30 40 N 9.2503 -2.5271 0.0 0
M  V30 41 C 9.2503 0.0715 0.0 0
M  V30 42 C 8.4874 -3.8026 0.0 0
M  V30 43 O 6.9616 -3.7788 0.0 0
M  V30 44 C 9.2146 -5.0781 0.0 0 CFG=1
M  V30 45 N 8.4397 -6.3536 0.0 0
M  V30 46 C 10.6927 -5.0543 0.0 0
M  V30 47 C 6.9139 -6.3298 0.0 0
M  V30 48 O 6.151 -5.0066 0.0 0
M  V30 49 C 6.151 -7.6053 0.0 0 CFG=1
M  V30 50 N 4.6371 -7.7364 0.0 0
M  V30 51 C 6.747 -8.9523 0.0 0
M  V30 52 C 3.6119 -6.604 0.0 0
M  V30 53 C 4.3033 -9.1788 0.0 0
M  V30 54 C 5.6146 -9.9298 0.0 0
M  V30 55 O 4.053 -5.1497 0.0 0
M  V30 56 C 2.1218 -6.8901 0.0 0 CFG=1
M  V30 57 N 1.6331 -8.2967 0.0 0
M  V30 58 C 1.0966 -5.7576 0.0 0 CFG=2
M  V30 59 C 0.143 -8.5828 0.0 0
M  V30 60 O -0.3933 -6.0437 0.0 0
M  V30 61 C 1.5377 -4.3033 0.0 0
M  V30 62 O -0.8821 -7.4503 0.0 0
M  V30 63 C -0.3456 -9.9894 0.0 0
M  V30 64 N -1.8357 -10.2755 0.0 0
M  V30 65 C -2.3245 -11.6822 0.0 0
M  V30 66 O -3.8145 -11.9682 0.0 0
M  V30 67 C -1.347 -12.7669 0.0 0 CFG=1
M  V30 68 N -1.8357 -14.1736 0.0 0
M  V30 69 C 0.0953 -12.4331 0.0 0
M  V30 70 C -3.3258 -14.4597 0.0 0
M  V30 71 C 1.0728 -13.5179 0.0 0
M  V30 72 O -4.351 -13.3272 0.0 0
M  V30 73 C -3.8145 -15.8663 0.0 0 CFG=1
M  V30 74 C 2.5152 -13.1841 0.0 0
M  V30 75 C 0.5841 -14.9246 0.0 0
M  V30 76 N -5.3046 -16.1524 0.0 0
M  V30 77 C -2.8371 -16.9511 0.0 0
M  V30 78 C -6.3298 -15.0199 0.0 0
M  V30 79 C -1.3947 -16.6173 0.0 0
M  V30 80 C -3.3258 -18.3577 0.0 0
M  V30 81 O -5.8887 -13.5656 0.0 0
M  V30 82 C -7.8199 -15.306 0.0 0 CFG=1
M  V30 83 N -8.845 -14.1736 0.0 0
M  V30 84 C -8.3086 -16.7126 0.0 0
M  V30 85 C -8.404 -12.7192 0.0 0
M  V30 86 O -7.3311 -17.7974 0.0 0
M  V30 87 O -6.9616 -12.3855 0.0 0
M  V30 88 C -9.4292 -11.5868 0.0 0
M  V30 89 N -8.9881 -10.1325 0.0 0
M  V30 90 C -10.0133 -9.0 0.0 0
M  V30 91 O -11.5033 -9.2861 0.0 0
M  V30 92 C -9.5722 -7.5457 0.0 0 CFG=1
M  V30 93 N -10.5974 -6.4132 0.0 0
M  V30 94 C -8.1298 -7.2119 0.0 0
M  V30 95 C -12.0875 -6.6993 0.0 0
M  V30 96 C -7.1523 -8.2967 0.0 0
M  V30 97 O -12.5762 -8.106 0.0 0
M  V30 98 C -13.1126 -5.5669 0.0 0
M  V30 99 C -5.7099 -7.9629 0.0 0
M  V30 100 N -14.6027 -5.853 0.0 0
M  V30 101 C -4.7324 -9.0477 0.0 0
M  V30 102 C -15.6279 -4.7205 0.0 0
M  V30 103 N -3.29 -8.7139 0.0 0
M  V30 104 O -15.1868 -3.2662 0.0 0
M  V30 105 C -17.118 -5.0066 0.0 0 CFG=1
M  V30 106 N -18.1431 -3.8741 0.0 0
M  V30 107 C -17.6067 -6.4132 0.0 0
M  V30 108 C -19.6332 -4.1602 0.0 0
M  V30 109 O -20.1219 -5.5669 0.0 0
M  V30 110 C -20.6584 -3.0278 0.0 0 CFG=1
M  V30 111 N -22.1484 -3.3139 0.0 0
M  V30 112 C -20.2173 -1.5735 0.0 0
M  V30 113 C -22.6372 -4.7205 0.0 0
M  V30 114 C -18.7749 -1.2397 0.0 0
M  V30 115 O -21.6597 -5.8053 0.0 0
M  V30 116 C -24.1273 -5.0066 0.0 0 CFG=1
M  V30 117 C -18.3339 0.2145 0.0 0
M  V30 118 N -24.616 -6.4132 0.0 0
M  V30 119 C -25.1524 -3.8741 0.0 0
M  V30 120 O -19.359 1.347 0.0 0
M  V30 121 O -16.8915 0.5483 0.0 0
M  V30 122 C -23.6385 -7.498 0.0 0
M  V30 123 C -24.7114 -2.4198 0.0 0
M  V30 124 O -22.1961 -7.1642 0.0 0
M  V30 125 C -24.1273 -8.9046 0.0 0 CFG=1
M  V30 126 C -25.7366 -1.2874 0.0 0
M  V30 127 N -23.1498 -9.9894 0.0 0
M  V30 128 C -25.6173 -9.1907 0.0 0
M  V30 129 O -27.2266 -1.5735 0.0 0
M  V30 130 O -25.2955 0.1668 0.0 0
M  V30 131 C -21.7074 -9.6556 0.0 0
M  V30 132 C -26.6425 -8.0583 0.0 0
M  V30 133 O -21.2663 -8.2013 0.0 0
M  V30 134 C -20.7299 -10.7404 0.0 0 CFG=1
M  V30 135 C -28.1326 -8.3444 0.0 0
M  V30 136 N -19.2875 -10.4066 0.0 0
M  V30 137 C -21.2186 -12.1471 0.0 0
M  V30 138 C -29.1578 -7.2119 0.0 0
M  V30 139 C -18.8464 -8.9523 0.0 0
M  V30 140 C -22.7087 -12.4331 0.0 0
M  V30 141 N -30.6478 -7.498 0.0 0
M  V30 142 O -19.8716 -7.8199 0.0 0
M  V30 143 C -17.404 -8.6186 0.0 0 CFG=1
M  V30 144 N -23.8412 -11.408 0.0 0
M  V30 145 C -23.3524 -13.7802 0.0 0
M  V30 146 N -16.3193 -9.596 0.0 0
M  V30 147 C -16.808 -7.2238 0.0 0
M  V30 148 C -25.1644 -12.1351 0.0 0
M  V30 149 N -24.8663 -13.6014 0.0 0
M  V30 150 C -16.4981 -11.0623 0.0 0
M  V30 151 C -15.0438 -8.8212 0.0 0
M  V30 152 C -15.3418 -7.355 0.0 0
M  V30 153 O -17.8928 -11.6583 0.0 0
M  V30 154 C -15.306 -11.9206 0.0 0 CFG=1
M  V30 155 N -13.959 -11.2768 0.0 0
M  V30 156 C -15.4848 -13.3868 0.0 0
M  V30 157 C -14.2928 -14.2451 0.0 0
M  V30 158 C -14.4716 -15.7113 0.0 0
M  V30 159 C -12.9457 -13.6014 0.0 0
M  V30 END ATOM
M  V30 BEGIN BOND
M  V30 1 2 1 2
M  V30 2 1 2 3
M  V30 3 1 4 2 CFG=3
M  V30 4 1 5 3 CFG=3
M  V30 5 1 4 6
M  V30 6 1 4 7
M  V30 7 1 5 8
M  V30 8 1 5 9
M  V30 9 1 6 10
M  V30 10 1 6 11
M  V30 11 1 7 12
M  V30 12 2 8 13
M  V30 13 1 8 14
M  V30 14 1 9 15
M  V30 15 1 9 16
M  V30 16 2 10 17
M  V30 17 1 10 18
M  V30 18 1 19 14 CFG=3
M  V30 19 1 18 20 CFG=3
M  V30 20 1 18 21
M  V30 21 1 19 22
M  V30 22 1 19 23
M  V30 23 1 20 24
M  V30 24 1 21 25
M  V30 25 2 22 26
M  V30 26 1 22 27
M  V30 27 1 23 28 CFG=1
M  V30 28 1 23 29
M  V30 29 2 24 30
M  V30 30 1 24 31
M  V30 31 1 25 32
M  V30 32 1 31 33 CFG=1
M  V30 33 1 31 34
M  V30 34 2 32 35
M  V30 35 1 32 36
M  V30 36 1 33 37
M  V30 37 2 37 38
M  V30 38 1 37 39
M  V30 39 1 39 40 CFG=3
M  V30 40 1 39 41
M  V30 41 1 40 42
M  V30 42 2 42 43
M  V30 43 1 42 44
M  V30 44 1 44 45 CFG=3
M  V30 45 1 44 46
M  V30 46 1 45 47
M  V30 47 2 47 48
M  V30 48 1 49 47 CFG=3
M  V30 49 1 49 50
M  V30 50 1 49 51
M  V30 51 1 50 52
M  V30 52 1 50 53
M  V30 53 1 51 54
M  V30 54 2 52 55
M  V30 55 1 52 56
M  V30 56 1 56 57 CFG=1
M  V30 57 1 56 58
M  V30 58 1 57 59
M  V30 59 1 58 60 CFG=3
M  V30 60 1 58 61
M  V30 61 2 59 62
M  V30 62 1 59 63
M  V30 63 1 63 64
M  V30 64 1 64 65
M  V30 65 2 65 66
M  V30 66 1 65 67
M  V30 67 1 67 68 CFG=3
M  V30 68 1 67 69
M  V30 69 1 68 70
M  V30 70 1 69 71
M  V30 71 2 70 72
M  V30 72 1 70 73
M  V30 73 1 71 74
M  V30 74 1 71 75
M  V30 75 1 73 76 CFG=3
M  V30 76 1 73 77
M  V30 77 1 76 78
M  V30 78 1 77 79
M  V30 79 1 77 80
M  V30 80 2 78 81
M  V30 81 1 78 82
M  V30 82 1 82 83 CFG=3
M  V30 83 1 82 84
M  V30 84 1 83 85
M  V30 85 1 84 86
M  V30 86 2 85 87
M  V30 87 1 85 88
M  V30 88 1 88 89
M  V30 89 1 89 90
M  V30 90 2 90 91
M  V30 91 1 90 92
M  V30 92 1 92 93 CFG=1
M  V30 93 1 92 94
M  V30 94 1 93 95
M  V30 95 1 94 96
M  V30 96 2 95 97
M  V30 97 1 95 98
M  V30 98 1 96 99
M  V30 99 1 98 100
M  V30 100 1 99 101
M  V30 101 1 100 102
M  V30 102 1 101 103
M  V30 103 2 102 104
M  V30 104 1 102 105
M  V30 105 1 105 106 CFG=3
M  V30 106 1 105 107
M  V30 107 1 106 108
M  V30 108 2 108 109
M  V30 109 1 108 110
M  V30 110 1 110 111 CFG=1
M  V30 111 1 110 112
M  V30 112 1 111 113
M  V30 113 1 112 114
M  V30 114 2 113 115
M  V30 115 1 113 116
M  V30 116 1 114 117
M  V30 117 1 116 118 CFG=1
M  V30 118 1 116 119
M  V30 119 2 117 120
M  V30 120 1 117 121
M  V30 121 1 118 122
M  V30 122 1 119 123
M  V30 123 2 122 124
M  V30 124 1 122 125
M  V30 125 1 123 126
M  V30 126 1 125 127 CFG=1
M  V30 127 1 125 128
M  V30 128 2 126 129
M  V30 129 1 126 130
M  V30 130 1 127 131
M  V30 131 1 128 132
M  V30 132 2 131 133
M  V30 133 1 131 134
M  V30 134 1 132 135
M  V30 135 1 134 136 CFG=1
M  V30 136 1 134 137
M  V30 137 1 135 138
M  V30 138 1 136 139
M  V30 139 1 137 140
M  V30 140 1 138 141
M  V30 141 2 139 142
M  V30 142 1 143 139 CFG=3
M  V30 143 1 140 144
M  V30 144 2 140 145
M  V30 145 1 143 146
M  V30 146 1 143 147
M  V30 147 2 144 148
M  V30 148 1 145 149
M  V30 149 1 146 150
M  V30 150 1 146 151
M  V30 151 1 147 152
M  V30 152 2 150 153
M  V30 153 1 150 154
M  V30 154 1 154 155 CFG=1
M  V30 155 1 154 156
M  V30 156 1 156 157
M  V30 157 1 157 158
M  V30 158 1 157 159
M  V30 159 1 11 12
M  V30 160 1 53 54
M  V30 161 1 148 149
M  V30 162 1 151 152
M  V30 END BOND
M  V30 BEGIN COLLECTION
M  V30 MDLV30/STEABS ATOMS=(22 4 5 18 19 23 31 39 44 49 56 58 67 73 82 92 105 110 116 125 134 143 154)
M  V30 END COLLECTION
M  V30 END CTAB
M  END
> <SEQUENCE>
LPHKEEAGKGSVLGTPAAAEPVT

> <DRUG_NAME>
No drug

> <AA_MUTATION>
p.A841V

> <POSITION>
841

> <TRANSCRYPT>
P00519-1

$$$$
Compound 602
Actelion Java MolfileCreator 2.0

  0  0  0  0  0  0              0 V3000
M  V30 BEGIN CTAB
M  V30 COUNTS 150 152 0 0 0
M  V30 BEGIN ATOM
M  V30 1 O 0.0 0.0 0.0 0
M  V30 2 C -1.4908 -0.2862 0.0 0
M  V30 3 N -1.9798 -1.6936 0.0 0
M  V30 4 C -2.5165 0.8468 0.0 0 CFG=1
M  V30 5 C -1.0018 -2.7789 0.0 0 CFG=2
M  V30 6 N -2.2303 2.3376 0.0 0
M  V30 7 C -4.0312 0.7156 0.0 0
M  V30 8 C 0.4412 -2.445 0.0 0
M  V30 9 C -1.4908 -4.1863 0.0 0 CFG=2
M  V30 10 C -0.8825 2.9817 0.0 0
M  V30 11 C -3.5542 3.1009 0.0 0
M  V30 12 C -4.6753 2.111 0.0 0
M  V30 13 O 0.8825 -0.9899 0.0 0
M  V30 14 N 1.4192 -3.5303 0.0 0
M  V30 15 O -2.9817 -4.4725 0.0 0
M  V30 16 C -0.5128 -5.2716 0.0 0
M  V30 17 O 0.31 2.1229 0.0 0
M  V30 18 C -0.7513 4.4964 0.0 0 CFG=1
M  V30 19 C 2.8624 -3.1964 0.0 0 CFG=2
M  V30 20 N 0.5963 5.1404 0.0 0
M  V30 21 C -1.9917 5.4028 0.0 0 CFG=2
M  V30 22 C 3.3037 -1.7413 0.0 0
M  V30 23 C 3.8404 -4.2817 0.0 0
M  V30 24 C 1.789 4.2817 0.0 0
M  V30 25 O -1.8605 6.9175 0.0 0
M  V30 26 C -3.3872 4.8065 0.0 0
M  V30 27 O 2.278 -0.6082 0.0 0
M  V30 28 N 4.7468 -1.4073 0.0 0
M  V30 29 O 5.2836 -3.9477 0.0 0
M  V30 30 O 1.4192 2.8385 0.0 0
M  V30 31 C 3.1367 4.9257 0.0 0 CFG=1
M  V30 32 C 5.1881 0.0477 0.0 0 CFG=2
M  V30 33 N 4.3294 4.067 0.0 0
M  V30 34 C 3.2679 6.4405 0.0 0
M  V30 35 C 4.1624 1.1807 0.0 0
M  V30 36 C 6.6313 0.3816 0.0 0
M  V30 37 C 4.1505 2.6 0.0 0
M  V30 38 C 2.0275 7.3469 0.0 0
M  V30 39 C 4.6156 7.0845 0.0 0
M  V30 40 O 2.6716 0.8945 0.0 0
M  V30 41 N 4.6037 2.6358 0.0 0
M  V30 42 C 7.0726 1.8367 0.0 0
M  V30 43 O 2.7551 2.0037 0.0 0
M  V30 44 C 5.3432 1.7413 0.0 0 CFG=1
M  V30 45 C 3.578 3.7688 0.0 0 CFG=2
M  V30 46 C 8.5157 2.1706 0.0 0
M  V30 47 N 6.7506 2.2303 0.0 0
M  V30 48 C 5.3193 0.2623 0.0 0
M  V30 49 C 2.0872 3.4826 0.0 0
M  V30 50 C 3.6615 5.2955 0.0 0
M  V30 51 C 8.957 3.6257 0.0 0
M  V30 52 C 7.1919 3.6854 0.0 0
M  V30 53 C 7.6093 1.0376 0.0 0
M  V30 54 C 6.7267 -0.1789 0.0 0
M  V30 55 O 1.3477 4.8303 0.0 0
M  V30 56 O 1.7771 2.0275 0.0 0
M  V30 57 N 10.4002 3.9597 0.0 0
M  V30 58 O 8.5157 4.3771 0.0 0
M  V30 59 C 6.1661 4.8184 0.0 0 CFG=1
M  V30 60 N 6.6074 6.2735 0.0 0
M  V30 61 C 4.6753 4.5322 0.0 0
M  V30 62 C 8.0506 6.6074 0.0 0
M  V30 63 C 3.6496 5.6652 0.0 0
M  V30 64 O 9.0286 5.5221 0.0 0
M  V30 65 C 8.4919 8.0625 0.0 0 CFG=1
M  V30 66 C 2.1587 5.379 0.0 0
M  V30 67 N 9.935 8.3965 0.0 0
M  V30 68 C 7.4662 9.1956 0.0 0
M  V30 69 O 1.0614 4.3652 0.0 0
M  V30 70 O 1.133 6.512 0.0 0
M  V30 71 C 10.913 7.3111 0.0 0
M  V30 72 O 10.424 5.9038 0.0 0
M  V30 73 C 12.3562 7.6451 0.0 0 CFG=1
M  V30 74 N 13.3342 6.5597 0.0 0
M  V30 75 C 12.7975 9.1002 0.0 0
M  V30 76 C 12.8452 5.1524 0.0 0
M  V30 77 O 11.3543 4.8661 0.0 0
M  V30 78 C 13.8232 4.067 0.0 0 CFG=1
M  V30 79 N 13.3342 2.6596 0.0 0
M  V30 80 C 15.2663 4.401 0.0 0
M  V30 81 C 11.8433 2.3734 0.0 0
M  V30 82 C 15.7076 5.856 0.0 0
M  V30 83 C 16.2443 3.3156 0.0 0
M  V30 84 O 10.8176 3.5064 0.0 0
M  V30 85 C 11.3543 0.966 0.0 0 CFG=1
M  V30 86 N 12.2131 -0.2266 0.0 0
M  V30 87 C 9.8993 0.5247 0.0 0
M  V30 88 C 13.692 -0.2027 0.0 0
M  V30 89 C 11.3066 -1.4192 0.0 0
M  V30 90 C 9.8754 -0.9541 0.0 0
M  V30 91 O 14.4195 1.1211 0.0 0
M  V30 92 C 14.4195 -1.4789 0.0 0 CFG=1
M  V30 93 N 13.6562 -2.7551 0.0 0
M  V30 94 C 15.8985 -1.455 0.0 0 CFG=2
M  V30 95 C 14.3838 -4.0312 0.0 0
M  V30 96 O 16.626 -0.1311 0.0 0
M  V30 97 C 16.626 -2.7312 0.0 0
M  V30 98 O 15.8627 -4.0074 0.0 0
M  V30 99 C 13.6204 -5.3074 0.0 0
M  V30 100 N 14.348 -6.5836 0.0 0
M  V30 101 C 13.5847 -7.8598 0.0 0
M  V30 102 O 12.058 -7.8359 0.0 0
M  V30 103 C 14.3122 -9.1359 0.0 0 CFG=1
M  V30 104 N 15.7911 -9.1121 0.0 0
M  V30 105 C 13.5489 -10.4121 0.0 0
M  V30 106 C 16.5187 -10.3883 0.0 0
M  V30 107 C 12.0222 -10.3883 0.0 0
M  V30 108 O 15.7553 -11.6644 0.0 0
M  V30 109 C 17.9976 -10.3644 0.0 0 CFG=1
M  V30 110 C 11.2589 -11.6644 0.0 0
M  V30 111 C 11.2589 -9.0644 0.0 0
M  V30 112 N 18.7251 -9.0405 0.0 0
M  V30 113 C 18.7251 -11.6406 0.0 0
M  V30 114 C 20.2041 -9.0167 0.0 0
M  V30 115 O 20.9316 -10.2928 0.0 0
M  V30 116 C 20.9316 -7.6928 0.0 0 CFG=1
M  V30 117 N 20.1564 -6.3689 0.0 0
M  V30 118 C 22.4105 -7.6689 0.0 0
M  V30 119 C 20.8839 -5.045 0.0 0
M  V30 120 O 23.1381 -6.345 0.0 0
M  V30 121 O 22.3628 -5.0212 0.0 0
M  V30 122 C 20.1206 -3.7211 0.0 0
M  V30 123 N 20.8481 -2.3973 0.0 0
M  V30 124 C 20.0848 -1.0734 0.0 0
M  V30 125 O 18.5582 -1.0495 0.0 0
M  V30 126 C 20.8123 0.2504 0.0 0 CFG=1
M  V30 127 N 22.2913 0.2743 0.0 0
M  V30 128 C 20.049 1.5743 0.0 0
M  V30 129 C 23.0188 1.5982 0.0 0
M  V30 130 C 20.7766 2.8982 0.0 0
M  V30 131 O 22.2555 2.922 0.0 0
M  V30 132 C 24.4977 1.622 0.0 0
M  V30 133 C 20.0132 4.2221 0.0 0
M  V30 134 N 25.2253 2.9459 0.0 0
M  V30 135 C 20.7408 5.5459 0.0 0
M  V30 136 C 26.7042 2.9697 0.0 0
M  V30 137 N 19.9775 6.8698 0.0 0
M  V30 138 O 27.4318 1.6936 0.0 0
M  V30 139 C 27.4318 4.2936 0.0 0 CFG=1
M  V30 140 N 26.6684 5.6175 0.0 0
M  V30 141 C 28.9107 4.3175 0.0 0
M  V30 142 C 27.396 6.9414 0.0 0
M  V30 143 O 28.8749 6.9652 0.0 0
M  V30 144 C 26.6327 8.2653 0.0 0 CFG=1
M  V30 145 N 25.106 8.2891 0.0 0
M  V30 146 C 27.3602 9.5892 0.0 0
M  V30 147 C 26.5969 10.913 0.0 0
M  V30 148 C 27.3244 12.2369 0.0 0
M  V30 149 O 28.8033 12.2608 0.0 0
M  V30 150 O 26.5611 13.5608 0.0 0
M  V30 END ATOM
M  V30 BEGIN BOND
M  V30 1 2 1 2
M  V30 2 1 2 3
M  V30 3 1 4 2 CFG=3
M  V30 4 1 5 3 CFG=3
M  V30 5 1 4 6
M  V30 6 1 4 7
M  V30 7 1 5 8
M  V30 8 1 5 9
M  V30 9 1 6 10
M  V30 10 1 6 11
M  V30 11 1 7 12
M  V30 12 2 8 13
M  V30 13 1 8 14
M  V30 14 1 9 15 CFG=1
M  V30 15 1 9 16
M  V30 16 2 10 17
M  V30 17 1 10 18
M  V30 18 1 19 14 CFG=3
M  V30 19 1 18 20 CFG=3
M  V30 20 1 18 21
M  V30 21 1 19 22
M  V30 22 1 19 23
M  V30 23 1 20 24
M  V30 24 1 21 25 CFG=1
M  V30 25 1 21 26
M  V30 26 2 22 27
M  V30 27 1 22 28
M  V30 28 1 23 29
M  V30 29 2 24 30
M  V30 30 1 24 31
M  V30 31 1 32 28 CFG=3
M  V30 32 1 31 33 CFG=3
M  V30 33 1 31 34
M  V30 34 1 32 35
M  V30 35 1 32 36
M  V30 36 1 33 37
M  V30 37 1 34 38
M  V30 38 1 34 39
M  V30 39 2 35 40
M  V30 40 1 35 41
M  V30 41 1 36 42
M  V30 42 2 37 43
M  V30 43 1 44 37 CFG=1
M  V30 44 1 45 41 CFG=3
M  V30 45 1 42 46
M  V30 46 1 44 47
M  V30 47 1 44 48
M  V30 48 1 45 49
M  V30 49 1 45 50
M  V30 50 1 46 51
M  V30 51 1 47 52
M  V30 52 1 47 53
M  V30 53 1 48 54
M  V30 54 2 49 55
M  V30 55 1 49 56
M  V30 56 1 51 57
M  V30 57 2 52 58
M  V30 58 1 52 59
M  V30 59 1 59 60 CFG=3
M  V30 60 1 59 61
M  V30 61 1 60 62
M  V30 62 1 61 63
M  V30 63 2 62 64
M  V30 64 1 62 65
M  V30 65 1 63 66
M  V30 66 1 65 67 CFG=3
M  V30 67 1 65 68
M  V30 68 2 66 69
M  V30 69 1 66 70
M  V30 70 1 67 71
M  V30 71 2 71 72
M  V30 72 1 71 73
M  V30 73 1 73 74 CFG=3
M  V30 74 1 73 75
M  V30 75 1 74 76
M  V30 76 2 76 77
M  V30 77 1 76 78
M  V30 78 1 78 79 CFG=3
M  V30 79 1 78 80
M  V30 80 1 79 81
M  V30 81 1 80 82
M  V30 82 1 80 83
M  V30 83 2 81 84
M  V30 84 1 85 81 CFG=1
M  V30 85 1 85 86
M  V30 86 1 85 87
M  V30 87 1 86 88
M  V30 88 1 86 89
M  V30 89 1 87 90
M  V30 90 2 88 91
M  V30 91 1 88 92
M  V30 92 1 92 93 CFG=3
M  V30 93 1 92 94
M  V30 94 1 93 95
M  V30 95 1 94 96 CFG=3
M  V30 96 1 94 97
M  V30 97 2 95 98
M  V30 98 1 95 99
M  V30 99 1 99 100
M  V30 100 1 100 101
M  V30 101 2 101 102
M  V30 102 1 101 103
M  V30 103 1 103 104 CFG=1
M  V30 104 1 103 105
M  V30 105 1 104 106
M  V30 106 1 105 107
M  V30 107 2 106 108
M  V30 108 1 106 109
M  V30 109 1 107 110
M  V30 110 1 107 111
M  V30 111 1 109 112 CFG=1
M  V30 112 1 109 113
M  V30 113 1 112 114
M  V30 114 2 114 115
M  V30 115 1 114 116
M  V30 116 1 116 117 CFG=1
M  V30 117 1 116 118
M  V30 118 1 117 119
M  V30 119 1 118 120
M  V30 120 2 119 121
M  V30 121 1 119 122
M  V30 122 1 122 123
M  V30 123 1 123 124
M  V30 124 2 124 125
M  V30 125 1 124 126
M  V30 126 1 126 127 CFG=3
M  V30 127 1 126 128
M  V30 128 1 127 129
M  V30 129 1 128 130
M  V30 130 2 129 131
M  V30 131 1 129 132
M  V30 132 1 130 133
M  V30 133 1 132 134
M  V30 134 1 133 135
M  V30 135 1 134 136
M  V30 136 1 135 137
M  V30 137 2 136 138
M  V30 138 1 136 139
M  V30 139 1 139 140 CFG=1
M  V30 140 1 139 141
M  V30 141 1 140 142
M  V30 142 2 142 143
M  V30 143 1 142 144
M  V30 144 1 144 145 CFG=1
M  V30 145 1 144 146
[truncated: 6,433,901 more chars]
