# Supplementary material for: Prediction of Amino Acid Substitutions in ABL1 Protein Leading to Tumor Drug Resistance Based on “Structure-Property” Relationship Classification Models
Source: Life (Basel). 2023 Aug 24;13(9):1807. doi: 10.3390/life13091807 (PMC10532460; doi:10.3390/life13091807)
Supplement: Supplementary file 1 [file life-13-01807-s001.zip › S1b.xlsx]

## Sheet: Лист1
SEQUENCE	AAS	POSITION	Drug_resistance	TRANSCRYPT
SALAGDQPSSTSFIPLISTRVSL	p.A1001S	1001	No drug	P00519-1
ITKGVVLDSTEVLCLAISRNSEQ	p.A1038V	1038	No drug	P00519-1
VVLDSTEALCLTISRNSEQMASH	p.A1042T	1042	No drug	P00519-1
VDSIQQMRNKFGFREAINKLENN	p.A1082G	1082	No drug	P00519-1
ENNLRELQICPSTAGSGPAATQD	p.A1102S	1102	No drug	P00519-1
ENNLRELQICPVTAGSGPAATQD	p.A1102V	1102	No drug	P00519-1
NLRELQICPATTGSGPAATQDFS	p.A1104T	1104	No drug	P00519-1
QICPATAGSGPVATQDFSKLLSS	p.A1109V	1109	No drug	P00519-1
SWYHGPVSRNASEYLLSSGINGS	p.A137S	137	No drug	P00519-1
LAELVHHHSTVVDGLITTLHYPA	p.A206V	206	No drug	P00519-1
EGVWKKYSLTVVVKTLKEDTMEV	p.A269V	269	No drug	P00519-1
TMEVEEFLKEAVVMKEIKHPNLV	p.A288V	288	No drug	P00519-1
LSSSSSCYLEEVLQRPVASDFEP	p.A28V	28	No drug	P00519-1
YLRECNRQEVNTVVLLYMATQIS	p.A337T	337	No drug	P00519-1
QEVNAVVLLYMTTQISSAMEYLE	p.A344T	344	No drug	P00519-1
CYLEEALQRPVGSDFEPQGLSEA	p.A34G	34	No drug	P00519-1
CYLEEALQRPVPSDFEPQGLSEA	p.A34P	34	No drug	P00519-1
LEKKNFIHRDLVARNCLVGENHL	p.A365V	365	No drug	P00519-1
EKKNFIHRDLAVRNCLVGENHLV	p.A366V	366	No drug	P00519-1
CLVGENHLVKVVDFGLSRLMTGD	p.A380V	380	No drug	P00519-1
RLMTGDTYTAHPGAKFPIKWTAP	p.A397P	397	Imatinib	P00519-1
RLMTGDTYTAHTGAKFPIKWTAP	p.A397T	397	No drug	P00519-1
MTGDTYTAHAGTKFPIKWTAPES	p.A399T	399	Imatinib	P00519-1
HAGAKFPIKWTVPESLAYNKFSI	p.A407V	407	No drug	P00519-1
VWAFGVLLWEITTYGMSPYPGID	p.A433T	433	Imatinib	P00519-1
SDFEPQGLSEATRWNSKENLLAG	p.A46T	46	No drug	P00519-1
SDRPSFAEIHQDFETMFQESSIS	p.A492D	492	No drug	P00519-1
LPTKTRTSRRAVEHRDTTDVPEM	p.A539V	539	No drug	P00519-1
AARWNSKENLLTGPSENDPNLFV	p.A56T	56	No drug	P00519-1
AARWNSKENLLVGPSENDPNLFV	p.A56V	56	No drug	P00519-1
LPKDKKTNLFSTLIKKKKKTAPT	p.A602T	602	No drug	P00519-1
REMDGQPERRGSGEEEGRDISNG	p.A633S	633	No drug	P00519-1
REMDGQPERRGVGEEEGRDISNG	p.A633V	633	No drug	P00519-1
NGALAFTPLDTDDPAKSPKPSNG	p.A654D	654	No drug	P00519-1
SSSKRFLRSCSTSCVPHGAKDTE	p.A719T	719	No drug	P00519-1
KSEKPALPRKRTGENRSDQVTRG	p.A767T	767	No drug	P00519-1
TPKPLRRQVTVPPASGLPHKEEA	p.A825P	825	No drug	P00519-1
LPHKEEAGKGSVLGTPAAAEPVT	p.A841V	841	No drug	P00519-1
EAGKGSALGTPVAAEPVTPTSKA	p.A846V	846	No drug	P00519-1
AGKGSALGTPATAEPVTPTSKAG	p.A847T	847	No drug	P00519-1
PVTPTSKAGSGTPGGTSKGPAEE	p.A861T	861	No drug	P00519-1
SGAPGGTSKGPSEESRVRRHKHS	p.A870S	870	No drug	P00519-1
SGAPGGTSKGPTEESRVRRHKHS	p.A870T	870	No drug	P00519-1
GGKPSQSPSQEVAGEAVLGAKTK	p.A922V	922	No drug	P00519-1
GKPSQSPSQEAGGEAVLGAKTKA	p.A923G	923	No drug	P00519-1
GAKTKATSLVDVVNSDAAKPSQP	p.A940V	940	No drug	P00519-1
ATSLVDAVNSDVAKPSQPGEGLK	p.A945V	945	No drug	P00519-1
PVLPATPKPQSTKPSGTPISPAP	p.A969T	969	No drug	P00519-1
PVPSTLPSASSTLAGDQPSSTAF	p.A991T	991	No drug	P00519-1
PSTLPSASSALPGDQPSSTAFIP	p.A993P	993	No drug	P00519-1
VLEAGKNLYTFRVSYVDSIQQMR	p.C1067R	1067	No drug	P00519-1
KLENNLRELQIFPATAGSGPAAT	p.C1100F	1100	No drug	P00519-1
KHPNLVQLLGVRTREPPFYIITE	p.C305R	305	No drug	P00519-1
KHPNLVQLLGVSTREPPFYIITE	p.C305S	305	No drug	P00519-1
TYGNLLDYLREGNRQEVNAVVLL	p.C330G	330	No drug	P00519-1
TYGNLLDYLREYNRQEVNAVVLL	p.C330Y	330	No drug	P00519-1
NFIHRDLAARNYLVGENHLVKVA	p.C369Y	369	No drug	P00519-1
GGSSSKRFLRSFSASCVPHGAKD	p.C717F	717	No drug	P00519-1
ATAGSGPAATQGFSKLLSSVKEI	p.D1113G	1113	No drug	P00519-1
AELVHHHSTVAEGLITTLHYPAP	p.D207E	207	No drug	P00519-1
KPTVYGVSPNYGKWEMERTDITM	p.D233G	233	No drug	P00519-1
KPTVYGVSPNYNKWEMERTDITM	p.D233N	233	No drug	P00519-1
SLTVAVKTLKEATMEVEEFLKEA	p.D276A	276	Imatinib	P00519-1
SLTVAVKTLKEGTMEVEEFLKEA	p.D276G	276	Imatinib	P00519-1
SLTVAVKTLKENTMEVEEFLKEA	p.D276N	276	Imatinib	P00519-1
ITEFMTYGNLLGYLRECNRQEVN	p.D325G	325	Tyrosine kinase inhibitor - NS	P00519-1
ITEFMTYGNLLNYLRECNRQEVN	p.D325N	325	No drug	P00519-1
EYLEKKNFIHRGLAARNCLVGEN	p.D363G	363	No drug	P00519-1
LEEALQRPVASNFEPQGLSEAAR	p.D36N	36	No drug	P00519-1
LVGENHLVKVAYFGLSRLMTGDT	p.D381Y	381	No drug	P00519-1
ADFGLSRLMTGNTYTAHAGAKFP	p.D391N	391	No drug	P00519-1
SLAYNKFSIKSNVWAFGVLLWEI	p.D421N	421	No drug	P00519-1
ATYGMSPYPGIYLSQVYELLEKD	p.D444Y	444	Tyrosine kinase inhibitor - NS	P00519-1
LMRACWQWNPSERPSFAEIHQAF	p.D482E	482	No drug	P00519-1
LMRACWQWNPSVRPSFAEIHQAF	p.D482V	482	Imatinib	P00519-1
FETMFQESSISEEVEKELGKQGV	p.D504E	504	No drug	P00519-1
ERGPPEGGLNEHERLLPKDKKTN	p.D587H	587	No drug	P00519-1
KENLLAGPSENNPNLFVALYDFV	p.D62N	62	No drug	P00519-1
ENDPNLFVALYNFVASGDNTLSI	p.D71N	71	No drug	P00519-1
PRDLQSTGRQFNSSTFGGHKSEK	p.D748N	748	No drug	P00519-1
FVALYDFVASGENTLSITKGEKL	p.D77E	77	No drug	P00519-1
RHKHSSESPGRYKGKLSRLKPAP	p.D888Y	888	No drug	P00519-1
KATSLVDAVNSNAAKPSQPGEGL	p.D944N	944	No drug	P00519-1
AITKGVVLDSTKALCLAISRNSE	p.E1037K	1037	No drug	P00519-1
EALCLAISRNSKQMASHSAVLEA	p.E1048K	1048	No drug	P00519-1
IQQMRNKFAFRKAINKLENNLRE	p.E1085K	1085	No drug	P00519-1
IQQMRNKFAFRQAINKLENNLRE	p.E1085Q	1085	No drug	P00519-1
GINGSFLVRESKSSPGQRSISLR	p.E155K	155	No drug	P00519-1
SPGQRSISLRYKGRVYHYRINTA	p.E168K	168	No drug	P00519-1
TASDGKLYVSSGSRFNTLAELVH	p.E189G	189	No drug	P00519-1
GVSPNYDKWEMKRTDITMKHKLG	p.E238K	238	No drug	P00519-1
MKHKLGGGQYGDVYEGVWKKYSL	p.E255D	255	No drug	P00519-1
MKHKLGGGQYGKVYEGVWKKYSL	p.E255K	255	Imatinib	P00519-1
MKHKLGGGQYGLVYEGVWKKYSL	p.E255L	255	No drug	P00519-1
MKHKLGGGQYGVVYEGVWKKYSL	p.E255V	255	Imatinib	P00519-1
KLGGGQYGEVYAGVWKKYSLTVA	p.E258A	258	No drug	P00519-1
KLGGGQYGEVYVGVWKKYSLTVA	p.E258V	258	No drug	P00519-1
YSLTVAVKTLKKDTMEVEEFLKE	p.E275K	275	Imatinib	P00519-1
YSLTVAVKTLKQDTMEVEEFLKE	p.E275Q	275	No drug	P00519-1
VAVKTLKEDTMAVEEFLKEAAVM	p.E279A	279	Imatinib	P00519-1
VAVKTLKEDTMKVEEFLKEAAVM	p.E279K	279	Imatinib	P00519-1
VAVKTLKEDTMYVEEFLKEAAVM	p.E279Y	279	Imatinib	P00519-1
GLSSSSSCYLEVALQRPVASDFE	p.E27V	27	No drug	P00519-1
KTLKEDTMEVEGFLKEAAVMKEI	p.E282G	282	Imatinib	P00519-1
KTLKEDTMEVEKFLKEAAVMKEI	p.E282K	282	Tyrosine kinase inhibitor - NS	P00519-1
KTLKEDTMEVEQFLKEAAVMKEI	p.E282Q	282	No drug	P00519-1
KTLKEDTMEVEVFLKEAAVMKEI	p.E282V	282	No drug	P00519-1
EEFLKEAAVMKDIKHPNLVQLLG	p.E292D	292	No drug	P00519-1
EEFLKEAAVMKVIKHPNLVQLLG	p.E292V	292	Imatinib	P00519-1
NLVQLLGVCTRKPPFYIITEFMT	p.E308K	308	No drug	P00519-1
CTREPPFYIITKFMTYGNLLDYL	p.E316K	316	No drug	P00519-1
MTYGNLLDYLRDCNRQEVNAVVL	p.E329D	329	No drug	P00519-1
LYMATQISSAMDYLEKKNFIHRD	p.E352D	352	Imatinib	P00519-1
LYMATQISSAMGYLEKKNFIHRD	p.E352G	352	Imatinib	P00519-1
LYMATQISSAMKYLEKKNFIHRD	p.E352K	352	No drug	P00519-1
ATQISSAMEYLAKKNFIHRDLAA	p.E355A	355	Imatinib	P00519-1
ATQISSAMEYLGKKNFIHRDLAA	p.E355G	355	Imatinib	P00519-1
RDLAARNCLVGGNHLVKVADFGL	p.E373G	373	No drug	P00519-1
EALQRPVASDFDPQGLSEAARWN	p.E38D	38	No drug	P00519-1
GAKFPIKWTAPASLAYNKFSIKS	p.E409A	409	No drug	P00519-1
GAKFPIKWTAPDSLAYNKFSIKS	p.E409D	409	No drug	P00519-1
GAKFPIKWTAPKSLAYNKFSIKS	p.E409K	409	No drug	P00519-1
SDVWAFGVLLWGIATYGMSPYPG	p.E431G	431	No drug	P00519-1
PYPGIDLSQVYALLEKDYRMERP	p.E450A	450	Imatinib	P00519-1
PYPGIDLSQVYGLLEKDYRMERP	p.E450G	450	Imatinib	P00519-1
PYPGIDLSQVYKLLEKDYRMERP	p.E450K	450	Imatinib	P00519-1
PYPGIDLSQVYQLLEKDYRMERP	p.E450Q	450	No drug	P00519-1
GIDLSQVYELLAKDYRMERPEGC	p.E453A	453	Imatinib	P00519-1
GIDLSQVYELLDKDYRMERPEGC	p.E453D	453	Imatinib	P00519-1
GIDLSQVYELLGKDYRMERPEGC	p.E453G	453	Imatinib	P00519-1
GIDLSQVYELLKKDYRMERPEGC	p.E453K	453	Imatinib	P00519-1
GIDLSQVYELLLKDYRMERPEGC	p.E453L	453	Imatinib	P00519-1
GIDLSQVYELLQKDYRMERPEGC	p.E453Q	453	No drug	P00519-1
VYELLEKDYRMGRPEGCPEKVYE	p.E459G	459	Imatinib	P00519-1
VYELLEKDYRMKRPEGCPEKVYE	p.E459K	459	Imatinib	P00519-1
VYELLEKDYRMQRPEGCPEKVYE	p.E459Q	459	Imatinib	P00519-1
DYRMERPEGCPDKVYELMRACWQ	p.E466D	466	No drug	P00519-1
RPSFAEIHQAFGTMFQESSISDE	p.E494G	494	Imatinib	P00519-1
EIHQAFETMFQDSSISDEVEKEL	p.E499D	499	No drug	P00519-1
ETMFQESSISDKVEKELGKQGVR	p.E505K	505	No drug	P00519-1
QESSISDEVEKKLGKQGVRGAVS	p.E509K	509	No drug	P00519-1
AAEHRDTTDVPQMPHSKGQGESD	p.E549Q	549	No drug	P00519-1
EPAVSPLLPRKQRGPPEGGLNED	p.E576Q	576	No drug	P00519-1
PLLPRKERGPPQGGLNEDERLLP	p.E581Q	581	No drug	P00519-1
RGPPEGGLNEDKRLLPKDKKTNL	p.E588K	588	No drug	P00519-1
RGPPEGGLNEDQRLLPKDKKTNL	p.E588Q	588	No drug	P00519-1
MDGQPERRGAGKEEGRDISNGAL	p.E635K	635	No drug	P00519-1
NGAGVPNGALRASGGSGFRSPHL	p.E675A	675	No drug	P00519-1
NGAGVPNGALRKSGGSGFRSPHL	p.E675K	675	No drug	P00519-1
EKPALPRKRAGDNRSDQVTRGTV	p.E769D	769	No drug	P00519-1
RLVKKNEEAADVVFKDIMESSPG	p.E796V	796	No drug	P00519-1
TVAPASGLPHKKEAGKGSALGTP	p.E834K	834	No drug	P00519-1
VAPASGLPHKEDAGKGSALGTPA	p.E835D	835	No drug	P00519-1
KGSALGTPAAAQPVTPTSKAGSG	p.E849Q	849	No drug	P00519-1
AGGKPSQSPSQDAAGEAVLGAKT	p.E921D	921	No drug	P00519-1
AVLEAGKNLYTLCVSYVDSIQQM	p.F1066L	1066	No drug	P00519-1
TAGSGPAATQDLSKLLSSVKEIS	p.F1114L	1114	No drug	P00519-1
QLLGVCTREPPIYIITEFMTYGN	p.F311I	311	Imatinib	P00519-1
QLLGVCTREPPLYIITEFMTYGN	p.F311L	311	Imatinib	P00519-1
TREPPFYIITECMTYGNLLDYLR	p.F317C	317	Tyrosine kinase inhibitor - NS	P00519-1
TREPPFYIITEIMTYGNLLDYLR	p.F317I	317	Dasatinib	P00519-1
TREPPFYIITELMTYGNLLDYLR	p.F317L	317	Imatinib	P00519-1
TREPPFYIITERMTYGNLLDYLR	p.F317R	317	Dasatinib	P00519-1
TREPPFYIITEVMTYGNLLDYLR	p.F317V	317	Imatinib	P00519-1
SSAMEYLEKKNAIHRDLAARNCL	p.F359A	359	Imatinib	P00519-1
SSAMEYLEKKNCIHRDLAARNCL	p.F359C	359	Imatinib	P00519-1
SSAMEYLEKKNIIHRDLAARNCL	p.F359I	359	Imatinib	P00519-1
SSAMEYLEKKNVIHRDLAARNCL	p.F359V	359	Imatinib	P00519-1
SSAMEYLEKKNYIHRDLAARNCL	p.F359Y	359	No drug	P00519-1
VGENHLVKVADLGLSRLMTGDTY	p.F382L	382	Imatinib	P00519-1
CWQWNPSDRPSSAEIHQAFETMF	p.F486S	486	Imatinib	P00519-1
DRPSFAEIHQALETMFQESSISD	p.F493L	493	No drug	P00519-1
FAEIHQAFETMVQESSISDEVEK	p.F497V	497	No drug	P00519-1
NGALRESGGSGLRSPHLWKKSST	p.F681L	681	No drug	P00519-1
NDPNLFVALYDVVASGDNTLSIT	p.F72V	72	No drug	P00519-1
LPRDLQSTGRQIDSSTFGGHKSE	p.F747I	747	No drug	P00519-1
KTRQPPERIASCAITKGVVLDST	p.G1025C	1025	No drug	P00519-1
KTRQPPERIASSAITKGVVLDST	p.G1025S	1025	No drug	P00519-1
PERIASGAITKSVVLDSTEALCL	p.G1030S	1030	No drug	P00519-1
QMASHSAVLEACKNLYTFCVSYV	p.G1060C	1060	No drug	P00519-1
QMASHSAVLEASKNLYTFCVSYV	p.G1060S	1060	No drug	P00519-1
NGEWCEAQTKNDQGWVPSNYITP	p.G107D	107	No drug	P00519-1
EWCEAQTKNGQVWVPSNYITPVN	p.G109V	109	No drug	P00519-1
ELQICPATAGSDPAATQDFSKLL	p.G1107D	1107	No drug	P00519-1
SRNAAEYLLSSEINGSFLVRESE	p.G144E	144	No drug	P00519-1
PGQRSISLRYEWRVYHYRINTAS	p.G169W	169	No drug	P00519-1
CLKLVGCKSKKVLSSSSSCYLEE	p.G16V	16	No drug	P00519-1
ELVHHHSTVADVLITTLHYPAPK	p.G208V	208	No drug	P00519-1
PAPKRNKPTVYSVSPNYDKWEME	p.G227S	227	No drug	P00519-1
RTDITMKHKLGEGQYGEVYEGVW	p.G250E	250	Imatinib	P00519-1
RTDITMKHKLGRGQYGEVYEGVW	p.G250R	250	No drug	P00519-1
TDITMKHKLGGCQYGEVYEGVWK	p.G251C	251	No drug	P00519-1
TDITMKHKLGGDQYGEVYEGVWK	p.G251D	251	Imatinib	P00519-1
TDITMKHKLGGEQYGEVYEGVWK	p.G251E	251	Imatinib	P00519-1
TMKHKLGGGQYEEVYEGVWKKYS	p.G254E	254	No drug	P00519-1
TMKHKLGGGQYREVYEGVWKKYS	p.G254R	254	No drug	P00519-1
TMKHKLGGGQYWEVYEGVWKKYS	p.G254W	254	No drug	P00519-1
EIKHPNLVQLLEVCTREPPFYII	p.G303E	303	No drug	P00519-1
EIKHPNLVQLLRVCTREPPFYII	p.G303R	303	No drug	P00519-1
PFYIITEFMTYENLLDYLRECNR	p.G321E	321	No drug	P00519-1
PFYIITEFMTYRNLLDYLRECNR	p.G321R	321	No drug	P00519-1
PFYIITEFMTYVNLLDYLRECNR	p.G321V	321	No drug	P00519-1
PFYIITEFMTYWNLLDYLRECNR	p.G321W	321	No drug	P00519-1
VADFGLSRLMTEDTYTAHAGAKF	p.G390E	390	No drug	P00519-1
VADFGLSRLMTWDTYTAHAGAKF	p.G390W	390	No drug	P00519-1
LMTGDTYTAHARAKFPIKWTAPE	p.G398R	398	Imatinib	P00519-1
QRPVASDFEPQDLSEAARWNSKE	p.G41D	41	No drug	P00519-1
KFSIKSDVWAFKVLLWEIATYGM	p.G426K	426	No drug	P00519-1
KFSIKSDVWAFVVLLWEIATYGM	p.G426V	426	No drug	P00519-1
VEKELGKQGVREAVSTLLQAPEL	p.G517E	517	No drug	P00519-1
ARWNSKENLLAEPSENDPNLFVA	p.G57E	57	No drug	P00519-1
LPRKERGPPEGCLNEDERLLPKD	p.G583C	583	No drug	P00519-1
LPRKERGPPEGDLNEDERLLPKD	p.G583D	583	No drug	P00519-1
LPRKERGPPEGSLNEDERLLPKD	p.G583S	583	No drug	P00519-1
PKRSSSFREMDDQPERRGAGEEE	p.G626D	626	No drug	P00519-1
PKRSSSFREMDSQPERRGAGEEE	p.G626S	626	No drug	P00519-1
EMDGQPERRGASEEEGRDISNGA	p.G634S	634	No drug	P00519-1
EMDGQPERRGAVEEEGRDISNGA	p.G634V	634	No drug	P00519-1
AGEEEGRDISNVALAFTPLDTAD	p.G644V	644	No drug	P00519-1
ADPAKSPKPSNLAGVPNGALRES	p.G665L	665	No drug	P00519-1
ADPAKSPKPSNVAGVPNGALRES	p.G665V	665	No drug	P00519-1
ADPAKSPKPSNWAGVPNGALRES	p.G665W	665	No drug	P00519-1
AGVPNGALRESRGSGFRSPHLWK	p.G677R	677	No drug	P00519-1
AGVPNGALRESWGSGFRSPHLWK	p.G677W	677	No drug	P00519-1
GVPNGALRESGSSGFRSPHLWKK	p.G678S	678	No drug	P00519-1
PNGALRESGGSDFRSPHLWKKSS	p.G680D	680	No drug	P00519-1
SSTLTSSRLATCEEEGGGSSSKR	p.G701C	701	No drug	P00519-1
SSRLATGEEEGSGSSSKRFLRSC	p.G706S	706	No drug	P00519-1
SSRLATGEEEGVGSSSKRFLRSC	p.G706V	706	No drug	P00519-1
SEKPALPRKRARENRSDQVTRGT	p.G768R	768	No drug	P00519-1
SEKPALPRKRAVENRSDQVTRGT	p.G768V	768	No drug	P00519-1
AGENRSDQVTRDTVTPPPRLVKK	p.G778D	778	No drug	P00519-1
EVFKDIMESSPDSSPPNLTPKPL	p.G807D	807	No drug	P00519-1
EVFKDIMESSPSSSPPNLTPKPL	p.G807S	807	No drug	P00519-1
PASGLPHKEEARKGSALGTPAAA	p.G837R	837	No drug	P00519-1
SGLPHKEEAGKSSALGTPAAAEP	p.G839S	839	No drug	P00519-1
ASGDNTLSITKCEKLRVLGYNHN	p.G85C	85	No drug	P00519-1
EPVTPTSKAGSCAPGGTSKGPAE	p.G860C	860	No drug	P00519-1
TPTSKAGSGAPRGTSKGPAEESR	p.G863R	863	No drug	P00519-1
PTSKAGSGAPGSTSKGPAEESRV	p.G864S	864	No drug	P00519-1
AGSGAPGGTSKCPAEESRVRRHK	p.G868C	868	No drug	P00519-1
AGSGAPGGTSKDPAEESRVRRHK	p.G868D	868	No drug	P00519-1
VRRHKHSSESPWRDKGKLSRLKP	p.G886W	886	No drug	P00519-1
KHSSESPGRDKEKLSRLKPAPPP	p.G890E	890	No drug	P00519-1
PAPPPPPAASAEKAGGKPSQSPS	p.G908E	908	No drug	P00519-1
PPPPAASAGKAVGKPSQSPSQEA	p.G911V	911	No drug	P00519-1
KPSQSPSQEAAEEAVLGAKTKAT	p.G924E	924	No drug	P00519-1
KPSQSPSQEAAREAVLGAKTKAT	p.G924R	924	No drug	P00519-1
EKLRVLGYNHNWEWCEAQTKNGQ	p.G97W	97	No drug	P00519-1
STLPSASSALAVDQPSSTAFIPL	p.G994V	994	No drug	P00519-1
SRFNTLAELVHYHSTVADGLITT	p.H201Y	201	No drug	P00519-1
RFNTLAELVHHNSTVADGLITTL	p.H202N	202	No drug	P00519-1
WEMERTDITMKDKLGGGQYGEVY	p.H246D	246	No drug	P00519-1
WEMERTDITMKRKLGGGQYGEVY	p.H246R	246	No drug	P00519-1
WEMERTDITMKYKLGGGQYGEVY	p.H246Y	246	No drug	P00519-1
LKEAAVMKEIKYPNLVQLLGVCT	p.H295Y	295	No drug	P00519-1
SRLMTGDTYTAPAGAKFPIKWTA	p.H396P	396	Imatinib	P00519-1
SRLMTGDTYTARAGAKFPIKWTA	p.H396R	396	Imatinib	P00519-1
SRLMTGDTYTAYAGAKFPIKWTA	p.H396Y	396	No drug	P00519-1
SKGQGESDPLDYEPAVSPLLPRK	p.H564Y	564	No drug	P00519-1
RESGGSGFRSPQLWKKSSTLTSS	p.H685Q	685	No drug	P00519-1
RESGGSGFRSPRLWKKSSTLTSS	p.H685R	685	No drug	P00519-1
FLRSCSASCVPRGAKDTEWRSVT	p.H724R	724	No drug	P00519-1
QVTVAPASGLPDKEEAGKGSALG	p.H832D	832	No drug	P00519-1
QVTVAPASGLPYKEEAGKGSALG	p.H832Y	832	No drug	P00519-1
KGPAEESRVRRRKHSSESPGRDK	p.H878R	878	No drug	P00519-1
KGEKLRVLGYNYNGEWCEAQTKN	p.H95Y	95	No drug	P00519-1
LRYEGRVYHYRVNTASDGKLYVS	p.I176V	176	No drug	P00519-1
NYDKWEMERTDMTMKHKLGGGQY	p.I242M	242	No drug	P00519-1
EFLKEAAVMKEMKHPNLVQLLGV	p.I293M	293	No drug	P00519-1
LGVCTREPPFYLITEFMTYGNLL	p.I313L	313	No drug	P00519-1
LGVCTREPPFYTITEFMTYGNLL	p.I313T	313	No drug	P00519-1
LGVCTREPPFYVITEFMTYGNLL	p.I313V	313	No drug	P00519-1
GVCTREPPFYITTEFMTYGNLLD	p.I314T	314	No drug	P00519-1
SAMEYLEKKNFSHRDLAARNCLV	p.I360S	360	No drug	P00519-1
SAMEYLEKKNFVHRDLAARNCLV	p.I360V	360	No drug	P00519-1
TYTAHAGAKFPTKWTAPESLAYN	p.I403T	403	No drug	P00519-1
APESLAYNKFSMKSDVWAFGVLL	p.I418M	418	No drug	P00519-1
APESLAYNKFSVKSDVWAFGVLL	p.I418V	418	Imatinib	P00519-1
KDKKTNLFSALNKKKKKTAPTPP	p.I604N	604	No drug	P00519-1
PPERIASGAITNGVVLDSTEALC	p.K1029N	1029	No drug	P00519-1
NHNGEWCEAQTNNGQGWVPSNYI	p.K105N	105	No drug	P00519-1
SYVDSIQQMRNRFAFREAINKLE	p.K1080R	1080	No drug	P00519-1
SYVDSIQQMRNTFAFREAINKLE	p.K1080T	1080	No drug	P00519-1
RNKFAFREAINRLENNLRELQIC	p.K1089R	1089	No drug	P00519-1
EMERTDITMKHELGGGQYGEVYE	p.K247E	247	No drug	P00519-1
EMERTDITMKHRLGGGQYGEVYE	p.K247R	247	No drug	P00519-1
QYGEVYEGVWKNYSLTVAVKTLK	p.K263N	263	No drug	P00519-1
VEEFLKEAAVMEEIKHPNLVQLL	p.K291E	291	No drug	P00519-1
VEEFLKEAAVMQEIKHPNLVQLL	p.K291Q	291	No drug	P00519-1
TQISSAMEYLERKNFIHRDLAAR	p.K356R	356	No drug	P00519-1
QISSAMEYLEKRNFIHRDLAARN	p.K357R	357	No drug	P00519-1
RNCLVGENHLVRVADFGLSRLMT	p.K378R	378	Imatinib	P00519-1
TGDTYTAHAGAEFPIKWTAPESL	p.K400E	400	No drug	P00519-1
YTAHAGAKFPITWTAPESLAYNK	p.K404T	404	No drug	P00519-1
PESLAYNKFSIESDVWAFGVLLW	p.K419E	419	Imatinib	P00519-1
NEDERLLPKDKNTNLFSALIKKK	p.K596N	596	No drug	P00519-1
NEDERLLPKDKRTNLFSALIKKK	p.K596R	596	No drug	P00519-1
KTNLFSALIKKNKKTAPTPPKRS	p.K607N	607	No drug	P00519-1
KKKKKTAPTPPRRSSSFREMDGQ	p.K616R	616	No drug	P00519-1
AFTPLDTADPANSPKPSNGAGVP	p.K658N	658	No drug	P00519-1
GGSGFRSPHLWNKSSTLTSSRLA	p.K688N	688	No drug	P00519-1
TGEEEGGGSSSNRFLRSCSASCV	p.K711N	711	No drug	P00519-1
GHKSEKPALPRRRAGENRSDQVT	p.K765R	765	No drug	P00519-1
RGTVTPPPRLVEKNEEAADEVFK	p.K788E	788	No drug	P00519-1
GTVTPPPRLVKENEEAADEVFKD	p.K789E	789	No drug	P00519-1
ASGLPHKEEAGNGSALGTPAAAE	p.K838N	838	No drug	P00519-1
VASGDNTLSITEGEKLRVLGYNH	p.K84E	84	No drug	P00519-1
GDNTLSITKGENLRVLGYNHNGE	p.K87N	87	No drug	P00519-1
APPPPPAASAGNAGGKPSQSPSQ	p.K909N	909	No drug	P00519-1
AFIPLISTRVSVRKTRQPPERIA	p.L1012V	1012	No drug	P00519-1
SHSAVLEAGKNHYTFCVSYVDSI	p.L1063H	1063	No drug	P00519-1
FREAINKLENNIRELQICPATAG	p.L1094I	1094	No drug	P00519-1
HYRINTASDGKRYVSSESRFNTL	p.L184R	184	No drug	P00519-1
SSESRFNTLAEFVHHHSTVADGL	p.L198F	198	No drug	P00519-1
LVHHHSTVADGIITTLHYPAPKR	p.L209I	209	No drug	P00519-1
MERTDITMKHKRGGGQYGEVYEG	p.L248R	248	Bosutinib	P00519-1
MERTDITMKHKVGGGQYGEVYEG	p.L248V	248	Imatinib	P00519-1
KKYSLTVAVKTFKEDTMEVEEFL	p.L273F	273	No drug	P00519-1
KKYSLTVAVKTMKEDTMEVEEFL	p.L273M	273	Imatinib	P00519-1
AAVMKEIKHPNRVQLLGVCTREP	p.L298R	298	No drug	P00519-1
AAVMKEIKHPNVVQLLGVCTREP	p.L298V	298	Imatinib	P00519-1
MKEIKHPNLVQFLGVCTREPPFY	p.L301F	301	No drug	P00519-1
IITEFMTYGNLPDYLRECNRQEV	p.L324P	324	No drug	P00519-1
IITEFMTYGNLQDYLRECNRQEV	p.L324Q	324	Tyrosine kinase inhibitor - NS	P00519-1
ECNRQEVNAVVLLYMATQISSAM	p.L340L	340	Imatinib	P00519-1
YLEKKNFIHRDIAARNCLVGENH	p.L364I	364	Imatinib	P00519-1
FIHRDLAARNCRVGENHLVKVAD	p.L370R	370	No drug	P00519-1
AARNCLVGENHFVKVADFGLSRL	p.L376F	376	No drug	P00519-1
ENHLVKVADFGMSRLMTGDTYTA	p.L384M	384	Imatinib	P00519-1
LVKVADFGLSRFMTGDTYTAHAG	p.L387F	387	Imatinib	P00519-1
LVKVADFGLSRMMTGDTYTAHAG	p.L387M	387	Imatinib	P00519-1
KFPIKWTAPESPAYNKFSIKSDV	p.L411P	411	No drug	P00519-1
TYGMSPYPGIDMSQVYELLEKDY	p.L445M	445	No drug	P00519-1
PHSKGQGESDPPDHEPAVSPLLP	p.L562P	562	No drug	P00519-1
PHSKGQGESDPVDHEPAVSPLLP	p.L562V	562	No drug	P00519-1
PEGGLNEDERLFPKDKKTNLFSA	p.L591F	591	No drug	P00519-1
DISNGALAFTPWDTADPAKSPKP	p.L651W	651	No drug	P00519-1
PSNGAGVPNGAIRESGGSGFRSP	p.L673I	673	No drug	P00519-1
FCVSYVDSIQQIRNKFAFREAIN	p.M1077I	1077	No drug	P00519-1
FCVSYVDSIQQVRNKFAFREAIN	p.M1077V	1077	No drug	P00519-1
YGVSPNYDKWEIERTDITMKHKL	p.M237I	237	No drug	P00519-1
DKWEMERTDITVKHKLGGGQYGE	p.M244V	244	Imatinib	P00519-1
EVEEFLKEAAVRKEIKHPNLVQL	p.M290R	290	No drug	P00519-1
REPPFYIITEFITYGNLLDYLRE	p.M318I	318	No drug	P00519-1
REPPFYIITEFTTYGNLLDYLRE	p.M318T	318	No drug	P00519-1
RQEVNAVVLLYIATQISSAMEYL	p.M343I	343	No drug	P00519-1
RQEVNAVVLLYTATQISSAMEYL	p.M343T	343	Imatinib	P00519-1
LLYMATQISSAKEYLEKKNFIHR	p.M351K	351	Imatinib	P00519-1
LLYMATQISSATEYLEKKNFIHR	p.M351T	351	Imatinib	P00519-1
LLYMATQISSAVEYLEKKNFIHR	p.M351V	351	No drug	P00519-1
VKVADFGLSRLITGDTYTAHAGA	p.M388I	388	No drug	P00519-1
VKVADFGLSRLLTGDTYTAHAGA	p.M388L	388	Imatinib	P00519-1
PEGCPEKVYELLRACWQWNPSDR	p.M472L	472	No drug	P00519-1
SFAEIHQAFETIFQESSISDEVE	p.M496I	496	No drug	P00519-1
TPPKRSSSFREIDGQPERRGAGE	p.M624I	624	No drug	P00519-1
MRNKFAFREAIKKLENNLRELQI	p.N1088K	1088	No drug	P00519-1
FAFREAINKLESNLRELQICPAT	p.N1092S	1092	No drug	P00519-1
NAAEYLLSSGIDGSFLVRESESS	p.N146D	146	No drug	P00519-1
RNKPTVYGVSPKYDKWEMERTDI	p.N231K	231	No drug	P00519-1
RNKPTVYGVSPSYDKWEMERTDI	p.N231S	231	No drug	P00519-1
KNFIHRDLAARDCLVGENHLVKV	p.N368D	368	No drug	P00519-1
KNFIHRDLAARSCLVGENHLVKV	p.N368S	368	Imatinib	P00519-1
DLAARNCLVGESHLVKVADFGLS	p.N374S	374	No drug	P00519-1
DLAARNCLVGEYHLVKVADFGLS	p.N374Y	374	Imatinib	P00519-1
DERLLPKDKKTDLFSALIKKKKK	p.N598D	598	No drug	P00519-1
SPKPSNGAGVPSGALRESGGSGF	p.N670S	670	No drug	P00519-1
KPALPRKRAGESRSDQVTRGTVT	p.N770S	770	No drug	P00519-1
IMESSPGSSPPTLTPKPLRRQVT	p.N812T	812	No drug	P00519-1
AGDQPSSTAFISLISTRVSLRKT	p.P1004S	1004	No drug	P00519-1
STRVSLRKTRQHPERIASGAITK	p.P1018H	1018	No drug	P00519-1
LENNLRELQICQATAGSGPAATQ	p.P1101Q	1101	No drug	P00519-1
LQICPATAGSGLAATQDFSKLLS	p.P1108L	1108	No drug	P00519-1
LQICPATAGSGSAATQDFSKLLS	p.P1108S	1108	No drug	P00519-1
NSLEKHSWYHGLVSRNAAEYLLS	p.P131L	131	No drug	P00519-1
GSFLVRESESSLGQRSISLRYEG	p.P158L	158	No drug	P00519-1
VADGLITTLHYLAPKRNKPTVYG	p.P216L	216	No drug	P00519-1
DGLITTLHYPASKRNKPTVYGVS	p.P218S	218	No drug	P00519-1
KEAAVMKEIKHLNLVQLLGVCTR	p.P296L	296	No drug	P00519-1
KEAAVMKEIKHSNLVQLLGVCTR	p.P296S	296	No drug	P00519-1
LVQLLGVCTRESPFYIITEFMTY	p.P309S	309	No drug	P00519-1
VQLLGVCTREPLFYIITEFMTYG	p.P310L	310	No drug	P00519-1
VQLLGVCTREPSFYIITEFMTYG	p.P310S	310	Tyrosine kinase inhibitor - NS	P00519-1
VQLLGVCTREPTFYIITEFMTYG	p.P310T	310	No drug	P00519-1
SSCYLEEALQRSVASDFEPQGLS	p.P32S	32	No drug	P00519-1
DTYTAHAGAKFSIKWTAPESLAY	p.P402S	402	No drug	P00519-1
AGAKFPIKWTALESLAYNKFSIK	p.P408L	408	No drug	P00519-1
AGAKFPIKWTARESLAYNKFSIK	p.P408R	408	No drug	P00519-1
LLWEIATYGMSRYPGIDLSQVYE	p.P439R	439	No drug	P00519-1
LLWEIATYGMSSYPGIDLSQVYE	p.P439S	439	No drug	P00519-1
WEIATYGMSPYLGIDLSQVYELL	p.P441L	441	No drug	P00519-1
WEIATYGMSPYSGIDLSQVYELL	p.P441S	441	No drug	P00519-1
YELMRACWQWNLSDRPSFAEIHQ	p.P480L	480	Imatinib	P00519-1
YELMRACWQWNSSDRPSFAEIHQ	p.P480S	480	No drug	P00519-1
RACWQWNPSDRTSFAEIHQAFET	p.P484T	484	No drug	P00519-1
VRGAVSTLLQALELPTKTRTSRR	p.P526L	526	No drug	P00519-1
VRGAVSTLLQASELPTKTRTSRR	p.P526S	526	No drug	P00519-1
AVSTLLQAPELSTKTRTSRRAAE	p.P529S	529	No drug	P00519-1
EHRDTTDVPEMLHSKGQGESDPL	p.P551L	551	No drug	P00519-1
MPHSKGQGESDSLDHEPAVSPLL	p.P561S	561	No drug	P00519-1
LDHEPAVSPLLSRKERGPPEGGL	p.P573S	573	No drug	P00519-1
VSPLLPRKERGSPEGGLNEDERL	p.P579S	579	No drug	P00519-1
SPLLPRKERGPLEGGLNEDERLL	p.P580L	580	No drug	P00519-1
SALIKKKKKTAATPPKRSSSFRE	p.P612A	612	No drug	P00519-1
IKKKKKTAPTPLKRSSSFREMDG	p.P615L	615	No drug	P00519-1
RSSSFREMDGQRERRGAGEEEGR	p.P628R	628	No drug	P00519-1
RDISNGALAFTSLDTADPAKSPK	p.P650S	650	No drug	P00519-1
LDTADPAKSPKLSNGAGVPNGAL	p.P662L	662	No drug	P00519-1
KSPKPSNGAGVLNGALRESGGSG	p.P669L	669	No drug	P00519-1
KSPKPSNGAGVSNGALRESGGSG	p.P669S	669	No drug	P00519-1
AKDTEWRSVTLSRDLQSTGRQFD	p.P737S	737	No drug	P00519-1
SSTFGGHKSEKSALPRKRAGENR	p.P760S	760	No drug	P00519-1
SDQVTRGTVTPLPRLVKKNEEAA	p.P783L	783	No drug	P00519-1
SDQVTRGTVTPSPRLVKKNEEAA	p.P783S	783	No drug	P00519-1
DQVTRGTVTPPARLVKKNEEAAD	p.P784A	784	No drug	P00519-1
DQVTRGTVTPPHRLVKKNEEAAD	p.P784H	784	No drug	P00519-1
DQVTRGTVTPPLRLVKKNEEAAD	p.P784L	784	No drug	P00519-1
DQVTRGTVTPPRRLVKKNEEAAD	p.P784R	784	No drug	P00519-1
DEVFKDIMESSLGSSPPNLTPKP	p.P806L	806	No drug	P00519-1
DEVFKDIMESSSGSSPPNLTPKP	p.P806S	806	No drug	P00519-1
KDIMESSPGSSLPNLTPKPLRRQ	p.P810L	810	No drug	P00519-1
PGSSPPNLTPKLLRRQVTVAPAS	p.P817L	817	No drug	P00519-1
PGSSPPNLTPKSLRRQVTVAPAS	p.P817S	817	No drug	P00519-1
RQVTVAPASGLLHKEEAGKGSAL	p.P831L	831	No drug	P00519-1
RQVTVAPASGLSHKEEAGKGSAL	p.P831S	831	No drug	P00519-1
GSGAPGGTSKGLAEESRVRRHKH	p.P869L	869	No drug	P00519-1
GRDKGKLSRLKHAPPPPPAASAG	p.P897H	897	No drug	P00519-1
DKGKLSRLKPALPPPPAASAGKA	p.P899L	899	No drug	P00519-1
DKGKLSRLKPAQPPPPAASAGKA	p.P899Q	899	No drug	P00519-1
GKLSRLKPAPPHPPAASAGKAGG	p.P901H	901	No drug	P00519-1
GKLSRLKPAPPLPPAASAGKAGG	p.P901L	901	No drug	P00519-1
LSRLKPAPPPPAAASAGKAGGKP	p.P903A	903	No drug	P00519-1
AGKAGGKPSQSLSQEAAGEAVLG	p.P918L	918	No drug	P00519-1
AGKAGGKPSQSQSQEAAGEAVLG	p.P918Q	918	No drug	P00519-1
LVDAVNSDAAKLSQPGEGLKKPV	p.P948L	948	No drug	P00519-1
QPGEGLKKPVLLATPKPQSAKPS	p.P961L	961	No drug	P00519-1
QPGEGLKKPVLQATPKPQSAKPS	p.P961Q	961	No drug	P00519-1
QPGEGLKKPVLSATPKPQSAKPS	p.P961S	961	No drug	P00519-1
LPATPKPQSAKLSGTPISPAPVP	p.P971L	971	No drug	P00519-1
LPATPKPQSAKSSGTPISPAPVP	p.P971S	971	No drug	P00519-1
AKPSGTPISPALVPSTLPSASSA	p.P980L	980	No drug	P00519-1
PSGTPISPAPVLSTLPSASSALA	p.P982L	982	No drug	P00519-1
PSGTPISPAPVSSTLPSASSALA	p.P982S	982	No drug	P00519-1
PISPAPVPSTLSSASSALAGDQP	p.P986S	986	No drug	P00519-1
PSASSALAGDQLSSTAFIPLIST	p.P997L	997	No drug	P00519-1
PSASSALAGDQSSSTAFIPLIST	p.P997S	997	No drug	P00519-1
GYNHNGEWCEAETKNGQGWVPSN	p.Q103E	103	No drug	P00519-1
ALCLAISRNSEHMASHSAVLEAG	p.Q1049H	1049	No drug	P00519-1
DITMKHKLGGGEYGEVYEGVWKK	p.Q252E	252	Imatinib	P00519-1
DITMKHKLGGGHYGEVYEGVWKK	p.Q252H	252	Imatinib	P00519-1
DITMKHKLGGGKYGEVYEGVWKK	p.Q252K	252	Imatinib	P00519-1
DITMKHKLGGGMYGEVYEGVWKK	p.Q252M	252	Tyrosine kinase inhibitor - NS	P00519-1
DITMKHKLGGGPYGEVYEGVWKK	p.Q252P	252	No drug	P00519-1
DITMKHKLGGGRYGEVYEGVWKK	p.Q252R	252	Imatinib	P00519-1
VMKEIKHPNLVHLLGVCTREPPF	p.Q300H	300	No drug	P00519-1
VNAVVLLYMATLISSAMEYLEKK	p.Q346L	346	No drug	P00519-1
LQRPVASDFEPHGLSEAARWNSK	p.Q40H	40	No drug	P00519-1
GMSPYPGIDLSPVYELLEKDYRM	p.Q447P	447	No drug	P00519-1
QGVRGAVSTLLRAPELPTKTRTS	p.Q524R	524	No drug	P00519-1
DAVNSDAAKPSHPGEGLKKPVLP	p.Q950H	950	No drug	P00519-1
DAVNSDAAKPSRPGEGLKKPVLP	p.Q950R	950	No drug	P00519-1
LPSASSALAGDHPSSTAFIPLIS	p.Q996H	996	No drug	P00519-1
SSTAFIPLISTLVSLRKTRQPPE	p.R1009L	1009	No drug	P00519-1
SSTAFIPLISTQVSLRKTRQPPE	p.R1009Q	1009	No drug	P00519-1
FIPLISTRVSLWKTRQPPERIAS	p.R1013W	1013	No drug	P00519-1
LISTRVSLRKTCQPPERIASGAI	p.R1016C	1016	No drug	P00519-1
LISTRVSLRKTSQPPERIASGAI	p.R1016S	1016	No drug	P00519-1
VSLRKTRQPPELIASGAITKGVV	p.R1021L	1021	No drug	P00519-1
VSLRKTRQPPEQIASGAITKGVV	p.R1021Q	1021	No drug	P00519-1
DSTEALCLAISMNSEQMASHSAV	p.R1045M	1045	No drug	P00519-1
SIQQMRNKFAFQEAINKLENNLR	p.R1084Q	1084	No drug	P00519-1
REAINKLENNLQELQICPATAGS	p.R1095Q	1095	No drug	P00519-1
REAINKLENNLWELQICPATAGS	p.R1095W	1095	No drug	P00519-1
EKHSWYHGPVSCNAAEYLLSSGI	p.R134C	134	No drug	P00519-1
EKHSWYHGPVSHNAAEYLLSSGI	p.R134H	134	No drug	P00519-1
EKHSWYHGPVSLNAAEYLLSSGI	p.R134L	134	No drug	P00519-1
LSSGINGSFLVCESESSPGQRSI	p.R152C	152	No drug	P00519-1
LVRESESSPGQMSISLRYEGRVY	p.R161M	161	No drug	P00519-1
ESSPGQRSISLKYEGRVYHYRIN	p.R166K	166	No drug	P00519-1
GQRSISLRYEGGVYHYRINTASD	p.R170G	170	No drug	P00519-1
SDGKLYVSSESCFNTLAELVHHH	p.R191C	191	No drug	P00519-1
LITTLHYPAPKHNKPTVYGVSPN	p.R220H	220	Tyrosine kinase inhibitor - NS	P00519-1
VSPNYDKWEMECTDITMKHKLGG	p.R239C	239	No drug	P00519-1
FMTYGNLLDYLKECNRQEVNAVV	p.R328K	328	No drug	P00519-1
FMTYGNLLDYLMECNRQEVNAVV	p.R328M	328	Imatinib	P00519-1
GNLLDYLRECNLQEVNAVVLLYM	p.R332L	332	No drug	P00519-1
GNLLDYLRECNQQEVNAVVLLYM	p.R332Q	332	No drug	P00519-1
GNLLDYLRECNWQEVNAVVLLYM	p.R332W	332	No drug	P00519-1
MEYLEKKNFIHKDLAARNCLVGE	p.R362K	362	No drug	P00519-1
KKNFIHRDLAAQNCLVGENHLVK	p.R367Q	367	No drug	P00519-1
YELLEKDYRMEHPEGCPEKVYEL	p.R460H	460	No drug	P00519-1
EGCPEKVYELMQACWQWNPSDRP	p.R473Q	473	No drug	P00519-1
DFEPQGLSEAACWNSKENLLAGP	p.R47C	47	No drug	P00519-1
DFEPQGLSEAAGWNSKENLLAGP	p.R47G	47	No drug	P00519-1
MRACWQWNPSDWPSFAEIHQAFE	p.R483W	483	No drug	P00519-1
EVEKELGKQGVCGAVSTLLQAPE	p.R516C	516	No drug	P00519-1
EVEKELGKQGVHGAVSTLLQAPE	p.R516H	516	No drug	P00519-1
EVEKELGKQGVSGAVSTLLQAPE	p.R516S	516	No drug	P00519-1
LLQAPELPTKTSTSRRAAEHRDT	p.R533S	533	No drug	P00519-1
KTRTSRRAAEHGDTTDVPEMPHS	p.R542G	542	No drug	P00519-1
DHEPAVSPLLPQKERGPPEGGLN	p.R574Q	574	No drug	P00519-1
PAVSPLLPRKEPGPPEGGLNEDE	p.R577P	577	No drug	P00519-1
GPPEGGLNEDECLLPKDKKTNLF	p.R589C	589	No drug	P00519-1
GPPEGGLNEDEHLLPKDKKTNLF	p.R589H	589	No drug	P00519-1
KKKKTAPTPPKCSSSFREMDGQP	p.R617C	617	No drug	P00519-1
KKKKTAPTPPKHSSSFREMDGQP	p.R617H	617	No drug	P00519-1
SNGAGVPNGALQESGGSGFRSPH	p.R674Q	674	No drug	P00519-1
SNGAGVPNGALWESGGSGFRSPH	p.R674W	674	No drug	P00519-1
LWKKSSTLTSSHLATGEEEGGGS	p.R697H	697	No drug	P00519-1
GEEEGGGSSSKHFLRSCSASCVP	p.R712H	712	No drug	P00519-1
EGGGSSSKRFLHSCSASCVPHGA	p.R715H	715	No drug	P00519-1
CVPHGAKDTEWGSVTLPRDLQST	p.R732G	732	No drug	P00519-1
CVPHGAKDTEWSSVTLPRDLQST	p.R732S	732	No drug	P00519-1
KDTEWRSVTLPQDLQSTGRQFDS	p.R738Q	738	No drug	P00519-1
KDTEWRSVTLPWDLQSTGRQFDS	p.R738W	738	No drug	P00519-1
GGHKSEKPALPGKRAGENRSDQV	p.R764G	764	No drug	P00519-1
SPPNLTPKPLRWQVTVAPASGLP	p.R820W	820	No drug	P00519-1
GGTSKGPAEESGVRRHKHSSESP	p.R874G	874	No drug	P00519-1
GGTSKGPAEESKVRRHKHSSESP	p.R874K	874	No drug	P00519-1
TSKGPAEESRVSRHKHSSESPGR	p.R876S	876	No drug	P00519-1
SKGPAEESRVRKHKHSSESPGRD	p.R877K	877	No drug	P00519-1
NTLSITKGEKLWVLGYNHNGEWC	p.R89W	89	No drug	P00519-1
QPSSTAFIPLITTRVSLRKTRQP	p.S1007T	1007	No drug	P00519-1
RKTRQPPERIANGAITKGVVLDS	p.S1024N	1024	No drug	P00519-1
SGAITKGVVLDITEALCLAISRN	p.S1035I	1035	No drug	P00519-1
LDSTEALCLAIPRNSEQMASHSA	p.S1044P	1044	No drug	P00519-1
LDSTEALCLAIYRNSEQMASHSA	p.S1044Y	1044	No drug	P00519-1
INGSFLVRESENSPGQRSISLRY	p.S156N	156	No drug	P00519-1
VRESESSPGQRFISLRYEGRVYH	p.S162F	162	No drug	P00519-1
INTASDGKLYVFSESRFNTLAEL	p.S187F	187	No drug	P00519-1
GEVYEGVWKKYNLTVAVKTLKED	p.S265N	265	No drug	P00519-1
GEVYEGVWKKYRLTVAVKTLKED	p.S265R	265	No drug	P00519-1
AVVLLYMATQILSAMEYLEKKNF	p.S348L	348	No drug	P00519-1
VVLLYMATQISLAMEYLEKKNFI	p.S349L	349	No drug	P00519-1
NHLVKVADFGLRRLMTGDTYTAH	p.S385R	385	No drug	P00519-1
TAPESLAYNKFYIKSDVWAFGVL	p.S417Y	417	Imatinib	P00519-1
ESLAYNKFSIKFDVWAFGVLLWE	p.S420F	420	No drug	P00519-1
VLLWEIATYGMCPYPGIDLSQVY	p.S438C	438	Imatinib	P00519-1
VLLWEIATYGMPPYPGIDLSQVY	p.S438P	438	No drug	P00519-1
VLLWEIATYGMYPYPGIDLSQVY	p.S438Y	438	No drug	P00519-1
YGMSPYPGIDLPQVYELLEKDYR	p.S446P	446	No drug	P00519-1
AFETMFQESSILDEVEKELGKQG	p.S503L	503	No drug	P00519-1
AFETMFQESSIPDEVEKELGKQG	p.S503P	503	No drug	P00519-1
ELGKQGVRGAVITLLQAPELPTK	p.S520I	520	No drug	P00519-1
LLPKDKKTNLFGALIKKKKKTAP	p.S601G	601	No drug	P00519-1
LLPKDKKTNLFRALIKKKKKTAP	p.S601R	601	No drug	P00519-1
DTADPAKSPKPRNGAGVPNGALR	p.S663R	663	No drug	P00519-1
VPNGALRESGGAGFRSPHLWKKS	p.S679A	679	No drug	P00519-1
LATGEEEGGGSFSKRFLRSCSAS	p.S709F	709	No drug	P00519-1
SSKRFLRSCSAFCVPHGAKDTEW	p.S720F	720	No drug	P00519-1
WRSVTLPRDLQFTGRQFDSSTFG	p.S742F	742	No drug	P00519-1
NLFVALYDFVAGGDNTLSITKGE	p.S75G	75	No drug	P00519-1
NLFVALYDFVARGDNTLSITKGE	p.S75R	75	No drug	P00519-1
PLRRQVTVAPALGLPHKEEAGKG	p.S828L	828	No drug	P00519-1
EESRVRRHKHSCESPGRDKGKLS	p.S882C	882	No drug	P00519-1
AASAGKAGGKPLQSPSQEAAGEA	p.S915L	915	No drug	P00519-1
TKATSLVDAVNTDAAKPSQPGEG	p.S943T	943	No drug	P00519-1
KPVLPATPKPQFAKPSGTPISPA	p.S968F	968	No drug	P00519-1
PATPKPQSAKPLGTPISPAPVPS	p.S972L	972	No drug	P00519-1
PQSAKPSGTPINPAPVPSTLPSA	p.S977N	977	No drug	P00519-1
SGTPISPAPVPCTLPSASSALAG	p.S983C	983	No drug	P00519-1
APVPSTLPSASLALAGDQPSSTA	p.S990L	990	No drug	P00519-1
SASSALAGDQPFSTAFIPLISTR	p.S998F	998	No drug	P00519-1
PSSTAFIPLISIRVSLRKTRQPP	p.T1008I	1008	No drug	P00519-1
QPPERIASGAIAKGVVLDSTEAL	p.T1028A	1028	No drug	P00519-1
GAITKGVVLDSAEALCLAISRNS	p.T1036A	1036	No drug	P00519-1
YNHNGEWCEAQIKNGQGWVPSNY	p.T104I	104	No drug	P00519-1
YNHNGEWCEAQNKNGQGWVPSNY	p.T104N	104	No drug	P00519-1
SAVLEAGKNLYSFCVSYVDSIQQ	p.T1065S	1065	No drug	P00519-1
KLYVSSESRFNALAELVHHHSTV	p.T194A	194	No drug	P00519-1
KLYVSSESRFNILAELVHHHSTV	p.T194I	194	No drug	P00519-1
NTLAELVHHHSMVADGLITTLHY	p.T204M	204	No drug	P00519-1
HHSTVADGLITRLHYPAPKRNKP	p.T212R	212	Tyrosine kinase inhibitor - NS	P00519-1
YDKWEMERTDIIMKHKLGGGQYG	p.T243I	243	No drug	P00519-1
VYEGVWKKYSLAVAVKTLKEDTM	p.T267A	267	No drug	P00519-1
VYEGVWKKYSLMVAVKTLKEDTM	p.T267M	267	No drug	P00519-1
LTVAVKTLKEDAMEVEEFLKEAA	p.T277A	277	Imatinib	P00519-1
LTVAVKTLKEDIMEVEEFLKEAA	p.T277I	277	No drug	P00519-1
VCTREPPFYIIAEFMTYGNLLDY	p.T315A	315	Dasatinib	P00519-1
VCTREPPFYIIIEFMTYGNLLDY	p.T315I	315	Imatinib	P00519-1
VCTREPPFYIILEFMTYGNLLDY	p.T315L	315	No drug	P00519-1
VCTREPPFYIINEFMTYGNLLDY	p.T315N	315	Imatinib	P00519-1
VCTREPPFYIIVEFMTYGNLLDY	p.T315V	315	Nilotinib	P00519-1
EPPFYIITEFMIYGNLLDYLREC	p.T319I	319	No drug	P00519-1
KVADFGLSRLMAGDTYTAHAGAK	p.T389A	389	No drug	P00519-1
GLSRLMTGDTYAAHAGAKFPIKW	p.T394A	394	No drug	P00519-1
AHAGAKFPIKWIAPESLAYNKFS	p.T406I	406	No drug	P00519-1
PSFAEIHQAFERMFQESSISDEV	p.T495R	495	Tyrosine kinase inhibitor - NS	P00519-1
VSTLLQAPELPNKTRTSRRAAEH	p.T530N	530	No drug	P00519-1
SASCVPHGAKDMEWRSVTLPRDL	p.T729M	729	No drug	P00519-1
RSVTLPRDLQSMGRQFDSSTFGG	p.T743M	743	No drug	P00519-1
NLTPKPLRRQVSVAPASGLPHKE	p.T823S	823	No drug	P00519-1
ALGTPAAAEPVPPTSKAGSGAPG	p.T852P	852	No drug	P00519-1
GTPISPAPVPSMLPSASSALAGD	p.T984M	984	No drug	P00519-1
ERIASGAITKGEVLDSTEALCLA	p.V1031E	1031	No drug	P00519-1
ERIASGAITKGMVLDSTEALCLA	p.V1031M	1031	No drug	P00519-1
CEAQTKNGQGWLPSNYITPVNSL	p.V111L	111	No drug	P00519-1
QGWVPSNYITPINSLEKHSWYHG	p.V119I	119	No drug	P00519-1
RINTASDGKLYISSESRFNTLAE	p.V186I	186	No drug	P00519-1
KHKLGGGQYGELYEGVWKKYSLT	p.V256L	256	Imatinib	P00519-1
GGGQYGEVYEGAWKKYSLTVAVK	p.V260A	260	No drug	P00519-1
YEGVWKKYSLTAAVKTLKEDTME	p.V268A	268	Tyrosine kinase inhibitor - NS	P00519-1
YEGVWKKYSLTLAVKTLKEDTME	p.V268L	268	No drug	P00519-1
GVWKKYSLTVAMKTLKEDTMEVE	p.V270M	270	No drug	P00519-1
MEVEEFLKEAAAMKEIKHPNLVQ	p.V289A	289	Tyrosine kinase inhibitor - NS	P00519-1
MEVEEFLKEAAFMKEIKHPNLVQ	p.V289F	289	Imatinib	P00519-1
AVMKEIKHPNLLQLLGVCTREPP	p.V299L	299	Imatinib	P00519-1
AVMKEIKHPNLMQLLGVCTREPP	p.V299M	299	No drug	P00519-1
IKHPNLVQLLGGCTREPPFYIIT	p.V304G	304	No drug	P00519-1
LDYLRECNRQEMNAVVLLYMATQ	p.V335M	335	No drug	P00519-1
LRECNRQEVNAFVLLYMATQISS	p.V338F	338	Tyrosine kinase inhibitor - NS	P00519-1
RECNRQEVNAVALLYMATQISSA	p.V339A	339	No drug	P00519-1
RECNRQEVNAVLLLYMATQISSA	p.V339L	339	No drug	P00519-1
SCYLEEALQRPIASDFEPQGLSE	p.V33I	33	No drug	P00519-1
IHRDLAARNCLAGENHLVKVADF	p.V371A	371	No drug	P00519-1
IHRDLAARNCLIGENHLVKVADF	p.V371I	371	No drug	P00519-1
IHRDLAARNCLLGENHLVKVADF	p.V371L	371	No drug	P00519-1
ARNCLVGENHLMKVADFGLSRLM	p.V377M	377	No drug	P00519-1
NCLVGENHLVKIADFGLSRLMTG	p.V379I	379	Imatinib	P00519-1
LAYNKFSIKSDIWAFGVLLWEIA	p.V422I	422	No drug	P00519-1
DEVEKELGKQGIRGAVSTLLQAP	p.V515I	515	No drug	P00519-1
KELGKQGVRGAMSTLLQAPELPT	p.V519M	519	No drug	P00519-1
GESDPLDHEPAMSPLLPRKERGP	p.V568M	568	No drug	P00519-1
AGPSENDPNLFFALYDFVASGDN	p.V67F	67	No drug	P00519-1
AGPSENDPNLFIALYDFVASGDN	p.V67I	67	No drug	P00519-1
KRFLRSCSASCIPHGAKDTEWRS	p.V722I	722	No drug	P00519-1
RKRAGENRSDQATRGTVTPPPRL	p.V775A	775	No drug	P00519-1
RKRAGENRSDQMTRGTVTPPPRL	p.V775M	775	No drug	P00519-1
TRGTVTPPPRLMKKNEEAADEVF	p.V787M	787	No drug	P00519-1
LVKKNEEAADEIFKDIMESSPGS	p.V797I	797	No drug	P00519-1
LTPKPLRRQVTMAPASGLPHKEE	p.V824M	824	No drug	P00519-1
GTSKGPAEESRMRRHKHSSESPG	p.V875M	875	No drug	P00519-1
PSQPGEGLKKPMLPATPKPQSAK	p.V959M	959	No drug	P00519-1
KPSGTPISPAPIPSTLPSASSAL	p.V981I	981	No drug	P00519-1
TVYGVSPNYDKLEMERTDITMKH	p.W235L	235	No drug	P00519-1
TAHAGAKFPIKCTAPESLAYNKF	p.W405C	405	No drug	P00519-1
AYNKFSIKSDVRAFGVLLWEIAT	p.W423R	423	No drug	P00519-1
KSDVWAFGVLLCEIATYGMSPYP	p.W430C	430	No drug	P00519-1
KSDVWAFGVLLLEIATYGMSPYP	p.W430L	430	No drug	P00519-1
KVYELMRACWQCNPSDRPSFAEI	p.W478C	478	No drug	P00519-1
KVYELMRACWQRNPSDRPSFAEI	p.W478R	478	No drug	P00519-1
SSPGQRSISLRHEGRVYHYRINT	p.Y167H	167	No drug	P00519-1
NKPTVYGVSPNCDKWEMERTDIT	p.Y232C	232	No drug	P00519-1
ITMKHKLGGGQCGEVYEGVWKKY	p.Y253C	253	No drug	P00519-1
ITMKHKLGGGQFGEVYEGVWKKY	p.Y253F	253	Imatinib	P00519-1
ITMKHKLGGGQHGEVYEGVWKKY	p.Y253H	253	Imatinib	P00519-1
ITMKHKLGGGQNGEVYEGVWKKY	p.Y253N	253	No drug	P00519-1
HKLGGGQYGEVCEGVWKKYSLTV	p.Y257C	257	No drug	P00519-1
YGEVYEGVWKKCSLTVAVKTLKE	p.Y264C	264	No drug	P00519-1
YGEVYEGVWKKNSLTVAVKTLKE	p.Y264N	264	No drug	P00519-1
LLGVCTREPPFCIITEFMTYGNL	p.Y312C	312	No drug	P00519-1
PPFYIITEFMTCGNLLDYLRECN	p.Y320C	320	Imatinib	P00519-1
TEFMTYGNLLDHLRECNRQEVNA	p.Y326H	326	No drug	P00519-1
YMATQISSAMEHLEKKNFIHRDL	p.Y353H	353	Imatinib	P00519-1
PIKWTAPESLACNKFSIKSDVWA	p.Y413C	413	No drug	P00519-1
LWEIATYGMSPHPGIDLSQVYEL	p.Y440H	440	No drug	P00519-1
SPYPGIDLSQVCELLEKDYRMER	p.Y449C	449	No drug	P00519-1
MERPEGCPEKVCELMRACWQWNP	p.Y469C	469	No drug	P00519-1
SENDPNLFVALHDFVASGDNTLS	p.Y70H	70	No drug	P00519-1
ITKGEKLRVLGCNHNGEWCEAQT	p.Y93C	93	No drug	P00519-1
