# Supplementary material for: Prediction of Amino Acid Substitutions in ABL1 Protein Leading to Tumor Drug Resistance Based on “Structure-Property” Relationship Classification Models
Source: Life (Basel). 2023 Aug 24;13(9):1807. doi: 10.3390/life13091807 (PMC10532460; doi:10.3390/life13091807)
Supplement: Supplementary file 1 [file life-13-01807-s001.zip › S2a.sdf]

Compound 1
Actelion Java MolfileCreator 2.0

  0  0  0  0  0  0              0 V3000
M  V30 BEGIN CTAB
M  V30 COUNTS 217 225 0 0 0
M  V30 BEGIN ATOM
M  V30 1 O 0.0 0.0 0.0 0
M  V30 2 C -1.2405 0.8742 0.0 0
M  V30 3 O -0.0354 1.7722 0.0 0
M  V30 4 C -2.6228 1.5004 0.0 0 CFG=1
M  V30 5 N -2.9418 2.9773 0.0 0
M  V30 6 C -3.9343 0.7561 0.0 0
M  V30 7 C -1.9494 4.0997 0.0 0
M  V30 8 C -4.4423 3.1427 0.0 0
M  V30 9 C -5.0567 1.7722 0.0 0
M  V30 10 O -0.4607 3.9815 0.0 0
M  V30 11 C -2.422 5.5411 0.0 0 CFG=1
M  V30 12 N -1.4295 6.6635 0.0 0
M  V30 13 C -3.8988 5.8601 0.0 0
M  V30 14 C 0.0236 6.3681 0.0 0
M  V30 15 O -4.9149 4.7613 0.0 0
M  V30 16 O 0.2953 4.9031 0.0 0
M  V30 17 C 1.016 7.4906 0.0 0 CFG=1
M  V30 18 N 2.4692 7.1952 0.0 0
M  V30 19 C 0.5434 8.932 0.0 0 CFG=2
M  V30 20 C 2.9182 5.7774 0.0 0
M  V30 21 C 1.5359 10.0544 0.0 0
M  V30 22 C -0.9333 9.251 0.0 0
M  V30 23 O 1.6658 4.9504 0.0 0
M  V30 24 C 4.3714 5.482 0.0 0 CFG=1
M  V30 25 C 1.0633 11.4958 0.0 0
M  V30 26 N 4.974 4.1233 0.0 0
M  V30 27 C 5.4702 6.4981 0.0 0
M  V30 28 C 4.2178 2.8355 0.0 0
M  V30 29 C 6.4508 4.2887 0.0 0
M  V30 30 C 6.758 5.7538 0.0 0
M  V30 31 O 4.9504 1.5477 0.0 0
M  V30 32 C 2.7055 2.8473 0.0 0 CFG=1
M  V30 33 N 1.9494 1.5595 0.0 0
M  V30 34 C 1.9494 4.1588 0.0 0 CFG=2
M  V30 35 C 2.6937 0.2717 0.0 0
M  V30 36 O 0.4489 4.3478 0.0 0
M  V30 37 C 2.3511 5.612 0.0 0
M  V30 38 O 4.1824 0.2835 0.0 0
M  V30 39 C 1.9376 -1.016 0.0 0
M  V30 40 N 2.6819 -2.3038 0.0 0
M  V30 41 C 1.9258 -3.5917 0.0 0
M  V30 42 O 0.4253 -3.7571 0.0 0
M  V30 43 C 2.6701 -4.8795 0.0 0 CFG=1
M  V30 44 N 1.914 -6.1673 0.0 0
M  V30 45 C 4.1588 -4.8677 0.0 0
M  V30 46 C 0.4017 -6.1555 0.0 0
M  V30 47 O 4.8913 -3.5562 0.0 0
M  V30 48 O -0.508 -4.9504 0.0 0
M  V30 49 C -0.3544 -7.4433 0.0 0 CFG=1
M  V30 50 N -1.8549 -7.5851 0.0 0
M  V30 51 C 0.2481 -8.802 0.0 0
M  V30 52 C -2.871 -6.4627 0.0 0
M  V30 53 C -2.1739 -9.0383 0.0 0
M  V30 54 C -0.8742 -9.7944 0.0 0
M  V30 55 O -2.5992 -4.974 0.0 0
M  V30 56 C -4.3478 -6.758 0.0 0 CFG=1
M  V30 57 N -5.3639 -5.6356 0.0 0
M  V30 58 C -4.8204 -8.1758 0.0 0
M  V30 59 C -4.9149 -4.1942 0.0 0
M  V30 60 C -3.828 -9.2746 0.0 0
M  V30 61 O -3.4617 -3.8752 0.0 0
M  V30 62 C -5.931 -3.0718 0.0 0 CFG=1
M  V30 63 C -4.3005 -10.6924 0.0 0
M  V30 64 N -5.482 -1.6304 0.0 0
M  V30 65 C -7.4433 -3.0127 0.0 0
M  V30 66 C -3.3081 -11.7911 0.0 0
M  V30 67 C -4.0288 -1.3114 0.0 0
M  V30 68 N -4.1115 -13.0553 0.0 0
M  V30 69 O -3.4971 -2.7055 0.0 0
M  V30 70 C -3.5798 0.1299 0.0 0 CFG=1
M  V30 71 N -2.1266 0.4489 0.0 0
M  V30 72 C -4.5959 1.2523 0.0 0
M  V30 73 C -1.1342 -0.6498 0.0 0
M  V30 74 O -6.0728 0.957 0.0 0
M  V30 75 O -1.6068 -2.0675 0.0 0
M  V30 76 C 0.319 -0.3308 0.0 0 CFG=1
M  V30 77 N 1.3114 -1.4295 0.0 0
M  V30 78 C 0.7679 1.1105 0.0 0
M  V30 79 C 0.8388 -2.8473 0.0 0
M  V30 80 C -0.2481 2.233 0.0 0
M  V30 81 O -0.5907 -3.3199 0.0 0
M  V30 82 C 1.8312 -3.9461 0.0 0 CFG=1
M  V30 83 C 0.2008 3.6744 0.0 0
M  V30 84 N 1.5122 -5.3993 0.0 0
M  V30 85 C 3.3081 -3.7807 0.0 0
M  V30 86 O 1.5359 4.3478 0.0 0
M  V30 87 N -0.6734 4.9149 0.0 0
M  V30 88 C 0.1299 -6.0019 0.0 0
M  V30 89 C 2.8001 -6.1437 0.0 0
M  V30 90 C 3.9107 -5.1394 0.0 0
M  V30 91 O -1.276 -5.423 0.0 0
M  V30 92 C -0.0354 -7.4787 0.0 0 CFG=1
M  V30 93 N -1.4177 -8.0813 0.0 0
M  V30 94 C 1.1696 -8.353 0.0 0
M  V30 95 C -2.6465 -7.1834 0.0 0
M  V30 96 C 2.5283 -7.7268 0.0 0
M  V30 97 O -2.5047 -5.6829 0.0 0
M  V30 98 C -4.0288 -7.7859 0.0 0 CFG=1
M  V30 99 C 3.7334 -8.6011 0.0 0
M  V30 100 N -5.3403 -7.0298 0.0 0
M  V30 101 C -4.3478 -9.2391 0.0 0
M  V30 102 C 5.0921 -7.975 0.0 0
M  V30 103 C -5.5057 -5.5293 0.0 0
M  V30 104 C -6.4627 -8.0222 0.0 0
M  V30 105 C -5.8483 -9.3809 0.0 0
M  V30 106 N 6.4745 -8.5303 0.0 0
M  V30 107 O -4.3005 -4.6314 0.0 0
M  V30 108 C -6.888 -4.9031 0.0 0 CFG=1
M  V30 109 N -7.0534 -3.4026 0.0 0
M  V30 110 C -8.1167 -5.7774 0.0 0
M  V30 111 C -5.8483 -2.5047 0.0 0
M  V30 112 O -7.975 -7.2543 0.0 0
M  V30 113 O -4.4896 -3.1072 0.0 0
M  V30 114 C -6.0137 -1.0042 0.0 0 CFG=1
M  V30 115 N -4.8086 -0.1063 0.0 0
M  V30 116 C -7.396 -0.378 0.0 0
M  V30 117 C -3.4499 -0.7088 0.0 0
M  V30 118 O -3.4853 -2.1975 0.0 0
M  V30 119 C -2.2448 0.189 0.0 0 CFG=1
M  V30 120 N -0.827 -0.2599 0.0 0
M  V30 121 C -2.2566 1.7013 0.0 0
M  V30 122 C -0.378 -1.6777 0.0 0
M  V30 123 C 0.0472 0.9688 0.0 0
M  V30 124 C -0.8388 2.1739 0.0 0
M  V30 125 O 1.0515 -1.2523 0.0 0
M  V30 126 C -1.3941 -2.7764 0.0 0 CFG=1
M  V30 127 N -0.9451 -4.1942 0.0 0
M  V30 128 C -2.871 -2.4574 0.0 0
M  V30 129 C 0.508 -4.4896 0.0 0
M  V30 130 C -3.3435 -1.016 0.0 0
M  V30 131 O 0.8624 -3.0245 0.0 0
M  V30 132 C 0.957 -5.9074 0.0 0 CFG=1
M  V30 133 C -4.7968 -1.4177 0.0 0
M  V30 134 C -2.8119 0.4017 0.0 0
M  V30 135 N -0.059 -7.0061 0.0 0
M  V30 136 C 2.4102 -6.2027 0.0 0
M  V30 137 C -1.5359 -6.6871 0.0 0
M  V30 138 C 3.6389 -5.3521 0.0 0
M  V30 139 C 3.19 -7.4669 0.0 0
M  V30 140 O -2.0085 -5.2457 0.0 0
M  V30 141 C -2.552 -7.7859 0.0 0 CFG=1
M  V30 142 N -2.2566 -9.2391 0.0 0
M  V30 143 C -4.0524 -7.6205 0.0 0
M  V30 144 C -0.8979 -9.8417 0.0 0
M  V30 145 C -3.568 -9.9835 0.0 0
M  V30 146 C -4.6786 -8.9792 0.0 0
M  V30 147 O -0.7561 -11.3186 0.0 0
M  V30 148 C 0.3071 -8.9438 0.0 0 CFG=1
M  V30 149 N 1.6658 -9.5463 0.0 0
M  V30 150 C 0.1417 -7.4433 0.0 0
M  V30 151 C 1.8076 -11.0232 0.0 0
M  V30 152 C 1.3468 -6.5454 0.0 0
M  V30 153 O 0.5789 -11.8975 0.0 0
M  V30 154 C 3.1663 -11.6257 0.0 0 CFG=1
M  V30 155 C 1.1814 -5.0449 0.0 0
M  V30 156 N 3.3081 -13.1026 0.0 0
M  V30 157 C 4.3714 -10.7278 0.0 0
M  V30 158 C 2.3865 -4.147 0.0 0
M  V30 159 C 2.0794 -13.9769 0.0 0
M  V30 160 C 4.206 -9.2273 0.0 0
M  V30 161 N 2.2211 -2.6465 0.0 0
M  V30 162 O 0.697 -13.3507 0.0 0
M  V30 163 C 2.2211 -15.4537 0.0 0 CFG=1
M  V30 164 C 5.4111 -8.3294 0.0 0
M  V30 165 N 0.9924 -16.328 0.0 0
M  V30 166 C 3.5798 -16.0563 0.0 0
M  V30 167 C 5.2457 -6.8289 0.0 0
M  V30 168 C -0.3898 -15.7019 0.0 0
M  V30 169 C 4.785 -15.1584 0.0 0
M  V30 170 N 6.4508 -5.931 0.0 0
M  V30 171 O -0.5552 -14.2014 0.0 0
M  V30 172 C -1.6186 -16.5762 0.0 0
M  V30 173 C 6.1437 -15.7609 0.0 0
M  V30 174 C 4.6195 -13.6579 0.0 0
M  V30 175 N -3.0009 -15.95 0.0 0
M  V30 176 C -4.2297 -16.8243 0.0 0
M  V30 177 O -4.0879 -18.3011 0.0 0
M  V30 178 C -5.612 -16.1981 0.0 0 CFG=1
M  V30 179 N -6.8407 -17.0724 0.0 0
M  V30 180 C -5.7774 -14.6976 0.0 0
M  V30 181 C -6.699 -18.5492 0.0 0
M  V30 182 C -4.5723 -13.7997 0.0 0
M  V30 183 O -5.3403 -19.1518 0.0 0
M  V30 184 C -7.9277 -19.4235 0.0 0
M  V30 185 C -4.7377 -12.2992 0.0 0
M  V30 186 N -7.7859 -20.9004 0.0 0
M  V30 187 O -6.12 -11.673 0.0 0
M  V30 188 O -3.3554 -11.7203 0.0 0
M  V30 189 C -9.0147 -21.7747 0.0 0
M  V30 190 O -10.397 -21.1485 0.0 0
M  V30 191 C -8.8729 -23.2515 0.0 0 CFG=1
M  V30 192 N -9.9953 -24.244 0.0 0
M  V30 193 C -7.5851 -23.9959 0.0 0
M  V30 194 C -11.4721 -23.925 0.0 0
M  V30 195 C -9.3927 -25.6027 0.0 0
M  V30 196 C -7.9041 -25.4491 0.0 0
M  V30 197 O -11.9447 -22.4836 0.0 0
M  V30 198 C -12.4882 -25.0238 0.0 0 CFG=1
M  V30 199 N -13.9651 -24.7048 0.0 0
M  V30 200 C -12.0393 -26.4415 0.0 0
M  V30 201 C -14.4377 -23.2633 0.0 0
M  V30 202 C -10.586 -26.7369 0.0 0
M  V30 203 O -13.4452 -22.1409 0.0 0
M  V30 204 C -15.9145 -22.9443 0.0 0 CFG=1
M  V30 205 C -10.1371 -28.1547 0.0 0
M  V30 206 N -16.3871 -21.5029 0.0 0
M  V30 207 C -16.9306 -24.0431 0.0 0
M  V30 208 O -11.1531 -29.2535 0.0 0
M  V30 209 N -8.6838 -28.4501 0.0 0
M  V30 210 C -15.3947 -20.3805 0.0 0
M  V30 211 O -16.4816 -25.4609 0.0 0
M  V30 212 O -13.9414 -20.6759 0.0 0
M  V30 213 C -15.8673 -18.9391 0.0 0 CFG=1
M  V30 214 N -17.3087 -18.4665 0.0 0
M  V30 215 C -14.993 -17.7104 0.0 0
M  V30 216 C -17.3205 -16.9542 0.0 0
M  V30 217 C -15.8909 -16.4816 0.0 0
M  V30 END ATOM
M  V30 BEGIN BOND
M  V30 1 2 1 2
M  V30 2 1 2 3
M  V30 3 1 4 2 CFG=3
M  V30 4 1 4 5
M  V30 5 1 4 6
M  V30 6 1 5 7
M  V30 7 1 5 8
M  V30 8 1 6 9
M  V30 9 2 7 10
M  V30 10 1 7 11
M  V30 11 1 11 12 CFG=3
M  V30 12 1 11 13
M  V30 13 1 12 14
M  V30 14 1 13 15
M  V30 15 2 14 16
M  V30 16 1 14 17
M  V30 17 1 17 18 CFG=3
M  V30 18 1 17 19
M  V30 19 1 18 20
M  V30 20 1 19 21
M  V30 21 1 19 22 CFG=1
M  V30 22 2 20 23
M  V30 23 1 24 20 CFG=3
M  V30 24 1 21 25
M  V30 25 1 24 26
M  V30 26 1 24 27
M  V30 27 1 26 28
M  V30 28 1 26 29
M  V30 29 1 27 30
M  V30 30 2 28 31
M  V30 31 1 28 32
M  V30 32 1 32 33 CFG=1
M  V30 33 1 32 34
M  V30 34 1 33 35
M  V30 35 1 34 36 CFG=3
M  V30 36 1 34 37
M  V30 37 2 35 38
M  V30 38 1 35 39
M  V30 39 1 39 40
M  V30 40 1 40 41
M  V30 41 2 41 42
M  V30 42 1 41 43
M  V30 43 1 43 44 CFG=3
M  V30 44 1 43 45
M  V30 45 1 44 46
M  V30 46 1 45 47
M  V30 47 2 46 48
M  V30 48 1 49 46 CFG=3
M  V30 49 1 49 50
M  V30 50 1 49 51
M  V30 51 1 50 52
M  V30 52 1 50 53
M  V30 53 1 51 54
M  V30 54 2 52 55
M  V30 55 1 52 56
M  V30 56 1 56 57 CFG=3
M  V30 57 1 56 58
M  V30 58 1 57 59
M  V30 59 1 58 60
M  V30 60 2 59 61
M  V30 61 1 59 62
M  V30 62 1 60 63
M  V30 63 1 62 64 CFG=3
M  V30 64 1 62 65
M  V30 65 1 63 66
M  V30 66 1 64 67
M  V30 67 1 66 68
M  V30 68 2 67 69
M  V30 69 1 67 70
M  V30 70 1 70 71 CFG=3
M  V30 71 1 70 72
M  V30 72 1 71 73
M  V30 73 1 72 74
M  V30 74 2 73 75
M  V30 75 1 73 76
M  V30 76 1 76 77 CFG=3
M  V30 77 1 76 78
M  V30 78 1 77 79
M  V30 79 1 78 80
M  V30 80 2 79 81
M  V30 81 1 82 79 CFG=3
M  V30 82 1 80 83
M  V30 83 1 82 84
M  V30 84 1 82 85
M  V30 85 2 83 86
M  V30 86 1 83 87
M  V30 87 1 84 88
M  V30 88 1 84 89
M  V30 89 1 85 90
M  V30 90 2 88 91
M  V30 91 1 88 92
M  V30 92 1 92 93 CFG=3
M  V30 93 1 92 94
M  V30 94 1 93 95
M  V30 95 1 94 96
M  V30 96 2 95 97
M  V30 97 1 98 95 CFG=3
M  V30 98 1 96 99
M  V30 99 1 98 100
M  V30 100 1 98 101
M  V30 101 1 99 102
M  V30 102 1 100 103
M  V30 103 1 100 104
M  V30 104 1 101 105
M  V30 105 1 102 106
M  V30 106 2 103 107
M  V30 107 1 103 108
M  V30 108 1 108 109 CFG=3
M  V30 109 1 108 110
M  V30 110 1 109 111
M  V30 111 1 110 112
M  V30 112 2 111 113
M  V30 113 1 111 114
M  V30 114 1 114 115 CFG=3
M  V30 115 1 114 116
M  V30 116 1 115 117
M  V30 117 2 117 118
M  V30 118 1 119 117 CFG=3
M  V30 119 1 119 120
M  V30 120 1 119 121
M  V30 121 1 120 122
M  V30 122 1 120 123
M  V30 123 1 121 124
M  V30 124 2 122 125
M  V30 125 1 122 126
M  V30 126 1 126 127 CFG=1
M  V30 127 1 126 128
M  V30 128 1 127 129
M  V30 129 1 128 130
M  V30 130 2 129 131
M  V30 131 1 129 132
M  V30 132 1 130 133
M  V30 133 1 130 134
M  V30 134 1 132 135 CFG=3
M  V30 135 1 132 136
M  V30 136 1 135 137
M  V30 137 1 136 138
M  V30 138 1 136 139
M  V30 139 2 137 140
M  V30 140 1 141 137 CFG=1
M  V30 141 1 141 142
M  V30 142 1 141 143
M  V30 143 1 142 144
M  V30 144 1 142 145
M  V30 145 1 143 146
M  V30 146 2 144 147
M  V30 147 1 144 148
M  V30 148 1 148 149 CFG=3
M  V30 149 1 148 150
M  V30 150 1 149 151
M  V30 151 1 150 152
M  V30 152 2 151 153
M  V30 153 1 151 154
M  V30 154 1 152 155
M  V30 155 1 154 156 CFG=3
M  V30 156 1 154 157
M  V30 157 1 155 158
M  V30 158 1 156 159
M  V30 159 1 157 160
M  V30 160 1 158 161
M  V30 161 2 159 162
M  V30 162 1 159 163
M  V30 163 1 160 164
M  V30 164 1 163 165 CFG=3
M  V30 165 1 163 166
M  V30 166 1 164 167
M  V30 167 1 165 168
M  V30 168 1 166 169
M  V30 169 1 167 170
M  V30 170 2 168 171
M  V30 171 1 168 172
M  V30 172 1 169 173
M  V30 173 1 169 174
M  V30 174 1 172 175
M  V30 175 1 175 176
M  V30 176 2 176 177
M  V30 177 1 176 178
M  V30 178 1 178 179 CFG=1
M  V30 179 1 178 180
M  V30 180 1 179 181
M  V30 181 1 180 182
M  V30 182 2 181 183
M  V30 183 1 181 184
M  V30 184 1 182 185
M  V30 185 1 184 186
M  V30 186 2 185 187
M  V30 187 1 185 188
M  V30 188 1 186 189
M  V30 189 2 189 190
M  V30 190 1 191 189 CFG=3
M  V30 191 1 191 192
M  V30 192 1 191 193
M  V30 193 1 192 194
M  V30 194 1 192 195
M  V30 195 1 193 196
M  V30 196 2 194 197
M  V30 197 1 194 198
M  V30 198 1 198 199 CFG=3
M  V30 199 1 198 200
M  V30 200 1 199 201
M  V30 201 1 200 202
M  V30 202 2 201 203
M  V30 203 1 201 204
M  V30 204 1 202 205
M  V30 205 1 204 206 CFG=3
M  V30 206 1 204 207
M  V30 207 2 205 208
M  V30 208 1 205 209
M  V30 209 1 206 210
M  V30 210 1 207 211
M  V30 211 2 210 212
M  V30 212 1 213 210 CFG=1
M  V30 213 1 213 214
M  V30 214 1 213 215
M  V30 215 1 214 216
M  V30 216 1 215 217
M  V30 217 1 8 9
M  V30 218 1 29 30
M  V30 219 1 53 54
M  V30 220 1 89 90
M  V30 221 1 104 105
M  V30 222 1 123 124
M  V30 223 1 145 146
M  V30 224 1 195 196
M  V30 225 1 216 217
M  V30 END BOND
M  V30 BEGIN COLLECTION
M  V30 MDLV30/STEABS ATOMS=(30 4 11 17 19 24 32 34 43 49 56 62 70 76 82 92 98 108 114 119 126 132 141 148 154 163 178 191 198 204 213)
M  V30 END COLLECTION
M  V30 END CTAB
M  END
>  <NUMBERS>
0

>  <SEQUENCE>
PSQPGEGLKKPVLPASPKPQSAKPSGTPISP

>  <DRUG_NAME>
No drug

>  <AA_MUTATION>
p.P982S

>  <POSITION>
982

>  <TRANSCRYPT>
P00519-2

$$$$
Compound 2
Actelion Java MolfileCreator 2.0

  0  0  0  0  0  0              0 V3000
M  V30 BEGIN CTAB
M  V30 COUNTS 231 232 0 0 0
M  V30 BEGIN ATOM
M  V30 1 O 0.0 0.0 0.0 0
M  V30 2 C -0.0829 1.1021 0.0 0
M  V30 3 N -1.5643 1.4221 0.0 0
M  V30 4 C 0.9125 2.228 0.0 0 CFG=1
M  V30 5 C -2.5835 0.3199 0.0 0
M  V30 6 N 2.3939 2.0858 0.0 0
M  V30 7 C 0.5925 3.7094 0.0 0
M  V30 8 C -4.0649 0.6399 0.0 0
M  V30 9 C 3.1405 0.794 0.0 0
M  V30 10 C 2.9983 3.4724 0.0 0
M  V30 11 C 1.8843 4.4679 0.0 0
M  V30 12 O -4.539 2.0858 0.0 0
M  V30 13 N -5.0842 -0.4622 0.0 0
M  V30 14 O 4.6338 0.8058 0.0 0
M  V30 15 C 2.3821 -0.4977 0.0 0 CFG=1
M  V30 16 C -6.5656 -0.1422 0.0 0 CFG=2
M  V30 17 N 3.1287 -1.7895 0.0 0
M  V30 18 C 0.8651 -0.4859 0.0 0
M  V30 19 C -7.0396 1.3036 0.0 0
M  V30 20 C -7.5848 -1.2443 0.0 0
M  V30 21 C 2.3702 -3.0813 0.0 0
M  V30 22 O 0.2962 0.1066 0.0 0
M  V30 23 O -6.0441 2.4295 0.0 0
M  V30 24 N -8.521 1.6236 0.0 0
M  V30 25 C -9.0662 -0.9244 0.0 0
M  V30 26 O 3.1168 -4.3731 0.0 0
M  V30 27 C 0.8532 -3.0694 0.0 0 CFG=1
M  V30 28 C -8.9951 3.0694 0.0 0 CFG=2
M  V30 29 C -10.0854 -2.0265 0.0 0
M  V30 30 N 0.0948 -4.3612 0.0 0
M  V30 31 C 0.0948 -1.7539 0.0 0
M  V30 32 C -7.9996 4.1953 0.0 0
M  V30 33 C -10.4765 3.3894 0.0 0
M  V30 34 O -9.635 -3.4487 0.0 0
M  V30 35 N -11.5668 -1.7065 0.0 0
M  V30 36 C 0.8414 -5.653 0.0 0
M  V30 37 O -1.4221 -1.7421 0.0 0
M  V30 38 O -6.5419 3.899 0.0 0
M  V30 39 N -8.4736 5.6412 0.0 0
M  V30 40 C -10.9505 4.8353 0.0 0
M  V30 41 O 2.3347 -5.6412 0.0 0
M  V30 42 C 0.0829 -6.9448 0.0 0 CFG=1
M  V30 43 C -7.4781 6.767 0.0 0 CFG=2
M  V30 44 C -12.432 5.1553 0.0 0
M  V30 45 N 0.8295 -8.2366 0.0 0
M  V30 46 C -1.434 -6.933 0.0 0
M  V30 47 C -6.0204 6.4708 0.0 0
M  V30 48 C -7.9522 8.2129 0.0 0
M  V30 49 N -12.906 6.6011 0.0 0
M  V30 50 C 2.3228 -8.2247 0.0 0
M  V30 51 C -2.1924 -5.6175 0.0 0
M  V30 52 O -5.5701 5.0486 0.0 0
M  V30 53 N -5.0249 7.5966 0.0 0
M  V30 54 O -6.9567 9.3388 0.0 0
M  V30 55 C -14.3874 6.9211 0.0 0
M  V30 56 O 3.0694 -6.9093 0.0 0
M  V30 57 C 3.0694 -9.5165 0.0 0 CFG=1
M  V30 58 C -3.7094 -5.6056 0.0 0
M  V30 59 C -3.5672 7.3003 0.0 0 CFG=2
M  V30 60 N -15.4066 5.8189 0.0 0
M  V30 61 N -14.8615 8.367 0.0 0
M  V30 62 N 4.5627 -9.5047 0.0 0
M  V30 63 C 2.311 -10.8083 0.0 0
M  V30 64 O -4.4679 -6.8974 0.0 0
M  V30 65 O -4.4679 -4.2901 0.0 0
M  V30 66 C -3.1168 5.8782 0.0 0
M  V30 67 C -2.5717 8.4262 0.0 0 CFG=2
M  V30 68 C 5.3093 -8.1892 0.0 0
M  V30 69 O 0.794 -10.7965 0.0 0
M  V30 70 O -4.136 4.776 0.0 0
M  V30 71 N -1.6591 5.5819 0.0 0
M  V30 72 C -3.0457 9.8721 0.0 0
M  V30 73 C -1.114 8.1299 0.0 0
M  V30 74 O 4.5508 -6.8737 0.0 0
M  V30 75 C 6.8026 -8.1773 0.0 0 CFG=1
M  V30 76 C -1.2088 4.1598 0.0 0 CFG=2
M  V30 77 C -2.0502 10.9979 0.0 0
M  V30 78 N 7.5492 -9.4691 0.0 0
M  V30 79 C 7.5492 -6.8618 0.0 0
M  V30 80 C -2.228 3.0576 0.0 0
M  V30 81 C 0.2488 3.8635 0.0 0
M  V30 82 C 6.7907 -10.7609 0.0 0
M  V30 83 C 6.7907 -5.5464 0.0 0
M  V30 84 O -1.4458 1.7895 0.0 0
M  V30 85 O -3.7094 3.3776 0.0 0
M  V30 86 O 1.031 2.5954 0.0 0
M  V30 87 O 5.2738 -10.7491 0.0 0
M  V30 88 C 7.5374 -12.0527 0.0 0 CFG=1
M  V30 89 C 7.5374 -4.2309 0.0 0
M  V30 90 N 6.7789 -13.3445 0.0 0
M  V30 91 C 9.0306 -12.0409 0.0 0
M  V30 92 O 9.0306 -4.219 0.0 0
M  V30 93 O 6.7789 -2.9154 0.0 0
M  V30 94 C 5.2619 -13.3327 0.0 0
M  V30 95 C 9.7773 -10.7254 0.0 0
M  V30 96 O 4.5034 -12.0172 0.0 0
M  V30 97 C 4.5034 -14.6244 0.0 0 CFG=1
M  V30 98 C 11.2705 -10.7135 0.0 0
M  V30 99 N 2.9865 -14.6126 0.0 0
M  V30 100 C 5.2501 -15.9162 0.0 0
M  V30 101 N 12.0172 -9.398 0.0 0
M  V30 102 C 2.228 -15.9044 0.0 0
M  V30 103 C 6.7433 -15.9044 0.0 0
M  V30 104 C 4.4916 -17.208 0.0 0
M  V30 105 C 13.5104 -9.3862 0.0 0
M  V30 106 O 2.9746 -17.1962 0.0 0
M  V30 107 C 0.711 -15.8925 0.0 0 CFG=1
M  V30 108 N 14.2571 -10.678 0.0 0
M  V30 109 N 14.2571 -8.0707 0.0 0
M  V30 110 N -0.0474 -17.1843 0.0 0
M  V30 111 C -0.0474 -14.577 0.0 0
M  V30 112 C -1.5643 -17.1725 0.0 0
M  V30 113 C 0.6992 -13.2615 0.0 0
M  V30 114 O -2.3228 -18.4643 0.0 0
M  V30 115 C -2.3228 -15.857 0.0 0 CFG=1
M  V30 116 C -0.0592 -11.946 0.0 0
M  V30 117 C 2.1924 -13.2497 0.0 0
M  V30 118 N -3.8398 -15.8451 0.0 0
M  V30 119 C -1.5762 -14.5415 0.0 0
M  V30 120 C -4.5983 -17.1369 0.0 0
M  V30 121 C -2.3347 -13.226 0.0 0
M  V30 122 O -3.8516 -18.4287 0.0 0
M  V30 123 C -6.1152 -17.1251 0.0 0 CFG=1
M  V30 124 C -1.588 -11.9105 0.0 0
M  V30 125 N -6.8737 -18.4169 0.0 0
M  V30 126 C -6.8737 -15.8096 0.0 0
M  V30 127 C -2.3465 -10.595 0.0 0
M  V30 128 C -6.1271 -19.7086 0.0 0
M  V30 129 O -6.1271 -14.4941 0.0 0
M  V30 130 N -1.5999 -9.2795 0.0 0
M  V30 131 O -4.6338 -19.6968 0.0 0
M  V30 132 C -6.8855 -21.0004 0.0 0
M  V30 133 N -6.1389 -22.2922 0.0 0
M  V30 134 C -6.8974 -23.584 0.0 0
M  V30 135 O -8.4144 -23.5722 0.0 0
M  V30 136 C -6.1508 -24.8758 0.0 0 CFG=1
M  V30 137 N -6.9093 -26.1676 0.0 0
M  V30 138 C -4.6575 -24.864 0.0 0
M  V30 139 C -8.4262 -26.1557 0.0 0
M  V30 140 C -3.9109 -23.5485 0.0 0
M  V30 141 O -9.1847 -24.8403 0.0 0
M  V30 142 C -9.1847 -27.4475 0.0 0 CFG=1
M  V30 143 O -4.6694 -22.233 0.0 0
M  V30 144 N -2.4176 -23.5366 0.0 0
M  V30 145 N -8.4381 -28.7393 0.0 0
M  V30 146 C -10.7017 -27.4357 0.0 0 CFG=2
M  V30 147 C -6.9448 -28.7275 0.0 0
M  V30 148 C -11.4601 -28.7275 0.0 0
M  V30 149 C -11.4601 -26.1202 0.0 0
M  V30 150 O -6.1982 -27.412 0.0 0
M  V30 151 C -6.1982 -30.0193 0.0 0
M  V30 152 C -12.9771 -28.7156 0.0 0
M  V30 153 N -4.7049 -30.0074 0.0 0
M  V30 154 C -3.9583 -31.2992 0.0 0
M  V30 155 O -4.7168 -32.591 0.0 0
M  V30 156 C -2.465 -31.2874 0.0 0 CFG=1
M  V30 157 N -1.7184 -32.5791 0.0 0
M  V30 158 C -1.7184 -29.9719 0.0 0
M  V30 159 C -0.2251 -32.5673 0.0 0
M  V30 160 O -2.4769 -28.6564 0.0 0
M  V30 161 O 0.5214 -33.8591 0.0 0
M  V30 162 C 0.5214 -31.2518 0.0 0 CFG=1
M  V30 163 N 2.0147 -31.2399 0.0 0
M  V30 164 C -0.237 -29.9363 0.0 0
M  V30 165 C 2.7613 -32.5317 0.0 0
M  V30 166 O 0.5096 -28.6208 0.0 0
M  V30 167 O 2.0028 -33.8235 0.0 0
M  V30 168 C 4.2546 -32.5199 0.0 0 CFG=1
M  V30 169 N 5.0012 -33.8117 0.0 0
M  V30 170 C 5.0012 -31.2044 0.0 0
M  V30 171 C 4.2427 -35.1035 0.0 0
M  V30 172 C 4.2427 -29.8889 0.0 0
M  V30 173 O 2.7257 -35.0916 0.0 0
M  V30 174 C 4.9893 -36.3953 0.0 0 CFG=1
M  V30 175 C 4.9893 -28.5734 0.0 0
M  V30 176 C 2.7257 -29.8771 0.0 0
M  V30 177 N 4.2309 -37.687 0.0 0
M  V30 178 C 6.4826 -36.3834 0.0 0
M  V30 179 C 2.7139 -37.6752 0.0 0
M  V30 180 C 7.2292 -35.0679 0.0 0
M  V30 181 O 1.9554 -36.3597 0.0 0
M  V30 182 C 1.9554 -38.967 0.0 0 CFG=1
M  V30 183 C 8.7225 -35.0561 0.0 0
M  V30 184 C 6.4708 -33.7524 0.0 0
M  V30 185 N 2.702 -40.2588 0.0 0
M  V30 186 C 0.4384 -38.9551 0.0 0
M  V30 187 C 1.9436 -41.5506 0.0 0
M  V30 188 C -0.3199 -37.6396 0.0 0
M  V30 189 O 0.4266 -41.5387 0.0 0
M  V30 190 C 2.6902 -42.8424 0.0 0 CFG=1
M  V30 191 C -1.8369 -37.6278 0.0 0
M  V30 192 C 0.4266 -36.3242 0.0 0
M  V30 193 N 4.1835 -42.8305 0.0 0
M  V30 194 C 1.9317 -44.1342 0.0 0
M  V30 195 C -2.5954 -36.3123 0.0 0
M  V30 196 C -0.3318 -35.0087 0.0 0
M  V30 197 C 4.9301 -41.515 0.0 0
M  V30 198 C 2.6783 -45.4259 0.0 0
M  V30 199 C -1.8488 -34.9968 0.0 0
M  V30 200 O 4.1716 -40.1995 0.0 0
M  V30 201 C 6.4233 -41.5032 0.0 0 CFG=1
M  V30 202 C 1.9199 -46.7177 0.0 0
M  V30 203 O -2.6072 -33.6813 0.0 0
M  V30 204 N 7.17 -42.795 0.0 0
M  V30 205 C 7.17 -40.1877 0.0 0
M  V30 206 O 0.4029 -46.7059 0.0 0
M  V30 207 O 2.6665 -48.0095 0.0 0
M  V30 208 C 8.6632 -42.7831 0.0 0
M  V30 209 O 9.4099 -41.4676 0.0 0
M  V30 210 C 9.4099 -44.0749 0.0 0 CFG=1
M  V30 211 N 8.6514 -45.3667 0.0 0
M  V30 212 C 10.9031 -44.063 0.0 0
M  V30 213 C 9.398 -46.6585 0.0 0
M  V30 214 O 10.8913 -46.6466 0.0 0
M  V30 215 C 8.6395 -47.9503 0.0 0 CFG=1
M  V30 216 N 7.1226 -47.9384 0.0 0
M  V30 217 C 9.3862 -49.2421 0.0 0
M  V30 218 C 6.3641 -49.2302 0.0 0
M  V30 219 C 10.8794 -49.2302 0.0 0
M  V30 220 O 7.1107 -50.522 0.0 0
M  V30 221 C 4.8471 -49.2184 0.0 0 CFG=1
M  V30 222 O 11.6261 -47.9147 0.0 0
M  V30 223 N 11.6261 -50.522 0.0 0
M  V30 224 N 4.0886 -47.9029 0.0 0
M  V30 225 C 4.0886 -50.5101 0.0 0
M  V30 226 C 2.5717 -50.4983 0.0 0
M  V30 227 C 1.8132 -51.7901 0.0 0
M  V30 228 N 0.2962 -51.7782 0.0 0
M  V30 229 C -0.4622 -53.07 0.0 0
M  V30 230 N 0.2844 -54.3618 0.0 0
M  V30 231 N -1.9791 -53.0582 0.0 0
M  V30 END ATOM
M  V30 BEGIN BOND
M  V30 1 2 1 2
M  V30 2 1 2 3
M  V30 3 1 4 2 CFG=3
M  V30 4 1 3 5
M  V30 5 1 4 6
M  V30 6 1 4 7
M  V30 7 1 5 8
M  V30 8 1 6 9
M  V30 9 1 6 10
M  V30 10 1 7 11
M  V30 11 2 8 12
M  V30 12 1 8 13
M  V30 13 2 9 14
M  V30 14 1 9 15
M  V30 15 1 16 13 CFG=1
M  V30 16 1 15 17 CFG=1
M  V30 17 1 15 18
M  V30 18 1 16 19
M  V30 19 1 16 20
M  V30 20 1 17 21
M  V30 21 1 18 22
M  V30 22 2 19 23
M  V30 23 1 19 24
M  V30 24 1 20 25
M  V30 25 2 21 26
M  V30 26 1 21 27
M  V30 27 1 28 24 CFG=1
M  V30 28 1 25 29
M  V30 29 1 27 30 CFG=1
M  V30 30 1 27 31
M  V30 31 1 28 32
M  V30 32 1 28 33
M  V30 33 2 29 34
M  V30 34 1 29 35
M  V30 35 1 30 36
M  V30 36 1 31 37
M  V30 37 2 32 38
M  V30 38 1 32 39
M  V30 39 1 33 40
M  V30 40 2 36 41
M  V30 41 1 36 42
M  V30 42 1 43 39 CFG=1
M  V30 43 1 40 44
M  V30 44 1 42 45 CFG=1
M  V30 45 1 42 46
M  V30 46 1 43 47
M  V30 47 1 43 48
M  V30 48 1 44 49
M  V30 49 1 45 50
M  V30 50 1 46 51
M  V30 51 2 47 52
M  V30 52 1 47 53
M  V30 53 1 48 54
M  V30 54 1 49 55
M  V30 55 2 50 56
M  V30 56 1 50 57
M  V30 57 1 51 58
M  V30 58 1 59 53 CFG=1
M  V30 59 2 55 60
M  V30 60 1 55 61
M  V30 61 1 57 62 CFG=1
M  V30 62 1 57 63
M  V30 63 2 58 64
M  V30 64 1 58 65
M  V30 65 1 59 66
M  V30 66 1 59 67
M  V30 67 1 62 68
M  V30 68 1 63 69
M  V30 69 2 66 70
M  V30 70 1 66 71
M  V30 71 1 67 72
M  V30 72 1 67 73 CFG=3
M  V30 73 2 68 74
M  V30 74 1 68 75
M  V30 75 1 76 71 CFG=1
M  V30 76 1 72 77
M  V30 77 1 75 78 CFG=3
M  V30 78 1 75 79
M  V30 79 1 76 80
M  V30 80 1 76 81
M  V30 81 1 78 82
M  V30 82 1 79 83
M  V30 83 2 80 84
M  V30 84 1 80 85
M  V30 85 1 81 86
M  V30 86 2 82 87
M  V30 87 1 82 88
M  V30 88 1 83 89
M  V30 89 1 88 90 CFG=3
M  V30 90 1 88 91
M  V30 91 2 89 92
M  V30 92 1 89 93
M  V30 93 1 90 94
M  V30 94 1 91 95
M  V30 95 2 94 96
M  V30 96 1 94 97
M  V30 97 1 95 98
M  V30 98 1 97 99 CFG=3
M  V30 99 1 97 100
M  V30 100 1 98 101
M  V30 101 1 99 102
M  V30 102 1 100 103
M  V30 103 1 100 104
M  V30 104 1 101 105
M  V30 105 2 102 106
M  V30 106 1 102 107
M  V30 107 2 105 108
M  V30 108 1 105 109
M  V30 109 1 107 110 CFG=1
M  V30 110 1 107 111
M  V30 111 1 110 112
M  V30 112 1 111 113
M  V30 113 2 112 114
M  V30 114 1 112 115
M  V30 115 1 113 116
M  V30 116 1 113 117
M  V30 117 1 115 118 CFG=1
M  V30 118 1 115 119
M  V30 119 1 118 120
M  V30 120 1 119 121
M  V30 121 2 120 122
M  V30 122 1 120 123
M  V30 123 1 121 124
M  V30 124 1 123 125 CFG=1
M  V30 125 1 123 126
M  V30 126 1 124 127
M  V30 127 1 125 128
M  V30 128 1 126 129
M  V30 129 1 127 130
M  V30 130 2 128 131
M  V30 131 1 128 132
M  V30 132 1 132 133
M  V30 133 1 133 134
M  V30 134 2 134 135
M  V30 135 1 134 136
M  V30 136 1 136 137 CFG=3
M  V30 137 1 136 138
M  V30 138 1 137 139
M  V30 139 1 138 140
M  V30 140 2 139 141
M  V30 141 1 139 142
M  V30 142 2 140 143
M  V30 143 1 140 144
M  V30 144 1 142 145 CFG=1
M  V30 145 1 142 146
M  V30 146 1 145 147
M  V30 147 1 146 148
M  V30 148 1 146 149 CFG=3
M  V30 149 2 147 150
M  V30 150 1 147 151
M  V30 151 1 148 152
M  V30 152 1 151 153
M  V30 153 1 153 154
M  V30 154 2 154 155
M  V30 155 1 154 156
M  V30 156 1 156 157 CFG=3
M  V30 157 1 156 158
M  V30 158 1 157 159
M  V30 159 1 158 160
M  V30 160 2 159 161
M  V30 161 1 159 162
M  V30 162 1 162 163 CFG=3
M  V30 163 1 162 164
M  V30 164 1 163 165
M  V30 165 1 164 166
M  V30 166 2 165 167
M  V30 167 1 165 168
M  V30 168 1 168 169 CFG=3
M  V30 169 1 168 170
M  V30 170 1 169 171
M  V30 171 1 170 172
M  V30 172 2 171 173
M  V30 173 1 171 174
M  V30 174 1 172 175
M  V30 175 1 172 176
M  V30 176 1 174 177 CFG=3
M  V30 177 1 174 178
M  V30 178 1 177 179
M  V30 179 1 178 180
M  V30 180 2 179 181
M  V30 181 1 179 182
M  V30 182 1 180 183
M  V30 183 1 180 184
M  V30 184 1 182 185 CFG=1
M  V30 185 1 182 186
M  V30 186 1 185 187
M  V30 187 1 186 188
M  V30 188 2 187 189
M  V30 189 1 187 190
M  V30 190 2 188 191
M  V30 191 1 188 192
M  V30 192 1 190 193 CFG=1
M  V30 193 1 190 194
M  V30 194 1 191 195
M  V30 195 2 192 196
M  V30 196 1 193 197
M  V30 197 1 194 198
M  V30 198 2 195 199
M  V30 199 2 197 200
M  V30 200 1 197 201
M  V30 201 1 198 202
M  V30 202 1 199 203
M  V30 203 1 201 204 CFG=3
M  V30 204 1 201 205
M  V30 205 2 202 206
M  V30 206 1 202 207
M  V30 207 1 204 208
M  V30 208 2 208 209
M  V30 209 1 208 210
M  V30 210 1 210 211 CFG=3
M  V30 211 1 210 212
M  V30 212 1 211 213
M  V30 213 2 213 214
M  V30 214 1 213 215
M  V30 215 1 215 216 CFG=3
M  V30 216 1 215 217
M  V30 217 1 216 218
M  V30 218 1 217 219
M  V30 219 2 218 220
M  V30 220 1 218 221
M  V30 221 2 219 222
M  V30 222 1 219 223
M  V30 223 1 221 224 CFG=3
M  V30 224 1 221 225
M  V30 225 1 225 226
M  V30 226 1 226 227
M  V30 227 1 227 228
M  V30 228 1 228 229
M  V30 229 2 229 230
M  V30 230 1 229 231
M  V30 231 1 10 11
M  V30 232 1 196 199
M  V30 END BOND
M  V30 BEGIN COLLECTION
M  V30 MDLV30/STEABS ATOMS=(30 4 15 16 27 28 42 43 57 59 67 75 76 88 97 107 115 123 136 142 146 156 162 168 174 182 190 201 210 215 221)
M  V30 END COLLECTION
M  V30 END CTAB
M  END
>  <NUMBERS>
1

>  <SEQUENCE>
RNAAEYLLSSGINGSKLVRESESSPGQRSIS

>  <DRUG_NAME>
No drug

>  <AA_MUTATION>
p.E168K

>  <POSITION>
168

>  <TRANSCRYPT>
P00519-2

$$$$
Compound 3
Actelion Java MolfileCreator 2.0

  0  0  0  0  0  0              0 V3000
M  V30 BEGIN CTAB
M  V30 COUNTS 258 264 0 0 0
M  V30 BEGIN ATOM
M  V30 1 S 0.0 0.0 0.0 0
M  V30 2 C 1.4166 -0.4485 0.0 0
M  V30 3 C 0.0354 1.511 0.0 0
M  V30 4 C 1.7117 -1.9006 0.0 0
M  V30 5 C 3.1283 -2.3492 0.0 0 CFG=2
M  V30 6 N 3.4235 -3.8012 0.0 0
M  V30 7 C 4.2262 -1.3339 0.0 0
M  V30 8 C 4.8401 -4.2498 0.0 0
M  V30 9 O 5.6428 -1.7825 0.0 0
M  V30 10 N 3.9075 0.1416 0.0 0
M  V30 11 O 6.1505 -3.5297 0.0 0
M  V30 12 C 5.1352 -5.7019 0.0 0 CFG=1
M  V30 13 C 5.0054 1.1569 0.0 0 CFG=2
M  V30 14 N 6.5518 -6.1505 0.0 0
M  V30 15 C 4.0137 -6.6935 0.0 0 CFG=2
M  V30 16 C 6.422 0.7083 0.0 0
M  V30 17 C 4.6866 2.6325 0.0 0
M  V30 18 C 7.6497 -5.1352 0.0 0
M  V30 19 O 3.9547 -8.181 0.0 0
M  V30 20 C 2.8332 -5.7373 0.0 0
M  V30 21 O 6.7171 -0.7437 0.0 0
M  V30 22 N 7.5199 1.7235 0.0 0
M  V30 23 C 5.7845 3.6478 0.0 0
M  V30 24 O 7.5081 -3.6242 0.0 0
M  V30 25 C 9.0664 -5.5838 0.0 0 CFG=1
M  V30 26 C 8.9365 1.2749 0.0 0 CFG=2
M  V30 27 C 5.4658 5.1234 0.0 0
M  V30 28 N 10.1642 -4.5686 0.0 0
M  V30 29 C 9.3615 -7.0359 0.0 0 CFG=2
M  V30 30 C 9.2316 -0.177 0.0 0
M  V30 31 C 10.0344 2.2902 0.0 0
M  V30 32 C 6.5637 6.1387 0.0 0
M  V30 33 C 9.8455 -3.0929 0.0 0
M  V30 34 C 10.7781 -7.4845 0.0 0
M  V30 35 C 8.0275 -7.7324 0.0 0
M  V30 36 O 7.9921 -1.027 0.0 0
M  V30 37 N 10.6483 -0.6256 0.0 0
M  V30 38 C 11.451 1.8416 0.0 0
M  V30 39 N 6.2449 7.6143 0.0 0
M  V30 40 O 8.665 -2.1367 0.0 0
M  V30 41 C 10.9434 -2.0777 0.0 0 CFG=1
M  V30 42 C 11.0732 -8.9365 0.0 0
M  V30 43 C 10.9434 -2.0777 0.0 0 CFG=2
M  V30 44 N 12.6551 2.7388 0.0 0
M  V30 45 C 11.8996 0.4249 0.0 0
M  V30 46 N 10.6246 -0.602 0.0 0
M  V30 47 C 12.36 -2.5263 0.0 0
M  V30 48 C 9.8219 -3.0693 0.0 0
M  V30 49 C 12.36 -2.5263 0.0 0
M  V30 50 C 13.8593 1.8652 0.0 0
M  V30 51 N 13.3871 0.4367 0.0 0
M  V30 52 C 9.1844 -0.1298 0.0 0
M  V30 53 C 12.6551 -3.9783 0.0 0
M  V30 54 O 8.4525 -2.42 0.0 0
M  V30 55 N 10.117 -4.5213 0.0 0
M  V30 56 C 12.6551 -3.9783 0.0 0
M  V30 57 O 8.1928 -1.2513 0.0 0
M  V30 58 C 8.8657 1.3457 0.0 0 CFG=1
M  V30 59 O 11.3212 -4.6748 0.0 0
M  V30 60 O 13.6822 -5.0408 0.0 0
M  V30 61 C 8.9955 -5.513 0.0 0 CFG=2
M  V30 62 C 14.0718 -4.4269 0.0 0
M  V30 63 N 9.9636 2.361 0.0 0
M  V30 64 C 7.4254 1.818 0.0 0 CFG=2
M  V30 65 C 7.5553 -5.0408 0.0 0
M  V30 66 C 9.2907 -6.965 0.0 0
M  V30 67 C 14.3669 -5.8789 0.0 0
M  V30 68 C 11.3802 1.9124 0.0 0
M  V30 69 O 7.1067 3.2936 0.0 0
M  V30 70 C 6.3039 0.8263 0.0 0
M  V30 71 O 7.0595 -3.6123 0.0 0
M  V30 72 N 6.4338 -6.0324 0.0 0
M  V30 73 C 8.1692 -7.9567 0.0 0
M  V30 74 N 15.7835 -6.3275 0.0 0
M  V30 75 O 12.0295 0.5784 0.0 0
M  V30 76 C 12.4781 2.9276 0.0 0 CFG=1
M  V30 77 C 4.9936 -5.5602 0.0 0
M  V30 78 C 8.4643 -9.4087 0.0 0
M  V30 79 C 6.6581 -7.8386 0.0 0
M  V30 80 N 13.8947 2.479 0.0 0
M  V30 81 C 12.1593 4.4033 0.0 0
M  V30 82 C 3.8721 -6.5518 0.0 0
M  V30 83 C 14.1898 1.027 0.0 0
M  V30 84 C 10.7191 4.8755 0.0 0
M  V30 85 O 4.1672 -8.0039 0.0 0
M  V30 86 O 2.5027 -5.9026 0.0 0
M  V30 87 O 13.3398 -0.2006 0.0 0
M  V30 88 C 15.6065 0.5784 0.0 0 CFG=1
M  V30 89 C 10.4003 6.3512 0.0 0
M  V30 90 N 15.9016 -0.8735 0.0 0
M  V30 91 C 16.7043 1.5937 0.0 0
M  V30 92 N 8.9601 6.8234 0.0 0
M  V30 93 C 14.7801 -1.8652 0.0 0
M  V30 94 C 16.3856 3.0693 0.0 0
M  V30 95 C 8.6414 8.299 0.0 0
M  V30 96 O 13.3398 -1.393 0.0 0
M  V30 97 C 15.0752 -3.3172 0.0 0 CFG=1
M  V30 98 C 17.4835 4.0846 0.0 0
M  V30 99 N 9.7393 9.3143 0.0 0
M  V30 100 N 7.2011 8.7712 0.0 0
M  V30 101 N 13.9537 -4.3089 0.0 0
M  V30 102 C 16.4918 -3.7658 0.0 0
M  V30 103 O 18.9001 3.636 0.0 0
M  V30 104 O 17.1647 5.5602 0.0 0
M  V30 105 C 12.5135 -3.8366 0.0 0
M  V30 106 C 17.5897 -2.7506 0.0 0
M  V30 107 O 12.9149 -2.3846 0.0 0
M  V30 108 C 11.392 -4.8283 0.0 0 CFG=1
M  V30 109 S 19.0064 -3.1992 0.0 0
M  V30 110 N 9.9518 -4.3561 0.0 0
M  V30 111 C 11.6871 -6.2803 0.0 0
M  V30 112 C 20.1042 -2.1839 0.0 0
M  V30 113 C 9.633 -2.8804 0.0 0
M  V30 114 C 13.1037 -6.7289 0.0 0
M  V30 115 O 11.0732 -2.5027 0.0 0
M  V30 116 C 8.1928 -2.4082 0.0 0 CFG=1
M  V30 117 C 13.3989 -8.181 0.0 0
M  V30 118 N 7.0713 -3.3999 0.0 0
M  V30 119 C 7.874 -0.9326 0.0 0
M  V30 120 O 12.2774 -9.1726 0.0 0
M  V30 121 O 14.8155 -8.6296 0.0 0
M  V30 122 C 7.3664 -4.8519 0.0 0
M  V30 123 C 6.4338 -0.4604 0.0 0
M  V30 124 O 8.3935 -5.9144 0.0 0
M  V30 125 C 6.2449 -5.8435 0.0 0 CFG=1
M  V30 126 C 5.9616 0.9798 0.0 0
M  V30 127 C 5.2061 -1.3339 0.0 0
M  V30 128 N 4.8047 -5.3713 0.0 0
M  V30 129 C 6.54 -7.2956 0.0 0
M  V30 130 C 4.4505 0.9916 0.0 0
M  V30 131 C 6.6935 2.2902 0.0 0
M  V30 132 N 3.9783 -0.4367 0.0 0
M  V30 133 C 3.6832 -6.363 0.0 0
M  V30 134 S 5.4185 -8.2872 0.0 0
M  V30 135 C 3.695 2.302 0.0 0
M  V30 136 C 5.938 3.6005 0.0 0
M  V30 137 O 4.3325 -7.697 0.0 0
M  V30 138 C 2.2429 -5.8908 0.0 0 CFG=1
M  V30 139 C 4.4269 3.6123 0.0 0
M  V30 140 N 1.9242 -4.4151 0.0 0
M  V30 141 C 1.1214 -6.8824 0.0 0
M  V30 142 C 0.484 -3.9429 0.0 0
M  V30 143 C -0.3187 -6.4102 0.0 0
M  V30 144 O -0.7555 -4.7929 0.0 0
M  V30 145 C 0.1652 -2.4672 0.0 0 CFG=1
M  V30 146 O -0.8145 -4.9818 0.0 0
M  V30 147 O -1.4402 -7.4018 0.0 0
M  V30 148 N 1.2631 -1.452 0.0 0
M  V30 149 C -1.2749 -1.995 0.0 0
M  V30 150 C 0.9444 0.0236 0.0 0
M  V30 151 C -1.5937 -0.5194 0.0 0
M  V30 152 O -0.4958 0.4958 0.0 0
M  V30 153 C 2.0423 1.0388 0.0 0 CFG=1
M  V30 154 C -0.4958 0.4958 0.0 0
M  V30 155 C -3.0339 -0.0472 0.0 0
M  V30 156 N 3.4589 0.5902 0.0 0
M  V30 157 C 1.7235 2.5145 0.0 0
M  V30 158 C -0.8145 1.9714 0.0 0
M  V30 159 C -3.3526 1.4284 0.0 0
M  V30 160 C 3.754 -0.8617 0.0 0
M  V30 161 C 2.8214 3.5297 0.0 0
M  V30 162 C -2.2547 2.4436 0.0 0
M  V30 163 O 2.2902 -1.2159 0.0 0
M  V30 164 C 5.1706 -1.3103 0.0 0 CFG=1
M  V30 165 O 4.2852 3.8012 0.0 0
M  V30 166 N 2.8568 5.0408 0.0 0
M  V30 167 O -2.2193 3.9547 0.0 0
M  V30 168 N 5.6192 -2.727 0.0 0
M  V30 169 C 6.3748 -0.4131 0.0 0
M  V30 170 C 4.722 -3.9311 0.0 0
M  V30 171 C 7.1067 -2.7152 0.0 0
M  V30 172 C 7.5789 -1.2867 0.0 0
M  V30 173 O 4.2498 -5.3477 0.0 0
M  V30 174 C 3.2228 -3.7658 0.0 0 CFG=1
M  V30 175 N 2.5971 -2.3846 0.0 0
M  V30 176 C 2.3256 -4.9699 0.0 0
M  V30 177 C 1.0978 -2.2193 0.0 0
M  V30 178 O 0.8263 -4.8047 0.0 0
M  V30 179 O 0.5194 -3.6005 0.0 0
M  V30 180 C 0.4722 -0.8381 0.0 0 CFG=1
M  V30 181 N 1.3457 0.3895 0.0 0
M  V30 182 C -1.027 -0.6728 0.0 0
M  V30 183 C 0.7201 1.7707 0.0 0
M  V30 184 C -1.6527 0.7083 0.0 0
M  V30 185 C -2.1839 -1.6291 0.0 0
M  V30 186 O -0.6965 2.2902 0.0 0
M  V30 187 C 1.5937 2.9985 0.0 0
M  V30 188 N 0.968 4.3797 0.0 0
M  V30 189 C 1.8416 5.6074 0.0 0
M  V30 190 O 3.3172 5.4658 0.0 0
M  V30 191 C 1.2159 6.9886 0.0 0 CFG=1
M  V30 192 N -0.2833 7.1539 0.0 0
M  V30 193 C 2.0895 8.2164 0.0 0
M  V30 194 C -0.909 8.5351 0.0 0
M  V30 195 C 1.4638 9.5976 0.0 0
M  V30 196 O -0.1888 9.8573 0.0 0
M  V30 197 C -2.4082 8.7004 0.0 0 CFG=1
M  V30 198 C 2.3374 10.8253 0.0 0
M  V30 199 C -0.0354 9.7629 0.0 0
M  V30 200 N -3.3054 7.4963 0.0 0
M  V30 201 C -3.0339 10.0816 0.0 0
M  V30 202 C 1.7117 12.2065 0.0 0
M  V30 203 C -0.661 11.1441 0.0 0
M  V30 204 C -4.8047 7.6615 0.0 0
M  V30 205 C -4.5332 10.2469 0.0 0
M  V30 206 C -2.1603 11.3094 0.0 0
M  V30 207 C 0.2124 12.3718 0.0 0
M  V30 208 O -5.0762 9.149 0.0 0
M  V30 209 C -5.7019 6.4574 0.0 0 CFG=1
M  V30 210 O -0.4131 13.753 0.0 0
M  V30 211 N -5.0998 5.0998 0.0 0
M  V30 212 C -7.2011 6.6227 0.0 0 CFG=2
M  V30 213 C -5.997 3.8957 0.0 0
M  V30 214 O -7.8268 8.0039 0.0 0
M  V30 215 C -8.0983 5.4185 0.0 0
M  V30 216 O -7.4963 4.0609 0.0 0
M  V30 217 C -5.3949 2.5381 0.0 0 CFG=1
M  V30 218 N -3.9429 2.2429 0.0 0
M  V30 219 C -6.1505 1.2513 0.0 0
M  V30 220 C -2.845 3.2582 0.0 0
M  V30 221 C -3.8012 0.7673 0.0 0
M  V30 222 C -5.1588 0.1534 0.0 0
M  V30 223 O -1.3576 3.1637 0.0 0
M  V30 224 C -3.1637 4.7338 0.0 0 CFG=1
M  V30 225 N -4.604 5.2061 0.0 0
M  V30 226 C -2.0659 5.7491 0.0 0
M  V30 227 C -4.9227 6.6817 0.0 0
M  V30 228 C -2.3846 7.2247 0.0 0
M  V30 229 O -3.6123 7.4018 0.0 0
M  V30 230 C -6.363 7.1539 0.0 0 CFG=1
M  V30 231 C -1.2867 8.24 0.0 0
M  V30 232 N -7.4845 6.1623 0.0 0
M  V30 233 C -6.6817 8.6296 0.0 0
M  V30 234 C -1.6055 9.7156 0.0 0
M  V30 235 C -8.9247 6.6345 0.0 0
M  V30 236 C -5.5838 9.6448 0.0 0
M  V30 237 N -0.9326 11.0614 0.0 0
M  V30 238 O -9.2434 8.1101 0.0 0
M  V30 239 C -10.0462 5.6428 0.0 0 CFG=1
M  V30 240 O -4.1672 9.1962 0.0 0
M  V30 241 N -5.9026 11.1205 0.0 0
M  V30 242 N -9.7511 4.1908 0.0 0
M  V30 243 C -11.4864 6.1151 0.0 0
M  V30 244 C -10.8726 3.1992 0.0 0
M  V30 245 C -12.6079 5.1234 0.0 0
M  V30 246 O -12.3128 3.6714 0.0 0
M  V30 247 C -10.5774 1.7471 0.0 0 CFG=1
M  V30 248 C -14.0482 5.5956 0.0 0
M  V30 249 N -9.1608 1.2985 0.0 0
M  V30 250 C -11.6989 0.7555 0.0 0
M  V30 251 N -15.1697 4.604 0.0 0
M  V30 252 C -11.4038 -0.6965 0.0 0
M  V30 253 C -16.6099 5.0762 0.0 0
M  V30 254 C -12.5253 -1.6881 0.0 0
M  V30 255 N -16.9286 6.5518 0.0 0
M  V30 256 N -17.7314 4.0846 0.0 0
M  V30 257 C -12.2302 -3.1401 0.0 0
M  V30 258 N -13.3517 -4.1318 0.0 0
M  V30 END ATOM
M  V30 BEGIN BOND
M  V30 1 1 1 2
M  V30 2 1 1 3
M  V30 3 1 2 4
M  V30 4 1 4 5
M  V30 5 1 5 6 CFG=1
M  V30 6 1 5 7
M  V30 7 1 6 8
M  V30 8 2 7 9
M  V30 9 1 7 10
M  V30 10 2 8 11
M  V30 11 1 8 12
M  V30 12 1 13 10 CFG=1
M  V30 13 1 12 14 CFG=1
M  V30 14 1 12 15
M  V30 15 1 13 16
M  V30 16 1 13 17
M  V30 17 1 14 18
M  V30 18 1 15 19 CFG=3
M  V30 19 1 15 20
M  V30 20 2 16 21
M  V30 21 1 16 22
M  V30 22 1 17 23
M  V30 23 2 18 24
M  V30 24 1 18 25
M  V30 25 1 26 22 CFG=1
M  V30 26 1 23 27
M  V30 27 1 25 28 CFG=1
M  V30 28 1 25 29
M  V30 29 1 26 30
M  V30 30 1 26 31
M  V30 31 1 27 32
M  V30 32 1 28 33
M  V30 33 1 29 34
M  V30 34 1 29 35 CFG=3
M  V30 35 2 30 36
M  V30 36 1 30 37
M  V30 37 1 31 38
M  V30 38 1 32 39
M  V30 39 2 33 40
M  V30 40 1 33 41
M  V30 41 1 34 42
M  V30 42 1 43 37 CFG=1
M  V30 43 1 38 44
M  V30 44 2 38 45
M  V30 45 1 41 46 CFG=1
M  V30 46 1 41 47
M  V30 47 1 43 48
M  V30 48 1 43 49
M  V30 49 2 44 50
M  V30 50 1 45 51
M  V30 51 1 46 52
M  V30 52 1 47 53
M  V30 53 2 48 54
M  V30 54 1 48 55
M  V30 55 1 49 56
M  V30 56 2 52 57
M  V30 57 1 52 58
M  V30 58 2 53 59
M  V30 59 1 53 60
M  V30 60 1 61 55 CFG=1
M  V30 61 1 56 62
M  V30 62 1 58 63 CFG=3
M  V30 63 1 58 64
M  V30 64 1 61 65
M  V30 65 1 61 66
M  V30 66 1 62 67
M  V30 67 1 63 68
M  V30 68 1 64 69 CFG=1
M  V30 69 1 64 70
M  V30 70 2 65 71
M  V30 71 1 65 72
M  V30 72 1 66 73
M  V30 73 1 67 74
M  V30 74 2 68 75
M  V30 75 1 68 76
M  V30 76 1 72 77
M  V30 77 1 73 78
M  V30 78 1 73 79
M  V30 79 1 76 80 CFG=3
M  V30 80 1 76 81
M  V30 81 1 77 82
M  V30 82 1 80 83
M  V30 83 1 81 84
M  V30 84 2 82 85
M  V30 85 1 82 86
M  V30 86 2 83 87
M  V30 87 1 83 88
M  V30 88 1 84 89
M  V30 89 1 88 90 CFG=3
M  V30 90 1 88 91
M  V30 91 1 89 92
M  V30 92 1 90 93
M  V30 93 1 91 94
M  V30 94 1 92 95
M  V30 95 2 93 96
M  V30 96 1 93 97
M  V30 97 1 94 98
M  V30 98 2 95 99
M  V30 99 1 95 100
M  V30 100 1 97 101 CFG=3
M  V30 101 1 97 102
M  V30 102 2 98 103
M  V30 103 1 98 104
M  V30 104 1 101 105
M  V30 105 1 102 106
M  V30 106 2 105 107
M  V30 107 1 105 108
M  V30 108 1 106 109
M  V30 109 1 108 110 CFG=3
M  V30 110 1 108 111
M  V30 111 1 109 112
M  V30 112 1 110 113
M  V30 113 1 111 114
M  V30 114 2 113 115
M  V30 115 1 113 116
M  V30 116 1 114 117
M  V30 117 1 116 118 CFG=1
M  V30 118 1 116 119
M  V30 119 2 117 120
M  V30 120 1 117 121
M  V30 121 1 118 122
M  V30 122 1 119 123
M  V30 123 2 122 124
M  V30 124 1 122 125
M  V30 125 1 123 126
M  V30 126 2 123 127
M  V30 127 1 125 128 CFG=3
M  V30 128 1 125 129
M  V30 129 2 126 130
M  V30 130 1 126 131
M  V30 131 1 127 132
M  V30 132 1 128 133
M  V30 133 1 129 134
M  V30 134 1 130 135
M  V30 135 2 131 136
M  V30 136 2 133 137
M  V30 137 1 133 138
M  V30 138 2 135 139
M  V30 139 1 138 140 CFG=3
M  V30 140 1 138 141
M  V30 141 1 140 142
M  V30 142 1 141 143
M  V30 143 2 142 144
M  V30 144 1 142 145
M  V30 145 2 143 146
M  V30 146 1 143 147
M  V30 147 1 145 148 CFG=3
M  V30 148 1 145 149
M  V30 149 1 148 150
M  V30 150 1 149 151
M  V30 151 2 150 152
M  V30 152 1 150 153
M  V30 153 2 151 154
M  V30 154 1 151 155
M  V30 155 1 153 156 CFG=3
M  V30 156 1 153 157
M  V30 157 1 154 158
M  V30 158 2 155 159
M  V30 159 1 156 160
M  V30 160 1 157 161
M  V30 161 2 158 162
M  V30 162 2 160 163
M  V30 163 1 164 160 CFG=3
M  V30 164 2 161 165
M  V30 165 1 161 166
M  V30 166 1 162 167
M  V30 167 1 164 168
M  V30 168 1 164 169
M  V30 169 1 168 170
M  V30 170 1 168 171
M  V30 171 1 169 172
M  V30 172 2 170 173
M  V30 173 1 170 174
M  V30 174 1 174 175 CFG=3
M  V30 175 1 174 176
M  V30 176 1 175 177
M  V30 177 1 176 178
M  V30 178 2 177 179
M  V30 179 1 177 180
M  V30 180 1 180 181 CFG=3
M  V30 181 1 180 182
M  V30 182 1 181 183
M  V30 183 1 182 184
M  V30 184 1 182 185
M  V30 185 2 183 186
M  V30 186 1 183 187
M  V30 187 1 187 188
M  V30 188 1 188 189
M  V30 189 2 189 190
M  V30 190 1 189 191
M  V30 191 1 191 192 CFG=1
M  V30 192 1 191 193
M  V30 193 1 192 194
M  V30 194 1 193 195
M  V30 195 2 194 196
M  V30 196 1 194 197
M  V30 197 2 195 198
M  V30 198 1 195 199
M  V30 199 1 197 200 CFG=1
M  V30 200 1 197 201
M  V30 201 1 198 202
M  V30 202 2 199 203
M  V30 203 1 200 204
M  V30 204 1 201 205
M  V30 205 1 201 206
M  V30 206 2 202 207
M  V30 207 2 204 208
M  V30 208 1 204 209
M  V30 209 1 207 210
M  V30 210 1 209 211 CFG=1
M  V30 211 1 209 212
M  V30 212 1 211 213
M  V30 213 1 212 214 CFG=1
M  V30 214 1 212 215
M  V30 215 2 213 216
M  V30 216 1 217 213 CFG=1
M  V30 217 1 217 218
M  V30 218 1 217 219
M  V30 219 1 218 220
M  V30 220 1 218 221
M  V30 221 1 219 222
M  V30 222 2 220 223
M  V30 223 1 220 224
M  V30 224 1 224 225 CFG=1
M  V30 225 1 224 226
M  V30 226 1 225 227
M  V30 227 1 226 228
M  V30 228 2 227 229
M  V30 229 1 227 230
M  V30 230 1 228 231
M  V30 231 1 230 232 CFG=1
M  V30 232 1 230 233
M  V30 233 1 231 234
M  V30 234 1 232 235
M  V30 235 1 233 236
M  V30 236 1 234 237
M  V30 237 2 235 238
M  V30 238 1 235 239
M  V30 239 2 236 240
M  V30 240 1 236 241
M  V30 241 1 239 242 CFG=1
M  V30 242 1 239 243
M  V30 243 1 242 244
M  V30 244 1 243 245
M  V30 245 2 244 246
M  V30 246 1 244 247
M  V30 247 1 245 248
M  V30 248 1 247 249 CFG=1
M  V30 249 1 247 250
M  V30 250 1 248 251
M  V30 251 1 250 252
M  V30 252 1 251 253
M  V30 253 1 252 254
M  V30 254 2 253 255
M  V30 255 1 253 256
M  V30 256 1 254 257
M  V30 257 1 257 258
M  V30 258 1 50 51
M  V30 259 1 130 132
M  V30 260 1 136 139
M  V30 261 1 159 162
M  V30 262 1 171 172
M  V30 263 1 203 207
M  V30 264 1 221 222
M  V30 END BOND
M  V30 BEGIN COLLECTION
M  V30 MDLV30/STEABS ATOMS=(33 5 12 13 15 25 26 29 41 43 58 61 64 76 88 97 108 116 125 138 145 153 164 174 180 191 197 209 212 217 224 230 239 247)
M  V30 END COLLECTION
M  V30 END CTAB
M  END
>  <NUMBERS>
2

>  <SEQUENCE>
KRNKPTVYGVSPNYDCWEMERTDITMKHKLG

>  <DRUG_NAME>
No drug

>  <AA_MUTATION>
p.Y253C

>  <POSITION>
253

>  <TRANSCRYPT>
P00519-2

$$$$
Compound 4
Actelion Java MolfileCreator 2.0

  0  0  0  0  0  0              0 V3000
M  V30 BEGIN CTAB
M  V30 COUNTS 246 248 0 0 0
M  V30 BEGIN ATOM
M  V30 1 S 0.0 0.0 0.0 0
M  V30 2 C 0.7458 -1.2903 0.0 0
M  V30 3 C -1.5153 0.0118 0.0 0
M  V30 4 C 2.2374 -1.2785 0.0 0
M  V30 5 C 2.9832 -2.5689 0.0 0 CFG=2
M  V30 6 N 4.4749 -2.5571 0.0 0
M  V30 7 C 2.2256 -3.8593 0.0 0
M  V30 8 C 5.2207 -3.8475 0.0 0
M  V30 9 O 2.9714 -5.1497 0.0 0
M  V30 10 N 0.7103 -3.8475 0.0 0
M  V30 11 O 4.4631 -5.1379 0.0 0
M  V30 12 C 6.7124 -3.8356 0.0 0 CFG=1
M  V30 13 C -0.0473 -5.1379 0.0 0 CFG=2
M  V30 14 N 7.4582 -2.5215 0.0 0
M  V30 15 C 7.4582 -5.126 0.0 0
M  V30 16 C 0.6984 -6.4282 0.0 0
M  V30 17 C -1.5626 -5.126 0.0 0
M  V30 18 C 8.9498 -2.5097 0.0 0
M  V30 19 C 6.7005 -6.4164 0.0 0
M  V30 20 C 8.9498 -5.1142 0.0 0
M  V30 21 O 2.1901 -6.4164 0.0 0
M  V30 22 N -0.0591 -7.7186 0.0 0
M  V30 23 C -2.3203 -6.4164 0.0 0
M  V30 24 O 9.6957 -3.8001 0.0 0
M  V30 25 C 9.6957 -1.1956 0.0 0 CFG=1
M  V30 26 C 0.6866 -9.009 0.0 0 CFG=2
M  V30 27 C -3.8356 -6.4046 0.0 0
M  V30 28 N 11.1873 -1.1838 0.0 0
M  V30 29 C 8.938 0.1183 0.0 0
M  V30 30 C 2.1782 -8.9972 0.0 0
M  V30 31 C -0.071 -10.2994 0.0 0 CFG=2
M  V30 32 C -4.5933 -7.695 0.0 0
M  V30 33 C 11.9331 0.1302 0.0 0
M  V30 34 O 2.9241 -7.6831 0.0 0
M  V30 35 N 2.9241 -10.2876 0.0 0
M  V30 36 C -1.5863 -10.2876 0.0 0
M  V30 37 C 0.142 -11.0571 0.0 0
M  V30 38 N -6.1086 -7.6831 0.0 0
M  V30 39 O 13.4248 0.142 0.0 0
M  V30 40 C 11.1755 1.4442 0.0 0 CFG=1
M  V30 41 C 4.4157 -10.2758 0.0 0 CFG=2
M  V30 42 C -2.344 -11.578 0.0 0
M  V30 43 N 11.9213 2.7583 0.0 0
M  V30 44 C 9.6602 1.4561 0.0 0
M  V30 45 C 5.1615 -11.5661 0.0 0
M  V30 46 C 5.1615 -8.9617 0.0 0 CFG=2
M  V30 47 C 13.413 2.7702 0.0 0
M  V30 48 O 6.6532 -11.5543 0.0 0
M  V30 49 N 4.4039 -12.8565 0.0 0
M  V30 50 C 4.4039 -7.6476 0.0 0
M  V30 51 C 6.6532 -8.9498 0.0 0
M  V30 52 O 14.1588 1.4798 0.0 0
M  V30 53 C 14.1588 4.0842 0.0 0 CFG=1
M  V30 54 C 2.8885 -12.8447 0.0 0 CFG=2
M  V30 55 C 5.1497 -6.3335 0.0 0
M  V30 56 N 15.6504 4.0961 0.0 0
M  V30 57 C 13.4011 5.3983 0.0 0
M  V30 58 C 2.1309 -14.1351 0.0 0
M  V30 59 C 2.1309 -11.5306 0.0 0
M  V30 60 C 16.3963 2.8057 0.0 0
M  V30 61 C 11.8858 5.4101 0.0 0
M  V30 62 O 2.5334 -15.5676 0.0 0
M  V30 63 N 0.6156 -14.1233 0.0 0
M  V30 64 C 0.6156 -11.5188 0.0 0
M  V30 65 O 15.6386 1.5153 0.0 0
M  V30 66 C 17.8879 2.8175 0.0 0 CFG=1
M  V30 67 C 11.1281 6.7242 0.0 0
M  V30 68 C -0.142 -15.4137 0.0 0 CFG=2
M  V30 69 C -0.142 -10.2047 0.0 0
M  V30 70 N 18.6337 1.5271 0.0 0
M  V30 71 C 18.6337 4.1316 0.0 0
M  V30 72 O 11.8739 8.0383 0.0 0
M  V30 73 O 9.6128 6.736 0.0 0
M  V30 74 C 0.6037 -16.7041 0.0 0
M  V30 75 C -1.6573 -15.4018 0.0 0
M  V30 76 C -1.6573 -10.1929 0.0 0
M  V30 77 C 17.8761 0.2367 0.0 0
M  V30 78 C 17.8761 5.4457 0.0 0
M  V30 79 O 2.048 -17.0592 0.0 0
M  V30 80 N -0.1539 -17.9944 0.0 0
M  V30 81 C -2.415 -16.6922 0.0 0
M  V30 82 N -2.415 -8.8788 0.0 0
M  V30 83 O 16.3607 0.2486 0.0 0
M  V30 84 C 18.6219 -1.0536 0.0 0 CFG=1
M  V30 85 C 18.6219 6.7597 0.0 0
M  V30 86 C 0.4498 -19.3559 0.0 0 CFG=2
M  V30 87 C -1.6573 -18.1365 0.0 0
M  V30 88 N -1.8112 -18.0536 0.0 0
M  V30 89 C -3.9185 -16.8343 0.0 0
M  V30 90 N 17.8642 -2.344 0.0 0
M  V30 91 C 20.1135 -1.0417 0.0 0
M  V30 92 C 17.8642 8.0738 0.0 0
M  V30 93 C 1.9059 -19.6518 0.0 0
M  V30 94 C -0.6747 -20.3503 0.0 0
M  V30 95 C -1.977 -19.5926 0.0 0
M  V30 96 C -2.9359 -19.0481 0.0 0
M  V30 97 N -4.2381 -18.2904 0.0 0
M  V30 98 C 16.3489 -2.3321 0.0 0
M  V30 99 C 20.8594 0.2722 0.0 0
M  V30 100 N 18.61 9.3879 0.0 0
M  V30 101 O 3.1371 -18.7995 0.0 0
M  V30 102 N 2.3558 -21.0725 0.0 0
M  V30 103 O 15.5912 -1.0181 0.0 0
M  V30 104 C 15.5912 -3.6225 0.0 0 CFG=1
M  V30 105 C 22.351 0.2841 0.0 0
M  V30 106 C 20.1017 1.5863 0.0 0
M  V30 107 C 3.8119 -21.3684 0.0 0 CFG=2
M  V30 108 N 16.3371 -4.9129 0.0 0
M  V30 109 C 14.0759 -3.6107 0.0 0
M  V30 110 C 4.8064 -20.2438 0.0 0
M  V30 111 C 4.2618 -22.789 0.0 0
M  V30 112 C 17.8287 -4.9011 0.0 0
M  V30 113 C 13.3182 -4.9011 0.0 0
M  V30 114 O 4.3328 -18.7995 0.0 0
M  V30 115 N 6.2625 -20.5397 0.0 0
M  V30 116 C 5.7179 -23.085 0.0 0
M  V30 117 O 18.5745 -3.587 0.0 0
M  V30 118 C 18.5745 -6.1915 0.0 0 CFG=1
M  V30 119 C 11.8029 -4.8892 0.0 0
M  V30 120 C 14.0641 -6.1915 0.0 0
M  V30 121 C 7.2569 -19.4151 0.0 0 CFG=2
M  V30 122 O 6.7124 -21.9603 0.0 0
M  V30 123 N 6.1678 -24.5056 0.0 0
M  V30 124 N 17.8169 -7.4819 0.0 0
M  V30 125 C 20.0662 -6.1796 0.0 0
M  V30 126 C 11.0453 -6.1796 0.0 0
M  V30 127 C 13.3064 -7.4819 0.0 0
M  V30 128 C 6.7834 -17.9708 0.0 0
M  V30 129 C 8.7131 -19.711 0.0 0
M  V30 130 C 18.5627 -8.7723 0.0 0
M  V30 131 C 20.812 -7.47 0.0 0
M  V30 132 C 11.7911 -7.47 0.0 0
M  V30 133 O 5.3036 -17.6511 0.0 0
M  V30 134 N 7.7778 -16.8461 0.0 0
M  V30 135 C 9.7075 -18.5864 0.0 0
M  V30 136 O 20.0543 -8.7604 0.0 0
M  V30 137 C 17.805 -10.0627 0.0 0 CFG=1
M  V30 138 C 22.3037 -7.4582 0.0 0
M  V30 139 C 7.3043 -15.4018 0.0 0 CFG=2
M  V30 140 C 11.1636 -18.8823 0.0 0
M  V30 141 C 9.234 -17.1421 0.0 0
M  V30 142 N 18.5509 -11.3531 0.0 0
M  V30 143 C 16.2897 -10.0508 0.0 0
M  V30 144 O 23.0495 -6.1441 0.0 0
M  V30 145 O 23.0495 -8.7486 0.0 0
M  V30 146 C 5.8245 -15.0822 0.0 0
M  V30 147 C 8.2987 -14.2772 0.0 0
M  V30 148 C 20.0425 -11.3412 0.0 0
M  V30 149 C 15.532 -11.3412 0.0 0
M  V30 150 O 4.8064 -16.1832 0.0 0
M  V30 151 N 5.3509 -13.6379 0.0 0
M  V30 152 C 7.8252 -12.8329 0.0 0
M  V30 153 C 9.7549 -14.5731 0.0 0
M  V30 154 O 20.7883 -10.0271 0.0 0
M  V30 155 C 20.7883 -12.6316 0.0 0 CFG=1
M  V30 156 C 14.0167 -11.3294 0.0 0
M  V30 157 C 3.8711 -13.3182 0.0 0 CFG=2
M  V30 158 N 20.0307 -13.922 0.0 0
M  V30 159 C 22.28 -12.6198 0.0 0
M  V30 160 O 13.2591 -10.0153 0.0 0
M  V30 161 O 13.2591 -12.6198 0.0 0
M  V30 162 C 2.853 -14.4192 0.0 0
M  V30 163 C 3.3976 -11.8739 0.0 0
M  V30 164 C 18.5153 -13.9102 0.0 0
M  V30 165 C 23.0258 -13.9102 0.0 0
M  V30 166 C 23.0258 -11.3057 0.0 0
M  V30 167 O 1.4916 -13.7444 0.0 0
M  V30 168 N 3.3029 -15.8398 0.0 0
M  V30 169 C 1.9178 -11.5543 0.0 0
M  V30 170 O 17.7577 -12.5961 0.0 0
M  V30 171 C 17.7577 -15.2006 0.0 0 CFG=1
M  V30 172 C 2.2848 -16.9408 0.0 0 CFG=2
M  V30 173 C 1.4442 -10.11 0.0 0
M  V30 174 N 18.5035 -16.491 0.0 0
M  V30 175 C 16.2424 -15.1887 0.0 0
M  V30 176 C 0.805 -16.6212 0.0 0
M  V30 177 C 2.7346 -18.3614 0.0 0
M  V30 178 O 2.1427 -8.7723 0.0 0
M  V30 179 N -0.0355 -9.7904 0.0 0
M  V30 180 C 17.7458 -17.7814 0.0 0
M  V30 181 C 15.4847 -16.4791 0.0 0
M  V30 182 O -0.4498 -17.4499 0.0 0
M  V30 183 N 0.3314 -15.1769 0.0 0
M  V30 184 C 1.7165 -19.4624 0.0 0
M  V30 185 O 16.2305 -17.7695 0.0 0
M  V30 186 C 18.4917 -19.0717 0.0 0 CFG=1
M  V30 187 C 13.9694 -16.4673 0.0 0
M  V30 188 C -1.1483 -14.8572 0.0 0 CFG=2
M  V30 189 C 1.8112 -20.9541 0.0 0
M  V30 190 C 0.2012 -19.4979 0.0 0
M  V30 191 N 19.9833 -19.0599 0.0 0
M  V30 192 C 17.734 -20.3621 0.0 0
M  V30 193 O 13.2117 -15.1532 0.0 0
M  V30 194 O 13.2117 -17.7577 0.0 0
M  V30 195 C -2.1664 -15.9582 0.0 0
M  V30 196 C -1.6218 -13.413 0.0 0
M  V30 197 C 20.7291 -17.7458 0.0 0
M  V30 198 C 18.4798 -21.6525 0.0 0
M  V30 199 O -1.7165 -17.3788 0.0 0
M  V30 200 N -3.6462 -15.6386 0.0 0
M  V30 201 C -3.1016 -13.0933 0.0 0
M  V30 202 O 19.9715 -16.4318 0.0 0
M  V30 203 C 22.2208 -17.734 0.0 0 CFG=1
M  V30 204 S 17.7222 -22.9429 0.0 0
M  V30 205 C -4.6643 -16.7396 0.0 0
M  V30 206 C -3.5752 -11.649 0.0 0
M  V30 207 C -4.1197 -14.1943 0.0 0
M  V30 208 N 22.9666 -19.0244 0.0 0
M  V30 209 C 22.9666 -16.4199 0.0 0 CFG=2
M  V30 210 C 18.468 -24.2333 0.0 0
M  V30 211 C -6.1441 -16.4199 0.0 0
M  V30 212 O 22.2089 -15.1059 0.0 0
M  V30 213 C 24.4583 -16.4081 0.0 0
M  V30 214 O -6.6177 -14.9756 0.0 0
M  V30 215 N -7.1622 -17.5209 0.0 0
M  V30 216 C -8.642 -17.2013 0.0 0 CFG=2
M  V30 217 C -9.1156 -15.757 0.0 0
M  V30 218 C -9.6602 -18.3022 0.0 0
M  V30 219 O -8.1212 -14.6323 0.0 0
M  V30 220 N -10.5954 -15.4373 0.0 0
M  V30 221 C -11.14 -17.9826 0.0 0
M  V30 222 C -9.2103 -19.7229 0.0 0
M  V30 223 C -11.0689 -13.993 0.0 0 CFG=2
M  V30 224 C -12.5487 -13.6734 0.0 0
M  V30 225 C -10.0745 -12.8684 0.0 0
M  V30 226 O -13.5669 -14.7744 0.0 0
M  V30 227 N -13.0223 -12.2291 0.0 0
M  V30 228 S -10.548 -11.4241 0.0 0
M  V30 229 C -14.5021 -11.9095 0.0 0 CFG=2
M  V30 230 C -15.5202 -13.0104 0.0 0
M  V30 231 C -14.9756 -10.4652 0.0 0 CFG=2
M  V30 232 O -15.0703 -14.4311 0.0 0
M  V30 233 N -17.0 -12.6908 0.0 0
M  V30 234 O -13.9812 -9.3405 0.0 0
M  V30 235 C -16.4554 -10.1455 0.0 0
M  V30 236 C -18.0181 -13.7918 0.0 0 CFG=2
M  V30 237 C -17.5683 -15.2124 0.0 0
M  V30 238 C -19.4979 -13.4721 0.0 0
M  V30 239 O -16.1121 -15.5084 0.0 0
M  V30 240 O -18.5864 -16.3134 0.0 0
M  V30 241 C -20.516 -14.5731 0.0 0
M  V30 242 C -21.9959 -14.2535 0.0 0
M  V30 243 N -23.014 -15.3545 0.0 0
M  V30 244 C -24.4938 -15.0348 0.0 0
M  V30 245 N -24.9673 -13.5905 0.0 0
M  V30 246 N -25.5119 -16.1358 0.0 0
M  V30 END ATOM
M  V30 BEGIN BOND
M  V30 1 1 1 2
M  V30 2 1 1 3
M  V30 3 1 2 4
M  V30 4 1 4 5
M  V30 5 1 5 6 CFG=3
M  V30 6 1 5 7
M  V30 7 1 6 8
M  V30 8 2 7 9
M  V30 9 1 7 10
M  V30 10 2 8 11
M  V30 11 1 8 12
M  V30 12 1 13 10 CFG=3
M  V30 13 1 12 14 CFG=1
M  V30 14 1 12 15
M  V30 15 1 13 16
M  V30 16 1 13 17
M  V30 17 1 14 18
M  V30 18 1 15 19
M  V30 19 1 15 20
M  V30 20 2 16 21
M  V30 21 1 16 22
M  V30 22 1 17 23
M  V30 23 2 18 24
M  V30 24 1 18 25
M  V30 25 1 26 22 CFG=3
M  V30 26 1 23 27
M  V30 27 1 25 28 CFG=3
M  V30 28 1 25 29
M  V30 29 1 26 30
M  V30 30 1 26 31
M  V30 31 1 27 32
M  V30 32 1 28 33
M  V30 33 2 30 34
M  V30 34 1 30 35
M  V30 35 1 31 36
M  V30 36 1 31 37 CFG=1
M  V30 37 1 32 38
M  V30 38 2 33 39
M  V30 39 1 33 40
M  V30 40 1 41 35 CFG=1
M  V30 41 1 36 42
M  V30 42 1 40 43 CFG=3
M  V30 43 1 40 44
M  V30 44 1 41 45
M  V30 45 1 41 46
M  V30 46 1 43 47
M  V30 47 2 45 48
M  V30 48 1 45 49
M  V30 49 1 46 50
M  V30 50 1 46 51 CFG=3
M  V30 51 2 47 52
M  V30 52 1 47 53
M  V30 53 1 54 49 CFG=3
M  V30 54 1 50 55
M  V30 55 1 53 56 CFG=3
M  V30 56 1 53 57
M  V30 57 1 54 58
M  V30 58 1 54 59
M  V30 59 1 56 60
M  V30 60 1 57 61
M  V30 61 2 58 62
M  V30 62 1 58 63
M  V30 63 1 59 64
M  V30 64 2 60 65
M  V30 65 1 60 66
M  V30 66 1 61 67
M  V30 67 1 68 63 CFG=3
M  V30 68 1 64 69
M  V30 69 1 66 70 CFG=3
M  V30 70 1 66 71
M  V30 71 2 67 72
M  V30 72 1 67 73
M  V30 73 1 68 74
M  V30 74 1 68 75
M  V30 75 1 69 76
M  V30 76 1 70 77
M  V30 77 1 71 78
M  V30 78 2 74 79
M  V30 79 1 74 80
M  V30 80 1 75 81
M  V30 81 1 76 82
M  V30 82 2 77 83
M  V30 83 1 77 84
M  V30 84 1 78 85
M  V30 85 1 80 86
M  V30 86 1 80 87
M  V30 87 1 81 88
M  V30 88 2 81 89
M  V30 89 1 84 90 CFG=3
M  V30 90 1 84 91
M  V30 91 1 85 92
M  V30 92 1 86 93 CFG=3
M  V30 93 1 86 94
M  V30 94 1 87 95
M  V30 95 2 88 96
M  V30 96 1 89 97
M  V30 97 1 90 98
M  V30 98 1 91 99
M  V30 99 1 92 100
M  V30 100 2 93 101
M  V30 101 1 93 102
M  V30 102 2 98 103
M  V30 103 1 98 104
M  V30 104 1 99 105
M  V30 105 1 99 106
M  V30 106 1 107 102 CFG=3
M  V30 107 1 104 108 CFG=1
M  V30 108 1 104 109
M  V30 109 1 107 110
M  V30 110 1 107 111
M  V30 111 1 108 112
M  V30 112 1 109 113
M  V30 113 2 110 114
M  V30 114 1 110 115
M  V30 115 1 111 116
M  V30 116 2 112 117
M  V30 117 1 112 118
M  V30 118 2 113 119
M  V30 119 1 113 120
M  V30 120 1 121 115 CFG=3
M  V30 121 2 116 122
M  V30 122 1 116 123
M  V30 123 1 118 124 CFG=3
M  V30 124 1 118 125
M  V30 125 1 119 126
M  V30 126 2 120 127
M  V30 127 1 121 128
M  V30 128 1 121 129
M  V30 129 1 124 130
M  V30 130 1 125 131
M  V30 131 2 126 132
M  V30 132 2 128 133
M  V30 133 1 128 134
M  V30 134 1 129 135
M  V30 135 2 130 136
M  V30 136 1 130 137
M  V30 137 1 131 138
M  V30 138 1 139 134 CFG=3
M  V30 139 1 135 140
M  V30 140 1 135 141
M  V30 141 1 137 142 CFG=1
M  V30 142 1 137 143
M  V30 143 2 138 144
M  V30 144 1 138 145
M  V30 145 1 139 146
M  V30 146 1 139 147
M  V30 147 1 142 148
M  V30 148 1 143 149
M  V30 149 2 146 150
M  V30 150 1 146 151
M  V30 151 1 147 152
M  V30 152 1 147 153
M  V30 153 2 148 154
M  V30 154 1 148 155
M  V30 155 1 149 156
M  V30 156 1 157 151 CFG=3
M  V30 157 1 155 158 CFG=3
M  V30 158 1 155 159
M  V30 159 2 156 160
M  V30 160 1 156 161
M  V30 161 1 157 162
M  V30 162 1 157 163
M  V30 163 1 158 164
M  V30 164 1 159 165
M  V30 165 1 159 166
M  V30 166 2 162 167
M  V30 167 1 162 168
M  V30 168 1 163 169
M  V30 169 2 164 170
M  V30 170 1 164 171
M  V30 171 1 172 168 CFG=1
M  V30 172 1 169 173
M  V30 173 1 171 174 CFG=1
M  V30 174 1 171 175
M  V30 175 1 172 176
M  V30 176 1 172 177
M  V30 177 2 173 178
M  V30 178 1 173 179
M  V30 179 1 174 180
M  V30 180 1 175 181
M  V30 181 2 176 182
M  V30 182 1 176 183
M  V30 183 1 177 184
M  V30 184 2 180 185
M  V30 185 1 180 186
M  V30 186 1 181 187
M  V30 187 1 188 183 CFG=3
M  V30 188 1 184 189
M  V30 189 1 184 190
M  V30 190 1 186 191 CFG=1
M  V30 191 1 186 192
M  V30 192 2 187 193
M  V30 193 1 187 194
M  V30 194 1 188 195
M  V30 195 1 188 196
M  V30 196 1 191 197
M  V30 197 1 192 198
M  V30 198 2 195 199
M  V30 199 1 195 200
M  V30 200 1 196 201
M  V30 201 2 197 202
M  V30 202 1 197 203
M  V30 203 1 198 204
M  V30 204 1 200 205
M  V30 205 1 201 206
M  V30 206 1 201 207
M  V30 207 1 203 208 CFG=3
M  V30 208 1 203 209
M  V30 209 1 204 210
M  V30 210 1 205 211
M  V30 211 1 209 212 CFG=3
M  V30 212 1 209 213
M  V30 213 2 211 214
M  V30 214 1 211 215
M  V30 215 1 216 215 CFG=1
M  V30 216 1 216 217
M  V30 217 1 216 218
M  V30 218 2 217 219
M  V30 219 1 217 220
M  V30 220 1 218 221
M  V30 221 1 218 222
M  V30 222 1 223 220 CFG=3
M  V30 223 1 223 224
M  V30 224 1 223 225
M  V30 225 2 224 226
M  V30 226 1 224 227
M  V30 227 1 225 228
M  V30 228 1 229 227 CFG=3
M  V30 229 1 229 230
M  V30 230 1 229 231
M  V30 231 2 230 232
M  V30 232 1 230 233
M  V30 233 1 231 234 CFG=1
M  V30 234 1 231 235
M  V30 235 1 236 233 CFG=3
M  V30 236 1 236 237
M  V30 237 1 236 238
M  V30 238 2 237 239
M  V30 239 1 237 240
M  V30 240 1 238 241
M  V30 241 1 241 242
M  V30 242 1 242 243
M  V30 243 1 243 244
M  V30 244 2 244 245
M  V30 245 1 244 246
M  V30 246 1 94 95
M  V30 247 1 96 97
M  V30 248 1 127 132
M  V30 END BOND
M  V30 BEGIN COLLECTION
M  V30 MDLV30/STEABS ATOMS=(34 5 12 13 25 26 31 40 41 46 53 54 66 68 84 86 104 107 118 121 137 139 155 157 171 172 186 188 203 209 216 223 229 231 236)
M  V30 END COLLECTION
M  V30 END CTAB
M  END
>  <NUMBERS>
3

>  <SEQUENCE>
TMEVEEFLKEAAVMKIIKHPNLVQLLGVCTR

>  <DRUG_NAME>
No drug

>  <AA_MUTATION>
p.F311I

>  <POSITION>
311

>  <TRANSCRYPT>
P00519-2

$$$$
Compound 5
Actelion Java MolfileCreator 2.0

  0  0  0  0  0  0              0 V3000
M  V30 BEGIN CTAB
M  V30 COUNTS 265 271 0 0 0
M  V30 BEGIN ATOM
M  V30 1 O 0.0 0.0 0.0 0
M  V30 2 C 0.8857 -1.1809 0.0 0
M  V30 3 O 1.9839 -2.1729 0.0 0
M  V30 4 C 0.1299 -2.4681 0.0 0 CFG=1
M  V30 5 N -1.3817 -2.4563 0.0 0
M  V30 6 C 0.8738 -3.7554 0.0 0
M  V30 7 C -2.1375 -1.1455 0.0 0
M  V30 8 C 2.3618 -3.7435 0.0 0
M  V30 9 O -1.9131 0.3424 0.0 0
M  V30 10 C -3.6491 -1.1337 0.0 0 CFG=1
M  V30 11 C 3.1058 -5.0308 0.0 0
M  V30 12 N -4.4049 0.1771 0.0 0
M  V30 13 C -4.7001 -2.1965 0.0 0
M  V30 14 O 2.35 -6.318 0.0 0
M  V30 15 O 4.5938 -5.019 0.0 0
M  V30 16 C -3.6609 1.4879 0.0 0
M  V30 17 O -2.1847 1.3226 0.0 0
M  V30 18 C -4.4167 2.7988 0.0 0 CFG=1
M  V30 19 N -3.6727 4.1096 0.0 0
M  V30 20 C -5.9283 2.8106 0.0 0
M  V30 21 C -2.1847 4.1214 0.0 0
M  V30 22 C -6.6841 1.5234 0.0 0
M  V30 23 O -1.7832 2.6925 0.0 0
M  V30 24 C -1.4407 5.4323 0.0 0 CFG=1
M  V30 25 C -8.1957 1.5352 0.0 0
M  V30 26 C -5.9401 0.2361 0.0 0
M  V30 27 N 0.0472 5.4441 0.0 0
M  V30 28 C -2.1965 6.7431 0.0 0 CFG=2
M  V30 29 C 0.7912 4.1569 0.0 0
M  V30 30 O -1.4525 8.054 0.0 0
M  V30 31 C -3.6609 7.121 0.0 0
M  V30 32 O -0.2598 3.094 0.0 0
M  V30 33 C 2.2792 4.1687 0.0 0 CFG=1
M  V30 34 N 3.0232 2.8815 0.0 0
M  V30 35 C 3.0232 5.4795 0.0 0
M  V30 36 C 2.2674 1.5942 0.0 0
M  V30 37 C 2.2674 6.7904 0.0 0
M  V30 38 O 0.803 1.9721 0.0 0
M  V30 39 C 3.0114 0.307 0.0 0 CFG=1
M  V30 40 O 0.7676 6.9793 0.0 0
M  V30 41 N 2.846 8.1839 0.0 0
M  V30 42 N 2.2556 -0.9801 0.0 0
M  V30 43 C 4.4993 0.3188 0.0 0
M  V30 44 C 0.7439 -0.9683 0.0 0
M  V30 45 C 5.2433 1.6297 0.0 0
M  V30 46 O 0.4959 0.5196 0.0 0
M  V30 47 C -0.0118 -2.2556 0.0 0 CFG=1
M  V30 48 C 6.7313 1.6415 0.0 0
M  V30 49 C 4.4875 2.9405 0.0 0
M  V30 50 N -1.5234 -2.2437 0.0 0
M  V30 51 C 0.7321 -3.5428 0.0 0
M  V30 52 C 7.4753 2.9523 0.0 0
M  V30 53 C 5.2315 4.2513 0.0 0
M  V30 54 C -2.2792 -0.9329 0.0 0
M  V30 55 C 2.2201 -3.531 0.0 0
M  V30 56 C 6.7195 4.2632 0.0 0
M  V30 57 O -1.1218 0.0236 0.0 0
M  V30 58 C -3.7908 -0.9211 0.0 0 CFG=1
M  V30 59 C 2.9641 -4.8182 0.0 0
M  V30 60 N -4.5466 0.3897 0.0 0
M  V30 61 C -4.5466 -2.2083 0.0 0
M  V30 62 N 4.4521 -4.8064 0.0 0
M  V30 63 C -3.8026 1.7005 0.0 0
M  V30 64 O -3.3893 -3.1413 0.0 0
M  V30 65 C 5.1961 -6.0936 0.0 0
M  V30 66 O -2.4091 1.1691 0.0 0
M  V30 67 C -4.5584 3.0114 0.0 0 CFG=1
M  V30 68 N 4.4403 -7.3809 0.0 0
M  V30 69 N 6.6841 -6.0818 0.0 0
M  V30 70 N -3.8144 4.3222 0.0 0
M  V30 71 C -6.07 3.0232 0.0 0
M  V30 72 C -2.3264 4.334 0.0 0
M  V30 73 C -6.8258 1.7359 0.0 0
M  V30 74 O -1.5824 3.0468 0.0 0
M  V30 75 C -1.5824 5.6449 0.0 0 CFG=1
M  V30 76 C -8.3374 1.7477 0.0 0
M  V30 77 N -0.0944 5.6567 0.0 0
M  V30 78 C -2.3382 6.9557 0.0 0
M  V30 79 O -8.7626 3.2003 0.0 0
M  V30 80 O -8.3965 0.2598 0.0 0
M  V30 81 C 0.6495 4.3694 0.0 0
M  V30 82 O -3.8498 6.9675 0.0 0
M  V30 83 O -0.1062 3.0822 0.0 0
M  V30 84 C 2.1375 4.3813 0.0 0 CFG=1
M  V30 85 N 2.8815 3.094 0.0 0
M  V30 86 C 2.8815 5.6921 0.0 0
M  V30 87 C 2.1256 1.8068 0.0 0
M  V30 88 O 2.1256 7.0029 0.0 0
M  V30 89 O 0.614 1.8186 0.0 0
M  V30 90 C 2.8696 0.5196 0.0 0 CFG=1
M  V30 91 N 2.1138 -0.7676 0.0 0
M  V30 92 C 4.3576 0.5314 0.0 0
M  V30 93 C 0.6022 -0.7558 0.0 0
M  V30 94 C 5.2433 1.7359 0.0 0
M  V30 95 C 5.1016 -0.7558 0.0 0
M  V30 96 O 0.0 0.6377 0.0 0
M  V30 97 C -0.1535 -2.043 0.0 0 CFG=1
M  V30 98 N -1.6651 -2.0312 0.0 0
M  V30 99 C 0.5904 -3.3302 0.0 0
M  V30 100 C -2.4209 -0.7203 0.0 0
M  V30 101 C 2.0784 -3.3184 0.0 0
M  V30 102 O -1.5352 0.4841 0.0 0
M  V30 103 C -3.9325 -0.7085 0.0 0 CFG=1
M  V30 104 C 2.8224 -4.6056 0.0 0
M  V30 105 C 2.8224 -2.0076 0.0 0
M  V30 106 N -4.6883 0.6022 0.0 0
M  V30 107 C -4.6883 -1.9957 0.0 0
M  V30 108 C 4.3104 -4.5938 0.0 0
M  V30 109 C 4.3104 -1.9957 0.0 0
M  V30 110 C -3.9443 1.9131 0.0 0
M  V30 111 C -3.9443 -3.283 0.0 0
M  V30 112 C 5.0544 -3.283 0.0 0
M  V30 113 O -2.4681 2.102 0.0 0
M  V30 114 C -4.7001 3.2239 0.0 0 CFG=1
M  V30 115 C -4.7001 -4.5702 0.0 0
M  V30 116 C -2.4563 -3.2712 0.0 0
M  V30 117 O 6.5424 -3.2712 0.0 0
M  V30 118 N -3.9561 4.5348 0.0 0
M  V30 119 C -6.2117 3.2357 0.0 0
M  V30 120 C -2.4681 4.5466 0.0 0
M  V30 121 C -6.9675 1.9485 0.0 0
M  V30 122 O -1.4407 3.4837 0.0 0
M  V30 123 C -1.7241 5.8574 0.0 0 CFG=1
M  V30 124 C -8.4791 1.9603 0.0 0
M  V30 125 N -0.2361 5.8692 0.0 0
M  V30 126 C -2.4799 7.1683 0.0 0
M  V30 127 C -9.2349 0.6731 0.0 0
M  V30 128 C 0.5078 4.582 0.0 0
M  V30 129 C -3.9915 7.1801 0.0 0
M  V30 130 N -10.6993 0.3188 0.0 0
M  V30 131 O 0.0826 3.1531 0.0 0
M  V30 132 C 1.9957 4.5938 0.0 0 CFG=1
M  V30 133 C -4.7473 8.4909 0.0 0
M  V30 134 C -4.7473 5.8929 0.0 0
M  V30 135 N 2.7397 3.3066 0.0 0
M  V30 136 C 2.7397 5.9047 0.0 0
M  V30 137 C -6.259 8.5027 0.0 0
M  V30 138 C -6.259 5.9047 0.0 0
M  V30 139 C 1.9839 2.0194 0.0 0
M  V30 140 C 1.9839 7.2155 0.0 0
M  V30 141 C -7.0148 7.2155 0.0 0
M  V30 142 O 0.5196 1.6651 0.0 0
M  V30 143 C 2.7279 0.7321 0.0 0 CFG=1
M  V30 144 O 0.4841 7.0502 0.0 0
M  V30 145 O 2.8696 8.4201 0.0 0
M  V30 146 O -8.4791 6.8612 0.0 0
M  V30 147 N 1.9721 -0.555 0.0 0
M  V30 148 C 4.2159 0.7439 0.0 0
M  V30 149 C 0.4605 -0.5432 0.0 0
M  V30 150 O 5.3732 1.7005 0.0 0
M  V30 151 O -0.7203 0.4133 0.0 0
M  V30 152 C -0.2952 -1.8304 0.0 0 CFG=1
M  V30 153 N -1.8068 -1.8186 0.0 0
M  V30 154 C -0.614 -3.283 0.0 0
M  V30 155 C -2.5626 -0.5078 0.0 0
M  V30 156 O -1.9839 0.8857 0.0 0
M  V30 157 C -4.0742 -0.4959 0.0 0 CFG=1
M  V30 158 N -4.83 0.8148 0.0 0
M  V30 159 C -4.83 -1.7832 0.0 0 CFG=2
M  V30 160 C -4.086 2.1256 0.0 0
M  V30 161 O -6.3416 -1.7714 0.0 0
M  V30 162 C -3.9443 -2.9641 0.0 0
M  V30 163 O -2.6925 2.6807 0.0 0
M  V30 164 C -4.8418 3.4365 0.0 0 CFG=1
M  V30 165 N -6.3534 3.4483 0.0 0
M  V30 166 C -4.0978 4.7473 0.0 0
M  V30 167 C -7.1092 4.7592 0.0 0
M  V30 168 C -4.8536 6.0582 0.0 0
M  V30 169 O -8.6208 4.771 0.0 0
M  V30 170 C -6.3652 6.07 0.0 0 CFG=1
M  V30 171 O -6.1881 6.7786 0.0 0
M  V30 172 N -5.1725 7.5344 0.0 0
M  V30 173 N -7.121 7.3809 0.0 0
M  V30 174 C -4.8772 6.0818 0.0 0 CFG=2
M  V30 175 C -8.6327 7.3927 0.0 0
M  V30 176 C -4.1333 7.3927 0.0 0
M  V30 177 C -4.8418 4.5938 0.0 0
M  V30 178 O -9.3885 6.1054 0.0 0
M  V30 179 C -9.3885 8.7035 0.0 0 CFG=1
M  V30 180 C -3.035 8.4083 0.0 0
M  V30 181 N -10.9001 8.7153 0.0 0
M  V30 182 C -8.6445 10.0144 0.0 0
M  V30 183 C -11.6559 7.4281 0.0 0
M  V30 184 C -7.1565 10.0262 0.0 0
M  V30 185 O -10.9119 6.1409 0.0 0
M  V30 186 C -13.1675 7.4399 0.0 0 CFG=1
M  V30 187 C -6.4125 11.337 0.0 0
M  V30 188 N -13.9233 6.1527 0.0 0
M  V30 189 C -13.9233 8.7507 0.0 0
M  V30 190 N -4.9245 11.3488 0.0 0
M  V30 191 C -13.1793 4.8654 0.0 0
M  V30 192 C -13.1793 10.0616 0.0 0
M  V30 193 C -4.1805 12.6597 0.0 0
M  V30 194 O -11.6913 4.8772 0.0 0
M  V30 195 C -13.9351 3.5782 0.0 0 CFG=1
M  V30 196 C -13.9351 11.3724 0.0 0
M  V30 197 C -11.6913 10.0734 0.0 0
M  V30 198 N -4.9363 13.9705 0.0 0
M  V30 199 N -2.6925 12.6715 0.0 0
M  V30 200 N -15.4467 3.59 0.0 0
M  V30 201 C -13.1911 2.291 0.0 0
M  V30 202 C -13.1911 12.6833 0.0 0
M  V30 203 C -10.9473 11.3843 0.0 0
M  V30 204 C -16.2025 2.3028 0.0 0
M  V30 205 C -11.7031 2.3028 0.0 0
M  V30 206 C -11.7031 12.6951 0.0 0
M  V30 207 O -17.7141 2.3146 0.0 0
M  V30 208 C -15.4585 1.0156 0.0 0 CFG=1
M  V30 209 N -10.8292 1.0982 0.0 0
M  V30 210 C -10.8292 3.531 0.0 0
M  V30 211 O -10.9591 14.0059 0.0 0
M  V30 212 N -16.2143 -0.2716 0.0 0
M  V30 213 C -13.9705 1.0274 0.0 0
M  V30 214 C -9.4121 1.5706 0.0 0
M  V30 215 N -9.4121 3.0822 0.0 0
M  V30 216 C -17.7259 -0.2598 0.0 0
M  V30 217 C -13.2265 -0.2598 0.0 0
M  V30 218 O -18.4817 1.051 0.0 0
M  V30 219 C -18.4817 -1.547 0.0 0 CFG=1
M  V30 220 C -13.9823 -1.547 0.0 0
M  V30 221 C -11.7385 -0.2479 0.0 0
M  V30 222 N -19.9933 -1.5352 0.0 0
M  V30 223 C -17.7377 -2.8342 0.0 0
M  V30 224 C -13.2383 -2.8342 0.0 0
M  V30 225 C -10.9945 -1.5352 0.0 0
M  V30 226 C -20.7491 -0.2243 0.0 0
M  V30 227 C -16.2497 -2.8224 0.0 0
M  V30 228 C -18.4935 -4.1214 0.0 0
M  V30 229 C -11.7503 -2.8224 0.0 0
M  V30 230 O -20.0051 1.0864 0.0 0
M  V30 231 C -22.2607 -0.2125 0.0 0 CFG=1
M  V30 232 O -11.0063 -4.1096 0.0 0
M  V30 233 N -23.0166 1.0982 0.0 0
M  V30 234 C -23.0166 -1.4997 0.0 0
M  V30 235 C -22.2726 2.4091 0.0 0
M  V30 236 C -22.2726 -2.787 0.0 0
M  V30 237 O -20.7846 2.4209 0.0 0
M  V30 238 C -23.0284 3.7199 0.0 0
M  V30 239 C -23.0284 -4.0742 0.0 0
M  V30 240 N -22.2844 5.0308 0.0 0
M  V30 241 N -22.2844 -5.3614 0.0 0
M  V30 242 C -23.0402 6.3416 0.0 0
M  V30 243 C -23.0402 -6.6487 0.0 0
M  V30 244 O -24.5518 6.3534 0.0 0
M  V30 245 C -22.2962 7.6525 0.0 0 CFG=1
M  V30 246 N -24.5518 -6.6369 0.0 0
M  V30 247 N -22.2962 -7.9359 0.0 0
M  V30 248 N -23.052 8.9633 0.0 0
M  V30 249 C -20.8082 7.6643 0.0 0
M  V30 250 C -24.5636 8.9751 0.0 0
M  V30 251 C -20.0642 6.377 0.0 0
M  V30 252 O -25.3194 7.6879 0.0 0
M  V30 253 C -25.3194 10.286 0.0 0 CFG=1
M  V30 254 C -18.5762 6.3889 0.0 0
M  V30 255 N -24.5754 11.5968 0.0 0
M  V30 256 C -26.831 10.2978 0.0 0
M  V30 257 O -17.8322 7.6997 0.0 0
M  V30 258 O -17.8322 5.1016 0.0 0
M  V30 259 C -27.5868 11.6086 0.0 0
M  V30 260 C -29.0984 11.6204 0.0 0
M  V30 261 C -26.8428 12.9195 0.0 0
M  V30 262 C -29.8542 12.9313 0.0 0
M  V30 263 C -27.5986 14.2303 0.0 0
M  V30 264 C -29.1102 14.2421 0.0 0
M  V30 265 O -29.866 15.553 0.0 0
M  V30 END ATOM
M  V30 BEGIN BOND
M  V30 1 2 1 2
M  V30 2 1 2 3
M  V30 3 1 2 4
M  V30 4 1 4 5 CFG=3
M  V30 5 1 4 6
M  V30 6 1 5 7
M  V30 7 1 6 8
M  V30 8 2 7 9
M  V30 9 1 7 10
M  V30 10 1 8 11
M  V30 11 1 10 12 CFG=3
M  V30 12 1 10 13
M  V30 13 2 11 14
M  V30 14 1 11 15
M  V30 15 1 12 16
M  V30 16 2 16 17
M  V30 17 1 16 18
M  V30 18 1 18 19 CFG=3
M  V30 19 1 18 20
M  V30 20 1 19 21
M  V30 21 1 20 22
M  V30 22 2 21 23
M  V30 23 1 21 24
M  V30 24 1 22 25
M  V30 25 1 22 26
M  V30 26 1 24 27 CFG=3
M  V30 27 1 24 28
M  V30 28 1 27 29
M  V30 29 1 28 30 CFG=1
M  V30 30 1 28 31
M  V30 31 2 29 32
M  V30 32 1 29 33
M  V30 33 1 33 34 CFG=3
M  V30 34 1 33 35
M  V30 35 1 34 36
M  V30 36 1 35 37
M  V30 37 2 36 38
M  V30 38 1 36 39
M  V30 39 2 37 40
M  V30 40 1 37 41
M  V30 41 1 39 42 CFG=3
M  V30 42 1 39 43
M  V30 43 1 42 44
M  V30 44 1 43 45
M  V30 45 2 44 46
M  V30 46 1 44 47
M  V30 47 2 45 48
M  V30 48 1 45 49
M  V30 49 1 47 50 CFG=3
M  V30 50 1 47 51
M  V30 51 1 48 52
M  V30 52 2 49 53
M  V30 53 1 50 54
M  V30 54 1 51 55
M  V30 55 2 52 56
M  V30 56 2 54 57
M  V30 57 1 54 58
M  V30 58 1 55 59
M  V30 59 1 58 60 CFG=3
M  V30 60 1 58 61
M  V30 61 1 59 62
M  V30 62 1 60 63
M  V30 63 1 61 64
M  V30 64 1 62 65
M  V30 65 2 63 66
M  V30 66 1 63 67
M  V30 67 2 65 68
M  V30 68 1 65 69
M  V30 69 1 67 70 CFG=3
M  V30 70 1 67 71
M  V30 71 1 70 72
M  V30 72 1 71 73
M  V30 73 2 72 74
M  V30 74 1 72 75
M  V30 75 1 73 76
M  V30 76 1 75 77 CFG=3
M  V30 77 1 75 78
M  V30 78 2 76 79
M  V30 79 1 76 80
M  V30 80 1 77 81
M  V30 81 1 78 82
M  V30 82 2 81 83
M  V30 83 1 81 84
M  V30 84 1 84 85 CFG=3
M  V30 85 1 84 86
M  V30 86 1 85 87
M  V30 87 1 86 88
M  V30 88 2 87 89
M  V30 89 1 87 90
M  V30 90 1 90 91 CFG=3
M  V30 91 1 90 92
M  V30 92 1 91 93
M  V30 93 1 92 94
M  V30 94 1 92 95
M  V30 95 2 93 96
M  V30 96 1 93 97
M  V30 97 1 97 98 CFG=3
M  V30 98 1 97 99
M  V30 99 1 98 100
M  V30 100 1 99 101
M  V30 101 2 100 102
M  V30 102 1 100 103
M  V30 103 2 101 104
M  V30 104 1 101 105
M  V30 105 1 103 106 CFG=3
M  V30 106 1 103 107
M  V30 107 1 104 108
M  V30 108 2 105 109
M  V30 109 1 106 110
M  V30 110 1 107 111
M  V30 111 2 108 112
M  V30 112 2 110 113
M  V30 113 1 110 114
M  V30 114 1 111 115
M  V30 115 1 111 116
M  V30 116 1 112 117
M  V30 117 1 114 118 CFG=3
M  V30 118 1 114 119
M  V30 119 1 118 120
M  V30 120 1 119 121
M  V30 121 2 120 122
M  V30 122 1 120 123
M  V30 123 1 121 124
M  V30 124 1 123 125 CFG=3
M  V30 125 1 123 126
M  V30 126 1 124 127
M  V30 127 1 125 128
M  V30 128 1 126 129
M  V30 129 1 127 130
M  V30 130 2 128 131
M  V30 131 1 128 132
M  V30 132 2 129 133
M  V30 133 1 129 134
M  V30 134 1 132 135 CFG=3
M  V30 135 1 132 136
M  V30 136 1 133 137
M  V30 137 2 134 138
M  V30 138 1 135 139
M  V30 139 1 136 140
M  V30 140 2 137 141
M  V30 141 2 139 142
M  V30 142 1 139 143
M  V30 143 2 140 144
M  V30 144 1 140 145
M  V30 145 1 141 146
M  V30 146 1 143 147 CFG=3
M  V30 147 1 143 148
M  V30 148 1 147 149
M  V30 149 1 148 150
M  V30 150 2 149 151
M  V30 151 1 149 152
M  V30 152 1 152 153 CFG=3
M  V30 153 1 152 154
M  V30 154 1 153 155
M  V30 155 2 155 156
M  V30 156 1 155 157
M  V30 157 1 157 158 CFG=3
M  V30 158 1 157 159
M  V30 159 1 158 160
M  V30 160 1 159 161 CFG=1
M  V30 161 1 159 162
M  V30 162 2 160 163
M  V30 163 1 160 164
M  V30 164 1 164 165 CFG=1
M  V30 165 1 164 166
M  V30 166 1 165 167
M  V30 167 1 166 168
M  V30 168 2 167 169
M  V30 169 1 167 170
M  V30 170 2 168 171
M  V30 171 1 168 172
M  V30 172 1 170 173 CFG=1
M  V30 173 1 170 174
M  V30 174 1 173 175
M  V30 175 1 174 176
M  V30 176 1 174 177 CFG=3
M  V30 177 2 175 178
M  V30 178 1 175 179
M  V30 179 1 176 180
M  V30 180 1 179 181 CFG=1
M  V30 181 1 179 182
M  V30 182 1 181 183
M  V30 183 1 182 184
M  V30 184 2 183 185
M  V30 185 1 183 186
M  V30 186 1 184 187
M  V30 187 1 186 188 CFG=1
M  V30 188 1 186 189
M  V30 189 1 187 190
M  V30 190 1 188 191
M  V30 191 1 189 192
M  V30 192 1 190 193
M  V30 193 2 191 194
M  V30 194 1 191 195
M  V30 195 2 192 196
M  V30 196 1 192 197
M  V30 197 2 193 198
M  V30 198 1 193 199
M  V30 199 1 195 200 CFG=3
M  V30 200 1 195 201
M  V30 201 1 196 202
M  V30 202 2 197 203
M  V30 203 1 200 204
M  V30 204 1 201 205
M  V30 205 2 202 206
M  V30 206 2 204 207
M  V30 207 1 204 208
M  V30 208 1 205 209
M  V30 209 2 205 210
M  V30 210 1 206 211
M  V30 211 1 208 212 CFG=3
M  V30 212 1 208 213
M  V30 213 2 209 214
M  V30 214 1 210 215
M  V30 215 1 212 216
M  V30 216 1 213 217
M  V30 217 2 216 218
M  V30 218 1 216 219
M  V30 219 2 217 220
M  V30 220 1 217 221
M  V30 221 1 219 222 CFG=3
M  V30 222 1 219 223
M  V30 223 1 220 224
M  V30 224 2 221 225
M  V30 225 1 222 226
M  V30 226 1 223 227
M  V30 227 1 223 228
M  V30 228 2 224 229
M  V30 229 2 226 230
M  V30 230 1 226 231
M  V30 231 1 229 232
M  V30 232 1 231 233 CFG=3
M  V30 233 1 231 234
M  V30 234 1 233 235
M  V30 235 1 234 236
M  V30 236 2 235 237
M  V30 237 1 235 238
M  V30 238 1 236 239
M  V30 239 1 238 240
M  V30 240 1 239 241
M  V30 241 1 240 242
M  V30 242 1 241 243
M  V30 243 2 242 244
M  V30 244 1 242 245
M  V30 245 2 243 246
M  V30 246 1 243 247
M  V30 247 1 245 248 CFG=1
M  V30 248 1 245 249
M  V30 249 1 248 250
M  V30 250 1 249 251
M  V30 251 2 250 252
M  V30 252 1 250 253
M  V30 253 1 251 254
M  V30 254 1 253 255 CFG=3
M  V30 255 1 253 256
M  V30 256 2 254 257
M  V30 257 1 254 258
M  V30 258 1 256 259
M  V30 259 2 259 260
M  V30 260 1 259 261
M  V30 261 1 260 262
M  V30 262 2 261 263
M  V30 263 2 262 264
M  V30 264 1 264 265
M  V30 265 1 53 56
M  V30 266 1 109 112
M  V30 267 1 138 141
M  V30 268 1 203 206
M  V30 269 1 214 215
M  V30 270 1 225 229
M  V30 271 1 263 264
M  V30 END BOND
M  V30 BEGIN COLLECTION
M  V30 MDLV30/STEABS ATOMS=(33 4 10 18 24 28 33 39 47 58 67 75 84 90 97 103 114 123 132 143 152 157 159 164 170 174 179 186 195 208 219 231 245 253)
M  V30 END COLLECTION
M  V30 END CTAB
M  END
>  <NUMBERS>
4

>  <SEQUENCE>
YEGRVYHYRINTASDYKLYVSSESRFNTLAE

>  <DRUG_NAME>
No drug

>  <AA_MUTATION>
p.H201Y

>  <POSITION>
201

>  <TRANSCRYPT>
P00519-2

$$$$
Compound 6
Actelion Java MolfileCreator 2.0

  0  0  0  0  0  0              0 V3000
M  V30 BEGIN CTAB
M  V30 COUNTS 239 242 0 0 0
M  V30 BEGIN ATOM
M  V30 1 O 0.0 0.0 0.0 0
M  V30 2 C -0.3197 1.4804 0.0 0
M  V30 3 O -1.7646 1.9541 0.0 0
M  V30 4 C 0.7816 2.4989 0.0 0 CFG=1
M  V30 5 N 0.4618 3.9793 0.0 0
M  V30 6 C 2.2028 2.0488 0.0 0
M  V30 7 C -0.9829 4.453 0.0 0
M  V30 8 C 2.4989 0.5921 0.0 0
M  V30 9 O -2.108 3.4582 0.0 0
M  V30 10 C -1.3027 5.9334 0.0 0 CFG=1
M  V30 11 C 3.9201 0.1421 0.0 0
M  V30 12 N -2.7476 6.4071 0.0 0
M  V30 13 C -0.2013 6.9519 0.0 0
M  V30 14 N 4.2161 -1.3145 0.0 0
M  V30 15 C -3.8727 5.4123 0.0 0
M  V30 16 C 1.2198 6.5019 0.0 0
M  V30 17 C 5.6373 -1.7646 0.0 0
M  V30 18 O -3.2213 4.074 0.0 0
M  V30 19 C -5.3176 5.886 0.0 0 CFG=1
M  V30 20 C 2.0488 7.7573 0.0 0
M  V30 21 C 1.8712 5.1636 0.0 0
M  V30 22 N 6.6085 -0.6158 0.0 0
M  V30 23 N 5.9334 -3.2213 0.0 0
M  V30 24 N -6.4427 4.8912 0.0 0
M  V30 25 C -5.6373 7.3664 0.0 0
M  V30 26 C -6.1466 3.4345 0.0 0
M  V30 27 C -4.5359 8.385 0.0 0
M  V30 28 O -4.8794 2.6528 0.0 0
M  V30 29 C -7.2717 2.4397 0.0 0 CFG=1
M  V30 30 C -3.1147 7.9349 0.0 0
M  V30 31 C -4.8557 9.8654 0.0 0
M  V30 32 N -8.7166 2.9134 0.0 0
M  V30 33 C -6.9756 0.9829 0.0 0
M  V30 34 C -2.0133 8.9534 0.0 0
M  V30 35 C -3.7543 10.8839 0.0 0
M  V30 36 C -9.0363 4.3938 0.0 0
M  V30 37 C -5.5544 0.5329 0.0 0
M  V30 38 C -2.3331 10.4338 0.0 0
M  V30 39 O -7.9349 5.4123 0.0 0
M  V30 40 C -10.4812 4.8675 0.0 0 CFG=1
M  V30 41 C -5.2583 -0.9237 0.0 0
M  V30 42 N -10.801 6.3479 0.0 0
M  V30 43 C -11.6063 3.8727 0.0 0
M  V30 44 N -3.8372 -1.3738 0.0 0
M  V30 45 C -9.6996 7.3664 0.0 0
M  V30 46 C -11.3102 2.416 0.0 0
M  V30 47 C -3.5411 -2.8305 0.0 0
M  V30 48 O -8.2784 6.9164 0.0 0
M  V30 49 C -10.0193 8.8469 0.0 0 CFG=1
M  V30 50 C -12.4354 1.4211 0.0 0
M  V30 51 N -4.6662 -3.8253 0.0 0
M  V30 52 N -2.2739 -3.6121 0.0 0
M  V30 53 N -8.9179 9.8654 0.0 0
M  V30 54 C -11.4642 9.3206 0.0 0
M  V30 55 C -12.1393 -0.0355 0.0 0
M  V30 56 C -7.4967 9.4153 0.0 0
M  V30 57 O -12.5893 8.3257 0.0 0
M  V30 58 N -13.2644 -1.0303 0.0 0
M  V30 59 O -7.2006 7.9586 0.0 0
M  V30 60 C -6.3953 10.4338 0.0 0 CFG=1
M  V30 61 N -4.9741 9.9838 0.0 0
M  V30 62 C -6.7151 11.9143 0.0 0
M  V30 63 C -4.678 8.5271 0.0 0
M  V30 64 O -8.1599 12.388 0.0 0
M  V30 65 O -6.0163 7.8283 0.0 0
M  V30 66 C -3.2568 8.077 0.0 0 CFG=1
M  V30 67 N -2.9608 6.6203 0.0 0
M  V30 68 C -2.1554 9.0956 0.0 0
M  V30 69 C -4.0859 5.6255 0.0 0
M  V30 70 O -2.8305 10.4575 0.0 0
M  V30 71 O -5.3768 6.4308 0.0 0
M  V30 72 C -3.7898 4.1688 0.0 0
M  V30 73 N -4.9149 3.1739 0.0 0
M  V30 74 C -4.6188 1.7172 0.0 0
M  V30 75 O -3.1976 1.2672 0.0 0
M  V30 76 C -5.7439 0.7224 0.0 0
M  V30 77 N -5.4478 -0.7342 0.0 0
M  V30 78 C -6.5729 -1.7291 0.0 0
M  V30 79 O -8.0178 -1.2553 0.0 0
M  V30 80 C -6.2769 -3.1858 0.0 0
M  V30 81 N -7.402 -4.1806 0.0 0
M  V30 82 C -7.1059 -5.6373 0.0 0
M  V30 83 O -5.6847 -6.0874 0.0 0
M  V30 84 C -8.231 -6.6322 0.0 0 CFG=1
M  V30 85 N -7.9349 -8.0889 0.0 0
M  V30 86 C -9.6759 -6.1584 0.0 0
M  V30 87 C -6.5137 -8.5389 0.0 0
M  V30 88 C -9.9956 -4.678 0.0 0
M  V30 89 O -5.4123 -7.5204 0.0 0
M  V30 90 C -6.2177 -9.9956 0.0 0 CFG=1
M  V30 91 C -11.4405 -4.2043 0.0 0
M  V30 92 N -4.7965 -10.4457 0.0 0
M  V30 93 C -7.3428 -10.9905 0.0 0
M  V30 94 O -12.5656 -5.1991 0.0 0
M  V30 95 O -11.7603 -2.7239 0.0 0
M  V30 96 C -3.695 -9.4272 0.0 0
M  V30 97 C -8.7876 -10.5167 0.0 0
M  V30 98 O -4.0148 -7.9468 0.0 0
M  V30 99 C -2.2739 -9.8772 0.0 0 CFG=1
M  V30 100 C -9.9127 -11.5116 0.0 0
M  V30 101 N -1.1724 -8.8587 0.0 0
M  V30 102 C -1.9778 -11.3339 0.0 0
M  V30 103 O -9.6167 -12.9683 0.0 0
M  V30 104 O -11.3576 -11.0379 0.0 0
M  V30 105 C -1.4922 -7.3783 0.0 0
M  V30 106 C -3.1029 -12.3288 0.0 0
M  V30 107 O -2.9371 -6.9046 0.0 0
M  V30 108 C -0.3908 -6.3598 0.0 0
M  V30 109 C -2.8068 -13.7855 0.0 0
M  V30 110 N -0.7105 -4.8794 0.0 0
M  V30 111 O -1.3856 -14.2355 0.0 0
M  V30 112 O -3.9319 -14.7803 0.0 0
M  V30 113 C 0.3908 -3.8608 0.0 0
M  V30 114 O 1.8593 -4.1332 0.0 0
M  V30 115 C 0.071 -2.3804 0.0 0 CFG=1
M  V30 116 N 1.1724 -1.3619 0.0 0
M  V30 117 C -1.3738 -1.9067 0.0 0 CFG=2
M  V30 118 C 2.5936 -1.812 0.0 0
M  V30 119 O -1.8712 -0.4737 0.0 0
M  V30 120 C -2.4989 -2.9015 0.0 0
M  V30 121 O 2.7121 -3.3042 0.0 0
M  V30 122 C 3.695 -0.7934 0.0 0 CFG=1
M  V30 123 N 5.1162 -1.2435 0.0 0
M  V30 124 C 3.02 0.5684 0.0 0
M  V30 125 C 5.4123 -2.7002 0.0 0
M  V30 126 O 4.1688 -3.5529 0.0 0
M  V30 127 C 6.8335 -3.1503 0.0 0 CFG=1
M  V30 128 N 7.1296 -4.607 0.0 0
M  V30 129 C 7.9349 -2.1317 0.0 0
M  V30 130 C 6.0045 -5.6018 0.0 0
M  V30 131 C 7.6152 -0.6513 0.0 0
M  V30 132 O 4.5596 -5.1281 0.0 0
M  V30 133 C 6.3006 -7.0585 0.0 0 CFG=1
M  V30 134 C 8.9298 0.071 0.0 0
M  V30 135 C 6.2413 0.0 0.0 0
M  V30 136 N 5.1754 -8.0534 0.0 0
M  V30 137 C 7.7217 -7.5086 0.0 0
M  V30 138 C 3.7306 -7.5796 0.0 0
M  V30 139 C 8.8232 -6.49 0.0 0
M  V30 140 O 3.4108 -6.0992 0.0 0
M  V30 141 C 2.6055 -8.5745 0.0 0 CFG=1
M  V30 142 C 10.2444 -6.9401 0.0 0
M  V30 143 N 1.1606 -8.1007 0.0 0
M  V30 144 C 2.9015 -10.0312 0.0 0
M  V30 145 N 11.3458 -5.9216 0.0 0
M  V30 146 C 0.8408 -6.6203 0.0 0
M  V30 147 O 4.3227 -10.4812 0.0 0
M  V30 148 C 12.767 -6.3716 0.0 0
M  V30 149 O 1.9422 -5.6018 0.0 0
M  V30 150 C -0.604 -6.1466 0.0 0 CFG=1
M  V30 151 N 13.063 -7.8283 0.0 0
M  V30 152 N 13.8684 -5.3531 0.0 0
M  V30 153 N -0.9237 -4.6662 0.0 0
M  V30 154 C -1.7291 -7.1414 0.0 0
M  V30 155 C 0.1776 -3.6477 0.0 0
M  V30 156 O -1.0777 -8.4797 0.0 0
M  V30 157 O 1.5277 -4.2754 0.0 0
M  V30 158 C -0.1421 -2.1673 0.0 0 CFG=1
M  V30 159 N 0.9593 -1.1487 0.0 0
M  V30 160 C -1.5869 -1.6935 0.0 0 CFG=2
M  V30 161 C 2.3804 -1.5988 0.0 0
M  V30 162 O -1.7291 -0.1776 0.0 0
M  V30 163 C -2.4397 -2.9252 0.0 0
M  V30 164 O 2.8542 -3.0081 0.0 0
M  V30 165 C 3.4819 -0.5803 0.0 0 CFG=1
M  V30 166 N 3.1621 0.9 0.0 0
M  V30 167 C 4.9031 -1.0303 0.0 0
M  V30 168 C 1.7172 1.3738 0.0 0
M  V30 169 C 5.1991 -2.487 0.0 0
M  V30 170 O 0.5921 0.3789 0.0 0
M  V30 171 C 1.3975 2.8542 0.0 0 CFG=1
M  V30 172 C 6.6914 -2.5818 0.0 0
M  V30 173 C 4.2043 -3.6121 0.0 0
M  V30 174 N 2.4989 3.8727 0.0 0
M  V30 175 C -0.0473 3.3279 0.0 0 CFG=2
M  V30 176 C 3.9201 3.4226 0.0 0
M  V30 177 O -0.0118 4.8438 0.0 0
M  V30 178 C -0.9 2.0962 0.0 0
M  V30 179 O 5.0215 4.4412 0.0 0
M  V30 180 C 4.2161 1.9659 0.0 0 CFG=1
M  V30 181 N 5.6373 1.5159 0.0 0
M  V30 182 C 3.091 0.9711 0.0 0
M  V30 183 C 6.7388 2.5344 0.0 0
M  V30 184 O 2.2028 0.829 0.0 0
M  V30 185 O 6.419 4.0148 0.0 0
M  V30 186 C 8.1599 2.0844 0.0 0 CFG=1
M  V30 187 N 9.2614 3.1029 0.0 0
M  V30 188 C 8.456 0.6276 0.0 0
M  V30 189 C 8.9416 4.5833 0.0 0
M  V30 190 O 7.1177 -0.071 0.0 0
M  V30 191 O 7.4967 5.057 0.0 0
M  V30 192 C 10.043 5.6018 0.0 0 CFG=1
M  V30 193 N 9.7233 7.0822 0.0 0
M  V30 194 C 11.4642 5.1518 0.0 0
M  V30 195 C 8.2784 7.5559 0.0 0
M  V30 196 C 11.7603 3.695 0.0 0
M  V30 197 O 7.1533 6.5611 0.0 0
M  V30 198 C 7.9586 9.0363 0.0 0 CFG=1
M  V30 199 C 13.1815 3.245 0.0 0
M  V30 200 N 6.5137 9.5101 0.0 0
M  V30 201 C 9.06 10.0549 0.0 0
M  V30 202 C 13.4776 1.7883 0.0 0
M  V30 203 C 5.3886 8.5152 0.0 0
M  V30 204 C 10.4812 9.6048 0.0 0
M  V30 205 N 14.8987 1.3382 0.0 0
M  V30 206 O 5.6847 7.0585 0.0 0
M  V30 207 C 3.9437 8.989 0.0 0 CFG=1
M  V30 208 C 11.5826 10.6233 0.0 0
M  V30 209 N 3.624 10.4694 0.0 0
M  V30 210 C 2.8186 7.9941 0.0 0
M  V30 211 C 13.0038 10.1733 0.0 0
M  V30 212 C 4.7254 11.4879 0.0 0
M  V30 213 C 1.3738 8.4679 0.0 0
M  V30 214 N 14.1053 11.1918 0.0 0
M  V30 215 O 6.1466 11.0379 0.0 0
M  V30 216 C 4.4056 12.9683 0.0 0 CFG=1
M  V30 217 C 0.1421 7.5915 0.0 0
M  V30 218 C 0.9 9.9127 0.0 0
M  V30 219 N 2.9608 13.442 0.0 0
M  V30 220 C 5.5071 13.9868 0.0 0
M  V30 221 C -1.0895 8.4916 0.0 0
M  V30 222 C -0.0236 6.1111 0.0 0
M  V30 223 N -0.6158 9.9246 0.0 0
M  V30 224 C 2.641 14.9224 0.0 0
M  V30 225 C 6.9282 13.5368 0.0 0
M  V30 226 C -2.4752 7.8875 0.0 0
M  V30 227 C -1.4093 5.5071 0.0 0
M  V30 228 O 3.7424 15.941 0.0 0
M  V30 229 C 1.1961 15.3962 0.0 0 CFG=1
M  V30 230 C 8.0297 14.5553 0.0 0
M  V30 231 C 7.2243 12.0801 0.0 0
M  V30 232 C -2.641 6.4071 0.0 0
M  V30 233 N 0.071 14.4013 0.0 0
M  V30 234 C 0.8763 16.8766 0.0 0
M  V30 235 C -0.5684 17.3503 0.0 0
M  V30 236 N -1.0422 18.7952 0.0 0
M  V30 237 C -1.8001 16.4739 0.0 0
M  V30 238 C -2.5581 18.807 0.0 0
M  V30 239 N -3.0318 17.374 0.0 0
M  V30 END ATOM
M  V30 BEGIN BOND
M  V30 1 2 1 2
M  V30 2 1 2 3
M  V30 3 1 2 4
M  V30 4 1 4 5 CFG=1
M  V30 5 1 4 6
M  V30 6 1 5 7
M  V30 7 1 6 8
M  V30 8 2 7 9
M  V30 9 1 7 10
M  V30 10 1 8 11
M  V30 11 1 10 12 CFG=1
M  V30 12 1 10 13
M  V30 13 1 11 14
M  V30 14 1 12 15
M  V30 15 1 13 16
M  V30 16 1 14 17
M  V30 17 2 15 18
M  V30 18 1 15 19
M  V30 19 1 16 20
M  V30 20 1 16 21
M  V30 21 2 17 22
M  V30 22 1 17 23
M  V30 23 1 19 24 CFG=1
M  V30 24 1 19 25
M  V30 25 1 24 26
M  V30 26 1 25 27
M  V30 27 2 26 28
M  V30 28 1 26 29
M  V30 29 2 27 30
M  V30 30 1 27 31
M  V30 31 1 29 32 CFG=3
M  V30 32 1 29 33
M  V30 33 1 30 34
M  V30 34 2 31 35
M  V30 35 1 32 36
M  V30 36 1 33 37
M  V30 37 2 34 38
M  V30 38 2 36 39
M  V30 39 1 36 40
M  V30 40 1 37 41
M  V30 41 1 40 42 CFG=3
M  V30 42 1 40 43
M  V30 43 1 41 44
M  V30 44 1 42 45
M  V30 45 1 43 46
M  V30 46 1 44 47
M  V30 47 2 45 48
M  V30 48 1 45 49
M  V30 49 1 46 50
M  V30 50 2 47 51
M  V30 51 1 47 52
M  V30 52 1 49 53 CFG=3
M  V30 53 1 49 54
M  V30 54 1 50 55
M  V30 55 1 53 56
M  V30 56 1 54 57
M  V30 57 1 55 58
M  V30 58 2 56 59
M  V30 59 1 56 60
M  V30 60 1 60 61 CFG=3
M  V30 61 1 60 62
M  V30 62 1 61 63
M  V30 63 1 62 64
M  V30 64 2 63 65
M  V30 65 1 63 66
M  V30 66 1 66 67 CFG=3
M  V30 67 1 66 68
M  V30 68 1 67 69
M  V30 69 1 68 70
M  V30 70 2 69 71
M  V30 71 1 69 72
M  V30 72 1 72 73
M  V30 73 1 73 74
M  V30 74 2 74 75
M  V30 75 1 74 76
M  V30 76 1 76 77
M  V30 77 1 77 78
M  V30 78 2 78 79
M  V30 79 1 78 80
M  V30 80 1 80 81
M  V30 81 1 81 82
M  V30 82 2 82 83
M  V30 83 1 82 84
M  V30 84 1 84 85 CFG=1
M  V30 85 1 84 86
M  V30 86 1 85 87
M  V30 87 1 86 88
M  V30 88 2 87 89
M  V30 89 1 87 90
M  V30 90 1 88 91
M  V30 91 1 90 92 CFG=1
M  V30 92 1 90 93
M  V30 93 2 91 94
M  V30 94 1 91 95
M  V30 95 1 92 96
M  V30 96 1 93 97
M  V30 97 2 96 98
M  V30 98 1 96 99
M  V30 99 1 97 100
M  V30 100 1 99 101 CFG=1
M  V30 101 1 99 102
M  V30 102 2 100 103
M  V30 103 1 100 104
M  V30 104 1 101 105
M  V30 105 1 102 106
M  V30 106 2 105 107
M  V30 107 1 105 108
M  V30 108 1 106 109
M  V30 109 1 108 110
M  V30 110 2 109 111
M  V30 111 1 109 112
M  V30 112 1 110 113
M  V30 113 2 113 114
M  V30 114 1 113 115
M  V30 115 1 115 116 CFG=3
M  V30 116 1 115 117
M  V30 117 1 116 118
M  V30 118 1 117 119 CFG=1
M  V30 119 1 117 120
M  V30 120 2 118 121
M  V30 121 1 118 122
M  V30 122 1 122 123 CFG=3
M  V30 123 1 122 124
M  V30 124 1 123 125
M  V30 125 2 125 126
M  V30 126 1 125 127
M  V30 127 1 127 128 CFG=3
M  V30 128 1 127 129
M  V30 129 1 128 130
M  V30 130 1 129 131
M  V30 131 2 130 132
M  V30 132 1 130 133
M  V30 133 1 131 134
M  V30 134 1 131 135
M  V30 135 1 133 136 CFG=3
M  V30 136 1 133 137
M  V30 137 1 136 138
M  V30 138 1 137 139
M  V30 139 2 138 140
M  V30 140 1 138 141
M  V30 141 1 139 142
M  V30 142 1 141 143 CFG=3
M  V30 143 1 141 144
M  V30 144 1 142 145
M  V30 145 1 143 146
M  V30 146 1 144 147
M  V30 147 1 145 148
M  V30 148 2 146 149
M  V30 149 1 146 150
M  V30 150 2 148 151
M  V30 151 1 148 152
M  V30 152 1 150 153 CFG=3
M  V30 153 1 150 154
M  V30 154 1 153 155
M  V30 155 1 154 156
M  V30 156 2 155 157
M  V30 157 1 155 158
M  V30 158 1 158 159 CFG=3
M  V30 159 1 158 160
M  V30 160 1 159 161
M  V30 161 1 160 162 CFG=1
M  V30 162 1 160 163
M  V30 163 2 161 164
M  V30 164 1 161 165
M  V30 165 1 165 166 CFG=1
M  V30 166 1 165 167
M  V30 167 1 166 168
M  V30 168 1 167 169
M  V30 169 2 168 170
M  V30 170 1 168 171
M  V30 171 1 169 172
M  V30 172 1 169 173
M  V30 173 1 171 174 CFG=3
M  V30 174 1 171 175
M  V30 175 1 174 176
M  V30 176 1 175 177 CFG=1
M  V30 177 1 175 178
M  V30 178 2 176 179
M  V30 179 1 176 180
M  V30 180 1 180 181 CFG=1
M  V30 181 1 180 182
M  V30 182 1 181 183
M  V30 183 1 182 184
M  V30 184 2 183 185
M  V30 185 1 183 186
M  V30 186 1 186 187 CFG=1
M  V30 187 1 186 188
M  V30 188 1 187 189
M  V30 189 1 188 190
M  V30 190 2 189 191
M  V30 191 1 189 192
M  V30 192 1 192 193 CFG=1
M  V30 193 1 192 194
M  V30 194 1 193 195
M  V30 195 1 194 196
M  V30 196 2 195 197
M  V30 197 1 195 198
M  V30 198 1 196 199
M  V30 199 1 198 200 CFG=1
M  V30 200 1 198 201
M  V30 201 1 199 202
M  V30 202 1 200 203
M  V30 203 1 201 204
M  V30 204 1 202 205
M  V30 205 2 203 206
M  V30 206 1 203 207
M  V30 207 1 204 208
M  V30 208 1 207 209 CFG=3
M  V30 209 1 207 210
M  V30 210 1 208 211
M  V30 211 1 209 212
M  V30 212 1 210 213
M  V30 213 1 211 214
M  V30 214 2 212 215
M  V30 215 1 212 216
M  V30 216 1 213 217
M  V30 217 2 213 218
M  V30 218 1 216 219 CFG=1
M  V30 219 1 216 220
M  V30 220 2 217 221
M  V30 221 1 217 222
M  V30 222 1 218 223
M  V30 223 1 219 224
M  V30 224 1 220 225
M  V30 225 1 221 226
M  V30 226 2 222 227
M  V30 227 2 224 228
M  V30 228 1 224 229
M  V30 229 1 225 230
M  V30 230 1 225 231
M  V30 231 2 226 232
M  V30 232 1 229 233 CFG=1
M  V30 233 1 229 234
M  V30 234 1 234 235
M  V30 235 1 235 236
M  V30 236 2 235 237
M  V30 237 2 236 238
M  V30 238 1 237 239
M  V30 239 1 35 38
M  V30 240 1 221 223
M  V30 241 1 227 232
M  V30 242 1 238 239
M  V30 END BOND
M  V30 BEGIN COLLECTION
M  V30 MDLV30/STEABS ATOMS=(30 4 10 19 29 40 49 60 66 84 90 99 115 117 122 127 133 141 150 158 160 165 171 175 180 186 192 198 207 216 229)
M  V30 END COLLECTION
M  V30 END CTAB
M  END
>  <NUMBERS>
5

>  <SEQUENCE>
HLWKKSSTLTSSRLATGEEEGGGSSSKRFLR

>  <DRUG_NAME>
No drug

>  <AA_MUTATION>
p.A719T

>  <POSITION>
719

>  <TRANSCRYPT>
P00519-2

$$$$
Compound 7
Actelion Java MolfileCreator 2.0

  0  0  0  0  0  0              0 V3000
M  V30 BEGIN CTAB
M  V30 COUNTS 248 254 0 0 0
M  V30 BEGIN ATOM
M  V30 1 S 0.0 0.0 0.0 0
M  V30 2 C -1.1235 -0.9934 0.0 0
M  V30 3 C 1.4192 -0.4494 0.0 0
M  V30 4 C -2.5665 -0.5204 0.0 0
M  V30 5 C -3.6901 -1.5138 0.0 0 CFG=2
M  V30 6 N -5.133 -1.0408 0.0 0
M  V30 7 C -3.3944 -2.9686 0.0 0
M  V30 8 C -6.2566 -2.0343 0.0 0
M  V30 9 O -4.518 -3.9621 0.0 0
M  V30 10 N -1.9751 -3.418 0.0 0
M  V30 11 O -5.9609 -3.489 0.0 0
M  V30 12 C -7.6995 -1.5612 0.0 0 CFG=1
M  V30 13 C -1.6794 -4.8728 0.0 0 CFG=2
M  V30 14 N -8.8231 -2.5547 0.0 0
M  V30 15 C -8.0189 -0.0827 0.0 0 CFG=2
M  V30 16 C -2.803 -5.8663 0.0 0
M  V30 17 C -0.2602 -5.3223 0.0 0
M  V30 18 C -8.5275 -4.0094 0.0 0
M  V30 19 O -9.3909 0.5677 0.0 0
M  V30 20 C -6.706 0.6386 0.0 0
M  V30 21 O -4.246 -5.3932 0.0 0
M  V30 22 N -2.5073 -7.3211 0.0 0
M  V30 23 C 0.0354 -6.777 0.0 0
M  V30 24 O -7.1791 -4.6363 0.0 0
M  V30 25 C -9.6511 -5.0029 0.0 0 CFG=1
M  V30 26 C -3.6309 -8.3146 0.0 0 CFG=2
M  V30 27 C 1.4547 -7.2265 0.0 0
M  V30 28 N -9.3554 -6.4577 0.0 0
M  V30 29 C -11.094 -4.5298 0.0 0 CFG=2
M  V30 30 C -5.0739 -7.8415 0.0 0
M  V30 31 C -3.3353 -9.7693 0.0 0
M  V30 32 C 1.7504 -8.6812 0.0 0
M  V30 33 C -7.9361 -6.9071 0.0 0
M  V30 34 C -12.2176 -5.5233 0.0 0
M  V30 35 C -11.0585 -3.0159 0.0 0
M  V30 36 O -5.5706 -6.4104 0.0 0
M  V30 37 N -6.1975 -8.835 0.0 0
M  V30 38 C -4.4589 -10.7628 0.0 0
M  V30 39 N 3.2406 -8.7758 0.0 0
M  V30 40 O -6.7179 -6.0319 0.0 0
M  V30 41 C -7.6404 -8.3619 0.0 0 CFG=1
M  V30 42 C -13.6605 -5.0502 0.0 0
M  V30 43 C -7.6404 -8.3619 0.0 0 CFG=2
M  V30 44 N -4.3169 -12.2412 0.0 0
M  V30 45 C -5.9373 -10.4435 0.0 0
M  V30 46 N -6.2211 -8.8113 0.0 0
M  V30 47 C -8.764 -9.3554 0.0 0
M  V30 48 C -7.9597 -6.8835 0.0 0
M  V30 49 C -8.764 -9.3554 0.0 0
M  V30 50 C -5.7007 -12.8444 0.0 0
M  V30 51 N -6.6942 -11.7327 0.0 0
M  V30 52 C -5.1212 -7.7942 0.0 0
M  V30 53 C -10.2069 -8.8823 0.0 0
M  V30 54 O -6.9899 -5.7362 0.0 0
M  V30 55 N -9.4027 -6.4104 0.0 0
M  V30 56 C -10.2069 -8.8823 0.0 0
M  V30 57 O -5.2631 -6.2803 0.0 0
M  V30 58 C -3.7019 -8.2436 0.0 0 CFG=1
M  V30 59 O -10.5263 -7.4039 0.0 0
M  V30 60 O -11.5434 -9.5801 0.0 0
M  V30 61 C -9.722 -4.9319 0.0 0 CFG=2
M  V30 62 C -11.3305 -9.8758 0.0 0
M  V30 63 N -3.4062 -9.6984 0.0 0
M  V30 64 C -2.602 -7.2265 0.0 0 CFG=2
M  V30 65 C -8.6221 -3.9148 0.0 0
M  V30 66 C -11.165 -4.4589 0.0 0
M  V30 67 C -12.7735 -9.4027 0.0 0
M  V30 68 C -1.9869 -10.1478 0.0 0
M  V30 69 O -1.8214 -7.2738 0.0 0
M  V30 70 C -3.2761 -5.8663 0.0 0
M  V30 71 O -7.1555 -4.1868 0.0 0
M  V30 72 N -8.9414 -2.4364 0.0 0
M  V30 73 C -11.4843 -2.9804 0.0 0
M  V30 74 N -13.8971 -10.3962 0.0 0
M  V30 75 O -1.6913 -11.6026 0.0 0
M  V30 76 C -0.887 -9.1307 0.0 0 CFG=1
M  V30 77 C -7.8415 -1.4192 0.0 0
M  V30 78 C -12.9272 -2.5073 0.0 0
M  V30 79 C -10.3843 -1.9633 0.0 0
M  V30 80 N 0.5322 -9.5801 0.0 0
M  V30 81 C -1.2063 -7.6522 0.0 0
M  V30 82 C -8.1608 0.0591 0.0 0
M  V30 83 C 0.8279 -11.0349 0.0 0
M  V30 84 C -0.1064 -6.6351 0.0 0
M  V30 85 O -9.6511 0.3548 0.0 0
M  V30 86 N -7.0609 1.0762 0.0 0
M  V30 87 O -0.2956 -12.0283 0.0 0
M  V30 88 C 2.2471 -11.4843 0.0 0 CFG=1
M  V30 89 C -0.4257 -5.1567 0.0 0
M  V30 90 C -7.3802 2.5547 0.0 0
M  V30 91 N 2.5428 -12.9391 0.0 0
M  V30 92 C 3.3471 -10.4671 0.0 0
M  V30 93 N 0.6741 -4.1395 0.0 0
M  V30 94 C -6.2803 3.5718 0.0 0
M  V30 95 C 1.4192 -13.9325 0.0 0
M  V30 96 C 3.0277 -8.9887 0.0 0
M  V30 97 C 0.3548 -2.6611 0.0 0
M  V30 98 O -4.861 3.1224 0.0 0
M  V30 99 N -6.5996 5.0502 0.0 0
M  V30 100 O -0.0236 -13.4595 0.0 0
M  V30 101 C 1.7149 -15.3873 0.0 0 CFG=1
M  V30 102 C 4.1277 -7.9716 0.0 0
M  V30 103 N -1.0881 -2.188 0.0 0
M  V30 104 N 1.4547 -1.6439 0.0 0
M  V30 105 C -5.4997 6.0674 0.0 0
M  V30 106 N 0.5913 -16.3808 0.0 0
M  V30 107 C 3.1342 -15.8368 0.0 0
M  V30 108 O 5.547 -8.421 0.0 0
M  V30 109 O 3.8084 -6.4932 0.0 0
M  V30 110 C -5.819 7.5458 0.0 0
M  V30 111 C -0.8515 -15.9077 0.0 0
M  V30 112 C 4.2341 -14.8196 0.0 0
M  V30 113 O -7.2619 8.0189 0.0 0
M  V30 114 O -4.7191 8.5629 0.0 0
M  V30 115 O -1.1709 -14.4293 0.0 0
M  V30 116 C -1.9751 -16.9012 0.0 0 CFG=1
M  V30 117 S 5.6534 -15.269 0.0 0
M  V30 118 N -3.418 -16.4281 0.0 0
M  V30 119 C -1.6794 -18.356 0.0 0
M  V30 120 C 6.7534 -14.2519 0.0 0
M  V30 121 C -3.7374 -14.9497 0.0 0
M  V30 122 C -0.2602 -18.8054 0.0 0
M  V30 123 O -2.6374 -13.9325 0.0 0
M  V30 124 C -5.1803 -14.4766 0.0 0 CFG=1
M  V30 125 C 0.0354 -20.2602 0.0 0
M  V30 126 C 0.8397 -17.7883 0.0 0
M  V30 127 N -6.3039 -15.4701 0.0 0
M  V30 128 C -5.4997 -12.9982 0.0 0
M  V30 129 C -6.0082 -16.9249 0.0 0
M  V30 130 C -6.9426 -12.5251 0.0 0
M  V30 131 O -4.589 -17.3743 0.0 0
M  V30 132 C -7.1318 -17.9184 0.0 0 CFG=1
M  V30 133 C -7.4157 -11.0822 0.0 0
M  V30 134 C -8.1726 -13.4003 0.0 0
M  V30 135 N -6.8361 -19.3731 0.0 0
M  V30 136 C -8.5748 -17.4453 0.0 0
M  V30 137 C -8.9296 -11.0703 0.0 0
M  V30 138 C -6.6706 -9.7693 0.0 0
M  V30 139 N -9.4027 -12.5014 0.0 0
M  V30 140 C -5.4169 -19.8226 0.0 0
M  V30 141 C -8.8941 -15.9669 0.0 0
M  V30 142 C -9.6865 -9.7575 0.0 0
M  V30 143 C -7.4275 -8.4565 0.0 0
M  V30 144 O -4.3169 -18.8054 0.0 0
M  V30 145 C -5.1212 -21.2773 0.0 0 CFG=1
M  V30 146 C -10.337 -15.4938 0.0 0
M  V30 147 C -8.9414 -8.4447 0.0 0
M  V30 148 N -6.2448 -22.2708 0.0 0
M  V30 149 C -3.7019 -21.7268 0.0 0
M  V30 150 C -10.6564 -14.0153 0.0 0
M  V30 151 C -5.9491 -23.7256 0.0 0
M  V30 152 C -2.602 -20.7096 0.0 0
M  V30 153 N -12.0993 -13.5422 0.0 0
M  V30 154 O -4.5298 -24.175 0.0 0
M  V30 155 C -7.0727 -24.7191 0.0 0 CFG=1
M  V30 156 O -2.9213 -19.2312 0.0 0
M  V30 157 O -1.1827 -21.1591 0.0 0
M  V30 158 N -8.5156 -24.246 0.0 0
M  V30 159 C -6.777 -26.1738 0.0 0
M  V30 160 C -9.6392 -25.2395 0.0 0
M  V30 161 C -5.3577 -26.6233 0.0 0
M  V30 162 O -9.3435 -26.6942 0.0 0
M  V30 163 C -11.0822 -24.7664 0.0 0 CFG=1
M  V30 164 C -4.2578 -25.6061 0.0 0
M  V30 165 C -5.062 -28.078 0.0 0
M  V30 166 N -11.4015 -23.288 0.0 0
M  V30 167 C -12.2058 -25.7599 0.0 0
M  V30 168 C -2.8385 -26.0556 0.0 0
M  V30 169 C -3.6428 -28.5275 0.0 0
M  V30 170 C -10.3016 -22.2708 0.0 0
M  V30 171 C -13.6487 -25.2868 0.0 0
M  V30 172 C -2.5428 -27.5103 0.0 0
M  V30 173 O -8.8823 -22.7203 0.0 0
M  V30 174 C -10.6209 -20.7924 0.0 0 CFG=1
M  V30 175 O -13.968 -23.8084 0.0 0
M  V30 176 N -14.7723 -26.2803 0.0 0
M  V30 177 O -1.1235 -27.9598 0.0 0
M  V30 178 N -12.0047 -20.1656 0.0 0
M  V30 179 C -9.6274 -19.6688 0.0 0
M  V30 180 C -13.3175 -20.9107 0.0 0
M  V30 181 C -11.8628 -18.6635 0.0 0
M  V30 182 C -10.3843 -18.356 0.0 0
M  V30 183 O -13.3294 -22.4009 0.0 0
M  V30 184 C -14.6304 -20.1537 0.0 0 CFG=1
M  V30 185 N -15.9432 -20.8988 0.0 0
M  V30 186 C -14.6422 -18.6398 0.0 0
M  V30 187 C -17.256 -20.1419 0.0 0
M  V30 188 O -15.955 -17.8829 0.0 0
M  V30 189 O -17.2679 -18.628 0.0 0
M  V30 190 C -18.5689 -20.887 0.0 0 CFG=1
M  V30 191 N -18.5807 -22.3773 0.0 0
M  V30 192 C -19.8817 -20.1301 0.0 0
M  V30 193 C -19.8935 -23.1224 0.0 0
M  V30 194 C -21.1945 -20.8752 0.0 0
M  V30 195 C -19.8935 -18.6162 0.0 0
M  V30 196 O -21.2064 -22.3654 0.0 0
M  V30 197 C -19.9054 -24.6126 0.0 0
M  V30 198 N -21.2182 -25.3578 0.0 0
M  V30 199 C -21.23 -26.848 0.0 0
M  V30 200 O -19.9408 -27.5931 0.0 0
M  V30 201 C -22.5428 -27.5931 0.0 0 CFG=1
M  V30 202 N -23.8557 -26.8362 0.0 0
M  V30 203 C -22.5547 -29.0834 0.0 0
M  V30 204 C -23.8675 -25.3223 0.0 0
M  V30 205 C -23.8675 -29.8285 0.0 0
M  V30 206 O -22.5783 -24.5653 0.0 0
M  V30 207 C -25.1803 -24.5653 0.0 0 CFG=1
M  V30 208 C -23.8793 -31.3187 0.0 0
M  V30 209 C -25.1803 -29.0715 0.0 0
M  V30 210 N -26.4932 -25.3104 0.0 0
M  V30 211 C -25.1922 -23.0514 0.0 0
M  V30 212 C -25.1922 -32.0639 0.0 0
M  V30 213 C -26.4932 -29.8167 0.0 0
M  V30 214 C -27.806 -24.5535 0.0 0
M  V30 215 C -26.505 -22.2945 0.0 0
M  V30 216 C -23.903 -22.2945 0.0 0
M  V30 217 C -26.505 -31.3069 0.0 0
M  V30 218 O -27.8178 -23.0396 0.0 0
M  V30 219 C -29.1188 -25.2986 0.0 0 CFG=1
M  V30 220 O -27.8178 -32.052 0.0 0
M  V30 221 N -29.1307 -26.7889 0.0 0
M  V30 222 C -30.4317 -24.5417 0.0 0 CFG=2
M  V30 223 C -30.4435 -27.534 0.0 0
M  V30 224 O -30.4435 -23.0278 0.0 0
M  V30 225 C -31.7445 -25.2868 0.0 0
M  V30 226 O -31.7563 -26.777 0.0 0
M  V30 227 C -30.4553 -29.0242 0.0 0 CFG=1
M  V30 228 N -31.6854 -29.8995 0.0 0
M  V30 229 C -29.2489 -29.8995 0.0 0
M  V30 230 C -33.1283 -29.4264 0.0 0
M  V30 231 C -31.2359 -31.3187 0.0 0
M  V30 232 C -29.722 -31.3187 0.0 0
M  V30 233 O -33.4477 -27.9479 0.0 0
M  V30 234 C -34.2519 -30.4199 0.0 0 CFG=1
M  V30 235 N -33.9562 -31.8746 0.0 0
M  V30 236 C -35.6948 -29.9468 0.0 0
M  V30 237 C -35.0798 -32.8681 0.0 0
M  V30 238 C -36.8184 -30.9403 0.0 0
M  V30 239 O -36.5228 -32.395 0.0 0
M  V30 240 C -34.7841 -34.3229 0.0 0 CFG=1
M  V30 241 C -38.2614 -30.4672 0.0 0
M  V30 242 N -33.3649 -34.7723 0.0 0
M  V30 243 C -35.9077 -35.3164 0.0 0
M  V30 244 C -39.385 -31.4607 0.0 0
M  V30 245 C -35.6121 -36.7711 0.0 0
M  V30 246 N -40.8279 -30.9876 0.0 0
M  V30 247 O -34.1928 -37.2206 0.0 0
M  V30 248 N -36.7357 -37.7646 0.0 0
M  V30 END ATOM
M  V30 BEGIN BOND
M  V30 1 1 1 2
M  V30 2 1 1 3
M  V30 3 1 2 4
M  V30 4 1 4 5
M  V30 5 1 5 6 CFG=1
M  V30 6 1 5 7
M  V30 7 1 6 8
M  V30 8 2 7 9
M  V30 9 1 7 10
M  V30 10 2 8 11
M  V30 11 1 8 12
M  V30 12 1 13 10 CFG=1
M  V30 13 1 12 14 CFG=1
M  V30 14 1 12 15
M  V30 15 1 13 16
M  V30 16 1 13 17
M  V30 17 1 14 18
M  V30 18 1 15 19 CFG=3
M  V30 19 1 15 20
M  V30 20 2 16 21
M  V30 21 1 16 22
M  V30 22 1 17 23
M  V30 23 2 18 24
M  V30 24 1 18 25
M  V30 25 1 26 22 CFG=1
M  V30 26 1 23 27
M  V30 27 1 25 28 CFG=1
M  V30 28 1 25 29
M  V30 29 1 26 30
M  V30 30 1 26 31
M  V30 31 1 27 32
M  V30 32 1 28 33
M  V30 33 1 29 34
M  V30 34 1 29 35 CFG=3
M  V30 35 2 30 36
M  V30 36 1 30 37
M  V30 37 1 31 38
M  V30 38 1 32 39
M  V30 39 2 33 40
M  V30 40 1 33 41
M  V30 41 1 34 42
M  V30 42 1 43 37 CFG=1
M  V30 43 1 38 44
M  V30 44 2 38 45
M  V30 45 1 41 46 CFG=1
M  V30 46 1 41 47
M  V30 47 1 43 48
M  V30 48 1 43 49
M  V30 49 2 44 50
M  V30 50 1 45 51
M  V30 51 1 46 52
M  V30 52 1 47 53
M  V30 53 2 48 54
M  V30 54 1 48 55
M  V30 55 1 49 56
M  V30 56 2 52 57
M  V30 57 1 52 58
M  V30 58 2 53 59
M  V30 59 1 53 60
M  V30 60 1 61 55 CFG=1
M  V30 61 1 56 62
M  V30 62 1 58 63 CFG=3
M  V30 63 1 58 64
M  V30 64 1 61 65
M  V30 65 1 61 66
M  V30 66 1 62 67
M  V30 67 1 63 68
M  V30 68 1 64 69 CFG=1
M  V30 69 1 64 70
M  V30 70 2 65 71
M  V30 71 1 65 72
M  V30 72 1 66 73
M  V30 73 1 67 74
M  V30 74 2 68 75
M  V30 75 1 68 76
M  V30 76 1 72 77
M  V30 77 1 73 78
M  V30 78 1 73 79
M  V30 79 1 76 80 CFG=3
M  V30 80 1 76 81
M  V30 81 1 77 82
M  V30 82 1 80 83
M  V30 83 1 81 84
M  V30 84 2 82 85
M  V30 85 1 82 86
M  V30 86 2 83 87
M  V30 87 1 83 88
M  V30 88 1 84 89
M  V30 89 1 86 90
M  V30 90 1 88 91 CFG=3
M  V30 91 1 88 92
M  V30 92 1 89 93
M  V30 93 1 90 94
M  V30 94 1 91 95
M  V30 95 1 92 96
M  V30 96 1 93 97
M  V30 97 2 94 98
M  V30 98 1 94 99
M  V30 99 2 95 100
M  V30 100 1 95 101
M  V30 101 1 96 102
M  V30 102 2 97 103
M  V30 103 1 97 104
M  V30 104 1 99 105
M  V30 105 1 101 106 CFG=3
M  V30 106 1 101 107
M  V30 107 2 102 108
M  V30 108 1 102 109
M  V30 109 1 105 110
M  V30 110 1 106 111
M  V30 111 1 107 112
M  V30 112 2 110 113
M  V30 113 1 110 114
M  V30 114 2 111 115
M  V30 115 1 111 116
M  V30 116 1 112 117
M  V30 117 1 116 118 CFG=3
M  V30 118 1 116 119
M  V30 119 1 117 120
M  V30 120 1 118 121
M  V30 121 1 119 122
M  V30 122 2 121 123
M  V30 123 1 121 124
M  V30 124 1 122 125
M  V30 125 1 122 126
M  V30 126 1 124 127 CFG=1
M  V30 127 1 124 128
M  V30 128 1 127 129
M  V30 129 1 128 130
M  V30 130 2 129 131
M  V30 131 1 129 132
M  V30 132 1 130 133
M  V30 133 2 130 134
M  V30 134 1 132 135 CFG=1
M  V30 135 1 132 136
M  V30 136 2 133 137
M  V30 137 1 133 138
M  V30 138 1 134 139
M  V30 139 1 135 140
M  V30 140 1 136 141
M  V30 141 1 137 142
M  V30 142 2 138 143
M  V30 143 2 140 144
M  V30 144 1 140 145
M  V30 145 1 141 146
M  V30 146 2 142 147
M  V30 147 1 145 148 CFG=3
M  V30 148 1 145 149
M  V30 149 1 146 150
M  V30 150 1 148 151
M  V30 151 1 149 152
M  V30 152 1 150 153
M  V30 153 2 151 154
M  V30 154 1 151 155
M  V30 155 2 152 156
M  V30 156 1 152 157
M  V30 157 1 155 158 CFG=3
M  V30 158 1 155 159
M  V30 159 1 158 160
M  V30 160 1 159 161
M  V30 161 2 160 162
M  V30 162 1 160 163
M  V30 163 2 161 164
M  V30 164 1 161 165
M  V30 165 1 163 166 CFG=3
M  V30 166 1 163 167
M  V30 167 1 164 168
M  V30 168 2 165 169
M  V30 169 1 166 170
M  V30 170 1 167 171
M  V30 171 2 168 172
M  V30 172 2 170 173
M  V30 173 1 174 170 CFG=1
M  V30 174 2 171 175
M  V30 175 1 171 176
M  V30 176 1 172 177
M  V30 177 1 174 178
M  V30 178 1 174 179
M  V30 179 1 178 180
M  V30 180 1 178 181
M  V30 181 1 179 182
M  V30 182 2 180 183
M  V30 183 1 180 184
M  V30 184 1 184 185 CFG=1
M  V30 185 1 184 186
M  V30 186 1 185 187
M  V30 187 1 186 188
M  V30 188 2 187 189
M  V30 189 1 187 190
M  V30 190 1 190 191 CFG=1
M  V30 191 1 190 192
M  V30 192 1 191 193
M  V30 193 1 192 194
M  V30 194 1 192 195
M  V30 195 2 193 196
M  V30 196 1 193 197
M  V30 197 1 197 198
M  V30 198 1 198 199
M  V30 199 2 199 200
M  V30 200 1 199 201
M  V30 201 1 201 202 CFG=3
M  V30 202 1 201 203
M  V30 203 1 202 204
M  V30 204 1 203 205
M  V30 205 2 204 206
M  V30 206 1 204 207
M  V30 207 2 205 208
M  V30 208 1 205 209
M  V30 209 1 207 210 CFG=1
M  V30 210 1 207 211
M  V30 211 1 208 212
M  V30 212 2 209 213
M  V30 213 1 210 214
M  V30 214 1 211 215
M  V30 215 1 211 216
M  V30 216 2 212 217
M  V30 217 2 214 218
M  V30 218 1 214 219
M  V30 219 1 217 220
M  V30 220 1 219 221 CFG=1
M  V30 221 1 219 222
M  V30 222 1 221 223
M  V30 223 1 222 224 CFG=1
M  V30 224 1 222 225
M  V30 225 2 223 226
M  V30 226 1 227 223 CFG=3
M  V30 227 1 227 228
M  V30 228 1 227 229
M  V30 229 1 228 230
M  V30 230 1 228 231
M  V30 231 1 229 232
M  V30 232 2 230 233
M  V30 233 1 230 234
M  V30 234 1 234 235 CFG=1
M  V30 235 1 234 236
M  V30 236 1 235 237
M  V30 237 1 236 238
M  V30 238 2 237 239
M  V30 239 1 237 240
M  V30 240 1 238 241
M  V30 241 1 240 242 CFG=1
M  V30 242 1 240 243
M  V30 243 1 241 244
M  V30 244 1 243 245
M  V30 245 1 244 246
M  V30 246 2 245 247
M  V30 247 1 245 248
M  V30 248 1 50 51
M  V30 249 1 137 139
M  V30 250 1 143 147
M  V30 251 1 169 172
M  V30 252 1 181 182
M  V30 253 1 213 217
M  V30 254 1 231 232
M  V30 END BOND
M  V30 BEGIN COLLECTION
M  V30 MDLV30/STEABS ATOMS=(31 5 12 13 15 25 26 29 41 43 58 61 64 76 88 101 116 124 132 145 155 163 174 184 190 201 207 219 222 227 234 240)
M  V30 END COLLECTION
M  V30 END CTAB
M  END
>  <NUMBERS>
6

>  <SEQUENCE>
NKPTVYGVSPNYDKWLMERTDITMKHKLGGG

>  <DRUG_NAME>
No drug

>  <AA_MUTATION>
p.E255L

>  <POSITION>
255

>  <TRANSCRYPT>
P00519-2

$$$$
Compound 8
Actelion Java MolfileCreator 2.0

  0  0  0  0  0  0              0 V3000
M  V30 BEGIN CTAB
M  V30 COUNTS 192 196 0 0 0
M  V30 BEGIN ATOM
M  V30 1 O 0.0 0.0 0.0 0
M  V30 2 C 1.2273 0.8497 0.0 0
M  V30 3 N 0.7553 2.2895 0.0 0
M  V30 4 C 2.679 0.5546 0.0 0 CFG=1
M  V30 5 C -0.7199 2.6081 0.0 0 CFG=2
M  V30 6 N 3.2809 -0.8025 0.0 0
M  V30 7 C 3.7765 1.5696 0.0 0
M  V30 8 C -1.7348 1.5106 0.0 0
M  V30 9 C -1.1919 4.048 0.0 0 CFG=2
M  V30 10 C 2.5255 -2.0889 0.0 0
M  V30 11 C 4.7561 -0.6372 0.0 0
M  V30 12 C 5.0629 0.8379 0.0 0
M  V30 13 O -1.4634 0.0472 0.0 0
M  V30 14 N -3.21 1.8292 0.0 0
M  V30 15 O -0.2006 5.1691 0.0 0
M  V30 16 C -2.5491 4.7207 0.0 0
M  V30 17 O 1.0621 -1.7112 0.0 0
M  V30 18 C 3.2572 -3.3753 0.0 0 CFG=1
M  V30 19 C -4.225 0.7317 0.0 0 CFG=2
M  V30 20 N 2.5019 -4.6617 0.0 0
M  V30 21 C 4.7443 -3.3635 0.0 0 CFG=2
M  V30 22 C -3.7765 -0.6845 0.0 0
M  V30 23 C -5.7002 1.0503 0.0 0
M  V30 24 C 0.9913 -4.6499 0.0 0
M  V30 25 O 5.476 -4.6499 0.0 0
M  V30 26 C 5.476 -2.0535 0.0 0
M  V30 27 O -2.3249 -0.9795 0.0 0
M  V30 28 N -4.7915 -1.782 0.0 0
M  V30 29 C -6.7152 -0.0472 0.0 0
M  V30 30 O 0.5664 -3.1982 0.0 0
M  V30 31 C 0.236 -5.9363 0.0 0 CFG=1
M  V30 32 C -4.343 -3.1982 0.0 0 CFG=2
M  V30 33 C -8.1904 0.2714 0.0 0
M  V30 34 N -1.2745 -5.9245 0.0 0
M  V30 35 C 0.9677 -7.2227 0.0 0
M  V30 36 C -2.8914 -3.4933 0.0 0
M  V30 37 C -5.358 -4.2958 0.0 0
M  V30 38 C -9.2054 -0.8261 0.0 0
M  V30 39 C -2.0299 -4.6145 0.0 0
M  V30 40 C 2.4547 -7.2109 0.0 0
M  V30 41 C 0.2124 -8.5091 0.0 0
M  V30 42 O -1.9 -2.3721 0.0 0
M  V30 43 N -2.4429 -4.9095 0.0 0
M  V30 44 C -4.9095 -5.712 0.0 0
M  V30 45 N -10.6806 -0.5074 0.0 0
M  V30 46 O -1.2981 -3.3045 0.0 0
M  V30 47 C -3.5405 -4.6027 0.0 0 CFG=1
M  V30 48 C -0.9913 -5.2045 0.0 0 CFG=2
M  V30 49 C -5.9245 -6.8096 0.0 0
M  V30 50 N -4.4374 -5.8064 0.0 0
M  V30 51 C -4.4374 -3.3753 0.0 0
M  V30 52 C 0.0 -4.0834 0.0 0
M  V30 53 C -0.2124 -6.4673 0.0 0
M  V30 54 C -5.476 -8.2258 0.0 0
M  V30 55 C -3.989 -7.2227 0.0 0
M  V30 56 C -5.8772 -5.3344 0.0 0
M  V30 57 C -5.8772 -3.8237 0.0 0
M  V30 58 O 1.3336 -4.7325 0.0 0
M  V30 59 N -0.472 -2.6436 0.0 0
M  V30 60 N -6.4909 -9.3234 0.0 0
M  V30 61 O -4.7089 -8.5327 0.0 0
M  V30 62 C -2.5373 -7.5177 0.0 0 CFG=1
M  V30 63 C 0.5192 -1.5224 0.0 0
M  V30 64 N -2.0889 -8.9339 0.0 0
M  V30 65 C -1.546 -6.3965 0.0 0
M  V30 66 C 0.0472 -0.0826 0.0 0
M  V30 67 C -3.1038 -10.0315 0.0 0
M  V30 68 C -0.0944 -6.6916 0.0 0
M  V30 69 O -1.4634 0.059 0.0 0
M  V30 70 N 1.0385 1.0385 0.0 0
M  V30 71 O -4.579 -9.7128 0.0 0
M  V30 72 C -2.6554 -11.4477 0.0 0 CFG=1
M  V30 73 C 0.8969 -5.5704 0.0 0
M  V30 74 C 0.5664 2.4783 0.0 0 CFG=2
M  V30 75 N -3.6703 -12.5453 0.0 0
M  V30 76 C -1.2037 -11.7427 0.0 0
M  V30 77 O 1.1447 -4.0834 0.0 0
M  V30 78 O 2.3485 -5.8654 0.0 0
M  V30 79 C -0.9087 2.797 0.0 0
M  V30 80 C 1.5578 3.5995 0.0 0
M  V30 81 C -5.1455 -12.2266 0.0 0
M  V30 82 O -1.6286 1.487 0.0 0
M  V30 83 N -1.3808 4.2368 0.0 0
M  V30 84 O 1.0857 5.0393 0.0 0
M  V30 85 O -5.6176 -10.7868 0.0 0
M  V30 86 C -6.1605 -13.3242 0.0 0 CFG=1
M  V30 87 C -2.856 4.5554 0.0 0
M  V30 88 N -7.6357 -13.0055 0.0 0
M  V30 89 C -5.712 -14.7404 0.0 0
M  V30 90 C -3.3281 5.9953 0.0 0
M  V30 91 C -8.1078 -11.5657 0.0 0
M  V30 92 O -2.3367 7.1164 0.0 0
M  V30 93 N -4.8033 6.3139 0.0 0
M  V30 94 O -7.1164 -10.4445 0.0 0
M  V30 95 C -9.583 -11.2471 0.0 0 CFG=1
M  V30 96 C -5.2754 7.7537 0.0 0 CFG=2
M  V30 97 N -10.0551 -9.8072 0.0 0
M  V30 98 C -10.598 -12.3446 0.0 0
M  V30 99 C -4.284 8.8749 0.0 0
M  V30 100 C -6.786 7.8954 0.0 0
M  V30 101 C -9.0637 -8.6861 0.0 0
M  V30 102 O -2.8324 8.5799 0.0 0
M  V30 103 N -4.7561 10.3147 0.0 0
M  V30 104 O -7.6121 -8.9811 0.0 0
M  V30 105 C -9.5358 -7.2463 0.0 0 CFG=1
M  V30 106 C -6.1959 10.7868 0.0 0 CFG=2
M  V30 107 C -3.8827 11.5421 0.0 0
M  V30 108 N -10.9756 -6.7742 0.0 0
M  V30 109 C -8.6625 -6.0189 0.0 0
M  V30 110 C -7.4233 9.9135 0.0 0
M  V30 111 C -6.2077 12.2974 0.0 0
M  V30 112 C -4.7797 12.7695 0.0 0
M  V30 113 C -12.203 -7.6475 0.0 0
M  V30 114 C -10.9874 -5.2636 0.0 0
M  V30 115 C -9.5594 -4.7915 0.0 0
M  V30 116 O -7.4587 8.4264 0.0 0
M  V30 117 N -8.8041 10.539 0.0 0
M  V30 118 O -12.0614 -9.1227 0.0 0
M  V30 119 C -13.5838 -7.022 0.0 0 CFG=1
M  V30 120 C -10.0315 9.6656 0.0 0
M  V30 121 N -13.7491 -5.5232 0.0 0
M  V30 122 C -14.8112 -7.8954 0.0 0 CFG=2
M  V30 123 C -11.4123 10.2911 0.0 0
M  V30 124 C -15.1299 -4.8977 0.0 0
M  V30 125 O -14.6696 -9.3706 0.0 0
M  V30 126 C -16.192 -7.2699 0.0 0
M  V30 127 O -11.5775 11.79 0.0 0
M  V30 128 N -12.6397 9.4178 0.0 0
M  V30 129 O -16.3572 -5.771 0.0 0
M  V30 130 C -15.2951 -3.3989 0.0 0
M  V30 131 C -14.0205 10.0433 0.0 0
M  V30 132 N -16.6759 -2.7734 0.0 0
M  V30 133 C -15.2479 9.17 0.0 0
M  V30 134 C -16.8411 -1.2745 0.0 0
M  V30 135 O -15.1063 7.6947 0.0 0
M  V30 136 N -16.6287 9.7954 0.0 0
M  V30 137 O -15.6373 -0.3776 0.0 0
M  V30 138 C -18.2219 -0.649 0.0 0 CFG=1
M  V30 139 C -17.8561 8.9221 0.0 0 CFG=2
M  V30 140 N -19.4493 -1.5224 0.0 0
M  V30 141 C -18.3872 0.8497 0.0 0
M  V30 142 C -17.7145 7.4469 0.0 0
M  V30 143 C -19.2369 9.5476 0.0 0 CFG=2
M  V30 144 C -20.8301 -0.8969 0.0 0
M  V30 145 C -17.1834 1.7466 0.0 0
M  V30 146 O -16.3572 6.845 0.0 0
M  V30 147 N -18.9418 6.5736 0.0 0
M  V30 148 O -19.4021 11.0464 0.0 0
M  V30 149 C -20.4643 8.6743 0.0 0
M  V30 150 O -20.9954 0.6018 0.0 0
M  V30 151 C -22.0575 -1.7702 0.0 0 CFG=1
M  V30 152 C -16.9827 3.2454 0.0 0
M  V30 153 C -16.015 0.8379 0.0 0
M  V30 154 C -18.8002 5.0983 0.0 0 CFG=2
M  V30 155 N -21.9159 -3.2454 0.0 0
M  V30 156 C -23.4383 -1.1447 0.0 0
M  V30 157 C -17.443 4.4964 0.0 0
M  V30 158 C -20.0276 4.225 0.0 0
M  V30 159 C -23.1433 -4.1188 0.0 0
M  V30 160 O -16.2392 5.3934 0.0 0
M  V30 161 N -17.3014 3.0212 0.0 0
M  V30 162 O -19.886 2.7498 0.0 0
M  V30 163 O -24.5241 -3.4933 0.0 0
M  V30 164 C -23.0017 -5.594 0.0 0 CFG=1
M  V30 165 C -15.9442 2.4193 0.0 0 CFG=2
M  V30 166 N -21.6445 -6.1959 0.0 0
M  V30 167 C -24.2291 -6.4673 0.0 0
M  V30 168 C -14.7404 3.3163 0.0 0
M  V30 169 C -15.8026 0.9441 0.0 0
M  V30 170 O -24.0874 -7.9426 0.0 0
M  V30 171 O -14.9056 4.8151 0.0 0
M  V30 172 N -13.3832 2.7144 0.0 0
M  V30 173 C -14.4454 0.3422 0.0 0
M  V30 174 C -12.1794 3.6113 0.0 0
M  V30 175 C -14.3037 -1.1329 0.0 0
M  V30 176 C -10.8222 3.0094 0.0 0
M  V30 177 C -12.9465 -1.7348 0.0 0
M  V30 178 O -10.6806 1.5342 0.0 0
M  V30 179 N -9.6184 3.9063 0.0 0
M  V30 180 N -12.8049 -3.21 0.0 0
M  V30 181 C -9.6302 5.417 0.0 0 CFG=2
M  V30 182 C -8.2022 3.4579 0.0 0
M  V30 183 C -10.8576 6.3139 0.0 0
M  V30 184 C -8.214 5.889 0.0 0
M  V30 185 C -7.3289 4.6853 0.0 0
M  V30 186 O -12.2384 5.712 0.0 0
M  V30 187 N -10.716 7.8127 0.0 0
M  V30 188 C -11.9434 8.7097 0.0 0 CFG=2
M  V30 189 C -13.3242 8.1078 0.0 0
M  V30 190 C -11.4477 10.1259 0.0 0
M  V30 191 O -14.5516 9.0047 0.0 0
M  V30 192 O -13.4894 6.6326 0.0 0
M  V30 END ATOM
M  V30 BEGIN BOND
M  V30 1 2 1 2
M  V30 2 1 2 3
M  V30 3 1 4 2 CFG=3
M  V30 4 1 5 3 CFG=3
M  V30 5 1 4 6
M  V30 6 1 4 7
M  V30 7 1 5 8
M  V30 8 1 5 9
M  V30 9 1 6 10
M  V30 10 1 6 11
M  V30 11 1 7 12
M  V30 12 2 8 13
M  V30 13 1 8 14
M  V30 14 1 9 15 CFG=1
M  V30 15 1 9 16
M  V30 16 2 10 17
M  V30 17 1 10 18
M  V30 18 1 19 14 CFG=3
M  V30 19 1 18 20 CFG=3
M  V30 20 1 18 21
M  V30 21 1 19 22
M  V30 22 1 19 23
M  V30 23 1 20 24
M  V30 24 1 21 25 CFG=1
M  V30 25 1 21 26
M  V30 26 2 22 27
M  V30 27 1 22 28
M  V30 28 1 23 29
M  V30 29 2 24 30
M  V30 30 1 24 31
M  V30 31 1 32 28 CFG=3
M  V30 32 1 29 33
M  V30 33 1 31 34 CFG=3
M  V30 34 1 31 35
M  V30 35 1 32 36
M  V30 36 1 32 37
M  V30 37 1 33 38
M  V30 38 1 34 39
M  V30 39 1 35 40
M  V30 40 1 35 41
M  V30 41 2 36 42
M  V30 42 1 36 43
M  V30 43 1 37 44
M  V30 44 1 38 45
M  V30 45 2 39 46
M  V30 46 1 47 39 CFG=1
M  V30 47 1 48 43 CFG=3
M  V30 48 1 44 49
M  V30 49 1 47 50
M  V30 50 1 47 51
M  V30 51 1 48 52
M  V30 52 1 48 53
M  V30 53 1 49 54
M  V30 54 1 50 55
M  V30 55 1 50 56
M  V30 56 1 51 57
M  V30 57 2 52 58
M  V30 58 1 52 59
M  V30 59 1 54 60
M  V30 60 2 55 61
M  V30 61 1 55 62
M  V30 62 1 59 63
M  V30 63 1 62 64 CFG=3
M  V30 64 1 62 65
M  V30 65 1 63 66
M  V30 66 1 64 67
M  V30 67 1 65 68
M  V30 68 2 66 69
M  V30 69 1 66 70
M  V30 70 2 67 71
M  V30 71 1 67 72
M  V30 72 1 68 73
M  V30 73 1 74 70 CFG=3
M  V30 74 1 72 75 CFG=3
M  V30 75 1 72 76
M  V30 76 2 73 77
M  V30 77 1 73 78
M  V30 78 1 74 79
M  V30 79 1 74 80
M  V30 80 1 75 81
M  V30 81 2 79 82
M  V30 82 1 79 83
M  V30 83 1 80 84
M  V30 84 2 81 85
M  V30 85 1 81 86
M  V30 86 1 83 87
M  V30 87 1 86 88 CFG=3
M  V30 88 1 86 89
M  V30 89 1 87 90
M  V30 90 1 88 91
M  V30 91 2 90 92
M  V30 92 1 90 93
M  V30 93 2 91 94
M  V30 94 1 91 95
M  V30 95 1 96 93 CFG=1
M  V30 96 1 95 97 CFG=3
M  V30 97 1 95 98
M  V30 98 1 96 99
M  V30 99 1 96 100
M  V30 100 1 97 101
M  V30 101 2 99 102
M  V30 102 1 99 103
M  V30 103 2 101 104
M  V30 104 1 105 101 CFG=1
M  V30 105 1 103 106
M  V30 106 1 103 107
M  V30 107 1 105 108
M  V30 108 1 105 109
M  V30 109 1 106 110 CFG=3
M  V30 110 1 106 111
M  V30 111 1 107 112
M  V30 112 1 108 113
M  V30 113 1 108 114
M  V30 114 1 109 115
M  V30 115 2 110 116
M  V30 116 1 110 117
M  V30 117 2 113 118
M  V30 118 1 113 119
M  V30 119 1 117 120
M  V30 120 1 119 121 CFG=3
M  V30 121 1 119 122
M  V30 122 1 120 123
M  V30 123 1 121 124
M  V30 124 1 122 125 CFG=3
M  V30 125 1 122 126
M  V30 126 2 123 127
M  V30 127 1 123 128
M  V30 128 2 124 129
M  V30 129 1 124 130
M  V30 130 1 128 131
M  V30 131 1 130 132
M  V30 132 1 131 133
M  V30 133 1 132 134
M  V30 134 2 133 135
M  V30 135 1 133 136
M  V30 136 2 134 137
M  V30 137 1 134 138
M  V30 138 1 139 136 CFG=3
M  V30 139 1 138 140 CFG=1
M  V30 140 1 138 141
M  V30 141 1 139 142
M  V30 142 1 139 143
M  V30 143 1 140 144
M  V30 144 1 141 145
M  V30 145 2 142 146
M  V30 146 1 142 147
M  V30 147 1 143 148 CFG=1
M  V30 148 1 143 149
M  V30 149 2 144 150
M  V30 150 1 144 151
M  V30 151 1 145 152
M  V30 152 1 145 153
M  V30 153 1 154 147 CFG=3
M  V30 154 1 151 155 CFG=1
M  V30 155 1 151 156
M  V30 156 1 154 157
M  V30 157 1 154 158
M  V30 158 1 155 159
M  V30 159 2 157 160
M  V30 160 1 157 161
M  V30 161 1 158 162
M  V30 162 2 159 163
M  V30 163 1 159 164
M  V30 164 1 165 161 CFG=3
M  V30 165 1 164 166 CFG=1
M  V30 166 1 164 167
M  V30 167 1 165 168
M  V30 168 1 165 169
M  V30 169 1 167 170
M  V30 170 2 168 171
M  V30 171 1 168 172
M  V30 172 1 169 173
M  V30 173 1 172 174
M  V30 174 1 173 175
M  V30 175 1 174 176
M  V30 176 1 175 177
M  V30 177 2 176 178
M  V30 178 1 176 179
M  V30 179 1 177 180
M  V30 180 1 179 181
M  V30 181 1 179 182
M  V30 182 1 181 183 CFG=3
M  V30 183 1 181 184
M  V30 184 1 182 185
M  V30 185 2 183 186
M  V30 186 1 183 187
M  V30 187 1 188 187 CFG=3
M  V30 188 1 188 189
M  V30 189 1 188 190
M  V30 190 2 189 191
M  V30 191 1 189 192
M  V30 192 1 11 12
M  V30 193 1 56 57
M  V30 194 1 111 112
M  V30 195 1 114 115
M  V30 196 1 184 185
M  V30 END BOND
M  V30 BEGIN COLLECTION
M  V30 MDLV30/STEABS ATOMS=(29 4 5 9 18 19 21 31 32 47 48 62 72 74 86 95 96 105 106 119 122 138 139 143 151 154 164 165 181 188)
M  V30 END COLLECTION
M  V30 END CTAB
M  END
>  <NUMBERS>
7

>  <SEQUENCE>
SALGTPAAAEPVTPTKKAGSGAPGGTSKGPA

>  <DRUG_NAME>
No drug

>  <AA_MUTATION>
p.R874K

>  <POSITION>
874

>  <TRANSCRYPT>
P00519-2

$$$$
Compound 9
Actelion Java MolfileCreator 2.0

  0  0  0  0  0  0              0 V3000
M  V30 BEGIN CTAB
M  V30 COUNTS 238 240 0 0 0
M  V30 BEGIN ATOM
M  V30 1 S 0.0 0.0 0.0 0
M  V30 2 C 1.443 -0.3548 0.0 0
M  V30 3 C 2.1882 -1.6441 0.0 0 CFG=2
M  V30 4 N 3.6786 -1.6323 0.0 0
M  V30 5 C 1.4312 -2.9334 0.0 0
M  V30 6 C 4.4237 -0.3193 0.0 0
M  V30 7 O 2.0108 -4.3055 0.0 0
M  V30 8 O 0.0946 -3.6313 0.0 0
M  V30 9 O 3.1345 0.4849 0.0 0
M  V30 10 C 5.9141 -0.3075 0.0 0 CFG=1
M  V30 11 N 6.6593 1.0054 0.0 0
M  V30 12 C 6.6593 -1.5968 0.0 0
M  V30 13 C 5.9023 2.3183 0.0 0
M  V30 14 C 5.9023 -2.8861 0.0 0
M  V30 15 O 4.4356 1.9635 0.0 0
M  V30 16 C 6.6475 3.6313 0.0 0 CFG=1
M  V30 17 C 6.7894 -4.0689 0.0 0
M  V30 18 C 4.3883 -2.8742 0.0 0
M  V30 19 N 5.8905 4.9442 0.0 0
M  V30 20 C 8.1378 3.6431 0.0 0
M  V30 21 C 4.3764 4.956 0.0 0
M  V30 22 O 3.3237 3.8915 0.0 0
M  V30 23 C 3.6194 6.269 0.0 0 CFG=1
M  V30 24 N 2.1054 6.2808 0.0 0
M  V30 25 C 4.3646 7.5819 0.0 0
M  V30 26 C 1.3484 4.9915 0.0 0
M  V30 27 C 5.855 7.5937 0.0 0
M  V30 28 O 1.029 3.5366 0.0 0
M  V30 29 C -0.1655 5.0033 0.0 0 CFG=1
M  V30 30 C 6.6002 8.9067 0.0 0
M  V30 31 N -0.9226 6.3163 0.0 0
M  V30 32 C -0.9226 3.714 0.0 0 CFG=2
M  V30 33 O 5.9969 10.3024 0.0 0
M  V30 34 O 8.0787 9.0959 0.0 0
M  V30 35 C -0.1774 7.6292 0.0 0
M  V30 36 O -2.3893 4.0926 0.0 0
M  V30 37 C -0.1774 2.4248 0.0 0
M  V30 38 O 1.3129 7.6411 0.0 0
M  V30 39 C -0.9344 8.9422 0.0 0 CFG=1
M  V30 40 N -0.1892 10.2551 0.0 0
M  V30 41 C -2.4484 8.954 0.0 0
M  V30 42 C 1.3011 10.2669 0.0 0
M  V30 43 O -3.2054 7.6647 0.0 0
M  V30 44 O 2.0463 8.9777 0.0 0
M  V30 45 C 2.0463 11.5799 0.0 0 CFG=1
M  V30 46 N 3.5366 11.5917 0.0 0
M  V30 47 C 1.2892 12.8928 0.0 0
M  V30 48 C 4.2818 10.3024 0.0 0
M  V30 49 C -0.2247 12.9047 0.0 0
M  V30 50 O 3.5248 9.0131 0.0 0
M  V30 51 C 5.7722 10.3143 0.0 0 CFG=1
M  V30 52 O -0.9817 11.6154 0.0 0
M  V30 53 O -0.9817 14.2176 0.0 0
M  V30 54 N 6.5174 9.025 0.0 0
M  V30 55 C 6.5174 11.6272 0.0 0
M  V30 56 C 5.7604 7.7357 0.0 0
M  V30 57 C 5.7604 12.9402 0.0 0
M  V30 58 O 4.4237 8.4572 0.0 0
M  V30 59 C 6.5055 6.4464 0.0 0 CFG=1
M  V30 60 C 6.5055 14.2531 0.0 0
M  V30 61 C 4.2463 12.952 0.0 0
M  V30 62 N 5.7485 5.1571 0.0 0
M  V30 63 C 7.9959 6.4582 0.0 0
M  V30 64 C 4.2345 5.1689 0.0 0
M  V30 65 C 8.7411 7.7712 0.0 0
M  V30 66 C 8.7411 5.1689 0.0 0
M  V30 67 O 4.1754 6.683 0.0 0
M  V30 68 C 3.4775 3.8796 0.0 0 CFG=1
M  V30 69 N 4.2227 2.5904 0.0 0
M  V30 70 C 1.9635 3.8915 0.0 0
M  V30 71 C 5.713 2.6022 0.0 0
M  V30 72 C 1.7151 5.3818 0.0 0
M  V30 73 C 0.9107 2.8269 0.0 0
M  V30 74 O 6.7421 3.6904 0.0 0
M  V30 75 C 6.4582 1.3129 0.0 0
M  V30 76 N 7.9486 1.3247 0.0 0
M  V30 77 C 8.6938 0.0354 0.0 0
M  V30 78 O 7.9368 -1.2538 0.0 0
M  V30 79 C 10.1842 0.0473 0.0 0 CFG=1
M  V30 80 N 10.9293 -1.2419 0.0 0
M  V30 81 C 10.9293 1.3602 0.0 0
M  V30 82 C 10.1723 -2.5312 0.0 0
M  V30 83 C 10.1723 2.6732 0.0 0
M  V30 84 O 8.6583 -2.5194 0.0 0
M  V30 85 C 10.9175 -3.8205 0.0 0 CFG=1
M  V30 86 C 10.9175 3.9861 0.0 0
M  V30 87 N 10.1605 -5.1098 0.0 0
M  V30 88 C 12.4079 -3.8087 0.0 0 CFG=2
M  V30 89 C 10.1605 5.299 0.0 0
M  V30 90 C 8.6465 -5.098 0.0 0
M  V30 91 O 13.1531 -5.098 0.0 0
M  V30 92 C 13.1531 -2.4957 0.0 0
M  V30 93 N 10.9057 6.612 0.0 0
M  V30 94 O 7.8895 -3.785 0.0 0
M  V30 95 C 7.8895 -6.3873 0.0 0 CFG=1
M  V30 96 N 6.3754 -6.3754 0.0 0
M  V30 97 C 8.6346 -7.6765 0.0 0 CFG=2
M  V30 98 C 5.6184 -5.0625 0.0 0
M  V30 99 C 7.8776 -8.9658 0.0 0
M  V30 100 C 10.125 -7.6647 0.0 0
M  V30 101 O 6.5055 -3.856 0.0 0
M  V30 102 C 4.1044 -5.0507 0.0 0 CFG=1
M  V30 103 C 8.6228 -10.2551 0.0 0
M  V30 104 N 3.3474 -3.7377 0.0 0
M  V30 105 C 3.3474 -6.3399 0.0 0
M  V30 106 C 4.0926 -2.4248 0.0 0
M  V30 107 O 5.5356 -2.7796 0.0 0
M  V30 108 C 3.3355 -1.1118 0.0 0 CFG=1
M  V30 109 N 1.8215 -1.1 0.0 0
M  V30 110 C 4.0807 0.201 0.0 0
M  V30 111 C 1.0645 -2.3893 0.0 0
M  V30 112 C 3.3237 1.514 0.0 0
M  V30 113 O 1.9516 -3.5721 0.0 0
M  V30 114 C -0.4494 -2.3774 0.0 0 CFG=1
M  V30 115 C 4.0689 2.8269 0.0 0
M  V30 116 C 1.8097 1.5258 0.0 0
M  V30 117 N -1.2064 -1.0645 0.0 0
M  V30 118 C -1.2064 -3.6667 0.0 0
M  V30 119 C 3.3119 4.1399 0.0 0
M  V30 120 C 1.0527 2.8388 0.0 0
M  V30 121 C -2.7205 -1.0527 0.0 0
M  V30 122 O -2.6732 -3.2882 0.0 0
M  V30 123 C 1.7979 4.1517 0.0 0
M  V30 124 O -3.9033 -1.9871 0.0 0
M  V30 125 C -3.4775 0.2602 0.0 0 CFG=1
M  V30 126 O 1.9161 5.6657 0.0 0
M  V30 127 N -2.7323 1.5731 0.0 0
M  V30 128 C -4.9797 0.0946 0.0 0
M  V30 129 C -3.4893 2.8861 0.0 0
M  V30 130 O -4.9915 3.0753 0.0 0
M  V30 131 C -2.7441 4.199 0.0 0 CFG=1
M  V30 132 N -1.2538 4.2108 0.0 0
M  V30 133 C -3.5011 5.512 0.0 0 CFG=2
M  V30 134 C -0.5086 5.5238 0.0 0
M  V30 135 C -5.0152 5.5238 0.0 0
M  V30 136 C -2.756 6.8249 0.0 0
M  V30 137 O -1.5613 6.612 0.0 0
M  V30 138 C 0.9817 5.5356 0.0 0 CFG=1
M  V30 139 C -5.7722 6.8367 0.0 0
M  V30 140 N 1.7269 4.2463 0.0 0
M  V30 141 C 1.7269 6.8486 0.0 0
M  V30 142 C 3.2173 4.2582 0.0 0
M  V30 143 C 3.2173 6.8604 0.0 0
M  V30 144 O 4.4829 5.0625 0.0 0
M  V30 145 C 3.9624 2.9689 0.0 0 CFG=1
M  V30 146 C 3.9624 8.1733 0.0 0
M  V30 147 N 3.2054 1.6796 0.0 0
M  V30 148 C 5.4528 2.9807 0.0 0
M  V30 149 N 5.4528 8.1852 0.0 0
M  V30 150 C 3.9506 0.3903 0.0 0
M  V30 151 C 6.198 1.6914 0.0 0
M  V30 152 C 6.198 9.4981 0.0 0
M  V30 153 O 5.3937 0.0354 0.0 0
M  V30 154 C 3.1936 -0.8989 0.0 0 CFG=1
M  V30 155 C 7.6884 1.7032 0.0 0
M  V30 156 N 5.9496 10.9885 0.0 0
M  V30 157 N 7.6765 9.3325 0.0 0
M  V30 158 N 1.6914 -1.0408 0.0 0
M  V30 159 C 3.7968 -2.2592 0.0 0
M  V30 160 O 8.4336 3.0162 0.0 0
M  V30 161 O 8.0905 0.272 0.0 0
M  V30 162 C 0.6742 0.0827 0.0 0
M  V30 163 C 1.372 -2.4957 0.0 0
M  V30 164 C 2.6732 -3.2527 0.0 0
M  V30 165 O 0.7688 1.5968 0.0 0
M  V30 166 C -0.8043 -0.2129 0.0 0 CFG=1
M  V30 167 N -1.4312 -1.5731 0.0 0
M  V30 168 C -1.928 0.8043 0.0 0
M  V30 169 C -0.686 -2.8624 0.0 0
M  V30 170 C -2.9334 -1.4075 0.0 0
M  V30 171 C -3.2409 0.0591 0.0 0
M  V30 172 O 0.4139 -3.856 0.0 0
M  V30 173 C -1.443 -4.1517 0.0 0 CFG=1
M  V30 174 N -2.957 -4.1399 0.0 0
M  V30 175 C -0.6978 -5.441 0.0 0
M  V30 176 C -3.714 -2.8269 0.0 0
M  V30 177 C -1.4548 -6.7303 0.0 0
M  V30 178 O -3.4183 -2.0817 0.0 0
M  V30 179 C -5.2281 -2.8151 0.0 0 CFG=1
M  V30 180 C -0.7097 -8.0196 0.0 0
M  V30 181 N -5.9969 -4.1044 0.0 0
M  V30 182 C -5.9969 -1.5021 0.0 0
M  V30 183 O 0.7806 -8.0077 0.0 0
M  V30 184 N -1.4667 -9.3089 0.0 0
M  V30 185 C -5.2517 -5.3937 0.0 0
M  V30 186 C -7.5109 -1.4903 0.0 0
M  V30 187 O -3.7614 -5.3818 0.0 0
M  V30 188 C -6.0206 -6.683 0.0 0 CFG=1
M  V30 189 C -8.268 -0.1774 0.0 0
M  V30 190 N -7.5346 -6.6711 0.0 0
M  V30 191 C -5.2754 -7.9723 0.0 0 CFG=2
M  V30 192 N -7.5228 1.1355 0.0 0
M  V30 193 C -8.2916 -7.9604 0.0 0
M  V30 194 O -3.785 -7.9604 0.0 0
M  V30 195 C -6.0442 -9.2615 0.0 0
M  V30 196 C -6.0324 1.1473 0.0 0
M  V30 197 O -7.5464 -9.2497 0.0 0
M  V30 198 C -9.8056 -7.9486 0.0 0 CFG=1
M  V30 199 N -5.4528 -0.2247 0.0 0
M  V30 200 N -5.4528 2.543 0.0 0
M  V30 201 N -10.5627 -6.6356 0.0 0
M  V30 202 C -10.5627 -9.2379 0.0 0
M  V30 203 C -9.8175 -5.3227 0.0 0
M  V30 204 C -12.0767 -9.2261 0.0 0
M  V30 205 O -8.3271 -5.3109 0.0 0
M  V30 206 C -10.5745 -4.0098 0.0 0 CFG=1
M  V30 207 C -12.8337 -10.5153 0.0 0
M  V30 208 N -12.0885 -3.9979 0.0 0
M  V30 209 C -9.8293 -2.6968 0.0 0
M  V30 210 C -14.3477 -10.5035 0.0 0
M  V30 211 C -12.8455 -5.2872 0.0 0
M  V30 212 C -10.5863 -1.3839 0.0 0
M  V30 213 N -15.1047 -11.7928 0.0 0
M  V30 214 O -12.1003 -6.5765 0.0 0
M  V30 215 C -14.3596 -5.2754 0.0 0 CFG=1
M  V30 216 C -9.8411 -0.0709 0.0 0
M  V30 217 N -15.1166 -3.9624 0.0 0
M  V30 218 C -15.1166 -6.5647 0.0 0
M  V30 219 N -10.5981 1.2419 0.0 0
M  V30 220 C -14.3714 -2.6495 0.0 0
M  V30 221 C -16.6306 -6.5529 0.0 0
M  V30 222 C -9.853 2.5549 0.0 0
M  V30 223 O -12.881 -2.6377 0.0 0
M  V30 224 C -15.1284 -1.3366 0.0 0 CFG=1
M  V30 225 C -17.3876 -7.8421 0.0 0
M  V30 226 C -17.3876 -5.2399 0.0 0
M  V30 227 N -8.3626 2.5667 0.0 0
M  V30 228 N -10.61 3.8678 0.0 0
M  V30 229 N -16.6424 -1.3247 0.0 0
M  V30 230 C -14.3832 -0.0236 0.0 0
M  V30 231 C -17.3994 -2.614 0.0 0
M  V30 232 O -15.1402 1.2892 0.0 0
M  V30 233 O -16.6543 -3.9033 0.0 0
M  V30 234 C -18.9135 -2.6022 0.0 0 CFG=1
M  V30 235 N -19.6705 -1.2892 0.0 0
M  V30 236 C -19.6705 -3.8915 0.0 0
M  V30 237 C -21.1845 -3.8796 0.0 0
M  V30 238 C -18.9253 -5.1808 0.0 0
M  V30 END ATOM
M  V30 BEGIN BOND
M  V30 1 1 1 2
M  V30 2 1 2 3
M  V30 3 1 3 4 CFG=3
M  V30 4 1 3 5
M  V30 5 1 4 6
M  V30 6 2 5 7
M  V30 7 1 5 8
M  V30 8 2 6 9
M  V30 9 1 6 10
M  V30 10 1 10 11 CFG=1
M  V30 11 1 10 12
M  V30 12 1 11 13
M  V30 13 1 12 14
M  V30 14 2 13 15
M  V30 15 1 13 16
M  V30 16 1 14 17
M  V30 17 1 14 18
M  V30 18 1 16 19 CFG=1
M  V30 19 1 16 20
M  V30 20 1 19 21
M  V30 21 2 21 22
M  V30 22 1 21 23
M  V30 23 1 23 24 CFG=1
M  V30 24 1 23 25
M  V30 25 1 24 26
M  V30 26 1 25 27
M  V30 27 2 26 28
M  V30 28 1 26 29
M  V30 29 1 27 30
M  V30 30 1 29 31 CFG=3
M  V30 31 1 29 32
M  V30 32 2 30 33
M  V30 33 1 30 34
M  V30 34 1 31 35
M  V30 35 1 32 36 CFG=1
M  V30 36 1 32 37
M  V30 37 2 35 38
M  V30 38 1 35 39
M  V30 39 1 39 40 CFG=3
M  V30 40 1 39 41
M  V30 41 1 40 42
M  V30 42 1 41 43
M  V30 43 2 42 44
M  V30 44 1 42 45
M  V30 45 1 45 46 CFG=3
M  V30 46 1 45 47
M  V30 47 1 46 48
M  V30 48 1 47 49
M  V30 49 2 48 50
M  V30 50 1 48 51
M  V30 51 2 49 52
M  V30 52 1 49 53
M  V30 53 1 51 54 CFG=3
M  V30 54 1 51 55
M  V30 55 1 54 56
M  V30 56 1 55 57
M  V30 57 2 56 58
M  V30 58 1 56 59
M  V30 59 1 57 60
M  V30 60 1 57 61
M  V30 61 1 59 62 CFG=3
M  V30 62 1 59 63
M  V30 63 1 62 64
M  V30 64 1 63 65
M  V30 65 1 63 66
M  V30 66 2 64 67
M  V30 67 1 64 68
M  V30 68 1 68 69 CFG=1
M  V30 69 1 68 70
M  V30 70 1 69 71
M  V30 71 1 70 72
M  V30 72 1 70 73
M  V30 73 2 71 74
M  V30 74 1 71 75
M  V30 75 1 75 76
M  V30 76 1 76 77
M  V30 77 2 77 78
M  V30 78 1 77 79
M  V30 79 1 79 80 CFG=3
M  V30 80 1 79 81
M  V30 81 1 80 82
M  V30 82 1 81 83
M  V30 83 2 82 84
M  V30 84 1 82 85
M  V30 85 1 83 86
M  V30 86 1 85 87 CFG=3
M  V30 87 1 85 88
M  V30 88 1 86 89
M  V30 89 1 87 90
M  V30 90 1 88 91 CFG=1
M  V30 91 1 88 92
M  V30 92 1 89 93
M  V30 93 2 90 94
M  V30 94 1 90 95
M  V30 95 1 95 96 CFG=3
M  V30 96 1 95 97
M  V30 97 1 96 98
M  V30 98 1 97 99
M  V30 99 1 97 100 CFG=1
M  V30 100 2 98 101
M  V30 101 1 98 102
M  V30 102 1 99 103
M  V30 103 1 102 104 CFG=3
M  V30 104 1 102 105
M  V30 105 1 104 106
M  V30 106 2 106 107
M  V30 107 1 106 108
M  V30 108 1 108 109 CFG=1
M  V30 109 1 108 110
M  V30 110 1 109 111
M  V30 111 1 110 112
M  V30 112 2 111 113
M  V30 113 1 111 114
M  V30 114 2 112 115
M  V30 115 1 112 116
M  V30 116 1 114 117 CFG=3
M  V30 117 1 114 118
M  V30 118 1 115 119
M  V30 119 2 116 120
M  V30 120 1 117 121
M  V30 121 1 118 122
M  V30 122 2 119 123
M  V30 123 2 121 124
M  V30 124 1 121 125
M  V30 125 1 123 126
M  V30 126 1 125 127 CFG=3
M  V30 127 1 125 128
M  V30 128 1 127 129
M  V30 129 2 129 130
M  V30 130 1 129 131
M  V30 131 1 131 132 CFG=3
M  V30 132 1 131 133
M  V30 133 1 132 134
M  V30 134 1 133 135
M  V30 135 1 133 136 CFG=3
M  V30 136 2 134 137
M  V30 137 1 134 138
M  V30 138 1 135 139
M  V30 139 1 138 140 CFG=3
M  V30 140 1 138 141
M  V30 141 1 140 142
M  V30 142 1 141 143
M  V30 143 2 142 144
M  V30 144 1 142 145
M  V30 145 1 143 146
M  V30 146 1 145 147 CFG=3
M  V30 147 1 145 148
M  V30 148 1 146 149
M  V30 149 1 147 150
M  V30 150 1 148 151
M  V30 151 1 149 152
M  V30 152 2 150 153
M  V30 153 1 154 150 CFG=3
M  V30 154 1 151 155
M  V30 155 2 152 156
M  V30 156 1 152 157
M  V30 157 1 154 158
M  V30 158 1 154 159
M  V30 159 2 155 160
M  V30 160 1 155 161
M  V30 161 1 158 162
M  V30 162 1 158 163
M  V30 163 1 159 164
M  V30 164 2 162 165
M  V30 165 1 166 162 CFG=1
M  V30 166 1 166 167
M  V30 167 1 166 168
M  V30 168 1 167 169
M  V30 169 1 167 170
M  V30 170 1 168 171
M  V30 171 2 169 172
M  V30 172 1 169 173
M  V30 173 1 173 174 CFG=3
M  V30 174 1 173 175
M  V30 175 1 174 176
M  V30 176 1 175 177
M  V30 177 2 176 178
M  V30 178 1 176 179
M  V30 179 1 177 180
M  V30 180 1 179 181 CFG=1
M  V30 181 1 179 182
M  V30 182 2 180 183
M  V30 183 1 180 184
M  V30 184 1 181 185
M  V30 185 1 182 186
M  V30 186 2 185 187
M  V30 187 1 185 188
M  V30 188 1 186 189
M  V30 189 1 188 190 CFG=3
M  V30 190 1 188 191
M  V30 191 1 189 192
M  V30 192 1 190 193
M  V30 193 1 191 194 CFG=3
M  V30 194 1 191 195
M  V30 195 1 192 196
M  V30 196 2 193 197
M  V30 197 1 193 198
M  V30 198 2 196 199
M  V30 199 1 196 200
M  V30 200 1 198 201 CFG=3
M  V30 201 1 198 202
M  V30 202 1 201 203
M  V30 203 1 202 204
M  V30 204 2 203 205
M  V30 205 1 203 206
M  V30 206 1 204 207
M  V30 207 1 206 208 CFG=1
M  V30 208 1 206 209
M  V30 209 1 207 210
M  V30 210 1 208 211
M  V30 211 1 209 212
M  V30 212 1 210 213
M  V30 213 2 211 214
M  V30 214 1 211 215
M  V30 215 1 212 216
M  V30 216 1 215 217 CFG=3
M  V30 217 1 215 218
M  V30 218 1 216 219
M  V30 219 1 217 220
M  V30 220 1 218 221
M  V30 221 1 219 222
M  V30 222 2 220 223
M  V30 223 1 220 224
M  V30 224 1 221 225
M  V30 225 1 221 226
M  V30 226 2 222 227
M  V30 227 1 222 228
M  V30 228 1 224 229 CFG=1
M  V30 229 1 224 230
M  V30 230 1 229 231
M  V30 231 1 230 232
M  V30 232 2 231 233
M  V30 233 1 231 234
M  V30 234 1 234 235 CFG=3
M  V30 235 1 234 236
M  V30 236 1 236 237
M  V30 237 1 236 238
M  V30 238 1 120 123
M  V30 239 1 163 164
M  V30 240 1 170 171
M  V30 END BOND
M  V30 BEGIN COLLECTION
M  V30 MDLV30/STEABS ATOMS=(35 3 10 16 23 29 32 39 45 51 59 68 79 85 88 95 97 102 108 114 125 131 133 138 145 154 166 173 179 188 191 198 206 215 224 234)
M  V30 END COLLECTION
M  V30 END CTAB
M  END
>  <NUMBERS>
8

>  <SEQUENCE>
VSLRKTRQPPERIASYAITKGVVLDSTEALC

>  <DRUG_NAME>
No drug

>  <AA_MUTATION>
p.S1044Y

>  <POSITION>
1044

>  <TRANSCRYPT>
P00519-2

$$$$
Compound 10
Actelion Java MolfileCreator 2.0

  0  0  0  0  0  0              0 V3000
M  V30 BEGIN CTAB
M  V30 COUNTS 247 255 0 0 0
M  V30 BEGIN ATOM
M  V30 1 S 0.0 0.0 0.0 0
M  V30 2 C 1.4809 -0.1421 0.0 0
M  V30 3 C -0.6279 1.3861 0.0 0
M  V30 4 C 2.0851 -1.5046 0.0 0
M  V30 5 C 3.5661 -1.6468 0.0 0 CFG=2
M  V30 6 N 4.4428 -0.4146 0.0 0
M  V30 7 C 4.1703 -3.0093 0.0 0
M  V30 8 C 3.8149 0.9715 0.0 0
M  V30 9 O 3.2699 -4.2177 0.0 0
M  V30 10 N 5.6513 -3.1514 0.0 0
M  V30 11 O 2.3102 1.1373 0.0 0
M  V30 12 C 4.6916 2.2036 0.0 0 CFG=1
M  V30 13 C 6.2555 -4.5139 0.0 0 CFG=2
M  V30 14 N 6.1726 2.0614 0.0 0
M  V30 15 C 4.0637 3.5898 0.0 0
M  V30 16 C 7.7365 -4.6561 0.0 0
M  V30 17 C 5.3551 -5.7224 0.0 0 CFG=2
M  V30 18 C 7.0493 3.2936 0.0 0
M  V30 19 C 2.559 3.7557 0.0 0
M  V30 20 O 8.3407 -6.0186 0.0 0
M  V30 21 N 8.6132 -3.4239 0.0 0
M  V30 22 O 5.9593 -7.0848 0.0 0
M  V30 23 C 3.8504 -5.5565 0.0 0
M  V30 24 O 6.4214 4.6798 0.0 0
M  V30 25 C 8.5303 3.1514 0.0 0 CFG=1
M  V30 26 C 1.9311 5.1418 0.0 0
M  V30 27 C 1.6586 2.5472 0.0 0
M  V30 28 C 10.0941 -3.5661 0.0 0
M  V30 29 N 9.1345 1.7889 0.0 0
M  V30 30 C 9.407 4.3836 0.0 0
M  V30 31 C 10.9709 -2.3339 0.0 0
M  V30 32 C 10.8879 4.2414 0.0 0
M  V30 33 O 10.3429 -0.9478 0.0 0
M  V30 34 N 12.4518 -2.4761 0.0 0
M  V30 35 C 11.7647 5.4736 0.0 0
M  V30 36 C 13.3286 -1.244 0.0 0 CFG=2
M  V30 37 N 13.2456 5.3314 0.0 0
M  V30 38 C 14.8095 -1.3861 0.0 0
M  V30 39 C 12.7006 0.1421 0.0 0
M  V30 40 C 14.1223 6.5635 0.0 0
M  V30 41 O 15.6862 -0.154 0.0 0
M  V30 42 N 15.4137 -2.7486 0.0 0
M  V30 43 C 13.5774 1.3743 0.0 0
M  V30 44 N 13.4944 7.9497 0.0 0
M  V30 45 N 15.6033 6.4214 0.0 0
M  V30 46 C 16.8947 -2.8908 0.0 0 CFG=2
M  V30 47 O 15.0583 1.2321 0.0 0
M  V30 48 O 12.9494 2.7605 0.0 0
M  V30 49 C 17.7714 -1.6586 0.0 0
M  V30 50 C 17.4989 -4.2533 0.0 0 CFG=2
M  V30 51 O 19.2524 -1.8008 0.0 0
M  V30 52 N 17.1435 -0.2724 0.0 0
M  V30 53 O 18.9799 -4.3954 0.0 0
M  V30 54 C 16.5985 -5.4617 0.0 0
M  V30 55 C 18.0202 0.9596 0.0 0 CFG=2
M  V30 56 C 19.5012 0.8174 0.0 0
M  V30 57 C 17.3923 2.3458 0.0 0
M  V30 58 O 20.3779 2.0496 0.0 0
M  V30 59 N 20.1054 -0.5449 0.0 0
M  V30 60 C 18.269 3.5779 0.0 0
M  V30 61 C 21.5864 -0.6871 0.0 0 CFG=2
M  V30 62 C 19.75 3.4358 0.0 0
M  V30 63 C 17.6411 4.9641 0.0 0
M  V30 64 C 22.1906 -2.0496 0.0 0
M  V30 65 C 22.4631 0.5449 0.0 0 CFG=2
M  V30 66 C 20.6267 4.6679 0.0 0
M  V30 67 C 18.5178 6.1963 0.0 0
M  V30 68 O 23.6716 -2.1918 0.0 0
M  V30 69 N 21.2902 -3.2581 0.0 0
M  V30 70 O 23.9441 0.4028 0.0 0
M  V30 71 C 21.8352 1.9311 0.0 0
M  V30 72 C 19.9988 6.0541 0.0 0
M  V30 73 C 21.8944 -4.6205 0.0 0 CFG=2
M  V30 74 O 20.8755 7.2863 0.0 0
M  V30 75 C 20.994 -5.829 0.0 0
M  V30 76 C 23.3754 -4.7627 0.0 0
M  V30 77 O 21.5982 -7.1915 0.0 0
M  V30 78 N 19.4893 -5.6631 0.0 0
M  V30 79 C 18.5889 -6.8716 0.0 0 CFG=2
M  V30 80 C 19.1931 -8.2341 0.0 0
M  V30 81 C 17.0843 -6.7057 0.0 0
M  V30 82 O 20.6741 -8.3762 0.0 0
M  V30 83 N 18.2927 -9.4425 0.0 0
M  V30 84 C 16.1838 -7.9142 0.0 0
M  V30 85 C 18.897 -10.805 0.0 0 CFG=2
M  V30 86 N 14.6673 -7.9023 0.0 0
M  V30 87 C 16.6341 -9.3359 0.0 0
M  V30 88 C 17.9965 -12.0135 0.0 0
M  V30 89 C 20.3779 -10.9472 0.0 0
M  V30 90 C 14.1934 -9.3241 0.0 0
M  V30 91 N 15.4019 -10.2126 0.0 0
M  V30 92 O 18.6008 -13.3759 0.0 0
M  V30 93 N 16.4919 -11.8476 0.0 0
M  V30 94 C 15.5915 -13.0561 0.0 0
M  V30 95 C 14.0868 -12.8902 0.0 0
M  V30 96 O 13.4589 -11.504 0.0 0
M  V30 97 N 13.1864 -14.0987 0.0 0
M  V30 98 C 11.6817 -13.9328 0.0 0 CFG=2
M  V30 99 C 10.7813 -15.1412 0.0 0
M  V30 100 C 11.0538 -12.5466 0.0 0
M  V30 101 O 9.2767 -14.9754 0.0 0
M  V30 102 N 11.3855 -16.5037 0.0 0
M  V30 103 C 10.4851 -17.7122 0.0 0 CFG=2
M  V30 104 C 11.0894 -19.0747 0.0 0
M  V30 105 C 8.9805 -17.5463 0.0 0
M  V30 106 O 10.4614 -19.5723 0.0 0
M  V30 107 N 12.5703 -19.2168 0.0 0
M  V30 108 C 8.3525 -16.1601 0.0 0
M  V30 109 C 13.1745 -20.5793 0.0 0 CFG=2
M  V30 110 C 6.8479 -15.9943 0.0 0
M  V30 111 C 12.2741 -21.7878 0.0 0
M  V30 112 C 14.6555 -20.7215 0.0 0
M  V30 113 C 6.22 -14.6081 0.0 0
M  V30 114 O 12.8783 -23.1503 0.0 0
M  V30 115 N 10.7695 -21.6219 0.0 0
M  V30 116 C 15.5322 -19.4893 0.0 0
M  V30 117 N 4.7153 -14.4422 0.0 0
M  V30 118 C 9.7506 -22.7237 0.0 0 CFG=2
M  V30 119 C 10.0112 -20.3068 0.0 0
M  V30 120 C 14.9043 -18.1032 0.0 0
M  V30 121 C 17.0132 -19.6315 0.0 0
M  V30 122 C 10.0468 -24.181 0.0 0
M  V30 123 C 8.3644 -22.0958 0.0 0
M  V30 124 C 8.5303 -20.603 0.0 0
M  V30 125 C 15.781 -16.871 0.0 0
M  V30 126 C 17.8899 -18.3994 0.0 0
M  V30 127 O 8.9212 -25.1762 0.0 0
M  V30 128 N 11.4685 -24.6312 0.0 0
M  V30 129 C 17.262 -17.0132 0.0 0
M  V30 130 C 11.7647 -26.0885 0.0 0 CFG=2
M  V30 131 C 13.1864 -26.5387 0.0 0
M  V30 132 C 10.6391 -27.0837 0.0 0 CFG=2
M  V30 133 O 13.1271 -28.0315 0.0 0
M  V30 134 N 14.2882 -25.5198 0.0 0
M  V30 135 C 10.9353 -28.5409 0.0 0
M  V30 136 C 9.1937 -26.6098 0.0 0
M  V30 137 C 15.7099 -25.97 0.0 0 CFG=2
M  V30 138 C 9.8098 -29.5361 0.0 0
M  V30 139 C 16.8118 -24.9511 0.0 0
M  V30 140 C 16.0061 -27.4273 0.0 0
M  V30 141 O 18.3046 -25.0459 0.0 0
M  V30 142 N 16.4919 -23.4701 0.0 0
M  V30 143 C 14.8806 -28.4225 0.0 0
M  V30 144 C 17.5937 -22.4512 0.0 0 CFG=2
M  V30 145 C 15.1768 -29.8797 0.0 0
M  V30 146 C 19.0154 -22.9015 0.0 0
M  V30 147 C 17.2738 -20.9703 0.0 0
M  V30 148 C 14.0513 -30.8749 0.0 0
M  V30 149 O 20.1173 -21.8826 0.0 0
M  V30 150 N 19.3116 -24.3587 0.0 0
M  V30 151 C 15.8284 -20.4964 0.0 0
M  V30 152 N 14.1697 -32.3677 0.0 0
M  V30 153 C 20.7333 -24.8089 0.0 0 CFG=2
M  V30 154 C 15.3545 -19.051 0.0 0
M  V30 155 C 14.5963 -21.3731 0.0 0
M  V30 156 C 21.8352 -23.79 0.0 0
M  V30 157 C 21.0295 -26.2662 0.0 0 CFG=2
M  V30 158 C 13.838 -19.0391 0.0 0
M  V30 159 C 16.0891 -17.7359 0.0 0
M  V30 160 N 13.3641 -20.4727 0.0 0
M  V30 161 O 21.5153 -22.3091 0.0 0
M  V30 162 N 23.2569 -24.2402 0.0 0
M  V30 163 O 19.904 -27.2614 0.0 0
M  V30 164 C 22.4512 -26.7164 0.0 0
M  V30 165 C 13.0798 -17.724 0.0 0
M  V30 166 C 15.3308 -16.4208 0.0 0
M  V30 167 C 24.3587 -23.2213 0.0 0 CFG=2
M  V30 168 C 13.8143 -16.4089 0.0 0
M  V30 169 C 24.0388 -21.7404 0.0 0
M  V30 170 C 25.7804 -23.6716 0.0 0
M  V30 171 O 22.5934 -21.2665 0.0 0
M  V30 172 N 25.1407 -20.7215 0.0 0
M  V30 173 C 24.9748 -19.2168 0.0 0 CFG=2
M  V30 174 C 26.5979 -21.0177 0.0 0
M  V30 175 C 23.6597 -18.4586 0.0 0
M  V30 176 C 26.3373 -18.5889 0.0 0
M  V30 177 C 27.3325 -19.7026 0.0 0
M  V30 178 O 22.3446 -19.1931 0.0 0
M  V30 179 N 23.6479 -16.9421 0.0 0
M  V30 180 C 22.3328 -16.1838 0.0 0 CFG=2
M  V30 181 C 21.0177 -16.9184 0.0 0
M  V30 182 C 22.3209 -14.6673 0.0 0
M  V30 183 O 21.0058 -18.4112 0.0 0
M  V30 184 N 19.7026 -16.1601 0.0 0
M  V30 185 C 21.0058 -13.9091 0.0 0
M  V30 186 C 18.3875 -16.8947 0.0 0 CFG=2
M  V30 187 C 20.994 -12.3926 0.0 0
M  V30 188 C 18.3757 -18.3875 0.0 0
M  V30 189 C 17.0724 -16.1365 0.0 0
M  V30 190 O 22.2854 -11.6343 0.0 0
M  V30 191 O 19.6789 -11.6343 0.0 0
M  V30 192 O 17.2857 -19.4182 0.0 0
M  V30 193 N 19.6671 -19.1221 0.0 0
M  V30 194 O 15.5559 -16.172 0.0 0
M  V30 195 C 19.6552 -20.6149 0.0 0 CFG=2
M  V30 196 C 18.3401 -21.3494 0.0 0
M  V30 197 C 20.9466 -21.3494 0.0 0
M  V30 198 O 17.961 -22.7948 0.0 0
M  V30 199 N 17.025 -20.5912 0.0 0
M  V30 200 C 20.9347 -22.8422 0.0 0
M  V30 201 C 15.7099 -21.3257 0.0 0 CFG=2
M  V30 202 C 22.001 -23.873 0.0 0
M  V30 203 C 19.4775 -23.245 0.0 0
M  V30 204 C 15.6981 -22.8185 0.0 0
M  V30 205 C 14.3948 -20.5675 0.0 0
M  V30 206 O 16.7644 -23.8493 0.0 0
M  V30 207 N 14.383 -23.5531 0.0 0
M  V30 208 C 14.3712 -25.0459 0.0 0 CFG=2
M  V30 209 C 15.6625 -25.7804 0.0 0
M  V30 210 C 13.0561 -25.7804 0.0 0
M  V30 211 O 16.018 -27.2259 0.0 0
M  V30 212 N 16.9539 -25.0222 0.0 0
M  V30 213 C 13.0442 -27.2732 0.0 0
M  V30 214 C 18.2453 -25.7567 0.0 0 CFG=2
M  V30 215 C 11.7291 -28.0078 0.0 0
M  V30 216 C 14.3356 -28.0078 0.0 0
M  V30 217 C 18.2335 -27.2495 0.0 0
M  V30 218 C 19.5367 -24.9985 0.0 0
M  V30 219 C 11.7173 -29.5006 0.0 0
M  V30 220 C 14.3238 -29.5006 0.0 0
M  V30 221 O 16.9184 -27.9841 0.0 0
M  V30 222 N 19.5249 -27.9841 0.0 0
M  V30 223 C 20.8281 -25.733 0.0 0
M  V30 224 C 13.0087 -30.2352 0.0 0
M  V30 225 C 19.513 -29.4769 0.0 0 CFG=2
M  V30 226 O 20.8163 -27.2259 0.0 0
M  V30 227 N 22.1195 -24.9748 0.0 0
M  V30 228 O 12.9968 -31.728 0.0 0
M  V30 229 C 18.1979 -30.2115 0.0 0
M  V30 230 C 20.8044 -30.2115 0.0 0
M  V30 231 O 16.8829 -29.4532 0.0 0
M  V30 232 N 18.1861 -31.7043 0.0 0
M  V30 233 C 20.7926 -31.7043 0.0 0
M  V30 234 C 16.871 -32.4388 0.0 0 CFG=2
M  V30 235 C 22.084 -32.4388 0.0 0
M  V30 236 C 15.5559 -31.6806 0.0 0
M  V30 237 C 16.8592 -33.9316 0.0 0
M  V30 238 C 22.0721 -33.9316 0.0 0
M  V30 239 O 14.3475 -32.5691 0.0 0
M  V30 240 O 15.5441 -30.1641 0.0 0
M  V30 241 C 15.5441 -34.6662 0.0 0
M  V30 242 N 23.3635 -34.6662 0.0 0
M  V30 243 C 14.229 -33.9079 0.0 0
M  V30 244 C 15.5322 -36.159 0.0 0
M  V30 245 C 12.9139 -34.6425 0.0 0
M  V30 246 C 14.2171 -36.8935 0.0 0
M  V30 247 C 12.902 -36.1353 0.0 0
M  V30 END ATOM
M  V30 BEGIN BOND
M  V30 1 1 1 2
M  V30 2 1 1 3
M  V30 3 1 2 4
M  V30 4 1 4 5
M  V30 5 1 5 6 CFG=3
M  V30 6 1 5 7
M  V30 7 1 6 8
M  V30 8 2 7 9
M  V30 9 1 7 10
M  V30 10 2 8 11
M  V30 11 1 8 12
M  V30 12 1 13 10 CFG=3
M  V30 13 1 12 14 CFG=3
M  V30 14 1 12 15
M  V30 15 1 13 16
M  V30 16 1 13 17
M  V30 17 1 14 18
M  V30 18 1 15 19
M  V30 19 2 16 20
M  V30 20 1 16 21
M  V30 21 1 17 22 CFG=3
M  V30 22 1 17 23
M  V30 23 2 18 24
M  V30 24 1 18 25
M  V30 25 1 19 26
M  V30 26 1 19 27
M  V30 27 1 21 28
M  V30 28 1 25 29 CFG=3
M  V30 29 1 25 30
M  V30 30 1 28 31
M  V30 31 1 30 32
M  V30 32 2 31 33
M  V30 33 1 31 34
M  V30 34 1 32 35
M  V30 35 1 36 34 CFG=1
M  V30 36 1 35 37
M  V30 37 1 36 38
M  V30 38 1 36 39
M  V30 39 1 37 40
M  V30 40 2 38 41
M  V30 41 1 38 42
M  V30 42 1 39 43
M  V30 43 2 40 44
M  V30 44 1 40 45
M  V30 45 1 46 42 CFG=3
M  V30 46 2 43 47
M  V30 47 1 43 48
M  V30 48 1 46 49
M  V30 49 1 46 50
M  V30 50 2 49 51
M  V30 51 1 49 52
M  V30 52 1 50 53 CFG=3
M  V30 53 1 50 54
M  V30 54 1 55 52 CFG=1
M  V30 55 1 55 56
M  V30 56 1 55 57
M  V30 57 2 56 58
M  V30 58 1 56 59
M  V30 59 1 57 60
M  V30 60 1 61 59 CFG=1
M  V30 61 2 60 62
M  V30 62 1 60 63
M  V30 63 1 61 64
M  V30 64 1 61 65
M  V30 65 1 62 66
M  V30 66 2 63 67
M  V30 67 2 64 68
M  V30 68 1 64 69
M  V30 69 1 65 70 CFG=1
M  V30 70 1 65 71
M  V30 71 2 66 72
M  V30 72 1 73 69 CFG=1
M  V30 73 1 72 74
M  V30 74 1 73 75
M  V30 75 1 73 76
M  V30 76 2 75 77
M  V30 77 1 75 78
M  V30 78 1 79 78 CFG=3
M  V30 79 1 79 80
M  V30 80 1 79 81
M  V30 81 2 80 82
M  V30 82 1 80 83
M  V30 83 1 81 84
M  V30 84 1 85 83 CFG=1
M  V30 85 1 84 86
M  V30 86 2 84 87
M  V30 87 1 85 88
M  V30 88 1 85 89
M  V30 89 2 86 90
M  V30 90 1 87 91
M  V30 91 2 88 92
M  V30 92 1 88 93
M  V30 93 1 93 94
M  V30 94 1 94 95
M  V30 95 2 95 96
M  V30 96 1 95 97
M  V30 97 1 98 97 CFG=3
M  V30 98 1 98 99
M  V30 99 1 98 100
M  V30 100 2 99 101
M  V30 101 1 99 102
M  V30 102 1 103 102 CFG=3
M  V30 103 1 103 104
M  V30 104 1 103 105
M  V30 105 2 104 106
M  V30 106 1 104 107
M  V30 107 1 105 108
M  V30 108 1 109 107 CFG=1
M  V30 109 1 108 110
M  V30 110 1 109 111
M  V30 111 1 109 112
M  V30 112 1 110 113
M  V30 113 2 111 114
M  V30 114 1 111 115
M  V30 115 1 112 116
M  V30 116 1 113 117
M  V30 117 1 115 118
M  V30 118 1 115 119
M  V30 119 2 116 120
M  V30 120 1 116 121
M  V30 121 1 118 122 CFG=3
M  V30 122 1 118 123
M  V30 123 1 119 124
M  V30 124 1 120 125
M  V30 125 2 121 126
M  V30 126 2 122 127
M  V30 127 1 122 128
M  V30 128 2 125 129
M  V30 129 1 130 128 CFG=3
M  V30 130 1 130 131
M  V30 131 1 130 132
M  V30 132 2 131 133
M  V30 133 1 131 134
M  V30 134 1 132 135
M  V30 135 1 132 136 CFG=3
M  V30 136 1 137 134 CFG=3
M  V30 137 1 135 138
M  V30 138 1 137 139
M  V30 139 1 137 140
M  V30 140 2 139 141
M  V30 141 1 139 142
M  V30 142 1 140 143
M  V30 143 1 144 142 CFG=1
M  V30 144 1 143 145
M  V30 145 1 144 146
M  V30 146 1 144 147
M  V30 147 1 145 148
M  V30 148 2 146 149
M  V30 149 1 146 150
M  V30 150 1 147 151
M  V30 151 1 148 152
M  V30 152 1 153 150 CFG=3
M  V30 153 1 151 154
M  V30 154 2 151 155
M  V30 155 1 153 156
M  V30 156 1 153 157
M  V30 157 2 154 158
M  V30 158 1 154 159
M  V30 159 1 155 160
M  V30 160 2 156 161
M  V30 161 1 156 162
M  V30 162 1 157 163 CFG=1
M  V30 163 1 157 164
M  V30 164 1 158 165
M  V30 165 2 159 166
M  V30 166 1 167 162 CFG=3
M  V30 167 2 165 168
M  V30 168 1 167 169
M  V30 169 1 167 170
M  V30 170 2 169 171
M  V30 171 1 169 172
M  V30 172 1 172 173
M  V30 173 1 172 174
M  V30 174 1 173 175 CFG=3
M  V30 175 1 173 176
M  V30 176 1 174 177
M  V30 177 2 175 178
M  V30 178 1 175 179
M  V30 179 1 180 179 CFG=3
M  V30 180 1 180 181
M  V30 181 1 180 182
M  V30 182 2 181 183
M  V30 183 1 181 184
M  V30 184 1 182 185
M  V30 185 1 186 184 CFG=3
M  V30 186 1 185 187
M  V30 187 1 186 188
M  V30 188 1 186 189
M  V30 189 2 187 190
M  V30 190 1 187 191
M  V30 191 2 188 192
M  V30 192 1 188 193
M  V30 193 1 189 194
M  V30 194 1 195 193 CFG=1
M  V30 195 1 195 196
M  V30 196 1 195 197
M  V30 197 2 196 198
M  V30 198 1 196 199
M  V30 199 1 197 200
M  V30 200 1 201 199 CFG=3
M  V30 201 1 200 202
M  V30 202 1 200 203
M  V30 203 1 201 204
M  V30 204 1 201 205
M  V30 205 2 204 206
M  V30 206 1 204 207
M  V30 207 1 208 207 CFG=3
M  V30 208 1 208 209
M  V30 209 1 208 210
M  V30 210 2 209 211
M  V30 211 1 209 212
M  V30 212 1 210 213
M  V30 213 1 214 212 CFG=1
M  V30 214 2 213 215
M  V30 215 1 213 216
M  V30 216 1 214 217
M  V30 217 1 214 218
M  V30 218 1 215 219
M  V30 219 2 216 220
M  V30 220 2 217 221
M  V30 221 1 217 222
M  V30 222 1 218 223
M  V30 223 2 219 224
M  V30 224 1 225 222 CFG=1
M  V30 225 2 223 226
M  V30 226 1 223 227
M  V30 227 1 224 228
M  V30 228 1 225 229
M  V30 229 1 225 230
M  V30 230 2 229 231
M  V30 231 1 229 232
M  V30 232 1 230 233
M  V30 233 1 234 232 CFG=1
M  V30 234 1 233 235
M  V30 235 1 234 236
M  V30 236 1 234 237
M  V30 237 1 235 238
M  V30 238 2 236 239
M  V30 239 1 236 240
M  V30 240 1 237 241
M  V30 241 1 238 242
M  V30 242 2 241 243
M  V30 243 1 241 244
M  V30 244 1 243 245
M  V30 245 2 244 246
M  V30 246 2 245 247
M  V30 247 1 67 72
M  V30 248 1 90 91
M  V30 249 1 123 124
M  V30 250 1 126 129
M  V30 251 1 158 160
M  V30 252 1 166 168
M  V30 253 1 176 177
M  V30 254 1 220 224
M  V30 255 1 246 247
M  V30 END BOND
M  V30 BEGIN COLLECTION
M  V30 MDLV30/STEABS ATOMS=(34 5 12 13 17 25 36 46 50 55 61 65 73 79 85 98 103 109 118 130 132 137 144 153 157 167 173 180 186 195 201 208 214 225 234)
M  V30 END COLLECTION
M  V30 END CTAB
M  END
>  <NUMBERS>
9

>  <SEQUENCE>
RLMTGDTYTAHAGAKFPIKWTAPESLAYNKF

>  <DRUG_NAME>
No drug

>  <AA_MUTATION>
p.S420F

>  <POSITION>
420

>  <TRANSCRYPT>
P00519-2

$$$$
Compound 11
Actelion Java MolfileCreator 2.0

  0  0  0  0  0  0              0 V3000
M  V30 BEGIN CTAB
M  V30 COUNTS 231 237 0 0 0
M  V30 BEGIN ATOM
M  V30 1 S 0.0 0.0 0.0 0
M  V30 2 C 1.4926 0.0118 0.0 0
M  V30 3 C -0.7581 -1.2912 0.0 0
M  V30 4 C 2.2271 1.3268 0.0 0
M  V30 5 C 3.7198 1.3386 0.0 0 CFG=2
M  V30 6 N 4.4543 2.6536 0.0 0
M  V30 7 C 4.4543 0.0473 0.0 0
M  V30 8 C 5.947 2.6655 0.0 0
M  V30 9 O 5.2125 0.2487 0.0 0
M  V30 10 N 3.6961 -1.2439 0.0 0
M  V30 11 O 6.8355 1.4808 0.0 0
M  V30 12 C 6.6815 3.9804 0.0 0 CFG=1
M  V30 13 C 4.4306 -2.5351 0.0 0 CFG=2
M  V30 14 N 8.1742 3.9923 0.0 0
M  V30 15 C 5.9233 5.2954 0.0 0 CFG=2
M  V30 16 C 3.6724 -3.8264 0.0 0
M  V30 17 C 5.9233 -2.5233 0.0 0
M  V30 18 C 8.9086 2.701 0.0 0
M  V30 19 C 6.6578 6.6104 0.0 0
M  V30 20 C 4.4069 5.3073 0.0 0
M  V30 21 O 2.156 -3.8146 0.0 0
M  V30 22 N 4.4069 -5.1177 0.0 0
M  V30 23 C 6.6578 -1.2083 0.0 0
M  V30 24 O 8.1505 1.4097 0.0 0
M  V30 25 C 10.4013 2.7128 0.0 0 CFG=1
M  V30 26 C 5.8996 7.9254 0.0 0
M  V30 27 C 3.6487 -6.409 0.0 0 CFG=2
M  V30 28 C 5.8996 0.1066 0.0 0
M  V30 29 N 11.1358 1.4216 0.0 0
M  V30 30 C 11.1358 4.0278 0.0 0
M  V30 31 C 2.1324 -6.3972 0.0 0
M  V30 32 C 4.3832 -7.7003 0.0 0
M  V30 33 O 4.4306 0.4857 0.0 0
M  V30 34 O 6.7881 1.3149 0.0 0
M  V30 35 C 10.3776 0.1303 0.0 0
M  V30 36 C 10.3776 5.3428 0.0 0
M  V30 37 O 1.3742 -7.6884 0.0 0
M  V30 38 N 1.3742 -5.0822 0.0 0
M  V30 39 O 3.625 -8.9916 0.0 0
M  V30 40 O 8.8613 0.1421 0.0 0
M  V30 41 C 11.1121 -1.1609 0.0 0 CFG=1
M  V30 42 O 8.8613 5.3546 0.0 0
M  V30 43 O 11.1121 6.6578 0.0 0
M  V30 44 C -0.1421 -5.0703 0.0 0 CFG=2
M  V30 45 N 10.3539 -2.4522 0.0 0
M  V30 46 C 12.6048 -1.1491 0.0 0
M  V30 47 C -0.9003 -6.3616 0.0 0
M  V30 48 C -0.9003 -3.7553 0.0 0
M  V30 49 C 8.8376 -2.4404 0.0 0
M  V30 50 C 13.3393 0.1658 0.0 0
M  V30 51 O -0.1658 -7.6529 0.0 0
M  V30 52 N -2.4167 -6.3498 0.0 0
M  V30 53 O -2.4167 -3.7435 0.0 0
M  V30 54 O 8.0794 -1.1254 0.0 0
M  V30 55 C 8.0794 -3.7317 0.0 0 CFG=1
M  V30 56 C 14.832 0.1777 0.0 0
M  V30 57 C -3.317 -7.5581 0.0 0 CFG=2
M  V30 58 C -3.317 -5.1177 0.0 0
M  V30 59 N 8.8139 -5.0229 0.0 0
M  V30 60 C 6.563 -3.7198 0.0 0
M  V30 61 C 15.5665 1.4926 0.0 0
M  V30 62 C -2.8668 -8.9797 0.0 0
M  V30 63 C -4.7623 -7.0843 0.0 0
M  V30 64 C -4.7623 -5.5679 0.0 0
M  V30 65 C 10.3066 -5.0111 0.0 0
M  V30 66 C 5.8048 -5.0111 0.0 0
M  V30 67 N 17.0592 1.5045 0.0 0
M  V30 68 O -1.4097 -9.2759 0.0 0
M  V30 69 N -3.8857 -10.0815 0.0 0
M  V30 70 O 11.041 -3.6961 0.0 0
M  V30 71 C 11.041 -6.3024 0.0 0 CFG=1
M  V30 72 C 4.2884 -4.9992 0.0 0
M  V30 73 C 6.5393 -6.3024 0.0 0
M  V30 74 C -3.4355 -11.5031 0.0 0
M  V30 75 N 10.2829 -7.5937 0.0 0
M  V30 76 C 12.5337 -6.2905 0.0 0
M  V30 77 C 3.5303 -6.2905 0.0 0
M  V30 78 C 5.7811 -7.5937 0.0 0
M  V30 79 C -4.4543 -12.6048 0.0 0
M  V30 80 C 13.2682 -7.5818 0.0 0
M  V30 81 C 13.2682 -4.9756 0.0 0
M  V30 82 C 4.2648 -7.5818 0.0 0
M  V30 83 O -5.9351 -12.2849 0.0 0
M  V30 84 N -4.0041 -14.0264 0.0 0
M  V30 85 C -5.0229 -15.1282 0.0 0 CFG=2
M  V30 86 C -6.5038 -14.8083 0.0 0
M  V30 87 C -4.5728 -16.5498 0.0 0
M  V30 88 O -7.3093 -13.517 0.0 0
M  V30 89 N -7.5226 -15.91 0.0 0
M  V30 90 O -5.8285 -17.379 0.0 0
M  V30 91 C -9.0034 -15.5902 0.0 0 CFG=2
M  V30 92 C -9.4773 -14.1449 0.0 0
M  V30 93 C -10.0222 -16.6919 0.0 0
M  V30 94 O -8.7783 -12.8062 0.0 0
M  V30 95 N -10.9581 -13.825 0.0 0
M  V30 96 O -11.5386 -16.7275 0.0 0
M  V30 97 C -12.0836 -14.8201 0.0 0 CFG=2
M  V30 98 C -11.586 -12.439 0.0 0
M  V30 99 C -11.9414 -16.301 0.0 0
M  V30 100 C -13.3985 -14.0619 0.0 0
M  V30 101 C -13.0905 -12.5811 0.0 0
M  V30 102 O -10.887 -17.3553 0.0 0
M  V30 103 N -13.1734 -17.1776 0.0 0
M  V30 104 C -13.1853 -18.6703 0.0 0 CFG=2
M  V30 105 C -14.6187 -16.7038 0.0 0
M  V30 106 C -11.9769 -19.547 0.0 0
M  V30 107 C -14.6306 -19.1205 0.0 0
M  V30 108 C -15.5191 -17.9121 0.0 0
M  V30 109 O -10.5079 -19.2745 0.0 0
M  V30 110 N -12.1428 -21.0278 0.0 0
M  V30 111 C -10.9344 -21.9044 0.0 0 CFG=2
M  V30 112 C -9.5721 -21.2766 0.0 0
M  V30 113 C -11.1003 -23.3853 0.0 0
M  V30 114 O -10.1525 -19.8668 0.0 0
M  V30 115 N -8.3637 -22.1532 0.0 0
M  V30 116 O -9.8919 -24.2619 0.0 0
M  V30 117 C -7.0013 -21.5254 0.0 0 CFG=2
M  V30 118 C -6.8592 -20.0208 0.0 0
M  V30 119 C -5.793 -22.402 0.0 0
M  V30 120 O -8.2689 -19.4403 0.0 0
M  V30 121 N -5.4968 -19.393 0.0 0
M  V30 122 C -4.4306 -21.7741 0.0 0
M  V30 123 C -5.3546 -17.8884 0.0 0 CFG=2
M  V30 124 C -3.2222 -22.6508 0.0 0
M  V30 125 C -3.933 -20.3525 0.0 0
M  V30 126 C -6.5867 -16.9881 0.0 0
M  V30 127 C -3.9923 -17.2606 0.0 0 CFG=2
M  V30 128 O -6.4445 -15.4836 0.0 0
M  V30 129 N -7.9728 -17.5923 0.0 0
M  V30 130 O -2.9024 -18.2794 0.0 0
M  V30 131 C -4.2174 -15.756 0.0 0
M  V30 132 C -8.2926 -19.0494 0.0 0 CFG=2
M  V30 133 C -9.2877 -16.8222 0.0 0
M  V30 134 C -7.2975 -20.1511 0.0 0
M  V30 135 C -9.7971 -19.1916 0.0 0
M  V30 136 C -10.4132 -17.8173 0.0 0
M  V30 137 O -5.8048 -20.1867 0.0 0
M  V30 138 N -7.7714 -21.5727 0.0 0
M  V30 139 C -6.7762 -22.6745 0.0 0 CFG=2
M  V30 140 C -5.3191 -22.3546 0.0 0
M  V30 141 C -7.2501 -24.0961 0.0 0
M  V30 142 O -4.5372 -21.0633 0.0 0
M  V30 143 N -4.324 -23.4564 0.0 0
M  V30 144 C -6.255 -25.1978 0.0 0
M  V30 145 C -2.8432 -23.2905 0.0 0 CFG=2
M  V30 146 C -4.6438 -24.9135 0.0 0
M  V30 147 C -6.7289 -26.6194 0.0 0
M  V30 148 C -2.1087 -21.9755 0.0 0
M  V30 149 C -2.239 -24.6529 0.0 0
M  V30 150 C -3.3526 -25.648 0.0 0
M  V30 151 C -5.7337 -27.7212 0.0 0
M  V30 152 O -2.8668 -20.6605 0.0 0
M  V30 153 N -0.616 -21.9637 0.0 0
M  V30 154 N -6.2076 -29.1428 0.0 0
M  V30 155 C 0.1184 -20.6487 0.0 0 CFG=2
M  V30 156 C -0.6397 -19.3337 0.0 0
M  V30 157 C 1.6111 -20.6369 0.0 0
M  V30 158 O -2.156 -19.3219 0.0 0
M  V30 159 N 0.0947 -18.0187 0.0 0
M  V30 160 C 2.3456 -19.3219 0.0 0
M  V30 161 C -0.6634 -16.7038 0.0 0 CFG=2
M  V30 162 C 3.8383 -19.31 0.0 0
M  V30 163 C 1.5874 -18.0069 0.0 0
M  V30 164 C -2.1797 -16.6919 0.0 0
M  V30 165 C 0.071 -15.3888 0.0 0
M  V30 166 O -2.7839 -18.0661 0.0 0
M  V30 167 N -2.9379 -15.3769 0.0 0
M  V30 168 C -0.6871 -14.0738 0.0 0
M  V30 169 C -4.4543 -15.3651 0.0 0 CFG=2
M  V30 170 C 0.0473 -12.7588 0.0 0
M  V30 171 C -5.2125 -16.6564 0.0 0
M  V30 172 C -5.2125 -14.0501 0.0 0
M  V30 173 N -0.7108 -11.4438 0.0 0
M  V30 174 O -6.6815 -16.2773 0.0 0
M  V30 175 N -4.478 -17.9477 0.0 0
M  V30 176 C -6.7289 -14.0383 0.0 0
M  V30 177 C 0.0236 -10.1289 0.0 0
M  V30 178 C -5.2362 -19.2389 0.0 0 CFG=2
M  V30 179 C -7.487 -12.7233 0.0 0
M  V30 180 N 1.5163 -10.117 0.0 0
M  V30 181 N -0.7344 -8.8139 0.0 0
M  V30 182 C -6.7526 -19.2271 0.0 0
M  V30 183 C -4.5017 -20.5302 0.0 0
M  V30 184 N -9.0034 -12.7114 0.0 0
M  V30 185 O -7.179 -20.6605 0.0 0
M  V30 186 N -7.5107 -17.9121 0.0 0
M  V30 187 C -5.2599 -21.8215 0.0 0
M  V30 188 C -9.7616 -11.3964 0.0 0
M  V30 189 C -9.0271 -17.9003 0.0 0 CFG=2
M  V30 190 C -4.5254 -23.1128 0.0 0
M  V30 191 N -9.0271 -10.0815 0.0 0
M  V30 192 N -11.278 -11.3846 0.0 0
M  V30 193 C -9.7853 -19.1916 0.0 0
M  V30 194 C -9.7853 -16.5853 0.0 0
M  V30 195 O -3.0801 -23.4682 0.0 0
M  V30 196 N -5.4376 -24.2975 0.0 0
M  V30 197 O -9.0508 -20.4828 0.0 0
M  V30 198 N -11.3017 -19.1797 0.0 0
M  V30 199 C -11.2898 -16.7511 0.0 0
M  V30 200 C -8.7546 -15.4954 0.0 0
M  V30 201 C -12.0599 -20.471 0.0 0 CFG=2
M  V30 202 C -11.3254 -21.7623 0.0 0
M  V30 203 C -13.5762 -20.4592 0.0 0 CFG=2
M  V30 204 O -9.8801 -21.3832 0.0 0
M  V30 205 N -12.0836 -23.0536 0.0 0
M  V30 206 O -14.3344 -19.1442 0.0 0
M  V30 207 C -14.3344 -21.7504 0.0 0
M  V30 208 C -11.3491 -24.3449 0.0 0 CFG=2
M  V30 209 C -9.8564 -24.333 0.0 0
M  V30 210 C -12.1072 -25.6361 0.0 0
M  V30 211 O -9.4536 -22.8759 0.0 0
M  V30 212 N -9.1219 -25.6243 0.0 0
M  V30 213 C -11.3728 -26.9274 0.0 0
M  V30 214 C -13.6236 -25.6243 0.0 0
M  V30 215 C -7.6292 -25.6125 0.0 0 CFG=2
M  V30 216 C -6.8947 -24.2975 0.0 0
M  V30 217 C -7.2264 -27.0459 0.0 0
M  V30 218 O -5.4968 -24.8306 0.0 0
M  V30 219 N -7.6529 -22.9825 0.0 0
M  V30 220 C -9.1574 -22.8166 0.0 0 CFG=2
M  V30 221 C -7.0487 -21.5964 0.0 0
M  V30 222 C -10.1762 -23.9184 0.0 0
M  V30 223 C -9.4773 -21.3358 0.0 0
M  V30 224 C -8.1742 -20.5776 0.0 0
M  V30 225 O -10.0815 -25.4111 0.0 0
M  V30 226 N -11.6571 -23.5985 0.0 0
M  V30 227 C -12.6759 -24.7003 0.0 0 CFG=2
M  V30 228 C -12.2257 -26.1219 0.0 0
M  V30 229 C -14.1567 -24.3804 0.0 0
M  V30 230 O -10.7686 -26.418 0.0 0
M  V30 231 O -13.2445 -27.2236 0.0 0
M  V30 END ATOM
M  V30 BEGIN BOND
M  V30 1 1 1 2
M  V30 2 1 1 3
M  V30 3 1 2 4
M  V30 4 1 4 5
M  V30 5 1 5 6 CFG=3
M  V30 6 1 5 7
M  V30 7 1 6 8
M  V30 8 2 7 9
M  V30 9 1 7 10
M  V30 10 2 8 11
M  V30 11 1 8 12
M  V30 12 1 13 10 CFG=1
M  V30 13 1 12 14 CFG=3
M  V30 14 1 12 15
M  V30 15 1 13 16
M  V30 16 1 13 17
M  V30 17 1 14 18
M  V30 18 1 15 19
M  V30 19 1 15 20 CFG=1
M  V30 20 2 16 21
M  V30 21 1 16 22
M  V30 22 1 17 23
M  V30 23 2 18 24
M  V30 24 1 18 25
M  V30 25 1 19 26
M  V30 26 1 27 22 CFG=1
M  V30 27 1 23 28
M  V30 28 1 25 29 CFG=3
M  V30 29 1 25 30
M  V30 30 1 27 31
M  V30 31 1 27 32
M  V30 32 2 28 33
M  V30 33 1 28 34
M  V30 34 1 29 35
M  V30 35 1 30 36
M  V30 36 2 31 37
M  V30 37 1 31 38
M  V30 38 1 32 39
M  V30 39 2 35 40
M  V30 40 1 35 41
M  V30 41 2 36 42
M  V30 42 1 36 43
M  V30 43 1 44 38 CFG=3
M  V30 44 1 41 45 CFG=3
M  V30 45 1 41 46
M  V30 46 1 44 47
M  V30 47 1 44 48
M  V30 48 1 45 49
M  V30 49 1 46 50
M  V30 50 2 47 51
M  V30 51 1 47 52
M  V30 52 1 48 53
M  V30 53 2 49 54
M  V30 54 1 49 55
M  V30 55 1 50 56
M  V30 56 1 52 57
M  V30 57 1 52 58
M  V30 58 1 55 59 CFG=1
M  V30 59 1 55 60
M  V30 60 1 56 61
M  V30 61 1 57 62 CFG=3
M  V30 62 1 57 63
M  V30 63 1 58 64
M  V30 64 1 59 65
M  V30 65 1 60 66
M  V30 66 1 61 67
M  V30 67 2 62 68
M  V30 68 1 62 69
M  V30 69 2 65 70
M  V30 70 1 65 71
M  V30 71 2 66 72
M  V30 72 1 66 73
M  V30 73 1 69 74
M  V30 74 1 71 75 CFG=3
M  V30 75 1 71 76
M  V30 76 1 72 77
M  V30 77 2 73 78
M  V30 78 1 74 79
M  V30 79 1 76 80
M  V30 80 1 76 81
M  V30 81 2 77 82
M  V30 82 2 79 83
M  V30 83 1 79 84
M  V30 84 1 85 84 CFG=1
M  V30 85 1 85 86
M  V30 86 1 85 87
M  V30 87 2 86 88
M  V30 88 1 86 89
M  V30 89 1 87 90
M  V30 90 1 91 89 CFG=1
M  V30 91 1 91 92
M  V30 92 1 91 93
M  V30 93 2 92 94
M  V30 94 1 92 95
M  V30 95 1 93 96
M  V30 96 1 95 97
M  V30 97 1 95 98
M  V30 98 1 97 99 CFG=3
M  V30 99 1 97 100
M  V30 100 1 98 101
M  V30 101 2 99 102
M  V30 102 1 99 103
M  V30 103 1 103 104
M  V30 104 1 103 105
M  V30 105 1 104 106 CFG=3
M  V30 106 1 104 107
M  V30 107 1 105 108
M  V30 108 2 106 109
M  V30 109 1 106 110
M  V30 110 1 111 110 CFG=3
M  V30 111 1 111 112
M  V30 112 1 111 113
M  V30 113 2 112 114
M  V30 114 1 112 115
M  V30 115 1 113 116
M  V30 116 1 117 115 CFG=3
M  V30 117 1 117 118
M  V30 118 1 117 119
M  V30 119 2 118 120
M  V30 120 1 118 121
M  V30 121 1 119 122
M  V30 122 1 123 121 CFG=3
M  V30 123 1 122 124
M  V30 124 1 122 125
M  V30 125 1 123 126
M  V30 126 1 123 127
M  V30 127 2 126 128
M  V30 128 1 126 129
M  V30 129 1 127 130 CFG=1
M  V30 130 1 127 131
M  V30 131 1 129 132
M  V30 132 1 129 133
M  V30 133 1 132 134 CFG=3
M  V30 134 1 132 135
M  V30 135 1 133 136
M  V30 136 2 134 137
M  V30 137 1 134 138
M  V30 138 1 139 138 CFG=3
M  V30 139 1 139 140
M  V30 140 1 139 141
M  V30 141 2 140 142
M  V30 142 1 140 143
M  V30 143 1 141 144
M  V30 144 1 143 145
M  V30 145 1 143 146
M  V30 146 1 144 147
M  V30 147 1 145 148 CFG=3
M  V30 148 1 145 149
M  V30 149 1 146 150
M  V30 150 1 147 151
M  V30 151 2 148 152
M  V30 152 1 148 153
M  V30 153 1 151 154
M  V30 154 1 155 153 CFG=3
M  V30 155 1 155 156
M  V30 156 1 155 157
M  V30 157 2 156 158
M  V30 158 1 156 159
M  V30 159 1 157 160
M  V30 160 1 161 159 CFG=3
M  V30 161 1 160 162
M  V30 162 1 160 163
M  V30 163 1 161 164
M  V30 164 1 161 165
M  V30 165 2 164 166
M  V30 166 1 164 167
M  V30 167 1 165 168
M  V30 168 1 169 167 CFG=3
M  V30 169 1 168 170
M  V30 170 1 169 171
M  V30 171 1 169 172
M  V30 172 1 170 173
M  V30 173 2 171 174
M  V30 174 1 171 175
M  V30 175 1 172 176
M  V30 176 1 173 177
M  V30 177 1 178 175 CFG=1
M  V30 178 1 176 179
M  V30 179 2 177 180
M  V30 180 1 177 181
M  V30 181 1 178 182
M  V30 182 1 178 183
M  V30 183 1 179 184
M  V30 184 2 182 185
M  V30 185 1 182 186
M  V30 186 1 183 187
M  V30 187 1 184 188
M  V30 188 1 189 186 CFG=3
M  V30 189 1 187 190
M  V30 190 2 188 191
M  V30 191 1 188 192
M  V30 192 1 189 193
M  V30 193 1 189 194
M  V30 194 2 190 195
M  V30 195 1 190 196
M  V30 196 2 193 197
M  V30 197 1 193 198
M  V30 198 1 194 199
M  V30 199 1 194 200
M  V30 200 1 201 198 CFG=3
M  V30 201 1 201 202
M  V30 202 1 201 203
M  V30 203 2 202 204
M  V30 204 1 202 205
M  V30 205 1 203 206 CFG=1
M  V30 206 1 203 207
M  V30 207 1 208 205 CFG=3
M  V30 208 1 208 209
M  V30 209 1 208 210
M  V30 210 2 209 211
M  V30 211 1 209 212
M  V30 212 1 210 213
M  V30 213 1 210 214
M  V30 214 1 215 212 CFG=3
M  V30 215 1 215 216
M  V30 216 1 215 217
M  V30 217 2 216 218
M  V30 218 1 216 219
M  V30 219 1 219 220
M  V30 220 1 219 221
M  V30 221 1 220 222 CFG=3
M  V30 222 1 220 223
M  V30 223 1 221 224
M  V30 224 2 222 225
M  V30 225 1 222 226
M  V30 226 1 227 226 CFG=3
M  V30 227 1 227 228
M  V30 228 1 227 229
M  V30 229 2 228 230
M  V30 230 1 228 231
M  V30 231 1 63 64
M  V30 232 1 78 82
M  V30 233 1 100 101
M  V30 234 1 107 108
M  V30 235 1 135 136
M  V30 236 1 149 150
M  V30 237 1 223 224
M  V30 END BOND
M  V30 BEGIN COLLECTION
M  V30 MDLV30/STEABS ATOMS=(33 5 12 13 15 25 27 41 44 55 57 71 85 91 97 104 111 117 123 127 132 139 145 155 161 169 178 189 201 203 208 215 220 227)
M  V30 END COLLECTION
M  V30 END CTAB
M  END
>  <NUMBERS>
10

>  <SEQUENCE>
VFKDIMESSPGSSPPSLTPKPLRRQVTVAPA

>  <DRUG_NAME>
No drug

>  <AA_MUTATION>
p.P831S

>  <POSITION>
831

>  <TRANSCRYPT>
P00519-2

$$$$
Compound 12
Actelion Java MolfileCreator 2.0

  0  0  0  0  0  0              0 V3000
M  V30 BEGIN CTAB
M  V30 COUNTS 234 241 0 0 0
M  V30 BEGIN ATOM
M  V30 1 S 0.0 0.0 0.0 0
M  V30 2 C -1.0149 1.1211 0.0 0
M  V30 3 C 1.4516 0.3186 0.0 0
M  V30 4 C -2.4902 0.8261 0.0 0
M  V30 5 C -3.5051 1.9473 0.0 0 CFG=2
M  V30 6 N -4.9804 1.6522 0.0 0
M  V30 7 C -3.0567 3.3871 0.0 0
M  V30 8 C -5.9954 2.7734 0.0 0
M  V30 9 O -4.0716 4.5083 0.0 0
M  V30 10 N -1.605 3.7058 0.0 0
M  V30 11 O -5.5469 4.2133 0.0 0
M  V30 12 C -7.4706 2.4784 0.0 0 CFG=1
M  V30 13 C -1.0031 5.0866 0.0 0 CFG=2
M  V30 14 C -0.5074 2.7144 0.0 0
M  V30 15 N -8.4856 3.5996 0.0 0
M  V30 16 C -7.9427 1.0621 0.0 0
M  V30 17 C -1.7584 6.3966 0.0 0
M  V30 18 C 0.472 4.945 0.0 0
M  V30 19 C 0.7789 3.4697 0.0 0
M  V30 20 C -8.0371 5.0394 0.0 0
M  V30 21 C -6.9513 -0.0354 0.0 0
M  V30 22 O -3.2691 6.4084 0.0 0
M  V30 23 N -1.0267 7.7066 0.0 0
M  V30 24 O -6.5854 5.358 0.0 0
M  V30 25 C -9.0521 6.1606 0.0 0 CFG=1
M  V30 26 C -7.4234 -1.4516 0.0 0
M  V30 27 C -1.782 9.0167 0.0 0 CFG=2
M  V30 28 N -10.5509 6.019 0.0 0
M  V30 29 C -8.757 7.6358 0.0 0
M  V30 30 O -8.8986 -1.7466 0.0 0
M  V30 31 O -6.432 -2.5492 0.0 0
M  V30 32 C -1.0503 10.3267 0.0 0
M  V30 33 C -3.2927 9.0285 0.0 0
M  V30 34 C -11.3062 4.7325 0.0 0
M  V30 35 C -11.1764 7.3998 0.0 0
M  V30 36 C -10.067 8.403 0.0 0
M  V30 37 O 0.4366 10.3385 0.0 0
M  V30 38 N -1.8057 11.6367 0.0 0
M  V30 39 C -4.048 10.3385 0.0 0
M  V30 40 O -10.5745 3.4461 0.0 0
M  V30 41 C -12.8169 4.7443 0.0 0 CFG=1
M  V30 42 C -1.0739 12.9467 0.0 0 CFG=2
M  V30 43 N -3.4461 11.7193 0.0 0
M  V30 44 C -5.5469 10.5037 0.0 0
M  V30 45 N -13.5722 6.0544 0.0 0
M  V30 46 C -13.5722 3.4579 0.0 0
M  V30 47 C 0.413 12.9585 0.0 0
M  V30 48 C -1.8293 14.2567 0.0 0
M  V30 49 C -4.5673 12.7343 0.0 0
M  V30 50 N -5.8655 11.9789 0.0 0
M  V30 51 C -15.0829 6.0662 0.0 0
M  V30 52 C -15.0829 3.4697 0.0 0
M  V30 53 C -12.8405 2.1715 0.0 0
M  V30 54 O 1.1447 11.6721 0.0 0
M  V30 55 N 1.1447 14.2685 0.0 0
M  V30 56 O -3.3399 14.2685 0.0 0
M  V30 57 O -15.8382 4.7797 0.0 0
M  V30 58 C -15.8382 7.3762 0.0 0 CFG=1
M  V30 59 C 0.3894 15.5785 0.0 0 CFG=2
M  V30 60 N -15.1065 8.6862 0.0 0
M  V30 61 C -17.3488 7.388 0.0 0
M  V30 62 C 1.1211 16.8886 0.0 0
M  V30 63 C -1.1211 15.5904 0.0 0
M  V30 64 C -15.8618 9.9962 0.0 0
M  V30 65 C -18.1042 6.1016 0.0 0
M  V30 66 O 0.3658 18.1986 0.0 0
M  V30 67 N 2.6082 16.9004 0.0 0
M  V30 68 C -1.8765 16.9004 0.0 0
M  V30 69 O -17.3724 10.008 0.0 0
M  V30 70 C -15.1301 11.3062 0.0 0 CFG=1
M  V30 71 O -17.3724 4.8152 0.0 0
M  V30 72 O -19.6148 6.1134 0.0 0
M  V30 73 C 3.3399 18.2104 0.0 0
M  V30 74 C -3.3871 16.9122 0.0 0
M  V30 75 N -13.643 11.318 0.0 0
M  V30 76 C -15.8854 12.6163 0.0 0 CFG=2
M  V30 77 C 4.827 18.2222 0.0 0
M  V30 78 C -4.1424 18.2222 0.0 0
M  V30 79 O -17.3961 12.6281 0.0 0
M  V30 80 C -15.1537 13.9263 0.0 0
M  V30 81 O 5.5587 16.9358 0.0 0
M  V30 82 N 5.5587 19.5322 0.0 0
M  V30 83 N -5.6531 18.234 0.0 0
M  V30 84 C 4.8034 20.8422 0.0 0 CFG=2
M  V30 85 C 3.2927 20.854 0.0 0
M  V30 86 C 5.5351 22.1522 0.0 0
M  V30 87 O 2.5374 19.5676 0.0 0
M  V30 88 N 2.5374 22.164 0.0 0
M  V30 89 C 4.7797 23.4623 0.0 0
M  V30 90 C 1.0267 22.1758 0.0 0
M  V30 91 C 5.5115 24.7723 0.0 0
M  V30 92 C 0.2714 23.4859 0.0 0
M  V30 93 O 6.9985 24.7841 0.0 0
M  V30 94 N 4.7561 26.0823 0.0 0
M  V30 95 O 1.0031 24.7959 0.0 0
M  V30 96 N -1.2392 23.4977 0.0 0
M  V30 97 C -1.9945 24.8077 0.0 0 CFG=2
M  V30 98 C -1.2628 26.1177 0.0 0
M  V30 99 C -3.5051 24.8195 0.0 0
M  V30 100 O 0.2242 26.1295 0.0 0
M  V30 101 N -2.0181 27.4277 0.0 0
M  V30 102 C -4.2605 26.1295 0.0 0
M  V30 103 C -1.2864 28.7377 0.0 0 CFG=2
M  V30 104 C -5.7711 26.1413 0.0 0
M  V30 105 C 0.2006 28.7495 0.0 0
M  V30 106 C -2.0417 30.0478 0.0 0
M  V30 107 O -6.5264 24.8549 0.0 0
M  V30 108 O -6.5264 27.4513 0.0 0
M  V30 109 O 0.9323 27.4631 0.0 0
M  V30 110 N 0.9323 30.0596 0.0 0
M  V30 111 O -1.31 31.3578 0.0 0
M  V30 112 C 2.4194 30.0714 0.0 0 CFG=2
M  V30 113 C 3.1511 28.785 0.0 0
M  V30 114 C 3.1511 31.3814 0.0 0
M  V30 115 O 2.1007 27.7228 0.0 0
M  V30 116 N 4.6381 28.7968 0.0 0
M  V30 117 O 2.7262 32.833 0.0 0
M  V30 118 C 5.5115 30.0242 0.0 0 CFG=2
M  V30 119 C 5.5115 27.593 0.0 0
M  V30 120 C 5.0394 31.464 0.0 0
M  V30 121 C 6.9277 29.5757 0.0 0
M  V30 122 C 6.9277 28.065 0.0 0
M  V30 123 O 5.8891 32.7032 0.0 0
M  V30 124 N 3.5641 31.7827 0.0 0
M  V30 125 C 3.0921 33.2225 0.0 0 CFG=2
M  V30 126 C 4.0834 34.3437 0.0 0
M  V30 127 C 1.6168 33.5411 0.0 0
M  V30 128 O 5.5351 34.0486 0.0 0
M  V30 129 N 3.6114 35.7835 0.0 0
M  V30 130 C 1.1447 34.981 0.0 0
M  V30 131 C 4.6027 36.9047 0.0 0 CFG=2
M  V30 132 C -0.3304 35.2996 0.0 0
M  V30 133 C 2.1361 36.1022 0.0 0
M  V30 134 C 6.0544 36.6097 0.0 0
M  V30 135 C 4.1306 38.3445 0.0 0
M  V30 136 O 6.1488 35.1226 0.0 0
M  V30 137 N 7.0457 37.7308 0.0 0
M  V30 138 C 5.122 39.4657 0.0 0
M  V30 139 C 8.4974 37.4358 0.0 0 CFG=2
M  V30 140 O 6.5736 39.1707 0.0 0
M  V30 141 O 4.6499 40.9056 0.0 0
M  V30 142 C 8.9458 36.0196 0.0 0
M  V30 143 C 9.4887 38.557 0.0 0
M  V30 144 O 7.5296 35.5239 0.0 0
M  V30 145 N 10.3975 35.7245 0.0 0
M  V30 146 C 10.9404 38.2619 0.0 0
M  V30 147 C 10.846 34.3083 0.0 0 CFG=2
M  V30 148 N 11.5423 36.9047 0.0 0
M  V30 149 C 12.038 39.2769 0.0 0
M  V30 150 C 9.831 33.2107 0.0 0
M  V30 151 C 12.2976 34.0132 0.0 0
M  V30 152 C 13.0175 37.0699 0.0 0
M  V30 153 N 13.3244 38.5452 0.0 0
M  V30 154 O 10.2795 31.7945 0.0 0
M  V30 155 N 8.3557 33.5293 0.0 0
M  V30 156 C 12.7461 32.597 0.0 0
M  V30 157 C 7.7302 34.9102 0.0 0 CFG=2
M  V30 158 C 7.2346 32.538 0.0 0
M  V30 159 C 14.1977 32.3019 0.0 0
M  V30 160 C 8.462 36.2202 0.0 0
M  V30 161 C 6.2314 34.7685 0.0 0
M  V30 162 C 5.9245 33.2933 0.0 0
M  V30 163 O 14.894 33.6356 0.0 0
M  V30 164 O 14.6462 30.8857 0.0 0
M  V30 165 O 9.9018 36.5979 0.0 0
M  V30 166 N 7.7066 37.5302 0.0 0
M  V30 167 C 8.4384 38.8402 0.0 0 CFG=2
M  V30 168 C 9.9254 38.852 0.0 0
M  V30 169 C 7.683 40.1502 0.0 0
M  V30 170 O 10.6571 37.5656 0.0 0
M  V30 171 N 10.6571 40.162 0.0 0
M  V30 172 C 12.1442 40.1739 0.0 0 CFG=2
M  V30 173 C 12.8759 38.8874 0.0 0
M  V30 174 C 12.8759 41.4839 0.0 0
M  V30 175 O 12.1206 37.601 0.0 0
M  V30 176 N 14.3629 38.8992 0.0 0
M  V30 177 C 14.3629 41.4957 0.0 0
M  V30 178 C 12.1206 42.7939 0.0 0
M  V30 179 C 15.0947 37.6128 0.0 0 CFG=2
M  V30 180 C 14.3393 36.3264 0.0 0
M  V30 181 C 16.5817 37.6246 0.0 0
M  V30 182 O 12.8287 36.3382 0.0 0
M  V30 183 N 15.0711 35.04 0.0 0
M  V30 184 O 17.3134 36.3382 0.0 0
M  V30 185 C 14.4456 33.6828 0.0 0 CFG=2
M  V30 186 C 16.5463 34.8984 0.0 0
M  V30 187 C 12.9703 33.3877 0.0 0
M  V30 188 C 15.5431 32.6914 0.0 0
M  V30 189 C 16.8414 33.4467 0.0 0
M  V30 190 O 12.4982 31.9715 0.0 0
M  V30 191 N 11.9553 34.5089 0.0 0
M  V30 192 C 10.4801 34.2139 0.0 0 CFG=2
M  V30 193 C 10.008 32.7976 0.0 0
M  V30 194 C 9.4651 35.335 0.0 0
M  V30 195 O 10.9994 31.7 0.0 0
M  V30 196 N 8.5328 32.5026 0.0 0
M  V30 197 C 7.9899 35.04 0.0 0
M  V30 198 C 8.0607 31.0863 0.0 0 CFG=2
M  V30 199 C 6.9749 36.1612 0.0 0
M  V30 200 C 7.8719 33.5529 0.0 0
M  V30 201 C 9.0521 29.9888 0.0 0
M  V30 202 C 6.5854 30.7913 0.0 0
M  V30 203 O 10.5037 30.3074 0.0 0
M  V30 204 N 8.58 28.5725 0.0 0
M  V30 205 C 6.1134 29.375 0.0 0
M  V30 206 C 7.1401 28.124 0.0 0 CFG=2
M  V30 207 C 9.4533 27.3687 0.0 0
M  V30 208 C 4.6381 29.08 0.0 0
M  V30 209 C 6.4674 27.9352 0.0 0
M  V30 210 C 5.9127 29.021 0.0 0
M  V30 211 C 7.1283 26.637 0.0 0
M  V30 212 C 8.5564 26.1649 0.0 0
M  V30 213 O 6.0544 30.5198 0.0 0
M  V30 214 N 4.5319 28.4191 0.0 0
M  V30 215 C 3.3045 29.316 0.0 0 CFG=2
M  V30 216 C 3.4461 30.8149 0.0 0
M  V30 217 C 1.9237 28.7141 0.0 0
M  V30 218 O 4.9096 31.0863 0.0 0
M  V30 219 N 2.2187 31.7118 0.0 0
M  V30 220 C 0.6963 29.6111 0.0 0
M  V30 221 C 2.3603 33.2107 0.0 0 CFG=2
M  V30 222 C -0.6845 29.0092 0.0 0
M  V30 223 C 3.7176 33.8362 0.0 0
M  V30 224 C 1.1329 34.1076 0.0 0
M  V30 225 N -1.9119 29.9061 0.0 0
M  V30 226 O 5.0158 33.1163 0.0 0
M  V30 227 O 4.2133 35.2524 0.0 0
M  V30 228 C 1.2746 35.6065 0.0 0
M  V30 229 C -3.2927 29.3042 0.0 0
M  V30 230 C 0.0472 36.5034 0.0 0
M  V30 231 N -3.812 27.9116 0.0 0
M  V30 232 N -4.5201 30.2012 0.0 0
M  V30 233 C 0.1888 38.0023 0.0 0
M  V30 234 N -1.0385 38.8992 0.0 0
M  V30 END ATOM
M  V30 BEGIN BOND
M  V30 1 1 1 2
M  V30 2 1 1 3
M  V30 3 1 2 4
M  V30 4 1 4 5
M  V30 5 1 5 6 CFG=3
M  V30 6 1 5 7
M  V30 7 1 6 8
M  V30 8 2 7 9
M  V30 9 1 7 10
M  V30 10 2 8 11
M  V30 11 1 8 12
M  V30 12 1 10 13
M  V30 13 1 10 14
M  V30 14 1 12 15 CFG=3
M  V30 15 1 12 16
M  V30 16 1 13 17 CFG=3
M  V30 17 1 13 18
M  V30 18 1 14 19
M  V30 19 1 15 20
M  V30 20 1 16 21
M  V30 21 2 17 22
M  V30 22 1 17 23
M  V30 23 2 20 24
M  V30 24 1 25 20 CFG=1
M  V30 25 1 21 26
M  V30 26 1 27 23 CFG=1
M  V30 27 1 25 28
M  V30 28 1 25 29
M  V30 29 2 26 30
M  V30 30 1 26 31
M  V30 31 1 27 32
M  V30 32 1 27 33
M  V30 33 1 28 34
M  V30 34 1 28 35
M  V30 35 1 29 36
M  V30 36 2 32 37
M  V30 37 1 32 38
M  V30 38 1 33 39
M  V30 39 2 34 40
M  V30 40 1 34 41
M  V30 41 1 42 38 CFG=1
M  V30 42 1 39 43
M  V30 43 2 39 44
M  V30 44 1 41 45 CFG=3
M  V30 45 1 41 46
M  V30 46 1 42 47
M  V30 47 1 42 48
M  V30 48 2 43 49
M  V30 49 1 44 50
M  V30 50 1 45 51
M  V30 51 1 46 52
M  V30 52 1 46 53
M  V30 53 2 47 54
M  V30 54 1 47 55
M  V30 55 1 48 56
M  V30 56 2 51 57
M  V30 57 1 51 58
M  V30 58 1 59 55 CFG=1
M  V30 59 1 58 60 CFG=3
M  V30 60 1 58 61
M  V30 61 1 59 62
M  V30 62 1 59 63
M  V30 63 1 60 64
M  V30 64 1 61 65
M  V30 65 2 62 66
M  V30 66 1 62 67
M  V30 67 1 63 68
M  V30 68 2 64 69
M  V30 69 1 64 70
M  V30 70 2 65 71
M  V30 71 1 65 72
M  V30 72 1 67 73
M  V30 73 1 68 74
M  V30 74 1 70 75 CFG=3
M  V30 75 1 70 76
M  V30 76 1 73 77
M  V30 77 1 74 78
M  V30 78 1 76 79 CFG=3
M  V30 79 1 76 80
M  V30 80 2 77 81
M  V30 81 1 77 82
M  V30 82 1 78 83
M  V30 83 1 84 82 CFG=3
M  V30 84 1 84 85
M  V30 85 1 84 86
M  V30 86 2 85 87
M  V30 87 1 85 88
M  V30 88 1 86 89
M  V30 89 1 88 90
M  V30 90 1 89 91
M  V30 91 1 90 92
M  V30 92 2 91 93
M  V30 93 1 91 94
M  V30 94 2 92 95
M  V30 95 1 92 96
M  V30 96 1 97 96 CFG=1
M  V30 97 1 97 98
M  V30 98 1 97 99
M  V30 99 2 98 100
M  V30 100 1 98 101
M  V30 101 1 99 102
M  V30 102 1 103 101 CFG=1
M  V30 103 1 102 104
M  V30 104 1 103 105
M  V30 105 1 103 106
M  V30 106 2 104 107
M  V30 107 1 104 108
M  V30 108 2 105 109
M  V30 109 1 105 110
M  V30 110 1 106 111
M  V30 111 1 112 110 CFG=1
M  V30 112 1 112 113
M  V30 113 1 112 114
M  V30 114 2 113 115
M  V30 115 1 113 116
M  V30 116 1 114 117
M  V30 117 1 116 118
M  V30 118 1 116 119
M  V30 119 1 118 120 CFG=3
M  V30 120 1 118 121
M  V30 121 1 119 122
M  V30 122 2 120 123
M  V30 123 1 120 124
M  V30 124 1 125 124 CFG=1
M  V30 125 1 125 126
M  V30 126 1 125 127
M  V30 127 2 126 128
M  V30 128 1 126 129
M  V30 129 1 127 130
M  V30 130 1 131 129 CFG=1
M  V30 131 1 130 132
M  V30 132 1 130 133
M  V30 133 1 131 134
M  V30 134 1 131 135
M  V30 135 2 134 136
M  V30 136 1 134 137
M  V30 137 1 135 138
M  V30 138 1 139 137 CFG=1
M  V30 139 2 138 140
M  V30 140 1 138 141
M  V30 141 1 139 142
M  V30 142 1 139 143
M  V30 143 2 142 144
M  V30 144 1 142 145
M  V30 145 1 143 146
M  V30 146 1 147 145 CFG=1
M  V30 147 1 146 148
M  V30 148 2 146 149
M  V30 149 1 147 150
M  V30 150 1 147 151
M  V30 151 2 148 152
M  V30 152 1 149 153
M  V30 153 2 150 154
M  V30 154 1 150 155
M  V30 155 1 151 156
M  V30 156 1 155 157
M  V30 157 1 155 158
M  V30 158 1 156 159
M  V30 159 1 157 160 CFG=1
M  V30 160 1 157 161
M  V30 161 1 158 162
M  V30 162 2 159 163
M  V30 163 1 159 164
M  V30 164 2 160 165
M  V30 165 1 160 166
M  V30 166 1 167 166 CFG=1
M  V30 167 1 167 168
M  V30 168 1 167 169
M  V30 169 2 168 170
M  V30 170 1 168 171
M  V30 171 1 172 171 CFG=1
M  V30 172 1 172 173
M  V30 173 1 172 174
M  V30 174 2 173 175
M  V30 175 1 173 176
M  V30 176 1 174 177
M  V30 177 1 174 178
M  V30 178 1 179 176 CFG=1
M  V30 179 1 179 180
M  V30 180 1 179 181
M  V30 181 2 180 182
M  V30 182 1 180 183
M  V30 183 1 181 184
M  V30 184 1 183 185
M  V30 185 1 183 186
M  V30 186 1 185 187 CFG=1
M  V30 187 1 185 188
M  V30 188 1 186 189
M  V30 189 2 187 190
M  V30 190 1 187 191
M  V30 191 1 192 191 CFG=3
M  V30 192 1 192 193
M  V30 193 1 192 194
M  V30 194 2 193 195
M  V30 195 1 193 196
M  V30 196 1 194 197
M  V30 197 1 198 196 CFG=3
M  V30 198 1 197 199
M  V30 199 1 197 200
M  V30 200 1 198 201
M  V30 201 1 198 202
M  V30 202 2 201 203
M  V30 203 1 201 204
M  V30 204 1 202 205
M  V30 205 1 204 206
M  V30 206 1 204 207
M  V30 207 1 205 208
M  V30 208 1 205 209
M  V30 209 1 206 210 CFG=1
M  V30 210 1 206 211
M  V30 211 1 207 212
M  V30 212 2 210 213
M  V30 213 1 210 214
M  V30 214 1 215 214 CFG=1
M  V30 215 1 215 216
M  V30 216 1 215 217
M  V30 217 2 216 218
M  V30 218 1 216 219
M  V30 219 1 217 220
M  V30 220 1 221 219 CFG=1
M  V30 221 1 220 222
M  V30 222 1 221 223
M  V30 223 1 221 224
M  V30 224 1 222 225
M  V30 225 2 223 226
M  V30 226 1 223 227
M  V30 227 1 224 228
M  V30 228 1 225 229
M  V30 229 1 228 230
M  V30 230 2 229 231
M  V30 231 1 229 232
M  V30 232 1 230 233
M  V30 233 1 233 234
M  V30 234 1 18 19
M  V30 235 1 35 36
M  V30 236 1 49 50
M  V30 237 1 121 122
M  V30 238 1 152 153
M  V30 239 1 161 162
M  V30 240 1 188 189
M  V30 241 1 211 212
M  V30 END BOND
M  V30 BEGIN COLLECTION
M  V30 MDLV30/STEABS ATOMS=(30 5 12 13 25 27 41 42 58 59 70 76 84 97 103 112 118 125 131 139 147 157 167 172 179 185 192 198 206 215 221)
M  V30 END COLLECTION
M  V30 END CTAB
M  END
>  <NUMBERS>
11

>  <SEQUENCE>
TDVPEMPHSKGQGESSPLDHEPAVSPLLPRK

>  <DRUG_NAME>
No drug

>  <AA_MUTATION>
p.P579S

>  <POSITION>
579

>  <TRANSCRYPT>
P00519-2

$$$$
Compound 13
Actelion Java MolfileCreator 2.0

  0  0  0  0  0  0              0 V3000
M  V30 BEGIN CTAB
M  V30 COUNTS 233 235 0 0 0
M  V30 BEGIN ATOM
M  V30 1 S 0.0 0.0 0.0 0
M  V30 2 C 1.2658 -0.7808 0.0 0
M  V30 3 C 0.5087 -2.0703 0.0 0 CFG=2
M  V30 4 N 1.2422 -3.3598 0.0 0
M  V30 5 C -1.0055 -2.0585 0.0 0
M  V30 6 C 2.7328 -3.348 0.0 0
M  V30 7 O -2.0585 -3.1232 0.0 0
M  V30 8 N -1.7627 -0.7453 0.0 0
M  V30 9 O 3.8922 -2.3897 0.0 0
M  V30 10 C 3.4663 -4.6375 0.0 0 CFG=1
M  V30 11 C -3.277 -0.7334 0.0 0 CFG=2
M  V30 12 N 4.9569 -4.6257 0.0 0
M  V30 13 C 2.7091 -5.927 0.0 0
M  V30 14 C -4.0342 -2.023 0.0 0
M  V30 15 C -4.0342 0.5796 0.0 0
M  V30 16 C 5.7023 -3.3125 0.0 0
M  V30 17 C 1.1948 -5.9152 0.0 0
M  V30 18 O -3.3007 -3.3125 0.0 0
M  V30 19 N -5.5485 -2.0111 0.0 0
M  V30 20 C -5.5485 0.5915 0.0 0
M  V30 21 O 4.7913 -2.1058 0.0 0
M  V30 22 C 7.1929 -3.3007 0.0 0 CFG=1
M  V30 23 C 0.9464 -7.3822 0.0 0
M  V30 24 C 0.4377 -4.602 0.0 0
M  V30 25 C -6.3056 -3.3007 0.0 0 CFG=2
M  V30 26 C -6.3056 1.9047 0.0 0
M  V30 27 C -6.3056 -0.698 0.0 0
M  V30 28 N 7.9264 -1.9875 0.0 0
M  V30 29 C 8.2222 -4.3654 0.0 0
M  V30 30 C -5.5721 -4.5902 0.0 0
M  V30 31 C -7.8199 -3.2888 0.0 0
M  V30 32 C 7.1692 -0.6743 0.0 0
M  V30 33 O -4.0815 -4.5784 0.0 0
M  V30 34 N -6.3293 -5.8797 0.0 0
M  V30 35 O 5.8324 -1.3723 0.0 0
M  V30 36 C 7.9027 0.6388 0.0 0 CFG=1
M  V30 37 C -5.5958 -7.1692 0.0 0 CFG=2
M  V30 38 N 7.1456 1.952 0.0 0
M  V30 39 C 9.3934 0.6506 0.0 0
M  V30 40 C -4.1051 -7.1574 0.0 0
M  V30 41 C -6.3529 -8.4588 0.0 0 CFG=2
M  V30 42 C 5.6313 1.9638 0.0 0
M  V30 43 C 10.1269 -0.6388 0.0 0
M  V30 44 O -3.3716 -5.8442 0.0 0
M  V30 45 N -3.3716 -8.4469 0.0 0
M  V30 46 C -7.8672 -8.4469 0.0 0
M  V30 47 C -5.6194 -9.7483 0.0 0
M  V30 48 O 5.0279 0.5915 0.0 0
M  V30 49 C 4.8741 3.277 0.0 0 CFG=1
M  V30 50 C 11.6175 -0.627 0.0 0
M  V30 51 C -1.881 -8.4351 0.0 0 CFG=2
M  V30 52 C -8.6244 -9.7365 0.0 0
M  V30 53 N 5.6194 4.5902 0.0 0
M  V30 54 C 3.3598 3.2888 0.0 0 CFG=2
M  V30 55 O 12.6468 0.4613 0.0 0
M  V30 56 O 12.351 -1.9165 0.0 0
M  V30 57 C -1.1475 -7.1219 0.0 0
M  V30 58 C -1.1475 -9.7246 0.0 0
M  V30 59 C 7.1101 4.602 0.0 0
M  V30 60 O 2.0703 4.0933 0.0 0
M  V30 61 C 2.9339 1.8573 0.0 0
M  V30 62 O 0.2484 -7.6543 0.0 0
M  V30 63 N -1.9047 -5.8087 0.0 0
M  V30 64 O 0.3312 -9.8903 0.0 0
M  V30 65 O 7.9974 3.419 0.0 0
M  V30 66 C 7.8436 5.9152 0.0 0 CFG=1
M  V30 67 C -1.1712 -4.4955 0.0 0 CFG=2
M  V30 68 N 9.3342 5.927 0.0 0
M  V30 69 C 7.0864 7.2284 0.0 0
M  V30 70 C 0.3194 -4.4837 0.0 0
M  V30 71 C -1.9283 -3.1824 0.0 0
M  V30 72 C 10.0677 4.6375 0.0 0
M  V30 73 O 5.5721 7.2402 0.0 0
M  V30 74 O 1.0529 -3.1705 0.0 0
M  V30 75 O 1.0529 -5.7732 0.0 0
M  V30 76 C -1.1948 -1.8692 0.0 0
M  V30 77 O 9.0148 3.5728 0.0 0
M  V30 78 C 11.5584 4.6493 0.0 0 CFG=1
M  V30 79 C -1.952 -0.556 0.0 0
M  V30 80 N 12.2919 3.3598 0.0 0
M  V30 81 C 12.2919 5.9625 0.0 0
M  V30 82 N -1.2185 0.7571 0.0 0
M  V30 83 C 11.5347 2.0703 0.0 0
M  V30 84 C 11.5347 7.2757 0.0 0
M  V30 85 C -1.9756 2.0703 0.0 0
M  V30 86 O 10.0677 2.4489 0.0 0
M  V30 87 C 12.2682 0.7808 0.0 0 CFG=1
M  V30 88 O 10.0204 7.2875 0.0 0
M  V30 89 O 12.2682 8.5889 0.0 0
M  V30 90 N -3.49 2.0821 0.0 0
M  V30 91 N -1.2422 3.3835 0.0 0
M  V30 92 N 11.511 -0.5087 0.0 0
M  V30 93 C 13.7588 0.7926 0.0 0
M  V30 94 C 9.9967 -0.4968 0.0 0
M  V30 95 C 14.4923 2.1058 0.0 0
M  V30 96 O 9.9376 1.0174 0.0 0
M  V30 97 C 9.2396 -1.7864 0.0 0 CFG=1
M  V30 98 C 15.983 2.1176 0.0 0
M  V30 99 C 13.7352 3.419 0.0 0
M  V30 100 N 7.7253 -1.7745 0.0 0
M  V30 101 C 9.9731 -3.0759 0.0 0
M  V30 102 C 6.9681 -0.4613 0.0 0
M  V30 103 C 11.4164 -3.4308 0.0 0
M  V30 104 C 10.0914 -4.5665 0.0 0
M  V30 105 O 8.3878 0.0118 0.0 0
M  V30 106 C 5.4538 -0.4495 0.0 0 CFG=1
M  V30 107 N 4.6967 -1.739 0.0 0
M  V30 108 C 4.6967 0.8636 0.0 0
M  V30 109 C 5.442 -3.0286 0.0 0
M  V30 110 C 6.1163 1.3368 0.0 0
M  V30 111 C 3.1942 1.0529 0.0 0
M  V30 112 O 6.838 -3.5609 0.0 0
M  V30 113 C 4.6848 -4.3181 0.0 0 CFG=1
M  V30 114 N 3.1705 -4.3063 0.0 0
M  V30 115 C 5.4302 -5.6076 0.0 0
M  V30 116 C 2.4134 -2.9931 0.0 0
M  V30 117 C 6.9208 -5.5958 0.0 0
M  V30 118 O 3.3007 -1.7864 0.0 0
M  V30 119 C 0.8991 -2.9812 0.0 0 CFG=1
M  V30 120 N 7.7963 -4.3654 0.0 0
M  V30 121 C 7.7963 -6.8025 0.0 0
M  V30 122 N 0.1419 -1.6681 0.0 0
M  V30 123 C 0.1419 -4.2708 0.0 0
M  V30 124 C 9.2159 -4.815 0.0 0
M  V30 125 N 9.2159 -6.3293 0.0 0
M  V30 126 C 0.8754 -0.3549 0.0 0
M  V30 127 C 0.8754 -5.5603 0.0 0
M  V30 128 O 2.3187 0.0236 0.0 0
M  V30 129 C 0.1183 0.9582 0.0 0 CFG=1
M  V30 130 C 0.1183 -6.8498 0.0 0
M  V30 131 N 0.8517 2.2714 0.0 0
M  V30 132 C -1.396 0.9701 0.0 0 CFG=2
M  V30 133 C 0.8517 -8.1393 0.0 0
M  V30 134 C 2.3424 2.2832 0.0 0
M  V30 135 O -2.4489 2.0585 0.0 0
M  V30 136 C -2.6855 0.1892 0.0 0
M  V30 137 N 0.2484 -9.5117 0.0 0
M  V30 138 O 3.2297 1.1002 0.0 0
M  V30 139 C 3.0759 3.5964 0.0 0 CFG=1
M  V30 140 N 4.5665 3.6083 0.0 0
M  V30 141 C 2.3187 4.9096 0.0 0 CFG=2
M  V30 142 C 5.3119 2.3187 0.0 0
M  V30 143 C 3.0522 6.2228 0.0 0
M  V30 144 C 0.8517 4.5547 0.0 0
M  V30 145 O 4.4009 1.1357 0.0 0
M  V30 146 C 6.8025 2.3306 0.0 0 CFG=1
M  V30 147 C 4.5429 6.2346 0.0 0
M  V30 148 N 7.536 1.041 0.0 0
M  V30 149 C 7.6898 3.5373 0.0 0
M  V30 150 C 6.7788 -0.2484 0.0 0
M  V30 151 O 5.3119 0.1301 0.0 0
M  V30 152 C 7.5123 -1.5379 0.0 0
M  V30 153 N 6.7552 -2.8274 0.0 0
M  V30 154 C 7.4887 -4.117 0.0 0
M  V30 155 O 8.9675 -4.2826 0.0 0
M  V30 156 C 6.7315 -5.4065 0.0 0 CFG=1
M  V30 157 N 5.2172 -5.3947 0.0 0
M  V30 158 C 7.465 -6.696 0.0 0
M  V30 159 C 4.4601 -4.0815 0.0 0
M  V30 160 O 8.9557 -6.6842 0.0 0
M  V30 161 O 4.4955 -2.5672 0.0 0
M  V30 162 C 2.9457 -4.0696 0.0 0 CFG=1
M  V30 163 N 2.1886 -2.7565 0.0 0
M  V30 164 C 1.8928 -5.1344 0.0 0
M  V30 165 C 2.9221 -1.4433 0.0 0
M  V30 166 O 4.3181 -0.8872 0.0 0
M  V30 167 C 2.1649 -0.1301 0.0 0 CFG=1
M  V30 168 N 2.8984 1.183 0.0 0
M  V30 169 C 0.6506 -0.1183 0.0 0 CFG=2
M  V30 170 C 4.3891 1.1948 0.0 0
M  V30 171 C -0.1064 1.1948 0.0 0
M  V30 172 C -0.6388 -0.8991 0.0 0
M  V30 173 O 5.1344 -0.0946 0.0 0
M  V30 174 C 5.1344 2.508 0.0 0 CFG=1
M  V30 175 C -1.4433 1.9165 0.0 0
M  V30 176 N 6.625 2.5199 0.0 0
M  V30 177 C 4.3772 3.8212 0.0 0
M  V30 178 C 7.3585 1.2303 0.0 0
M  V30 179 C 2.8629 3.833 0.0 0
M  V30 180 O 6.3056 0.1656 0.0 0
M  V30 181 C 8.8492 1.2422 0.0 0 CFG=1
M  V30 182 C 2.1058 5.1462 0.0 0
M  V30 183 N 9.5827 -0.0473 0.0 0
M  V30 184 C 9.5827 2.5553 0.0 0
M  V30 185 N 0.5915 5.1581 0.0 0
M  V30 186 C 8.8255 -1.3368 0.0 0
M  V30 187 C 8.8255 3.8685 0.0 0
M  V30 188 C -0.1656 6.4712 0.0 0
M  V30 189 O 7.3585 -1.6917 0.0 0
M  V30 190 C 9.559 -2.6263 0.0 0 CFG=1
M  V30 191 C 9.559 5.1817 0.0 0
M  V30 192 N 0.5678 7.7844 0.0 0
M  V30 193 N -1.6799 6.4831 0.0 0
M  V30 194 N 8.932 -3.9868 0.0 0
M  V30 195 C 11.0378 -2.7683 0.0 0
M  V30 196 O 11.0023 5.5603 0.0 0
M  V30 197 O 9.1331 6.6369 0.0 0
M  V30 198 C 7.4532 -4.2826 0.0 0
M  V30 199 C 10.0322 -4.9806 0.0 0
M  V30 200 C 11.3336 -4.2234 0.0 0
M  V30 201 O 6.1045 -3.5846 0.0 0
M  V30 202 C 6.98 -5.7023 0.0 0 CFG=1
M  V30 203 N 7.8554 -6.909 0.0 0
M  V30 204 C 5.5366 -6.1518 0.0 0
M  V30 205 C 9.3461 -6.8971 0.0 0
M  V30 206 C 6.9563 -8.1157 0.0 0
M  V30 207 C 5.5248 -7.6425 0.0 0
M  V30 208 O 10.3753 -5.8087 0.0 0
M  V30 209 C 10.0796 -8.1867 0.0 0 CFG=1
M  V30 210 N 9.3224 -9.4762 0.0 0
M  V30 211 C 11.5702 -8.1748 0.0 0
M  V30 212 C 10.0559 -10.7657 0.0 0
M  V30 213 C 12.3037 -9.4644 0.0 0
M  V30 214 O 11.5465 -10.7539 0.0 0
M  V30 215 C 9.2987 -12.0552 0.0 0 CFG=1
M  V30 216 C 13.7943 -9.4525 0.0 0
M  V30 217 N 7.7844 -12.0434 0.0 0
M  V30 218 C 10.0322 -13.3448 0.0 0
M  V30 219 O 14.5278 -8.1393 0.0 0
M  V30 220 N 14.5278 -10.7421 0.0 0
M  V30 221 C 7.0273 -13.3329 0.0 0
M  V30 222 C 9.2751 -14.6343 0.0 0
M  V30 223 O 7.7608 -14.6225 0.0 0
M  V30 224 C 5.513 -13.3211 0.0 0 CFG=1
M  V30 225 C 10.0086 -15.9238 0.0 0
M  V30 226 N 4.7558 -12.0079 0.0 0
M  V30 227 C 4.7558 -14.6106 0.0 0 CFG=2
M  V30 228 N 9.2514 -17.2134 0.0 0
M  V30 229 O 5.4893 -15.9002 0.0 0
M  V30 230 C 3.2415 -14.5988 0.0 0
M  V30 231 C 9.9849 -18.5029 0.0 0
M  V30 232 N 11.4756 -18.4911 0.0 0
M  V30 233 N 9.2278 -19.7924 0.0 0
M  V30 END ATOM
M  V30 BEGIN BOND
M  V30 1 1 1 2
M  V30 2 1 2 3
M  V30 3 1 3 4 CFG=3
M  V30 4 1 3 5
M  V30 5 1 4 6
M  V30 6 2 5 7
M  V30 7 1 5 8
M  V30 8 2 6 9
M  V30 9 1 6 10
M  V30 10 1 11 8 CFG=3
M  V30 11 1 10 12 CFG=1
M  V30 12 1 10 13
M  V30 13 1 11 14
M  V30 14 1 11 15
M  V30 15 1 12 16
M  V30 16 1 13 17
M  V30 17 2 14 18
M  V30 18 1 14 19
M  V30 19 1 15 20
M  V30 20 2 16 21
M  V30 21 1 16 22
M  V30 22 1 17 23
M  V30 23 1 17 24
M  V30 24 1 25 19 CFG=3
M  V30 25 1 20 26
M  V30 26 1 20 27
M  V30 27 1 22 28 CFG=1
M  V30 28 1 22 29
M  V30 29 1 25 30
M  V30 30 1 25 31
M  V30 31 1 28 32
M  V30 32 2 30 33
M  V30 33 1 30 34
M  V30 34 2 32 35
M  V30 35 1 32 36
M  V30 36 1 37 34 CFG=3
M  V30 37 1 36 38 CFG=1
M  V30 38 1 36 39
M  V30 39 1 37 40
M  V30 40 1 37 41
M  V30 41 1 38 42
M  V30 42 1 39 43
M  V30 43 2 40 44
M  V30 44 1 40 45
M  V30 45 1 41 46
M  V30 46 1 41 47 CFG=1
M  V30 47 2 42 48
M  V30 48 1 42 49
M  V30 49 1 43 50
M  V30 50 1 51 45 CFG=3
M  V30 51 1 46 52
M  V30 52 1 49 53 CFG=3
M  V30 53 1 49 54
M  V30 54 2 50 55
M  V30 55 1 50 56
M  V30 56 1 51 57
M  V30 57 1 51 58
M  V30 58 1 53 59
M  V30 59 1 54 60 CFG=1
M  V30 60 1 54 61
M  V30 61 2 57 62
M  V30 62 1 57 63
M  V30 63 1 58 64
M  V30 64 2 59 65
M  V30 65 1 59 66
M  V30 66 1 67 63 CFG=1
M  V30 67 1 66 68 CFG=3
M  V30 68 1 66 69
M  V30 69 1 67 70
M  V30 70 1 67 71
M  V30 71 1 68 72
M  V30 72 1 69 73
M  V30 73 2 70 74
M  V30 74 1 70 75
M  V30 75 1 71 76
M  V30 76 2 72 77
M  V30 77 1 72 78
M  V30 78 1 76 79
M  V30 79 1 78 80 CFG=3
M  V30 80 1 78 81
M  V30 81 1 79 82
M  V30 82 1 80 83
M  V30 83 1 81 84
M  V30 84 1 82 85
M  V30 85 2 83 86
M  V30 86 1 83 87
M  V30 87 2 84 88
M  V30 88 1 84 89
M  V30 89 2 85 90
M  V30 90 1 85 91
M  V30 91 1 87 92 CFG=3
M  V30 92 1 87 93
M  V30 93 1 92 94
M  V30 94 1 93 95
M  V30 95 2 94 96
M  V30 96 1 94 97
M  V30 97 1 95 98
M  V30 98 1 95 99
M  V30 99 1 97 100 CFG=3
M  V30 100 1 97 101
M  V30 101 1 100 102
M  V30 102 1 101 103
M  V30 103 1 101 104
M  V30 104 2 102 105
M  V30 105 1 102 106
M  V30 106 1 106 107 CFG=1
M  V30 107 1 106 108
M  V30 108 1 107 109
M  V30 109 1 108 110
M  V30 110 1 108 111
M  V30 111 2 109 112
M  V30 112 1 109 113
M  V30 113 1 113 114 CFG=3
M  V30 114 1 113 115
M  V30 115 1 114 116
M  V30 116 1 115 117
M  V30 117 2 116 118
M  V30 118 1 116 119
M  V30 119 1 117 120
M  V30 120 2 117 121
M  V30 121 1 119 122 CFG=3
M  V30 122 1 119 123
M  V30 123 2 120 124
M  V30 124 1 121 125
M  V30 125 1 122 126
M  V30 126 1 123 127
M  V30 127 2 126 128
M  V30 128 1 126 129
M  V30 129 1 127 130
M  V30 130 1 129 131 CFG=3
M  V30 131 1 129 132
M  V30 132 1 130 133
M  V30 133 1 131 134
M  V30 134 1 132 135 CFG=1
M  V30 135 1 132 136
M  V30 136 1 133 137
M  V30 137 2 134 138
M  V30 138 1 134 139
M  V30 139 1 139 140 CFG=3
M  V30 140 1 139 141
M  V30 141 1 140 142
M  V30 142 1 141 143
M  V30 143 1 141 144 CFG=1
M  V30 144 2 142 145
M  V30 145 1 142 146
M  V30 146 1 143 147
M  V30 147 1 146 148 CFG=3
M  V30 148 1 146 149
M  V30 149 1 148 150
M  V30 150 2 150 151
M  V30 151 1 150 152
M  V30 152 1 152 153
M  V30 153 1 153 154
M  V30 154 2 154 155
M  V30 155 1 154 156
M  V30 156 1 156 157 CFG=3
M  V30 157 1 156 158
M  V30 158 1 157 159
M  V30 159 1 158 160
M  V30 160 2 159 161
M  V30 161 1 159 162
M  V30 162 1 162 163 CFG=3
M  V30 163 1 162 164
M  V30 164 1 163 165
M  V30 165 2 165 166
M  V30 166 1 165 167
M  V30 167 1 167 168 CFG=3
M  V30 168 1 167 169
M  V30 169 1 168 170
M  V30 170 1 169 171
M  V30 171 1 169 172 CFG=1
M  V30 172 2 170 173
M  V30 173 1 170 174
M  V30 174 1 171 175
M  V30 175 1 174 176 CFG=3
M  V30 176 1 174 177
M  V30 177 1 176 178
M  V30 178 1 177 179
M  V30 179 2 178 180
M  V30 180 1 178 181
M  V30 181 1 179 182
M  V30 182 1 181 183 CFG=3
M  V30 183 1 181 184
M  V30 184 1 182 185
M  V30 185 1 183 186
M  V30 186 1 184 187
M  V30 187 1 185 188
M  V30 188 2 186 189
M  V30 189 1 190 186 CFG=3
M  V30 190 1 187 191
M  V30 191 2 188 192
M  V30 192 1 188 193
M  V30 193 1 190 194
M  V30 194 1 190 195
M  V30 195 2 191 196
M  V30 196 1 191 197
M  V30 197 1 194 198
M  V30 198 1 194 199
M  V30 199 1 195 200
M  V30 200 2 198 201
M  V30 201 1 202 198 CFG=1
M  V30 202 1 202 203
M  V30 203 1 202 204
M  V30 204 1 203 205
M  V30 205 1 203 206
M  V30 206 1 204 207
M  V30 207 2 205 208
M  V30 208 1 205 209
M  V30 209 1 209 210 CFG=3
M  V30 210 1 209 211
M  V30 211 1 210 212
M  V30 212 1 211 213
M  V30 213 2 212 214
M  V30 214 1 212 215
M  V30 215 1 213 216
M  V30 216 1 215 217 CFG=3
M  V30 217 1 215 218
M  V30 218 2 216 219
M  V30 219 1 216 220
M  V30 220 1 217 221
M  V30 221 1 218 222
M  V30 222 2 221 223
M  V30 223 1 221 224
M  V30 224 1 222 225
M  V30 225 1 224 226 CFG=3
M  V30 226 1 224 227
M  V30 227 1 225 228
M  V30 228 1 227 229 CFG=3
M  V30 229 1 227 230
M  V30 230 1 228 231
M  V30 231 2 231 232
M  V30 232 1 231 233
M  V30 233 1 124 125
M  V30 234 1 199 200
M  V30 235 1 206 207
M  V30 END BOND
M  V30 BEGIN COLLECTION
M  V30 MDLV30/STEABS ATOMS=(36 3 10 11 22 25 36 37 41 49 51 54 66 67 78 87 97 106 113 119 129 132 139 141 146 156 162 167 169 174 181 190 202 209 215 224 227)
M  V30 END COLLECTION
M  V30 END CTAB
M  END
>  <NUMBERS>
12

>  <SEQUENCE>
TRQPPERIASGAITKHVVLDSTEALCLAISR

>  <DRUG_NAME>
No drug

>  <AA_MUTATION>
p.Q1049H

>  <POSITION>
1049

>  <TRANSCRYPT>
P00519-2

$$$$
Compound 14
Actelion Java MolfileCreator 2.0

  0  0  0  0  0  0              0 V3000
M  V30 BEGIN CTAB
M  V30 COUNTS 251 255 0 0 0
M  V30 BEGIN ATOM
M  V30 1 S 0.0 0.0 0.0 0
M  V30 2 C 0.7433 1.3097 0.0 0
M  V30 3 C -1.5103 0.0117 0.0 0
M  V30 4 C 2.23 1.3215 0.0 0
M  V30 5 C 2.9734 2.6312 0.0 0 CFG=2
M  V30 6 N 4.4601 2.643 0.0 0
M  V30 7 C 2.2182 3.941 0.0 0
M  V30 8 C 5.2035 3.9528 0.0 0
M  V30 9 O 2.9616 5.2507 0.0 0
M  V30 10 N 0.7079 3.9528 0.0 0
M  V30 11 O 4.4483 5.2625 0.0 0
M  V30 12 C 6.6902 3.9646 0.0 0 CFG=1
M  V30 13 C -0.0471 5.2625 0.0 0 CFG=2
M  V30 14 N 7.4336 2.6784 0.0 0
M  V30 15 C 7.4336 5.2743 0.0 0
M  V30 16 C 0.6961 6.5722 0.0 0
M  V30 17 C -1.5575 5.2743 0.0 0
M  V30 18 C 8.9203 2.6902 0.0 0
M  V30 19 C 6.6784 6.584 0.0 0
M  V30 20 C 8.9203 5.2861 0.0 0
M  V30 21 O 2.1828 6.584 0.0 0
M  V30 22 N -0.0589 7.882 0.0 0
M  V30 23 C -2.3126 6.584 0.0 0
M  V30 24 O 9.6637 4.0 0.0 0
M  V30 25 C 9.6637 1.4041 0.0 0 CFG=1
M  V30 26 C 0.6843 9.1917 0.0 0 CFG=2
M  V30 27 C -3.823 6.5958 0.0 0
M  V30 28 N 11.1504 1.4159 0.0 0
M  V30 29 C 8.9085 0.1179 0.0 0
M  V30 30 C 2.171 9.2035 0.0 0
M  V30 31 C -0.0707 10.5014 0.0 0
M  V30 32 C -4.5781 7.9056 0.0 0
M  V30 33 C 11.8938 0.1297 0.0 0
M  V30 34 O 2.9144 7.9174 0.0 0
M  V30 35 N 2.9144 10.5132 0.0 0
M  V30 36 C -1.5811 10.5132 0.0 0
M  V30 37 N -6.0885 7.9174 0.0 0
M  V30 38 O 13.3805 0.1415 0.0 0
M  V30 39 C 11.1386 -1.1563 0.0 0 CFG=1
M  V30 40 C 2.1592 11.823 0.0 0 CFG=2
M  V30 41 C -2.3362 11.823 0.0 0
M  V30 42 N 11.882 -2.4424 0.0 0
M  V30 43 C 9.6283 -1.1445 0.0 0
M  V30 44 C 2.9026 13.1327 0.0 0
M  V30 45 C 0.6489 11.8348 0.0 0 CFG=2
M  V30 46 O -1.3097 12.9085 0.0 0
M  V30 47 O -3.7994 11.469 0.0 0
M  V30 48 C 13.3687 -2.4306 0.0 0
M  V30 49 O 4.3893 13.1445 0.0 0
M  V30 50 N 2.1474 14.4425 0.0 0
M  V30 51 C -0.1061 10.5486 0.0 0
M  V30 52 C 0.2241 13.2861 0.0 0
M  V30 53 O 14.1121 -1.1209 0.0 0
M  V30 54 C 14.1121 -3.7168 0.0 0 CFG=1
M  V30 55 C 2.8908 15.7522 0.0 0 CFG=2
M  V30 56 C -1.5693 10.1947 0.0 0
M  V30 57 N 15.5988 -3.705 0.0 0
M  V30 58 C 13.3569 -5.0029 0.0 0
M  V30 59 C 2.1356 17.0619 0.0 0
M  V30 60 C 4.3775 15.764 0.0 0
M  V30 61 C 16.3422 -2.3952 0.0 0
M  V30 62 C 11.8466 -4.9911 0.0 0
M  V30 63 O 0.6371 17.2507 0.0 0
M  V30 64 N 2.879 18.3717 0.0 0
M  V30 65 C 5.1209 17.0737 0.0 0
M  V30 66 O 15.587 -1.0855 0.0 0
M  V30 67 C 17.8289 -2.3834 0.0 0 CFG=1
M  V30 68 C 11.0914 -6.2772 0.0 0
M  V30 69 C 2.1238 19.6814 0.0 0 CFG=2
M  V30 70 C 6.6076 17.0855 0.0 0
M  V30 71 N 18.5723 -1.0737 0.0 0
M  V30 72 C 18.5723 -3.6696 0.0 0
M  V30 73 O 11.8348 -7.5634 0.0 0
M  V30 74 O 9.5811 -6.2654 0.0 0
M  V30 75 C 0.6135 19.6932 0.0 0
M  V30 76 C 2.8672 20.9911 0.0 0
M  V30 77 C 7.351 18.3953 0.0 0
M  V30 78 C 17.8171 0.2359 0.0 0
M  V30 79 C 17.8171 -4.9557 0.0 0
M  V30 80 O -0.2949 18.5133 0.0 0
M  V30 81 N -0.1415 21.0029 0.0 0
M  V30 82 C 2.112 22.3009 0.0 0
M  V30 83 N 8.8377 18.4071 0.0 0
M  V30 84 O 16.3068 0.2477 0.0 0
M  V30 85 C 18.5605 1.5457 0.0 0 CFG=1
M  V30 86 C 18.5605 -6.2418 0.0 0
M  V30 87 C -1.6519 21.0147 0.0 0 CFG=2
M  V30 88 N 0.6135 22.4661 0.0 0
M  V30 89 C 2.7138 23.6814 0.0 0
M  V30 90 N 17.8053 2.8554 0.0 0
M  V30 91 C 20.0472 1.5575 0.0 0
M  V30 92 C 17.8053 -7.528 0.0 0
M  V30 93 C -2.407 19.7286 0.0 0
M  V30 94 C -2.407 22.3245 0.0 0 CFG=2
M  V30 95 C 0.2949 23.941 0.0 0
M  V30 96 N 1.5929 24.6962 0.0 0
M  V30 97 C 16.295 2.8672 0.0 0
M  V30 98 C 20.7905 0.2713 0.0 0
M  V30 99 N 18.5487 -8.8141 0.0 0
M  V30 100 O -1.8289 18.3599 0.0 0
M  V30 101 N -3.9174 19.7404 0.0 0
M  V30 102 C -1.6637 23.6342 0.0 0
M  V30 103 C -3.8702 21.9705 0.0 0
M  V30 104 O 15.5398 1.5811 0.0 0
M  V30 105 C 15.5398 4.1769 0.0 0 CFG=1
M  V30 106 C 22.2773 0.2831 0.0 0
M  V30 107 C 20.0354 -1.0147 0.0 0
M  V30 108 C -4.6725 18.4543 0.0 0 CFG=2
M  V30 109 C -2.4188 24.9439 0.0 0
M  V30 110 N 16.2832 5.4867 0.0 0
M  V30 111 C 14.0295 4.1887 0.0 0
M  V30 112 C -3.9292 17.1681 0.0 0
M  V30 113 C -6.1829 18.4661 0.0 0
M  V30 114 C 17.7699 5.4985 0.0 0
M  V30 115 C 13.2743 5.4985 0.0 0
M  V30 116 O -2.4424 17.1799 0.0 0
M  V30 117 N -4.6843 15.882 0.0 0
M  V30 118 C -6.938 17.1799 0.0 0
M  V30 119 O 18.5133 4.2123 0.0 0
M  V30 120 C 18.5133 6.8082 0.0 0 CFG=1
M  V30 121 C 11.764 5.5103 0.0 0
M  V30 122 C 14.0177 6.8082 0.0 0
M  V30 123 C -3.941 14.5958 0.0 0 CFG=2
M  V30 124 O -6.1947 15.8938 0.0 0
M  V30 125 N -8.4365 17.0147 0.0 0
M  V30 126 N 17.7581 8.118 0.0 0
M  V30 127 C 20.0 6.82 0.0 0
M  V30 128 C 11.0088 6.82 0.0 0
M  V30 129 C 13.2625 8.118 0.0 0
M  V30 130 C -2.4542 14.6076 0.0 0
M  V30 131 C -4.6961 13.3097 0.0 0
M  V30 132 C 18.5015 9.4277 0.0 0
M  V30 133 C 20.7433 8.1298 0.0 0
M  V30 134 C 11.7522 8.1298 0.0 0
M  V30 135 O -1.7109 15.9174 0.0 0
M  V30 136 N -1.7109 13.3215 0.0 0
M  V30 137 C -3.9528 12.0236 0.0 0
M  V30 138 O 19.9882 9.4395 0.0 0
M  V30 139 C 17.7463 10.7374 0.0 0 CFG=1
M  V30 140 C 22.2301 8.1416 0.0 0
M  V30 141 C -0.2241 13.3333 0.0 0 CFG=2
M  V30 142 C -4.7079 10.7374 0.0 0
M  V30 143 C -2.5132 12.4012 0.0 0
M  V30 144 N 16.236 10.7492 0.0 0
M  V30 145 C 18.4897 12.0472 0.0 0
M  V30 146 O 22.9734 6.8554 0.0 0
M  V30 147 O 22.9734 9.4513 0.0 0
M  V30 148 C 0.5191 14.643 0.0 0
M  V30 149 C 0.5191 12.0472 0.0 0
M  V30 150 C 17.7345 13.3569 0.0 0
M  V30 151 O -0.2359 15.9528 0.0 0
M  V30 152 N 2.0059 14.6548 0.0 0
M  V30 153 C 1.9587 11.6932 0.0 0
M  V30 154 C -0.2359 10.761 0.0 0
M  V30 155 C 18.4779 14.6666 0.0 0
M  V30 156 C 2.7492 15.9646 0.0 0 CFG=2
M  V30 157 O 19.9646 14.6784 0.0 0
M  V30 158 O 17.7227 15.9764 0.0 0
M  V30 159 C 1.9941 17.2743 0.0 0
M  V30 160 C 4.2359 15.9764 0.0 0
M  V30 161 O 0.4955 17.1091 0.0 0
M  V30 162 N 2.7374 18.5841 0.0 0
M  V30 163 C 4.9793 17.2861 0.0 0
M  V30 164 C 1.9823 19.8938 0.0 0 CFG=2
M  V30 165 C 6.466 17.2979 0.0 0
M  V30 166 C 0.4719 19.9056 0.0 0
M  V30 167 C 2.7256 21.2035 0.0 0
M  V30 168 O 7.2094 16.0118 0.0 0
M  V30 169 N 7.4926 18.3835 0.0 0
M  V30 170 O -0.1297 18.5369 0.0 0
M  V30 171 N -0.2831 21.2153 0.0 0
M  V30 172 C 1.9705 22.5133 0.0 0
M  V30 173 C -1.7935 21.2271 0.0 0 CFG=2
M  V30 174 C 2.997 23.5988 0.0 0
M  V30 175 C 0.5073 22.1593 0.0 0
M  V30 176 C -2.5486 19.941 0.0 0
M  V30 177 C -2.5486 22.5369 0.0 0
M  V30 178 O -1.6637 18.761 0.0 0
M  V30 179 N -4.059 19.9528 0.0 0
M  V30 180 C -4.059 22.5487 0.0 0
M  V30 181 C -4.8141 18.6666 0.0 0
M  V30 182 C -4.8141 23.8584 0.0 0
M  V30 183 C -4.8141 21.2625 0.0 0
M  V30 184 C -6.3244 18.6784 0.0 0
M  V30 185 O -7.0796 19.9882 0.0 0
M  V30 186 N -7.0796 17.3923 0.0 0
M  V30 187 C -8.5899 17.4041 0.0 0 CFG=2
M  V30 188 C -9.3451 18.7138 0.0 0
M  V30 189 C -9.3451 16.118 0.0 0
M  V30 190 O -8.6017 20.0236 0.0 0
M  V30 191 N -10.8554 18.7256 0.0 0
M  V30 192 C -10.8082 16.4956 0.0 0
M  V30 193 C -8.3185 15.056 0.0 0
M  V30 194 C -11.6106 20.0354 0.0 0 CFG=2
M  V30 195 C -13.1209 20.0472 0.0 0
M  V30 196 C -10.8672 21.3451 0.0 0
M  V30 197 O -13.8761 18.761 0.0 0
M  V30 198 N -13.8761 21.3569 0.0 0
M  V30 199 S -11.6224 22.6549 0.0 0
M  V30 200 C -15.3864 21.3687 0.0 0 CFG=2
M  V30 201 C -16.1416 20.0826 0.0 0
M  V30 202 C -16.1416 22.6785 0.0 0 CFG=2
M  V30 203 O -15.3982 18.7964 0.0 0
M  V30 204 N -17.6519 20.0944 0.0 0
M  V30 205 O -15.3982 23.9882 0.0 0
M  V30 206 C -17.6519 22.6903 0.0 0
M  V30 207 C -18.4071 18.8082 0.0 0 CFG=2
M  V30 208 C -17.6637 17.5221 0.0 0
M  V30 209 C -19.9174 18.82 0.0 0
M  V30 210 O -16.177 17.5339 0.0 0
M  V30 211 N -18.4189 16.236 0.0 0
M  V30 212 C -20.6726 17.5339 0.0 0
M  V30 213 C -17.6755 14.9498 0.0 0 CFG=2
M  V30 214 C -22.1829 17.5457 0.0 0
M  V30 215 C -16.1888 14.9616 0.0 0
M  V30 216 C -18.4307 13.6637 0.0 0
M  V30 217 N -22.938 16.2596 0.0 0
M  V30 218 O -15.4454 16.2714 0.0 0
M  V30 219 N -15.4454 13.6755 0.0 0
M  V30 220 C -17.6873 12.3776 0.0 0
M  V30 221 C -24.4484 16.2714 0.0 0
M  V30 222 C -13.9705 13.5339 0.0 0 CFG=2
M  V30 223 C -16.0708 12.3186 0.0 0
M  V30 224 C -18.4425 11.0914 0.0 0
M  V30 225 N -25.2035 17.5811 0.0 0
M  V30 226 N -25.2035 14.9852 0.0 0
M  V30 227 C -12.9793 14.6548 0.0 0
M  V30 228 C -13.6755 12.0826 0.0 0
M  V30 229 C -14.9734 11.3274 0.0 0
M  V30 230 O -19.9528 11.1032 0.0 0
M  V30 231 O -17.6991 9.8053 0.0 0
M  V30 232 O -13.4513 16.0944 0.0 0
M  V30 233 N -11.528 14.3599 0.0 0
M  V30 234 C -10.4306 15.3746 0.0 0 CFG=2
M  V30 235 C -10.9262 13.0029 0.0 0
M  V30 236 C -10.5958 16.8731 0.0 0
M  V30 237 C -9.1445 14.6312 0.0 0
M  V30 238 C -9.4513 13.1681 0.0 0
M  V30 239 O -9.2979 17.6165 0.0 0
M  V30 240 N -11.9764 17.4985 0.0 0
M  V30 241 C -12.1416 18.997 0.0 0 CFG=2
M  V30 242 C -10.938 19.8938 0.0 0
M  V30 243 C -13.5221 19.6224 0.0 0
M  V30 244 O -9.4749 19.646 0.0 0
M  V30 245 O -10.7374 21.3923 0.0 0
M  V30 246 C -13.6873 21.1209 0.0 0
M  V30 247 C -12.4837 22.0177 0.0 0
M  V30 248 C -15.0678 21.7463 0.0 0
M  V30 249 C -12.6489 23.5162 0.0 0
M  V30 250 C -15.233 23.2448 0.0 0
M  V30 251 C -14.0295 24.1416 0.0 0
M  V30 END ATOM
M  V30 BEGIN BOND
M  V30 1 1 1 2
M  V30 2 1 1 3
M  V30 3 1 2 4
M  V30 4 1 4 5
M  V30 5 1 5 6 CFG=1
M  V30 6 1 5 7
M  V30 7 1 6 8
M  V30 8 2 7 9
M  V30 9 1 7 10
M  V30 10 2 8 11
M  V30 11 1 8 12
M  V30 12 1 13 10 CFG=1
M  V30 13 1 12 14 CFG=3
M  V30 14 1 12 15
M  V30 15 1 13 16
M  V30 16 1 13 17
M  V30 17 1 14 18
M  V30 18 1 15 19
M  V30 19 1 15 20
M  V30 20 2 16 21
M  V30 21 1 16 22
M  V30 22 1 17 23
M  V30 23 2 18 24
M  V30 24 1 18 25
M  V30 25 1 26 22 CFG=1
M  V30 26 1 23 27
M  V30 27 1 25 28 CFG=1
M  V30 28 1 25 29
M  V30 29 1 26 30
M  V30 30 1 26 31
M  V30 31 1 27 32
M  V30 32 1 28 33
M  V30 33 2 30 34
M  V30 34 1 30 35
M  V30 35 1 31 36
M  V30 36 1 32 37
M  V30 37 2 33 38
M  V30 38 1 33 39
M  V30 39 1 40 35 CFG=1
M  V30 40 1 36 41
M  V30 41 1 39 42 CFG=1
M  V30 42 1 39 43
M  V30 43 1 40 44
M  V30 44 1 40 45
M  V30 45 2 41 46
M  V30 46 1 41 47
M  V30 47 1 42 48
M  V30 48 2 44 49
M  V30 49 1 44 50
M  V30 50 1 45 51
M  V30 51 1 45 52 CFG=3
M  V30 52 2 48 53
M  V30 53 1 48 54
M  V30 54 1 55 50 CFG=3
M  V30 55 1 51 56
M  V30 56 1 54 57 CFG=1
M  V30 57 1 54 58
M  V30 58 1 55 59
M  V30 59 1 55 60
M  V30 60 1 57 61
M  V30 61 1 58 62
M  V30 62 2 59 63
M  V30 63 1 59 64
M  V30 64 1 60 65
M  V30 65 2 61 66
M  V30 66 1 61 67
M  V30 67 1 62 68
M  V30 68 1 69 64 CFG=3
M  V30 69 1 65 70
M  V30 70 1 67 71 CFG=1
M  V30 71 1 67 72
M  V30 72 2 68 73
M  V30 73 1 68 74
M  V30 74 1 69 75
M  V30 75 1 69 76
M  V30 76 1 70 77
M  V30 77 1 71 78
M  V30 78 1 72 79
M  V30 79 2 75 80
M  V30 80 1 75 81
M  V30 81 1 76 82
M  V30 82 1 77 83
M  V30 83 2 78 84
M  V30 84 1 78 85
M  V30 85 1 79 86
M  V30 86 1 87 81 CFG=3
M  V30 87 1 82 88
M  V30 88 2 82 89
M  V30 89 1 85 90 CFG=1
M  V30 90 1 85 91
M  V30 91 1 86 92
M  V30 92 1 87 93
M  V30 93 1 87 94
M  V30 94 2 88 95
M  V30 95 1 89 96
M  V30 96 1 90 97
M  V30 97 1 91 98
M  V30 98 1 92 99
M  V30 99 2 93 100
M  V30 100 1 93 101
M  V30 101 1 94 102
M  V30 102 1 94 103 CFG=1
M  V30 103 2 97 104
M  V30 104 1 97 105
M  V30 105 1 98 106
M  V30 106 1 98 107
M  V30 107 1 108 101 CFG=3
M  V30 108 1 102 109
M  V30 109 1 105 110 CFG=3
M  V30 110 1 105 111
M  V30 111 1 108 112
M  V30 112 1 108 113
M  V30 113 1 110 114
M  V30 114 1 111 115
M  V30 115 2 112 116
M  V30 116 1 112 117
M  V30 117 1 113 118
M  V30 118 2 114 119
M  V30 119 1 114 120
M  V30 120 2 115 121
M  V30 121 1 115 122
M  V30 122 1 123 117 CFG=3
M  V30 123 2 118 124
M  V30 124 1 118 125
M  V30 125 1 120 126 CFG=1
M  V30 126 1 120 127
M  V30 127 1 121 128
M  V30 128 2 122 129
M  V30 129 1 123 130
M  V30 130 1 123 131
M  V30 131 1 126 132
M  V30 132 1 127 133
M  V30 133 2 128 134
M  V30 134 2 130 135
M  V30 135 1 130 136
M  V30 136 1 131 137
M  V30 137 2 132 138
M  V30 138 1 132 139
M  V30 139 1 133 140
M  V30 140 1 141 136 CFG=3
M  V30 141 1 137 142
M  V30 142 1 137 143
M  V30 143 1 139 144 CFG=1
M  V30 144 1 139 145
M  V30 145 2 140 146
M  V30 146 1 140 147
M  V30 147 1 141 148
M  V30 148 1 141 149
M  V30 149 1 145 150
M  V30 150 2 148 151
M  V30 151 1 148 152
M  V30 152 1 149 153
M  V30 153 1 149 154
M  V30 154 1 150 155
M  V30 155 1 156 152 CFG=3
M  V30 156 2 155 157
M  V30 157 1 155 158
M  V30 158 1 156 159
M  V30 159 1 156 160
M  V30 160 2 159 161
M  V30 161 1 159 162
M  V30 162 1 160 163
M  V30 163 1 164 162 CFG=3
M  V30 164 1 163 165
M  V30 165 1 164 166
M  V30 166 1 164 167
M  V30 167 2 165 168
M  V30 168 1 165 169
M  V30 169 2 166 170
M  V30 170 1 166 171
M  V30 171 1 167 172
M  V30 172 1 173 171 CFG=3
M  V30 173 1 172 174
M  V30 174 1 172 175
M  V30 175 1 173 176
M  V30 176 1 173 177
M  V30 177 2 176 178
M  V30 178 1 176 179
M  V30 179 1 177 180
M  V30 180 1 179 181
M  V30 181 1 180 182
M  V30 182 1 180 183
M  V30 183 1 181 184
M  V30 184 2 184 185
M  V30 185 1 184 186
M  V30 186 1 187 186 CFG=1
M  V30 187 1 187 188
M  V30 188 1 187 189
M  V30 189 2 188 190
M  V30 190 1 188 191
M  V30 191 1 189 192
M  V30 192 1 189 193
M  V30 193 1 194 191 CFG=3
M  V30 194 1 194 195
M  V30 195 1 194 196
M  V30 196 2 195 197
M  V30 197 1 195 198
M  V30 198 1 196 199
M  V30 199 1 200 198 CFG=3
M  V30 200 1 200 201
M  V30 201 1 200 202
M  V30 202 2 201 203
M  V30 203 1 201 204
M  V30 204 1 202 205 CFG=1
M  V30 205 1 202 206
M  V30 206 1 207 204 CFG=3
M  V30 207 1 207 208
M  V30 208 1 207 209
M  V30 209 2 208 210
M  V30 210 1 208 211
M  V30 211 1 209 212
M  V30 212 1 213 211 CFG=3
M  V30 213 1 212 214
M  V30 214 1 213 215
M  V30 215 1 213 216
M  V30 216 1 214 217
M  V30 217 2 215 218
M  V30 218 1 215 219
M  V30 219 1 216 220
M  V30 220 1 217 221
M  V30 221 1 219 222
M  V30 222 1 219 223
M  V30 223 1 220 224
M  V30 224 2 221 225
M  V30 225 1 221 226
M  V30 226 1 222 227 CFG=3
M  V30 227 1 222 228
M  V30 228 1 223 229
M  V30 229 2 224 230
M  V30 230 1 224 231
M  V30 231 2 227 232
M  V30 232 1 227 233
M  V30 233 1 233 234
M  V30 234 1 233 235
M  V30 235 1 234 236 CFG=3
M  V30 236 1 234 237
M  V30 237 1 235 238
M  V30 238 2 236 239
M  V30 239 1 236 240
M  V30 240 1 241 240 CFG=1
M  V30 241 1 241 242
M  V30 242 1 241 243
M  V30 243 2 242 244
M  V30 244 1 242 245
M  V30 245 1 243 246
M  V30 246 2 246 247
M  V30 247 1 246 248
M  V30 248 1 247 249
M  V30 249 2 248 250
M  V30 250 2 249 251
M  V30 251 1 95 96
M  V30 252 1 129 134
M  V30 253 1 228 229
M  V30 254 1 237 238
M  V30 255 1 250 251
M  V30 END BOND
M  V30 BEGIN COLLECTION
M  V30 MDLV30/STEABS ATOMS=(33 5 12 13 25 26 39 40 45 54 55 67 69 85 87 94 105 108 120 123 139 141 156 164 173 187 194 200 202 207 213 222 234 241)
M  V30 END COLLECTION
M  V30 END CTAB
M  END
>  <NUMBERS>
13

>  <SEQUENCE>
EEFLKEAAVMKEIKHINLVQLLGVCTREPPF

>  <DRUG_NAME>
No drug

>  <AA_MUTATION>
p.T315I

>  <POSITION>
315

>  <TRANSCRYPT>
P00519-2

$$$$
Compound 15
Actelion Java MolfileCreator 2.0

  0  0  0  0  0  0              0 V3000
M  V30 BEGIN CTAB
M  V30 COUNTS 232 235 0 0 0
M  V30 BEGIN ATOM
M  V30 1 S 0.0 0.0 0.0 0
M  V30 2 C -0.7592 1.3167 0.0 0
M  V30 3 C -0.9134 -1.1862 0.0 0
M  V30 4 C -0.0118 2.6335 0.0 0
M  V30 5 C -0.771 3.9503 0.0 0 CFG=2
M  V30 6 N -0.0237 5.2671 0.0 0
M  V30 7 C -2.2895 3.9622 0.0 0
M  V30 8 C -0.7829 6.5839 0.0 0
M  V30 9 O -2.7166 2.5267 0.0 0
M  V30 10 N -3.0487 5.2789 0.0 0
M  V30 11 O -2.2539 6.9635 0.0 0
M  V30 12 C -0.0355 7.9006 0.0 0 CFG=1
M  V30 13 C -4.5672 5.2908 0.0 0 CFG=2
M  V30 14 N 1.4591 7.9125 0.0 0
M  V30 15 C -0.7948 9.2174 0.0 0
M  V30 16 C -5.3264 3.9977 0.0 0
M  V30 17 C -5.3264 6.6076 0.0 0 CFG=2
M  V30 18 C 2.2064 6.6194 0.0 0
M  V30 19 C -2.3132 9.2293 0.0 0
M  V30 20 O -6.6669 3.2978 0.0 0
M  V30 21 N -4.579 2.7047 0.0 0
M  V30 22 O -5.2908 8.126 0.0 0
M  V30 23 C -6.7974 6.2517 0.0 0
M  V30 24 O 1.0202 5.6823 0.0 0
M  V30 25 C 3.7012 6.6313 0.0 0 CFG=1
M  V30 26 C -3.0724 10.5461 0.0 0
M  V30 27 C -3.6063 8.4463 0.0 0
M  V30 28 C -5.3383 1.4116 0.0 0
M  V30 29 N 4.4485 5.3383 0.0 0
M  V30 30 C 4.4485 7.9481 0.0 0
M  V30 31 C -4.5909 0.1186 0.0 0
M  V30 32 C 3.6893 4.0452 0.0 0
M  V30 33 C 3.6893 9.2649 0.0 0
M  V30 34 O -3.0962 0.1304 0.0 0
M  V30 35 N -5.3501 -1.1744 0.0 0
M  V30 36 O 2.3488 4.7688 0.0 0
M  V30 37 C 4.4367 2.7521 0.0 0 CFG=1
M  V30 38 C 4.4367 10.5817 0.0 0
M  V30 39 C -4.6028 -2.4674 0.0 0 CFG=2
M  V30 40 N 3.6774 1.4591 0.0 0
M  V30 41 C 5.9314 2.764 0.0 0
M  V30 42 N 3.6774 11.8984 0.0 0
M  V30 43 C -3.108 -2.4556 0.0 0
M  V30 44 C -5.362 -3.7605 0.0 0
M  V30 45 C 2.159 1.4709 0.0 0
M  V30 46 O 6.6788 4.0808 0.0 0
M  V30 47 C 4.4248 13.2152 0.0 0
M  V30 48 O -2.076 -1.3642 0.0 0
M  V30 49 N -2.3607 -3.7486 0.0 0
M  V30 50 C -4.6146 -5.0535 0.0 0
M  V30 51 O 2.0997 2.9894 0.0 0
M  V30 52 C 1.3998 0.1779 0.0 0 CFG=1
M  V30 53 N 5.9195 13.2271 0.0 0
M  V30 54 N 3.6656 14.532 0.0 0
M  V30 55 C -0.8659 -3.7368 0.0 0 CFG=2
M  V30 56 O -3.1199 -5.0417 0.0 0
M  V30 57 O -5.3738 -6.3466 0.0 0
M  V30 58 N -0.1186 0.1898 0.0 0
M  V30 59 C 2.1471 -1.1151 0.0 0
M  V30 60 C -0.1186 -2.42 0.0 0
M  V30 61 C -0.1186 -5.0298 0.0 0 CFG=2
M  V30 62 C -0.8778 1.5065 0.0 0
M  V30 63 C 3.6419 -1.1032 0.0 0
M  V30 64 O -1.032 -1.21 0.0 0
M  V30 65 N 1.376 -2.4081 0.0 0
M  V30 66 O -1.032 -6.2161 0.0 0
M  V30 67 C 1.3642 -4.84 0.0 0
M  V30 68 O 0.1542 2.5979 0.0 0
M  V30 69 C -2.3963 1.5184 0.0 0 CFG=1
M  V30 70 C 4.3892 -2.3963 0.0 0
M  V30 71 C 4.0452 0.3558 0.0 0
M  V30 72 C 2.1234 -1.0913 0.0 0 CFG=2
M  V30 73 N -3.1555 2.8352 0.0 0
M  V30 74 C -3.1555 0.2253 0.0 0
M  V30 75 C 1.3642 0.2253 0.0 0
M  V30 76 C 3.6181 -1.0795 0.0 0
M  V30 77 C -2.4081 4.152 0.0 0
M  V30 78 O -1.8862 -0.5575 0.0 0
M  V30 79 O 0.2372 -0.771 0.0 0
M  V30 80 N 2.1115 1.5421 0.0 0
M  V30 81 C 4.3655 0.2372 0.0 0
M  V30 82 O -0.9134 4.1638 0.0 0
M  V30 83 C -3.1673 5.4687 0.0 0 CFG=1
M  V30 84 C 1.3523 2.8589 0.0 0 CFG=2
M  V30 85 C 5.8602 0.2491 0.0 0
M  V30 86 C 3.6063 1.554 0.0 0
M  V30 87 N -4.6858 5.4806 0.0 0
M  V30 88 C -2.42 6.7855 0.0 0
M  V30 89 C -0.166 2.8708 0.0 0
M  V30 90 C 2.0997 4.1757 0.0 0 CFG=2
M  V30 91 C 6.6076 1.5659 0.0 0
M  V30 92 C 4.3536 2.8708 0.0 0
M  V30 93 C -5.445 4.1876 0.0 0
M  V30 94 C -3.1792 8.1023 0.0 0
M  V30 95 O -1.2218 1.8031 0.0 0
M  V30 96 N -0.9253 4.1876 0.0 0
M  V30 97 O 3.5944 4.1876 0.0 0
M  V30 98 C 1.4947 5.5755 0.0 0
M  V30 99 C 5.8484 2.8826 0.0 0
M  V30 100 O -4.4129 3.1199 0.0 0
M  V30 101 C -6.9635 4.1994 0.0 0 CFG=1
M  V30 102 C -2.4318 9.4191 0.0 0
M  V30 103 C -4.6977 8.1142 0.0 0
M  V30 104 C -2.4437 4.1994 0.0 0 CFG=2
M  V30 105 O 6.8804 3.974 0.0 0
M  V30 106 N -7.7227 5.5162 0.0 0
M  V30 107 C -7.7227 2.9064 0.0 0
M  V30 108 C -3.1911 10.7359 0.0 0
M  V30 109 C -5.4569 9.431 0.0 0
M  V30 110 C -3.2029 2.9064 0.0 0
M  V30 111 C -3.2029 5.5162 0.0 0
M  V30 112 C -9.2412 5.5281 0.0 0
M  V30 113 C -9.2412 2.9182 0.0 0
M  V30 114 C -4.7095 10.7477 0.0 0
M  V30 115 O -2.4556 1.6133 0.0 0
M  V30 116 N -4.7214 2.9182 0.0 0
M  V30 117 O -10.1546 4.3418 0.0 0
M  V30 118 C -10.0004 6.8448 0.0 0 CFG=1
M  V30 119 O -10.1546 4.1282 0.0 0
M  V30 120 O -10.0004 1.6252 0.0 0
M  V30 121 C -5.4806 1.6252 0.0 0 CFG=2
M  V30 122 N -9.253 8.1616 0.0 0
M  V30 123 C -11.5188 6.8567 0.0 0
M  V30 124 C -4.7332 0.3321 0.0 0
M  V30 125 C -6.9991 1.637 0.0 0
M  V30 126 C -10.0122 9.4784 0.0 0
M  V30 127 O -3.63 -0.6643 0.0 0
M  V30 128 N -5.4925 -0.9608 0.0 0
M  V30 129 C -7.7583 0.344 0.0 0
M  V30 130 O -11.5307 9.4903 0.0 0
M  V30 131 C -9.2649 10.7952 0.0 0 CFG=1
M  V30 132 C -4.7451 -2.2539 0.0 0 CFG=2
M  V30 133 N -7.1533 -1.0202 0.0 0
M  V30 134 C -9.2649 0.2016 0.0 0
M  V30 135 N -7.7702 10.8071 0.0 0
M  V30 136 C -10.0241 12.112 0.0 0
M  V30 137 C -3.2504 -2.242 0.0 0
M  V30 138 C -5.1722 -3.6893 0.0 0
M  V30 139 C -8.2803 -2.0166 0.0 0
M  V30 140 N -9.5852 -1.2574 0.0 0
M  V30 141 C -7.0228 12.1238 0.0 0
M  V30 142 C -9.2767 13.4288 0.0 0
M  V30 143 C -11.5426 12.1238 0.0 0
M  V30 144 O -1.9811 -1.4354 0.0 0
M  V30 145 N -2.503 -3.5351 0.0 0
M  V30 146 O -7.782 13.4406 0.0 0
M  V30 147 C -5.5281 12.1357 0.0 0 CFG=1
M  V30 148 C -1.0083 -3.5232 0.0 0
M  V30 149 N -4.7807 10.8426 0.0 0
M  V30 150 C -4.7807 13.4525 0.0 0
M  V30 151 C -0.2609 -4.8163 0.0 0
M  V30 152 C -3.286 10.8545 0.0 0
M  V30 153 C -3.286 13.4643 0.0 0
M  V30 154 O -0.8659 -6.1924 0.0 0
M  V30 155 O 1.2218 -4.9824 0.0 0
M  V30 156 O -2.5386 12.1713 0.0 0
M  V30 157 C -2.5386 9.5614 0.0 0 CFG=1
M  V30 158 C -2.5386 14.7811 0.0 0
M  V30 159 N -3.2978 8.2684 0.0 0
M  V30 160 C -1.0439 9.5733 0.0 0
M  V30 161 C -1.0439 14.793 0.0 0
M  V30 162 C -4.8163 8.2803 0.0 0
M  V30 163 C -0.6405 8.1379 0.0 0
M  V30 164 C -0.4626 10.9731 0.0 0
M  V30 165 N -0.2965 16.1098 0.0 0
M  V30 166 O -5.8721 9.3716 0.0 0
M  V30 167 C -5.5755 6.9872 0.0 0 CFG=1
M  V30 168 N -4.8282 5.6941 0.0 0
M  V30 169 C -7.094 6.9991 0.0 0
M  V30 170 C -5.5874 4.4011 0.0 0
M  V30 171 C -7.8532 5.706 0.0 0
M  V30 172 O -7.0584 4.0452 0.0 0
M  V30 173 C -4.84 3.108 0.0 0 CFG=1
M  V30 174 C -9.3242 5.3501 0.0 0
M  V30 175 C -7.8176 4.2113 0.0 0
M  V30 176 N -3.3453 3.1199 0.0 0
M  V30 177 C -5.5992 1.815 0.0 0
M  V30 178 C -2.5979 1.8268 0.0 0
M  V30 179 C -4.8519 0.5219 0.0 0
M  V30 180 O -2.8352 1.0676 0.0 0
M  V30 181 C -1.1032 1.8387 0.0 0 CFG=1
M  V30 182 N -3.369 0.3796 0.0 0
M  V30 183 C -5.4806 -0.8422 0.0 0
M  V30 184 N -0.3558 3.1555 0.0 0
M  V30 185 C -0.3558 0.5456 0.0 0
M  V30 186 C -3.0724 -1.0795 0.0 0
M  V30 187 N -4.3774 -1.8387 0.0 0
M  V30 188 C 1.1388 3.1673 0.0 0
M  V30 189 C 1.1388 0.5575 0.0 0
M  V30 190 O 2.4912 2.5386 0.0 0
M  V30 191 C 1.8862 4.4841 0.0 0 CFG=1
M  V30 192 O 1.3642 2.0522 0.0 0
M  V30 193 N 1.8862 -0.7354 0.0 0
M  V30 194 N 1.1269 5.8009 0.0 0
M  V30 195 C 3.3809 4.496 0.0 0
M  V30 196 C 1.8743 7.1177 0.0 0
M  V30 197 C 4.1282 5.8128 0.0 0
M  V30 198 O 3.3216 7.4973 0.0 0
M  V30 199 C 1.1151 8.4345 0.0 0
M  V30 200 C 5.623 5.8246 0.0 0
M  V30 201 N 1.8624 9.7513 0.0 0
M  V30 202 O 6.655 4.757 0.0 0
M  V30 203 O 6.3703 7.1414 0.0 0
M  V30 204 C 1.1032 11.068 0.0 0
M  V30 205 O -0.4033 11.2578 0.0 0
M  V30 206 C 1.8506 12.3848 0.0 0 CFG=1
M  V30 207 N 3.3453 12.3967 0.0 0
M  V30 208 C 1.0913 13.7016 0.0 0
M  V30 209 C 4.0927 11.1036 0.0 0
M  V30 210 C 1.8387 15.0184 0.0 0
M  V30 211 C -0.427 13.7135 0.0 0
M  V30 212 O 3.0369 10.036 0.0 0
M  V30 213 C 5.5874 11.1155 0.0 0 CFG=1
M  V30 214 N 6.3347 12.4323 0.0 0
M  V30 215 C 6.3347 9.8224 0.0 0
M  V30 216 C 7.8295 12.4441 0.0 0
M  V30 217 C 7.8295 9.8343 0.0 0
M  V30 218 O 8.4819 11.5781 0.0 0
M  V30 219 C 8.5768 13.7609 0.0 0 CFG=1
M  V30 220 C 8.5768 8.5412 0.0 0
M  V30 221 C 8.4819 10.724 0.0 0
M  V30 222 N 7.8176 15.0777 0.0 0
M  V30 223 C 10.0716 13.7728 0.0 0
M  V30 224 C 8.565 16.3945 0.0 0
M  V30 225 S 10.8189 15.0896 0.0 0
M  V30 226 O 10.0597 16.4063 0.0 0
M  V30 227 C 7.8057 17.7113 0.0 0 CFG=1
M  V30 228 N 6.2873 17.7231 0.0 0
M  V30 229 C 8.5531 19.028 0.0 0
M  V30 230 C 7.7939 20.3448 0.0 0
M  V30 231 O 6.2754 20.3567 0.0 0
M  V30 232 N 8.5412 21.6616 0.0 0
M  V30 END ATOM
M  V30 BEGIN BOND
M  V30 1 1 1 2
M  V30 2 1 1 3
M  V30 3 1 2 4
M  V30 4 1 4 5
M  V30 5 1 5 6 CFG=1
M  V30 6 1 5 7
M  V30 7 1 6 8
M  V30 8 2 7 9
M  V30 9 1 7 10
M  V30 10 2 8 11
M  V30 11 1 8 12
M  V30 12 1 13 10 CFG=3
M  V30 13 1 12 14 CFG=3
M  V30 14 1 12 15
M  V30 15 1 13 16
M  V30 16 1 13 17
M  V30 17 1 14 18
M  V30 18 1 15 19
M  V30 19 2 16 20
M  V30 20 1 16 21
M  V30 21 1 17 22 CFG=1
M  V30 22 1 17 23
M  V30 23 2 18 24
M  V30 24 1 18 25
M  V30 25 1 19 26
M  V30 26 1 19 27
M  V30 27 1 21 28
M  V30 28 1 25 29 CFG=3
M  V30 29 1 25 30
M  V30 30 1 28 31
M  V30 31 1 29 32
M  V30 32 1 30 33
M  V30 33 2 31 34
M  V30 34 1 31 35
M  V30 35 2 32 36
M  V30 36 1 32 37
M  V30 37 1 33 38
M  V30 38 1 39 35 CFG=3
M  V30 39 1 37 40 CFG=3
M  V30 40 1 37 41
M  V30 41 1 38 42
M  V30 42 1 39 43
M  V30 43 1 39 44
M  V30 44 1 40 45
M  V30 45 1 41 46
M  V30 46 1 42 47
M  V30 47 2 43 48
M  V30 48 1 43 49
M  V30 49 1 44 50
M  V30 50 2 45 51
M  V30 51 1 45 52
M  V30 52 2 47 53
M  V30 53 1 47 54
M  V30 54 1 55 49 CFG=3
M  V30 55 2 50 56
M  V30 56 1 50 57
M  V30 57 1 52 58 CFG=3
M  V30 58 1 52 59
M  V30 59 1 55 60
M  V30 60 1 55 61
M  V30 61 1 58 62
M  V30 62 1 59 63
M  V30 63 2 60 64
M  V30 64 1 60 65
M  V30 65 1 61 66 CFG=1
M  V30 66 1 61 67
M  V30 67 2 62 68
M  V30 68 1 62 69
M  V30 69 1 63 70
M  V30 70 1 63 71
M  V30 71 1 72 65 CFG=3
M  V30 72 1 69 73 CFG=3
M  V30 73 1 69 74
M  V30 74 1 72 75
M  V30 75 1 72 76
M  V30 76 1 73 77
M  V30 77 1 74 78
M  V30 78 2 75 79
M  V30 79 1 75 80
M  V30 80 1 76 81
M  V30 81 2 77 82
M  V30 82 1 77 83
M  V30 83 1 84 80 CFG=3
M  V30 84 2 81 85
M  V30 85 1 81 86
M  V30 86 1 83 87 CFG=1
M  V30 87 1 83 88
M  V30 88 1 84 89
M  V30 89 1 84 90
M  V30 90 1 85 91
M  V30 91 2 86 92
M  V30 92 1 87 93
M  V30 93 1 88 94
M  V30 94 2 89 95
M  V30 95 1 89 96
M  V30 96 1 90 97 CFG=1
M  V30 97 1 90 98
M  V30 98 2 91 99
M  V30 99 2 93 100
M  V30 100 1 93 101
M  V30 101 2 94 102
M  V30 102 1 94 103
M  V30 103 1 104 96 CFG=3
M  V30 104 1 99 105
M  V30 105 1 101 106 CFG=3
M  V30 106 1 101 107
M  V30 107 1 102 108
M  V30 108 2 103 109
M  V30 109 1 104 110
M  V30 110 1 104 111
M  V30 111 1 106 112
M  V30 112 1 107 113
M  V30 113 2 108 114
M  V30 114 2 110 115
M  V30 115 1 110 116
M  V30 116 2 112 117
M  V30 117 1 112 118
M  V30 118 2 113 119
M  V30 119 1 113 120
M  V30 120 1 121 116 CFG=3
M  V30 121 1 118 122 CFG=3
M  V30 122 1 118 123
M  V30 123 1 121 124
M  V30 124 1 121 125
M  V30 125 1 122 126
M  V30 126 2 124 127
M  V30 127 1 124 128
M  V30 128 1 125 129
M  V30 129 2 126 130
M  V30 130 1 126 131
M  V30 131 1 132 128 CFG=3
M  V30 132 1 129 133
M  V30 133 2 129 134
M  V30 134 1 131 135 CFG=3
M  V30 135 1 131 136
M  V30 136 1 132 137
M  V30 137 1 132 138
M  V30 138 2 133 139
M  V30 139 1 134 140
M  V30 140 1 135 141
M  V30 141 1 136 142
M  V30 142 1 136 143
M  V30 143 2 137 144
M  V30 144 1 137 145
M  V30 145 2 141 146
M  V30 146 1 141 147
M  V30 147 1 145 148
M  V30 148 1 147 149 CFG=3
M  V30 149 1 147 150
M  V30 150 1 148 151
M  V30 151 1 149 152
M  V30 152 1 150 153
M  V30 153 2 151 154
M  V30 154 1 151 155
M  V30 155 2 152 156
M  V30 156 1 152 157
M  V30 157 1 153 158
M  V30 158 1 157 159 CFG=3
M  V30 159 1 157 160
M  V30 160 1 158 161
M  V30 161 1 159 162
M  V30 162 1 160 163
M  V30 163 1 160 164
M  V30 164 1 161 165
M  V30 165 2 162 166
M  V30 166 1 162 167
M  V30 167 1 167 168 CFG=1
M  V30 168 1 167 169
M  V30 169 1 168 170
M  V30 170 1 169 171
M  V30 171 2 170 172
M  V30 172 1 170 173
M  V30 173 1 171 174
M  V30 174 1 171 175
M  V30 175 1 173 176 CFG=1
M  V30 176 1 173 177
M  V30 177 1 176 178
M  V30 178 1 177 179
M  V30 179 2 178 180
M  V30 180 1 178 181
M  V30 181 1 179 182
M  V30 182 2 179 183
M  V30 183 1 181 184 CFG=1
M  V30 184 1 181 185
M  V30 185 2 182 186
M  V30 186 1 183 187
M  V30 187 1 184 188
M  V30 188 1 185 189
M  V30 189 2 188 190
M  V30 190 1 188 191
M  V30 191 2 189 192
M  V30 192 1 189 193
M  V30 193 1 191 194 CFG=1
M  V30 194 1 191 195
M  V30 195 1 194 196
M  V30 196 1 195 197
M  V30 197 2 196 198
M  V30 198 1 196 199
M  V30 199 1 197 200
M  V30 200 1 199 201
M  V30 201 2 200 202
M  V30 202 1 200 203
M  V30 203 1 201 204
M  V30 204 2 204 205
M  V30 205 1 204 206
M  V30 206 1 206 207 CFG=3
M  V30 207 1 206 208
M  V30 208 1 207 209
M  V30 209 1 208 210
M  V30 210 1 208 211
M  V30 211 2 209 212
M  V30 212 1 209 213
M  V30 213 1 213 214 CFG=1
M  V30 214 1 213 215
M  V30 215 1 214 216
M  V30 216 1 215 217
M  V30 217 2 216 218
M  V30 218 1 216 219
M  V30 219 1 217 220
M  V30 220 1 217 221
M  V30 221 1 219 222 CFG=1
M  V30 222 1 219 223
M  V30 223 1 222 224
M  V30 224 1 223 225
M  V30 225 2 224 226
M  V30 226 1 224 227
M  V30 227 1 227 228 CFG=1
M  V30 228 1 227 229
M  V30 229 1 229 230
M  V30 230 2 230 231
M  V30 231 1 230 232
M  V30 232 1 92 99
M  V30 233 1 109 114
M  V30 234 1 139 140
M  V30 235 1 186 187
M  V30 END BOND
M  V30 BEGIN COLLECTION
M  V30 MDLV30/STEABS ATOMS=(31 5 12 13 17 25 37 39 52 55 61 69 72 83 84 90 101 104 118 121 131 132 147 157 167 173 181 191 206 213 219 227)
M  V30 END COLLECTION
M  V30 END CTAB
M  END
>  <NUMBERS>
14

>  <SEQUENCE>
NCLVGENHLVKVADFSLSRLMTGDTYTAHAG

>  <DRUG_NAME>
No drug

>  <AA_MUTATION>
p.P402S

>  <POSITION>
402

>  <TRANSCRYPT>
P00519-2

$$$$
Compound 16
Actelion Java MolfileCreator 2.0

  0  0  0  0  0  0              0 V3000
M  V30 BEGIN CTAB
M  V30 COUNTS 258 262 0 0 0
M  V30 BEGIN ATOM
M  V30 1 O 0.0 0.0 0.0 0
M  V30 2 C -0.7586 -1.292 0.0 0
M  V30 3 N -2.2758 -1.2801 0.0 0
M  V30 4 C -0.0118 -2.584 0.0 0 CFG=1
M  V30 5 C -3.0344 0.0355 0.0 0
M  V30 6 N 1.4698 -2.7262 0.0 0
M  V30 7 C -0.64 -3.9471 0.0 0
M  V30 8 C -4.5516 0.0474 0.0 0
M  V30 9 C 2.4655 -1.6002 0.0 0
M  V30 10 C 1.7661 -4.1842 0.0 0
M  V30 11 C 0.4622 -4.9428 0.0 0
M  V30 12 O -5.3103 -1.2446 0.0 0
M  V30 13 N -5.3103 1.3631 0.0 0
M  V30 14 O 1.9913 -0.154 0.0 0
M  V30 15 C 3.9234 -1.8965 0.0 0 CFG=1
M  V30 16 C -6.8275 1.3749 0.0 0 CFG=2
M  V30 17 N 4.3738 -3.3189 0.0 0
M  V30 18 C 4.9191 -0.7704 0.0 0
M  V30 19 C -7.5861 2.6907 0.0 0
M  V30 20 C -7.5861 0.0829 0.0 0
M  V30 21 C 5.8318 -3.6152 0.0 0
M  V30 22 O 4.445 0.6756 0.0 0
M  V30 23 O -9.1033 2.7025 0.0 0
M  V30 24 N -6.8393 4.0064 0.0 0
M  V30 25 C -6.8393 -1.209 0.0 0
M  V30 26 O 6.8275 -2.4892 0.0 0
M  V30 27 C 6.2822 -5.0376 0.0 0 CFG=1
M  V30 28 C -7.598 5.3221 0.0 0 CFG=2
M  V30 29 C -7.598 -2.501 0.0 0
M  V30 30 N 7.7402 -5.334 0.0 0
M  V30 31 C 5.2628 -6.14 0.0 0
M  V30 32 C -9.1152 5.334 0.0 0
M  V30 33 C -6.8512 6.6378 0.0 0
M  V30 34 O -9.0678 -2.8566 0.0 0
M  V30 35 N -6.5667 -3.5678 0.0 0
M  V30 36 C 8.1906 -6.7564 0.0 0
M  V30 37 O 5.7133 -7.5624 0.0 0
M  V30 38 O -9.8738 6.6497 0.0 0
M  V30 39 N -9.8738 4.0419 0.0 0
M  V30 40 C -5.3577 6.6497 0.0 0
M  V30 41 O 7.1712 -7.8587 0.0 0
M  V30 42 C 9.6486 -7.0527 0.0 0 CFG=1
M  V30 43 C -11.391 4.0538 0.0 0 CFG=2
M  V30 44 C -4.6109 7.9654 0.0 0
M  V30 45 N 10.6443 -5.9266 0.0 0
M  V30 46 C 10.099 -8.4751 0.0 0
M  V30 47 C -12.1497 2.7618 0.0 0
M  V30 48 C -12.1497 5.3695 0.0 0
M  V30 49 N -3.1174 7.9773 0.0 0
M  V30 50 C 12.1022 -6.223 0.0 0
M  V30 51 C 11.557 -8.7714 0.0 0
M  V30 52 O -13.6669 2.7736 0.0 0
M  V30 53 N -11.4029 1.4698 0.0 0
M  V30 54 O -11.4029 6.6852 0.0 0
M  V30 55 C -2.3706 9.293 0.0 0
M  V30 56 O 12.5527 -7.6454 0.0 0
M  V30 57 C 13.0979 -5.0969 0.0 0 CFG=1
M  V30 58 C 12.0074 -10.1938 0.0 0
M  V30 59 C -12.1615 0.1778 0.0 0 CFG=2
M  V30 60 N -3.1292 10.6087 0.0 0
M  V30 61 N -0.8771 9.3048 0.0 0
M  V30 62 N 12.6238 -3.6508 0.0 0
M  V30 63 C 14.5559 -5.3932 0.0 0
M  V30 64 O 10.988 -11.2962 0.0 0
M  V30 65 O 13.4654 -10.4902 0.0 0
M  V30 66 C -11.4147 -1.1142 0.0 0
M  V30 67 C -13.6787 0.1896 0.0 0 CFG=2
M  V30 68 C 11.1421 -3.3307 0.0 0
M  V30 69 O 15.5516 -4.2672 0.0 0
M  V30 70 O -9.9331 -0.9245 0.0 0
M  V30 71 N -12.1734 -2.4062 0.0 0
M  V30 72 C -14.4374 1.5053 0.0 0
M  V30 73 C -14.2477 -0.3793 0.0 0
M  V30 74 O 10.1227 -4.4331 0.0 0
M  V30 75 C 10.668 -1.8846 0.0 0 CFG=1
M  V30 76 C -13.6906 -2.3943 0.0 0 CFG=2
M  V30 77 C -15.9546 1.5172 0.0 0
M  V30 78 N 11.6637 -0.7586 0.0 0
M  V30 79 C 9.1863 -1.5646 0.0 0
M  V30 80 C -14.4492 -3.6863 0.0 0
M  V30 81 C -14.4492 -1.0786 0.0 0
M  V30 82 C 13.1216 -1.0549 0.0 0
M  V30 83 C 8.7122 -0.1185 0.0 0
M  V30 84 O -15.9664 -3.6745 0.0 0
M  V30 85 N -13.7024 -4.9784 0.0 0
M  V30 86 O -14.2358 -0.2963 0.0 0
M  V30 87 O 13.5721 -2.4773 0.0 0
M  V30 88 C 14.1173 0.0711 0.0 0 CFG=1
M  V30 89 C 7.2305 0.2015 0.0 0
M  V30 90 C -14.4611 -6.2704 0.0 0 CFG=2
M  V30 91 N 13.6432 1.5172 0.0 0
M  V30 92 C 15.5753 -0.2252 0.0 0
M  V30 93 O 6.2111 -0.9008 0.0 0
M  V30 94 O 6.7564 1.6476 0.0 0
M  V30 95 C -13.7143 -7.5624 0.0 0
M  V30 96 C -15.9783 -6.2585 0.0 0
M  V30 97 C 12.1615 1.8372 0.0 0
M  V30 98 C 16.571 0.9008 0.0 0
M  V30 99 O -14.4729 -8.8544 0.0 0
M  V30 100 N -12.2208 -7.5505 0.0 0
M  V30 101 C -16.7369 -4.9428 0.0 0
M  V30 102 O 11.1421 0.7349 0.0 0
M  V30 103 C 11.6874 3.2833 0.0 0 CFG=1
M  V30 104 C 18.0289 0.6045 0.0 0
M  V30 105 C -11.474 -8.8426 0.0 0 CFG=2
M  V30 106 C -18.2541 -4.931 0.0 0
M  V30 107 N 12.6831 4.4094 0.0 0
M  V30 108 C 10.2057 3.6034 0.0 0
M  V30 109 N 19.0246 1.7305 0.0 0
M  V30 110 C -9.9805 -8.8307 0.0 0
M  V30 111 C -12.2326 -10.1346 0.0 0
M  V30 112 N -19.0128 -3.6152 0.0 0
M  V30 113 C 14.141 4.1131 0.0 0
M  V30 114 C 9.7316 5.0495 0.0 0
M  V30 115 C 9.1863 2.501 0.0 0
M  V30 116 C 20.4826 1.4342 0.0 0
M  V30 117 O -9.5775 -10.265 0.0 0
M  V30 118 N -9.2337 -7.515 0.0 0
M  V30 119 C -13.7499 -10.1227 0.0 0
M  V30 120 C -20.53 -3.6034 0.0 0
M  V30 121 O 14.5914 2.6907 0.0 0
M  V30 122 C 15.1367 5.2391 0.0 0 CFG=1
M  V30 123 N 20.933 0.0118 0.0 0
M  V30 124 N 21.4783 2.5603 0.0 0
M  V30 125 C -7.7402 -7.5031 0.0 0 CFG=2
M  V30 126 C -14.5085 -11.4147 0.0 0
M  V30 127 N -21.2886 -4.8954 0.0 0
M  V30 128 N -21.2886 -2.2876 0.0 0
M  V30 129 N 14.6626 6.6852 0.0 0
M  V30 130 C 16.5947 4.9428 0.0 0
M  V30 131 C -6.9934 -8.7951 0.0 0
M  V30 132 C -6.9934 -6.1874 0.0 0
M  V30 133 N -16.0257 -11.4029 0.0 0
M  V30 134 C 17.5903 6.0689 0.0 0
M  V30 135 O -5.5473 -8.4158 0.0 0
M  V30 136 N -7.7521 -10.0872 0.0 0
M  V30 137 C -7.7521 -4.8717 0.0 0
M  V30 138 C -16.7843 -12.6949 0.0 0
M  V30 139 C 19.0483 5.7725 0.0 0
M  V30 140 C 17.1162 7.515 0.0 0
M  V30 141 C -7.0053 -11.3792 0.0 0 CFG=2
M  V30 142 C -7.0053 -3.556 0.0 0
M  V30 143 C -9.2693 -4.8598 0.0 0
M  V30 144 N -16.2035 -14.0699 0.0 0
M  V30 145 N -18.3015 -12.6831 0.0 0
M  V30 146 C -5.5118 -11.3673 0.0 0
M  V30 147 C -7.7639 -12.6712 0.0 0
M  V30 148 C -7.7639 -2.2402 0.0 0
M  V30 149 C -10.0279 -3.5441 0.0 0
M  V30 150 O -4.4805 -10.2768 0.0 0
M  V30 151 N -4.765 -12.6593 0.0 0
M  V30 152 C -7.0171 -13.9632 0.0 0
M  V30 153 C -9.2811 -2.2284 0.0 0
M  V30 154 C -3.2715 -12.6475 0.0 0
M  V30 155 C -7.7758 -15.2552 0.0 0
M  V30 156 O -9.8857 -0.8297 0.0 0
M  V30 157 C -2.5247 -13.9395 0.0 0
M  V30 158 O -9.1982 -14.6981 0.0 0
M  V30 159 O -6.5074 -16.0376 0.0 0
M  V30 160 O -2.584 -15.433 0.0 0
M  V30 161 N -1.0312 -13.9277 0.0 0
M  V30 162 C -0.2844 -15.2197 0.0 0 CFG=2
M  V30 163 C -1.043 -16.5117 0.0 0
M  V30 164 C 1.209 -15.2078 0.0 0
M  V30 165 O -2.5603 -16.4998 0.0 0
M  V30 166 N -0.2963 -17.8037 0.0 0
M  V30 167 C 1.9558 -16.4998 0.0 0
M  V30 168 C -1.0549 -19.0957 0.0 0 CFG=2
M  V30 169 C 3.4493 -16.488 0.0 0
M  V30 170 C -2.5721 -19.0839 0.0 0
M  V30 171 C -0.3081 -20.3877 0.0 0
M  V30 172 N 4.196 -17.78 0.0 0
M  V30 173 O -3.3307 -17.7681 0.0 0
M  V30 174 N -3.3307 -20.3759 0.0 0
M  V30 175 C -1.0668 -21.6798 0.0 0
M  V30 176 C 1.1853 -20.3759 0.0 0
M  V30 177 C 5.6896 -17.7681 0.0 0
M  V30 178 C -4.848 -20.364 0.0 0 CFG=2
M  V30 179 N 6.4363 -16.4524 0.0 0
M  V30 180 N 6.4363 -19.0602 0.0 0
M  V30 181 C -5.6066 -19.0483 0.0 0
M  V30 182 C -5.6066 -21.6561 0.0 0
M  V30 183 O -4.8598 -17.7326 0.0 0
M  V30 184 N -7.1238 -19.0365 0.0 0
M  V30 185 C -7.1238 -21.6442 0.0 0
M  V30 186 C -7.8824 -17.7207 0.0 0 CFG=2
M  V30 187 C -7.8824 -20.3285 0.0 0
M  V30 188 C -7.8824 -22.9362 0.0 0
M  V30 189 C -7.1357 -16.405 0.0 0
M  V30 190 C -9.3997 -17.7089 0.0 0
M  V30 191 C -9.3997 -20.3166 0.0 0
M  V30 192 C -9.3997 -22.9244 0.0 0
M  V30 193 O -8.0484 -15.196 0.0 0
M  V30 194 N -5.6422 -16.3932 0.0 0
M  V30 195 C -10.1583 -16.3932 0.0 0
M  V30 196 C -10.1583 -21.6086 0.0 0
M  V30 197 C -4.8954 -15.0774 0.0 0 CFG=2
M  V30 198 N -11.6637 -16.2272 0.0 0
M  V30 199 C -9.5538 -15.0063 0.0 0
M  V30 200 O -11.6755 -21.5968 0.0 0
M  V30 201 C -5.654 -13.7617 0.0 0
M  V30 202 C -3.4019 -15.0656 0.0 0
M  V30 203 C -11.9837 -14.7455 0.0 0
M  V30 204 N -10.6798 -13.9869 0.0 0
M  V30 205 O -7.0764 -14.2951 0.0 0
M  V30 206 N -4.9072 -12.446 0.0 0
M  V30 207 C -2.6551 -13.7499 0.0 0
M  V30 208 C -5.6659 -11.1303 0.0 0 CFG=2
M  V30 209 C -1.1616 -13.738 0.0 0
M  V30 210 C -3.4137 -12.4341 0.0 0
M  V30 211 C -7.1831 -11.1184 0.0 0
M  V30 212 C -4.9191 -9.8145 0.0 0
M  V30 213 C -0.4148 -12.4223 0.0 0
M  V30 214 C -2.667 -11.1184 0.0 0
M  V30 215 O -8.238 -12.1852 0.0 0
M  V30 216 N -7.9417 -9.8027 0.0 0
M  V30 217 C -5.6777 -8.4988 0.0 0
M  V30 218 C -1.1734 -11.1066 0.0 0
M  V30 219 C -9.4589 -9.7908 0.0 0 CFG=2
M  V30 220 C -4.931 -7.1831 0.0 0
M  V30 221 O -0.4267 -9.7908 0.0 0
M  V30 222 C -10.2176 -11.0828 0.0 0
M  V30 223 C -10.2176 -8.4751 0.0 0 CFG=2
M  V30 224 N -5.6896 -5.8674 0.0 0
M  V30 225 O -9.4708 -12.3749 0.0 0
M  V30 226 N -11.7348 -11.071 0.0 0
M  V30 227 C -9.4708 -7.1594 0.0 0
M  V30 228 C -11.6874 -8.8307 0.0 0
M  V30 229 C -4.9428 -4.5516 0.0 0
M  V30 230 C -12.4934 -12.363 0.0 0 CFG=2
M  V30 231 C -10.2294 -5.8437 0.0 0
M  V30 232 N -3.4493 -4.5398 0.0 0
M  V30 233 N -5.7014 -3.2359 0.0 0
M  V30 234 C -11.7466 -13.655 0.0 0
M  V30 235 C -14.0106 -12.3512 0.0 0
M  V30 236 O -10.3005 -13.2757 0.0 0
M  V30 237 N -12.5053 -14.947 0.0 0
M  V30 238 C -14.7692 -13.6432 0.0 0
M  V30 239 C -11.7585 -16.2391 0.0 0 CFG=2
M  V30 240 O -14.0225 -14.9352 0.0 0
M  V30 241 N -16.2746 -13.8091 0.0 0
M  V30 242 C -10.265 -16.2272 0.0 0
M  V30 243 C -12.5171 -17.5311 0.0 0 CFG=2
M  V30 244 O -10.0398 -14.7337 0.0 0
M  V30 245 N -9.5182 -17.5192 0.0 0
M  V30 246 O -14.0343 -17.5192 0.0 0
M  V30 247 C -11.7703 -18.8231 0.0 0
M  V30 248 C -8.0247 -17.5074 0.0 0 CFG=2
M  V30 249 C -7.2779 -16.1916 0.0 0
M  V30 250 C -7.6217 -18.9416 0.0 0
M  V30 251 O -8.4633 -15.2315 0.0 0
M  V30 252 N -5.7844 -16.1798 0.0 0
M  V30 253 C -5.0376 -14.8641 0.0 0 CFG=2
M  V30 254 C -5.7962 -13.5483 0.0 0
M  V30 255 C -3.5441 -14.8522 0.0 0
M  V30 256 O -7.3016 -13.7143 0.0 0
M  V30 257 O -5.0495 -12.2326 0.0 0
M  V30 258 O -3.5085 -13.335 0.0 0
M  V30 END ATOM
M  V30 BEGIN BOND
M  V30 1 2 1 2
M  V30 2 1 2 3
M  V30 3 1 4 2 CFG=1
M  V30 4 1 3 5
M  V30 5 1 4 6
M  V30 6 1 4 7
M  V30 7 1 5 8
M  V30 8 1 6 9
M  V30 9 1 6 10
M  V30 10 1 7 11
M  V30 11 2 8 12
M  V30 12 1 8 13
M  V30 13 2 9 14
M  V30 14 1 9 15
M  V30 15 1 16 13 CFG=1
M  V30 16 1 15 17 CFG=3
M  V30 17 1 15 18
M  V30 18 1 16 19
M  V30 19 1 16 20
M  V30 20 1 17 21
M  V30 21 1 18 22
M  V30 22 2 19 23
M  V30 23 1 19 24
M  V30 24 1 20 25
M  V30 25 2 21 26
M  V30 26 1 21 27
M  V30 27 1 28 24 CFG=3
M  V30 28 1 25 29
M  V30 29 1 27 30 CFG=1
M  V30 30 1 27 31
M  V30 31 1 28 32
M  V30 32 1 28 33
M  V30 33 2 29 34
M  V30 34 1 29 35
M  V30 35 1 30 36
M  V30 36 1 31 37
M  V30 37 2 32 38
M  V30 38 1 32 39
M  V30 39 1 33 40
M  V30 40 2 36 41
M  V30 41 1 36 42
M  V30 42 1 43 39 CFG=3
M  V30 43 1 40 44
M  V30 44 1 42 45 CFG=1
M  V30 45 1 42 46
M  V30 46 1 43 47
M  V30 47 1 43 48
M  V30 48 1 44 49
M  V30 49 1 45 50
M  V30 50 1 46 51
M  V30 51 2 47 52
M  V30 52 1 47 53
M  V30 53 1 48 54
M  V30 54 1 49 55
M  V30 55 2 50 56
M  V30 56 1 50 57
M  V30 57 1 51 58
M  V30 58 1 59 53 CFG=3
M  V30 59 2 55 60
M  V30 60 1 55 61
M  V30 61 1 57 62 CFG=1
M  V30 62 1 57 63
M  V30 63 2 58 64
M  V30 64 1 58 65
M  V30 65 1 59 66
M  V30 66 1 59 67
M  V30 67 1 62 68
M  V30 68 1 63 69
M  V30 69 2 66 70
M  V30 70 1 66 71
M  V30 71 1 67 72
M  V30 72 1 67 73 CFG=1
M  V30 73 2 68 74
M  V30 74 1 68 75
M  V30 75 1 76 71 CFG=3
M  V30 76 1 72 77
M  V30 77 1 75 78 CFG=3
M  V30 78 1 75 79
M  V30 79 1 76 80
M  V30 80 1 76 81
M  V30 81 1 78 82
M  V30 82 1 79 83
M  V30 83 2 80 84
M  V30 84 1 80 85
M  V30 85 1 81 86
M  V30 86 2 82 87
M  V30 87 1 82 88
M  V30 88 1 83 89
M  V30 89 1 90 85 CFG=3
M  V30 90 1 88 91 CFG=1
M  V30 91 1 88 92
M  V30 92 2 89 93
M  V30 93 1 89 94
M  V30 94 1 90 95
M  V30 95 1 90 96
M  V30 96 1 91 97
M  V30 97 1 92 98
M  V30 98 2 95 99
M  V30 99 1 95 100
M  V30 100 1 96 101
M  V30 101 2 97 102
M  V30 102 1 97 103
M  V30 103 1 98 104
M  V30 104 1 105 100 CFG=3
M  V30 105 1 101 106
M  V30 106 1 103 107 CFG=3
M  V30 107 1 103 108
M  V30 108 1 104 109
M  V30 109 1 105 110
M  V30 110 1 105 111
M  V30 111 1 106 112
M  V30 112 1 107 113
M  V30 113 1 108 114
M  V30 114 1 108 115
M  V30 115 1 109 116
M  V30 116 2 110 117
M  V30 117 1 110 118
M  V30 118 1 111 119
M  V30 119 1 112 120
M  V30 120 2 113 121
M  V30 121 1 113 122
M  V30 122 2 116 123
M  V30 123 1 116 124
M  V30 124 1 125 118 CFG=1
M  V30 125 1 119 126
M  V30 126 2 120 127
M  V30 127 1 120 128
M  V30 128 1 122 129 CFG=1
M  V30 129 1 122 130
M  V30 130 1 125 131
M  V30 131 1 125 132
M  V30 132 1 126 133
M  V30 133 1 130 134
M  V30 134 2 131 135
M  V30 135 1 131 136
M  V30 136 1 132 137
M  V30 137 1 133 138
M  V30 138 1 134 139
M  V30 139 1 134 140
M  V30 140 1 141 136 CFG=3
M  V30 141 2 137 142
M  V30 142 1 137 143
M  V30 143 2 138 144
M  V30 144 1 138 145
M  V30 145 1 141 146
M  V30 146 1 141 147
M  V30 147 1 142 148
M  V30 148 2 143 149
M  V30 149 2 146 150
M  V30 150 1 146 151
M  V30 151 1 147 152
M  V30 152 2 148 153
M  V30 153 1 151 154
M  V30 154 1 152 155
M  V30 155 1 153 156
M  V30 156 1 154 157
M  V30 157 2 155 158
M  V30 158 1 155 159
M  V30 159 2 157 160
M  V30 160 1 157 161
M  V30 161 1 162 161 CFG=1
M  V30 162 1 162 163
M  V30 163 1 162 164
M  V30 164 2 163 165
M  V30 165 1 163 166
M  V30 166 1 164 167
M  V30 167 1 168 166 CFG=1
M  V30 168 1 167 169
M  V30 169 1 168 170
M  V30 170 1 168 171
M  V30 171 1 169 172
M  V30 172 2 170 173
M  V30 173 1 170 174
M  V30 174 1 171 175
M  V30 175 1 171 176
M  V30 176 1 172 177
M  V30 177 1 178 174 CFG=1
M  V30 178 2 177 179
M  V30 179 1 177 180
M  V30 180 1 178 181
M  V30 181 1 178 182
M  V30 182 2 181 183
M  V30 183 1 181 184
M  V30 184 1 182 185
M  V30 185 1 186 184 CFG=1
M  V30 186 2 185 187
M  V30 187 1 185 188
M  V30 188 1 186 189
M  V30 189 1 186 190
M  V30 190 1 187 191
M  V30 191 2 188 192
M  V30 192 2 189 193
M  V30 193 1 189 194
M  V30 194 1 190 195
M  V30 195 2 191 196
M  V30 196 1 197 194 CFG=3
M  V30 197 1 195 198
M  V30 198 2 195 199
M  V30 199 1 196 200
M  V30 200 1 197 201
M  V30 201 1 197 202
M  V30 202 2 198 203
M  V30 203 1 199 204
M  V30 204 2 201 205
M  V30 205 1 201 206
M  V30 206 1 202 207
M  V30 207 1 208 206 CFG=3
M  V30 208 2 207 209
M  V30 209 1 207 210
M  V30 210 1 208 211
M  V30 211 1 208 212
M  V30 212 1 209 213
M  V30 213 2 210 214
M  V30 214 2 211 215
M  V30 215 1 211 216
M  V30 216 1 212 217
M  V30 217 2 213 218
M  V30 218 1 219 216 CFG=3
M  V30 219 1 217 220
M  V30 220 1 218 221
M  V30 221 1 219 222
M  V30 222 1 219 223
M  V30 223 1 220 224
M  V30 224 2 222 225
M  V30 225 1 222 226
M  V30 226 1 223 227
M  V30 227 1 223 228 CFG=1
M  V30 228 1 224 229
M  V30 229 1 230 226 CFG=3
M  V30 230 1 227 231
M  V30 231 2 229 232
M  V30 232 1 229 233
M  V30 233 1 230 234
M  V30 234 1 230 235
M  V30 235 2 234 236
M  V30 236 1 234 237
M  V30 237 1 235 238
M  V30 238 1 239 237 CFG=3
M  V30 239 2 238 240
M  V30 240 1 238 241
M  V30 241 1 239 242
M  V30 242 1 239 243
M  V30 243 2 242 244
M  V30 244 1 242 245
M  V30 245 1 243 246 CFG=1
M  V30 246 1 243 247
M  V30 247 1 248 245 CFG=3
M  V30 248 1 248 249
M  V30 249 1 248 250
M  V30 250 2 249 251
M  V30 251 1 249 252
M  V30 252 1 253 252 CFG=3
M  V30 253 1 253 254
M  V30 254 1 253 255
M  V30 255 2 254 256
M  V30 256 1 254 257
M  V30 257 1 255 258
M  V30 258 1 10 11
M  V30 259 1 149 153
M  V30 260 1 192 196
M  V30 261 1 203 204
M  V30 262 1 214 218
M  V30 END BOND
M  V30 BEGIN COLLECTION
M  V30 MDLV30/STEABS ATOMS=(32 4 15 16 27 28 42 43 57 59 67 75 76 88 90 103 105 122 125 141 162 168 178 186 197 208 219 223 230 239 243 248 253)
M  V30 END COLLECTION
M  V30 END CTAB
M  END
>  <NUMBERS>
15

>  <SEQUENCE>
LVRESESSPGQRSISRRYEGRVYHYRINTAS

>  <DRUG_NAME>
No drug

>  <AA_MUTATION>
p.L184R

>  <POSITION>
184

>  <TRANSCRYPT>
P00519-2

$$$$
Compound 17
Actelion Java MolfileCreator 2.0

  0  0  0  0  0  0              0 V3000
M  V30 BEGIN CTAB
M  V30 COUNTS 251 257 0 0 0
M  V30 BEGIN ATOM
M  V30 1 S 0.0 0.0 0.0 0
M  V30 2 C -0.1656 1.5029 0.0 0
M  V30 3 C -1.2307 -0.8757 0.0 0
M  V30 4 C 1.0413 2.4022 0.0 0
M  V30 5 C 0.8757 3.9051 0.0 0 CFG=2
M  V30 6 N -0.5088 4.5323 0.0 0
M  V30 7 C 2.0827 4.8045 0.0 0
M  V30 8 C -1.7395 3.6566 0.0 0
M  V30 9 O 3.4436 4.201 0.0 0
M  V30 10 N 1.917 6.3074 0.0 0
M  V30 11 O -1.5975 2.1774 0.0 0
M  V30 12 C -3.1241 4.2838 0.0 0 CFG=1
M  V30 13 C 3.1241 7.2068 0.0 0 CFG=2
M  V30 14 N -3.2898 5.7867 0.0 0
M  V30 15 C -4.3548 3.4081 0.0 0
M  V30 16 C 4.485 6.6033 0.0 0
M  V30 17 C 2.9584 8.7097 0.0 0
M  V30 18 C -4.6743 6.4139 0.0 0
M  V30 19 C -5.7394 4.0353 0.0 0
M  V30 20 C -4.2128 1.9289 0.0 0
M  V30 21 O 5.5737 7.6447 0.0 0
M  V30 22 N 4.627 5.124 0.0 0
M  V30 23 C 1.5739 9.3369 0.0 0
M  V30 24 O -5.9051 5.5382 0.0 0
M  V30 25 C -4.84 7.9168 0.0 0 CFG=1
M  V30 26 C 5.9879 4.5205 0.0 0 CFG=2
M  V30 27 C 1.4082 10.8398 0.0 0
M  V30 28 N -3.633 8.8162 0.0 0
M  V30 29 C -6.2246 8.544 0.0 0
M  V30 30 C 6.1299 3.0413 0.0 0
M  V30 31 C 7.195 5.4199 0.0 0
M  V30 32 C 0.0236 11.467 0.0 0
M  V30 33 C -3.7986 10.3191 0.0 0
M  V30 34 O 5.0175 2.0235 0.0 0
M  V30 35 N 7.4908 2.4377 0.0 0
M  V30 36 C 7.0293 6.9228 0.0 0
M  V30 37 N -0.142 12.9699 0.0 0
M  V30 38 O -5.1832 10.9463 0.0 0
M  V30 39 C -2.5916 11.2185 0.0 0 CFG=1
M  V30 40 C 7.6328 0.9585 0.0 0 CFG=2
M  V30 41 C 8.2363 7.8222 0.0 0
M  V30 42 N -1.2307 10.615 0.0 0
M  V30 43 C -2.7572 12.7214 0.0 0
M  V30 44 C 8.9937 0.355 0.0 0
M  V30 45 C 6.4021 0.0828 0.0 0 CFG=2
M  V30 46 O 9.5972 7.2186 0.0 0
M  V30 47 O 7.7157 9.2422 0.0 0
M  V30 48 O 9.1357 -1.1242 0.0 0
M  V30 49 N 10.2008 1.2543 0.0 0
M  V30 50 C 6.5441 -1.3964 0.0 0
M  V30 51 C 5.0175 0.71 0.0 0
M  V30 52 C 11.5617 0.6508 0.0 0 CFG=2
M  V30 53 C 5.3134 -2.2721 0.0 0
M  V30 54 C 12.7687 1.5502 0.0 0
M  V30 55 C 11.7037 -0.8283 0.0 0
M  V30 56 O 13.3723 0.1893 0.0 0
M  V30 57 N 12.6031 3.0531 0.0 0
M  V30 58 C 10.473 -1.704 0.0 0
M  V30 59 C 13.8101 3.9525 0.0 0 CFG=2
M  V30 60 C 10.615 -3.1833 0.0 0
M  V30 61 C 15.171 3.3489 0.0 0
M  V30 62 C 13.6444 5.4554 0.0 0
M  V30 63 C 9.3842 -4.059 0.0 0
M  V30 64 O 15.9757 4.627 0.0 0
M  V30 65 N 15.313 1.8697 0.0 0
M  V30 66 C 12.2599 6.0826 0.0 0
M  V30 67 N 9.5262 -5.5382 0.0 0
M  V30 68 C 16.6029 1.1242 0.0 0 CFG=2
M  V30 69 C 14.1888 0.8757 0.0 0
M  V30 70 N 11.9404 7.5618 0.0 0
M  V30 71 C 10.9463 5.337 0.0 0
M  V30 72 C 17.9638 1.7514 0.0 0
M  V30 73 C 16.2834 -0.3313 0.0 0
M  V30 74 C 14.7923 -0.4851 0.0 0
M  V30 75 C 10.4375 7.7275 0.0 0
M  V30 76 N 9.8221 6.3548 0.0 0
M  V30 77 O 17.9283 3.1123 0.0 0
M  V30 78 N 19.1709 0.8757 0.0 0
M  V30 79 C 20.5318 1.5029 0.0 0 CFG=2
M  V30 80 C 21.7388 0.6271 0.0 0
M  V30 81 C 20.6738 3.0058 0.0 0
M  V30 82 O 22.5909 1.5029 0.0 0
M  V30 83 N 21.5732 -0.852 0.0 0
M  V30 84 C 19.4431 3.9051 0.0 0
M  V30 85 C 22.7802 -1.7277 0.0 0 CFG=2
M  V30 86 O 18.1058 4.1773 0.0 0
M  V30 87 N 19.5851 5.408 0.0 0
M  V30 88 C 22.6145 -3.2069 0.0 0
M  V30 89 C 24.1411 -1.1005 0.0 0
M  V30 90 O 23.9991 -3.7631 0.0 0
M  V30 91 N 21.23 -3.8105 0.0 0
M  V30 92 C 24.2831 0.4023 0.0 0
M  V30 93 C 21.0643 -5.2897 0.0 0 CFG=2
M  V30 94 C 25.644 1.0295 0.0 0
M  V30 95 C 23.2062 1.0058 0.0 0
M  V30 96 C 19.6797 -5.8932 0.0 0
M  V30 97 C 22.2714 -6.1654 0.0 0
M  V30 98 O 19.5141 -7.3725 0.0 0
M  V30 99 N 18.449 -4.9939 0.0 0
M  V30 100 C 23.6323 -5.5382 0.0 0
M  V30 101 C 21.7507 -7.5618 0.0 0
M  V30 102 C 17.0644 -5.5974 0.0 0 CFG=2
M  V30 103 C 15.8337 -4.698 0.0 0
M  V30 104 C 16.8988 -7.0766 0.0 0
M  V30 105 O 14.532 -5.4554 0.0 0
M  V30 106 N 15.9757 -3.1951 0.0 0
M  V30 107 C 18.1058 -7.9523 0.0 0
M  V30 108 C 14.745 -2.2957 0.0 0 CFG=2
M  V30 109 C 17.9401 -9.4316 0.0 0
M  V30 110 C 14.887 -0.7928 0.0 0
M  V30 111 C 13.3604 -2.8993 0.0 0
M  V30 112 O 16.5556 -10.0351 0.0 0
M  V30 113 N 19.1472 -10.3073 0.0 0
M  V30 114 O 13.4788 -0.213 0.0 0
M  V30 115 N 16.2479 -0.1656 0.0 0
M  V30 116 C 13.1948 -4.3785 0.0 0
M  V30 117 C 16.3899 1.3372 0.0 0 CFG=2
M  V30 118 C 11.8102 -4.982 0.0 0
M  V30 119 C 14.2835 -5.3962 0.0 0
M  V30 120 C 15.1592 2.2366 0.0 0
M  V30 121 C 17.7508 1.9644 0.0 0
M  V30 122 O 15.4905 3.7158 0.0 0
M  V30 123 N 13.7746 1.633 0.0 0
M  V30 124 C 18.9579 1.0887 0.0 0
M  V30 125 C 12.5439 2.5324 0.0 0
M  V30 126 C 20.3188 1.7159 0.0 0
M  V30 127 C 11.1593 1.9289 0.0 0
M  V30 128 O 19.7389 3.1241 0.0 0
M  V30 129 O 21.7033 1.1597 0.0 0
M  V30 130 O 10.6386 0.5325 0.0 0
M  V30 131 N 9.9286 2.8283 0.0 0
M  V30 132 C 8.544 2.2247 0.0 0 CFG=2
M  V30 133 C 7.3133 3.1241 0.0 0
M  V30 134 C 8.3784 0.7455 0.0 0
M  V30 135 O 5.9287 2.5206 0.0 0
M  V30 136 N 7.4553 4.627 0.0 0
M  V30 137 C 9.5854 -0.1301 0.0 0
M  V30 138 C 6.9938 0.142 0.0 0
M  V30 139 C 6.2246 5.5264 0.0 0 CFG=2
M  V30 140 C 6.3666 7.0293 0.0 0
M  V30 141 C 4.84 4.9229 0.0 0
M  V30 142 O 5.2542 8.0707 0.0 0
M  V30 143 N 7.7275 7.6565 0.0 0
M  V30 144 S 4.485 3.4673 0.0 0
M  V30 145 C 7.8695 9.1594 0.0 0 CFG=2
M  V30 146 C 9.2304 9.7866 0.0 0
M  V30 147 C 6.6388 10.0588 0.0 0 CFG=2
M  V30 148 O 9.3724 11.2895 0.0 0
M  V30 149 N 10.4375 8.9109 0.0 0
M  V30 150 O 6.7808 11.5617 0.0 0
M  V30 151 C 5.2542 9.4552 0.0 0
M  V30 152 C 11.7984 9.5381 0.0 0 CFG=2
M  V30 153 C 13.0054 8.6624 0.0 0
M  V30 154 C 11.9404 11.041 0.0 0
M  V30 155 O 14.3663 9.2896 0.0 0
M  V30 156 N 12.8397 7.1831 0.0 0
M  V30 157 C 10.7096 11.9404 0.0 0
M  V30 158 C 14.0468 6.3074 0.0 0 CFG=2
M  V30 159 C 10.8516 13.4433 0.0 0
M  V30 160 C 13.8811 4.8282 0.0 0
M  V30 161 C 15.4077 6.9346 0.0 0
M  V30 162 N 9.6209 14.3426 0.0 0
M  V30 163 O 15.3722 4.8163 0.0 0
M  V30 164 N 12.4966 4.2247 0.0 0
M  V30 165 C 15.5497 8.4375 0.0 0
M  V30 166 C 9.7629 15.8455 0.0 0
M  V30 167 C 12.177 2.7691 0.0 0 CFG=2
M  V30 168 C 11.183 4.9939 0.0 0
M  V30 169 C 16.9106 9.0647 0.0 0
M  V30 170 N 11.1238 16.4727 0.0 0
M  V30 171 N 8.5322 16.7449 0.0 0
M  V30 172 C 13.1711 1.6685 0.0 0
M  V30 173 C 10.6741 2.6271 0.0 0
M  V30 174 C 10.0588 3.9998 0.0 0
M  V30 175 O 18.1177 8.189 0.0 0
M  V30 176 O 17.0526 10.5676 0.0 0
M  V30 177 O 14.6267 1.988 0.0 0
M  V30 178 N 12.6977 0.2485 0.0 0
M  V30 179 C 13.5734 -0.9585 0.0 0 CFG=2
M  V30 180 C 11.254 -0.2011 0.0 0
M  V30 181 C 15.0645 -0.9467 0.0 0
M  V30 182 C 12.6741 -2.1656 0.0 0
M  V30 183 C 11.2422 -1.6922 0.0 0
M  V30 184 O 16.0941 -2.0117 0.0 0
M  V30 185 N 15.81 0.3668 0.0 0
M  V30 186 C 17.3011 0.3786 0.0 0 CFG=2
M  V30 187 C 18.0467 -0.9112 0.0 0
M  V30 188 C 18.0467 1.6922 0.0 0
M  V30 189 O 19.4904 -1.2662 0.0 0
M  V30 190 N 17.2893 -2.2011 0.0 0
M  V30 191 C 17.2893 3.0058 0.0 0
M  V30 192 C 18.0348 -3.491 0.0 0 CFG=2
M  V30 193 C 18.0348 4.3193 0.0 0
M  V30 194 C 15.7745 3.0176 0.0 0
M  V30 195 C 19.5259 -3.4791 0.0 0
M  V30 196 C 17.2774 -4.7808 0.0 0
M  V30 197 C 17.2774 5.6329 0.0 0
M  V30 198 C 15.0172 4.3312 0.0 0
M  V30 199 O 20.5554 -2.3904 0.0 0
M  V30 200 N 20.2714 -4.769 0.0 0
M  V30 201 C 18.023 -6.0707 0.0 0
M  V30 202 C 15.7627 5.6447 0.0 0
M  V30 203 C 21.7625 -4.7572 0.0 0 CFG=2
M  V30 204 C 17.2656 -7.3606 0.0 0
M  V30 205 C 19.5141 -6.0589 0.0 0
M  V30 206 C 22.508 -3.4436 0.0 0
M  V30 207 C 22.508 -6.0471 0.0 0 CFG=2
M  V30 208 C 18.0112 -8.6505 0.0 0
M  V30 209 C 20.2596 -7.3488 0.0 0
M  V30 210 O 22.082 -1.988 0.0 0
M  V30 211 N 23.9991 -3.4318 0.0 0
M  V30 212 C 21.7507 -7.337 0.0 0
M  V30 213 C 23.9991 -6.0352 0.0 0
M  V30 214 C 19.5022 -8.6387 0.0 0
M  V30 215 C 24.7446 -2.1182 0.0 0 CFG=2
M  V30 216 C 22.4962 -8.6269 0.0 0
M  V30 217 O 20.2478 -9.9286 0.0 0
M  V30 218 C 23.9873 -0.8047 0.0 0
M  V30 219 C 26.2357 -2.1064 0.0 0 CFG=2
M  V30 220 O 22.5199 -0.426 0.0 0
M  V30 221 N 24.7328 0.5088 0.0 0
M  V30 222 C 26.9812 -3.3963 0.0 0
M  V30 223 C 26.9812 -0.7928 0.0 0
M  V30 224 C 23.9754 1.8224 0.0 0 CFG=2
M  V30 225 C 28.4723 -3.3844 0.0 0
M  V30 226 C 22.4607 1.8342 0.0 0
M  V30 227 C 24.721 3.1359 0.0 0 CFG=2
M  V30 228 O 21.7033 0.5443 0.0 0
M  V30 229 N 21.7033 3.1478 0.0 0
M  V30 230 O 26.212 3.1478 0.0 0
M  V30 231 C 23.9636 4.4495 0.0 0
M  V30 232 C 20.1886 3.1596 0.0 0 CFG=2
M  V30 233 C 19.4312 1.8697 0.0 0
M  V30 234 C 19.4312 4.4732 0.0 0
M  V30 235 O 17.9638 1.5147 0.0 0
M  V30 236 N 20.1768 0.5798 0.0 0
M  V30 237 C 17.9165 4.485 0.0 0
M  V30 238 C 19.4194 -0.71 0.0 0 CFG=2
M  V30 239 C 17.1591 5.7986 0.0 0
M  V30 240 C 17.9046 -0.6982 0.0 0
M  V30 241 C 20.1649 -1.9999 0.0 0
M  V30 242 O 17.9046 7.1121 0.0 0
M  V30 243 O 15.6562 5.6329 0.0 0
M  V30 244 O 16.8514 -1.7632 0.0 0
M  V30 245 O 16.8514 0.3905 0.0 0
M  V30 246 C 19.4076 -3.2898 0.0 0
M  V30 247 C 17.8928 -3.2779 0.0 0
M  V30 248 C 20.1531 -4.5797 0.0 0
M  V30 249 C 17.1354 -4.5678 0.0 0
M  V30 250 C 19.3957 -5.8696 0.0 0
M  V30 251 C 17.881 -5.8577 0.0 0
M  V30 END ATOM
M  V30 BEGIN BOND
M  V30 1 1 1 2
M  V30 2 1 1 3
M  V30 3 1 2 4
M  V30 4 1 4 5
M  V30 5 1 5 6 CFG=3
M  V30 6 1 5 7
M  V30 7 1 6 8
M  V30 8 2 7 9
M  V30 9 1 7 10
M  V30 10 2 8 11
M  V30 11 1 8 12
M  V30 12 1 13 10 CFG=1
M  V30 13 1 12 14 CFG=3
M  V30 14 1 12 15
M  V30 15 1 13 16
M  V30 16 1 13 17
M  V30 17 1 14 18
M  V30 18 1 15 19
M  V30 19 1 15 20
M  V30 20 2 16 21
M  V30 21 1 16 22
M  V30 22 1 17 23
M  V30 23 2 18 24
M  V30 24 1 18 25
M  V30 25 1 26 22 CFG=1
M  V30 26 1 23 27
M  V30 27 1 25 28 CFG=3
M  V30 28 1 25 29
M  V30 29 1 26 30
M  V30 30 1 26 31
M  V30 31 1 27 32
M  V30 32 1 28 33
M  V30 33 2 30 34
M  V30 34 1 30 35
M  V30 35 1 31 36
M  V30 36 1 32 37
M  V30 37 2 33 38
M  V30 38 1 33 39
M  V30 39 1 40 35 CFG=3
M  V30 40 1 36 41
M  V30 41 1 39 42 CFG=3
M  V30 42 1 39 43
M  V30 43 1 40 44
M  V30 44 1 40 45
M  V30 45 2 41 46
M  V30 46 1 41 47
M  V30 47 2 44 48
M  V30 48 1 44 49
M  V30 49 1 45 50
M  V30 50 1 45 51 CFG=3
M  V30 51 1 52 49 CFG=3
M  V30 52 1 50 53
M  V30 53 1 52 54
M  V30 54 1 52 55
M  V30 55 2 54 56
M  V30 56 1 54 57
M  V30 57 1 55 58
M  V30 58 1 59 57 CFG=1
M  V30 59 1 58 60
M  V30 60 1 59 61
M  V30 61 1 59 62
M  V30 62 1 60 63
M  V30 63 2 61 64
M  V30 64 1 61 65
M  V30 65 1 62 66
M  V30 66 1 63 67
M  V30 67 1 65 68
M  V30 68 1 65 69
M  V30 69 1 66 70
M  V30 70 2 66 71
M  V30 71 1 68 72 CFG=3
M  V30 72 1 68 73
M  V30 73 1 69 74
M  V30 74 2 70 75
M  V30 75 1 71 76
M  V30 76 2 72 77
M  V30 77 1 72 78
M  V30 78 1 79 78 CFG=1
M  V30 79 1 79 80
M  V30 80 1 79 81
M  V30 81 2 80 82
M  V30 82 1 80 83
M  V30 83 1 81 84
M  V30 84 1 85 83 CFG=1
M  V30 85 2 84 86
M  V30 86 1 84 87
M  V30 87 1 85 88
M  V30 88 1 85 89
M  V30 89 2 88 90
M  V30 90 1 88 91
M  V30 91 1 89 92
M  V30 92 1 93 91 CFG=1
M  V30 93 1 92 94
M  V30 94 1 92 95
M  V30 95 1 93 96
M  V30 96 1 93 97
M  V30 97 2 96 98
M  V30 98 1 96 99
M  V30 99 1 97 100
M  V30 100 1 97 101
M  V30 101 1 102 99 CFG=1
M  V30 102 1 102 103
M  V30 103 1 102 104
M  V30 104 2 103 105
M  V30 105 1 103 106
M  V30 106 1 104 107
M  V30 107 1 108 106 CFG=1
M  V30 108 1 107 109
M  V30 109 1 108 110
M  V30 110 1 108 111
M  V30 111 2 109 112
M  V30 112 1 109 113
M  V30 113 2 110 114
M  V30 114 1 110 115
M  V30 115 1 111 116
M  V30 116 1 117 115 CFG=3
M  V30 117 1 116 118
M  V30 118 1 116 119
M  V30 119 1 117 120
M  V30 120 1 117 121
M  V30 121 2 120 122
M  V30 122 1 120 123
M  V30 123 1 121 124
M  V30 124 1 123 125
M  V30 125 1 124 126
M  V30 126 1 125 127
M  V30 127 2 126 128
M  V30 128 1 126 129
M  V30 129 2 127 130
M  V30 130 1 127 131
M  V30 131 1 132 131 CFG=1
M  V30 132 1 132 133
M  V30 133 1 132 134
M  V30 134 2 133 135
M  V30 135 1 133 136
M  V30 136 1 134 137
M  V30 137 1 134 138
M  V30 138 1 139 136 CFG=1
M  V30 139 1 139 140
M  V30 140 1 139 141
M  V30 141 2 140 142
M  V30 142 1 140 143
M  V30 143 1 141 144
M  V30 144 1 145 143 CFG=1
M  V30 145 1 145 146
M  V30 146 1 145 147
M  V30 147 2 146 148
M  V30 148 1 146 149
M  V30 149 1 147 150 CFG=1
M  V30 150 1 147 151
M  V30 151 1 152 149 CFG=1
M  V30 152 1 152 153
M  V30 153 1 152 154
M  V30 154 2 153 155
M  V30 155 1 153 156
M  V30 156 1 154 157
M  V30 157 1 158 156 CFG=1
M  V30 158 1 157 159
M  V30 159 1 158 160
M  V30 160 1 158 161
M  V30 161 1 159 162
M  V30 162 2 160 163
M  V30 163 1 160 164
M  V30 164 1 161 165
M  V30 165 1 162 166
M  V30 166 1 164 167
M  V30 167 1 164 168
M  V30 168 1 165 169
M  V30 169 2 166 170
M  V30 170 1 166 171
M  V30 171 1 167 172 CFG=3
M  V30 172 1 167 173
M  V30 173 1 168 174
M  V30 174 2 169 175
M  V30 175 1 169 176
M  V30 176 2 172 177
M  V30 177 1 172 178
M  V30 178 1 178 179
M  V30 179 1 178 180
M  V30 180 1 179 181 CFG=3
M  V30 181 1 179 182
M  V30 182 1 180 183
M  V30 183 2 181 184
M  V30 184 1 181 185
M  V30 185 1 186 185 CFG=1
M  V30 186 1 186 187
M  V30 187 1 186 188
M  V30 188 2 187 189
M  V30 189 1 187 190
M  V30 190 1 188 191
M  V30 191 1 192 190 CFG=3
M  V30 192 2 191 193
M  V30 193 1 191 194
M  V30 194 1 192 195
M  V30 195 1 192 196
M  V30 196 1 193 197
M  V30 197 2 194 198
M  V30 198 2 195 199
M  V30 199 1 195 200
M  V30 200 1 196 201
M  V30 201 2 197 202
M  V30 202 1 203 200 CFG=3
M  V30 203 2 201 204
M  V30 204 1 201 205
M  V30 205 1 203 206
M  V30 206 1 203 207
M  V30 207 1 204 208
M  V30 208 2 205 209
M  V30 209 2 206 210
M  V30 210 1 206 211
M  V30 211 1 207 212
M  V30 212 1 207 213 CFG=1
M  V30 213 2 208 214
M  V30 214 1 215 211 CFG=3
M  V30 215 1 212 216
M  V30 216 1 214 217
M  V30 217 1 215 218
M  V30 218 1 215 219
M  V30 219 2 218 220
M  V30 220 1 218 221
M  V30 221 1 219 222
M  V30 222 1 219 223 CFG=1
M  V30 223 1 224 221 CFG=3
M  V30 224 1 222 225
M  V30 225 1 224 226
M  V30 226 1 224 227
M  V30 227 2 226 228
M  V30 228 1 226 229
M  V30 229 1 227 230 CFG=1
M  V30 230 1 227 231
M  V30 231 1 232 229 CFG=3
M  V30 232 1 232 233
M  V30 233 1 232 234
M  V30 234 2 233 235
M  V30 235 1 233 236
M  V30 236 1 234 237
M  V30 237 1 238 236 CFG=1
M  V30 238 1 237 239
M  V30 239 1 238 240
M  V30 240 1 238 241
M  V30 241 2 239 242
M  V30 242 1 239 243
M  V30 243 2 240 244
M  V30 244 1 240 245
M  V30 245 1 241 246
M  V30 246 2 246 247
M  V30 247 1 246 248
M  V30 248 1 247 249
M  V30 249 2 248 250
M  V30 250 2 249 251
M  V30 251 1 73 74
M  V30 252 1 75 76
M  V30 253 1 173 174
M  V30 254 1 182 183
M  V30 255 1 198 202
M  V30 256 1 209 214
M  V30 257 1 250 251
M  V30 END BOND
M  V30 BEGIN COLLECTION
M  V30 MDLV30/STEABS ATOMS=(35 5 12 13 25 26 39 40 45 52 59 68 79 85 93 102 108 117 132 139 145 147 152 158 167 179 186 192 203 207 215 219 224 227 232 238)
M  V30 END COLLECTION
M  V30 END CTAB
M  END
>  <NUMBERS>
16

>  <SEQUENCE>
AAVMKEIKHPNLVQLEGVCTREPPFYIITEF

>  <DRUG_NAME>
No drug

>  <AA_MUTATION>
p.G321E

>  <POSITION>
321

>  <TRANSCRYPT>
P00519-2

$$$$
Compound 18
Actelion Java MolfileCreator 2.0

  0  0  0  0  0  0              0 V3000
M  V30 BEGIN CTAB
M  V30 COUNTS 234 235 0 0 0
M  V30 BEGIN ATOM
M  V30 1 O 0.0 0.0 0.0 0
M  V30 2 C -1.2288 0.898 0.0 0
M  V30 3 N -2.6113 0.2953 0.0 0
M  V30 4 C -1.087 2.3986 0.0 0 CFG=1
M  V30 5 C -2.7767 -1.1815 0.0 0 CFG=2
M  V30 6 N -2.2095 3.4148 0.0 0
M  V30 7 C 0.2008 3.1548 0.0 0
M  V30 8 C -1.5715 -2.0559 0.0 0
M  V30 9 C -4.1592 -1.7842 0.0 0 CFG=2
M  V30 10 C -3.6865 3.1194 0.0 0
M  V30 11 C -1.6069 4.7972 0.0 0
M  V30 12 C -0.1181 4.6318 0.0 0
M  V30 13 O -0.2126 -1.4297 0.0 0
M  V30 14 N -1.7369 -3.5329 0.0 0
M  V30 15 O -5.4826 -1.0398 0.0 0
M  V30 16 C -4.3246 -3.2612 0.0 0
M  V30 17 O -4.7027 4.2419 0.0 0
M  V30 18 C -4.1592 1.7014 0.0 0 CFG=1
M  V30 19 C -0.5317 -4.4073 0.0 0 CFG=2
M  V30 20 N -5.6362 1.406 0.0 0
M  V30 21 C -3.1666 0.6026 0.0 0
M  V30 22 C 0.8271 -3.7811 0.0 0
M  V30 23 C -0.6971 -5.8843 0.0 0
M  V30 24 C -6.6523 2.5286 0.0 0
M  V30 25 C -3.6393 -0.8153 0.0 0
M  V30 26 O 2.0323 -4.6554 0.0 0
M  V30 27 N 0.9689 -2.2804 0.0 0
M  V30 28 C 0.508 -6.7587 0.0 0
M  V30 29 O -6.2033 3.9701 0.0 0
M  V30 30 C -8.1293 2.2332 0.0 0 CFG=1
M  V30 31 C -2.6467 -1.9141 0.0 0
M  V30 32 C -5.1517 -0.9334 0.0 0
M  V30 33 C 2.3277 -1.6542 0.0 0 CFG=2
M  V30 34 C 0.3426 -8.2357 0.0 0
M  V30 35 N -9.1455 3.3557 0.0 0
M  V30 36 C -8.602 0.8153 0.0 0
M  V30 37 C 3.5329 -2.5286 0.0 0
M  V30 38 C 2.4695 -0.1536 0.0 0 CFG=2
M  V30 39 C 1.5478 -9.1101 0.0 0
M  V30 40 C -8.6965 4.7972 0.0 0
M  V30 41 C -7.6094 -0.2835 0.0 0
M  V30 42 O 3.3675 -4.0056 0.0 0
M  V30 43 N 4.8918 -1.9023 0.0 0
M  V30 44 O 1.2406 0.7444 0.0 0
M  V30 45 C 3.8283 0.4726 0.0 0
M  V30 46 N 1.3824 -10.5871 0.0 0
M  V30 47 O -7.2431 5.1163 0.0 0
M  V30 48 C -9.7127 5.9197 0.0 0 CFG=1
M  V30 49 C -8.0821 -1.7014 0.0 0
M  V30 50 C 6.097 -2.7767 0.0 0 CFG=2
M  V30 51 N -11.2133 5.778 0.0 0
M  V30 52 C -9.4173 7.3967 0.0 0
M  V30 53 O -9.5591 -1.9968 0.0 0
M  V30 54 O -7.0895 -2.8003 0.0 0
M  V30 55 C 5.9316 -4.2537 0.0 0
M  V30 56 C 7.4558 -2.1505 0.0 0
M  V30 57 C -11.9695 4.49 0.0 0
M  V30 58 C -11.8395 7.1604 0.0 0
M  V30 59 C -10.7288 8.153 0.0 0
M  V30 60 O 7.1368 -5.1281 0.0 0
M  V30 61 N 4.5491 -4.8563 0.0 0
M  V30 62 C 8.661 -3.0248 0.0 0
M  V30 63 O -11.2369 3.2021 0.0 0
M  V30 64 C -13.482 4.5018 0.0 0 CFG=1
M  V30 65 C 4.3837 -6.3333 0.0 0 CFG=2
M  V30 66 C 10.0199 -2.3986 0.0 0
M  V30 67 N -14.2382 5.8134 0.0 0
M  V30 68 C -14.2382 3.2139 0.0 0
M  V30 69 C 5.5889 -7.2077 0.0 0
M  V30 70 C 3.0012 -6.9359 0.0 0 CFG=2
M  V30 71 N 11.2251 -3.273 0.0 0
M  V30 72 C -15.7506 5.8252 0.0 0
M  V30 73 O 6.9477 -6.5814 0.0 0
M  V30 74 N 5.4235 -8.6847 0.0 0
M  V30 75 O 1.7723 -6.0379 0.0 0
M  V30 76 C 2.8358 -8.4129 0.0 0
M  V30 77 C 12.5839 -2.6467 0.0 0
M  V30 78 O -16.5068 4.5373 0.0 0
M  V30 79 C -16.5068 7.1368 0.0 0 CFG=1
M  V30 80 C 6.6287 -9.5591 0.0 0 CFG=2
M  V30 81 N 12.7257 -1.1461 0.0 0
M  V30 82 N 13.7892 -3.5211 0.0 0
M  V30 83 N -18.0193 7.1486 0.0 0
M  V30 84 C -15.7743 8.4484 0.0 0
M  V30 85 C 7.9875 -8.9328 0.0 0
M  V30 86 C 6.4633 -11.0361 0.0 0
M  V30 87 C -18.7755 8.4602 0.0 0
M  V30 88 C -14.2854 8.4602 0.0 0
M  V30 89 O 8.1293 -7.4322 0.0 0
M  V30 90 O 9.1928 -9.8072 0.0 0
M  V30 91 O 7.6685 -11.9104 0.0 0
M  V30 92 O -18.0429 9.7717 0.0 0
M  V30 93 C -20.288 8.472 0.0 0 CFG=1
M  V30 94 C -13.5529 9.7717 0.0 0
M  V30 95 N -21.0442 9.7836 0.0 0
M  V30 96 C -21.0442 7.1841 0.0 0
M  V30 97 O -14.3091 11.0833 0.0 0
M  V30 98 N -12.064 9.7836 0.0 0
M  V30 99 C -22.5566 9.7954 0.0 0
M  V30 100 C -20.3116 5.8961 0.0 0
M  V30 101 O -23.3128 8.5074 0.0 0
M  V30 102 C -23.3128 11.107 0.0 0 CFG=1
M  V30 103 C -21.0678 4.6082 0.0 0
M  V30 104 C -18.8228 5.9079 0.0 0
M  V30 105 N -22.5803 12.4185 0.0 0
M  V30 106 C -24.8253 11.1188 0.0 0
M  V30 107 C -23.3365 13.7301 0.0 0
M  V30 108 C -25.5815 9.8308 0.0 0
M  V30 109 O -24.8489 13.7419 0.0 0
M  V30 110 C -22.6039 15.0417 0.0 0 CFG=1
M  V30 111 C -27.0939 9.8426 0.0 0
M  V30 112 C -24.8489 8.5429 0.0 0
M  V30 113 N -21.1151 15.0535 0.0 0
M  V30 114 C -23.3601 16.3532 0.0 0 CFG=2
M  V30 115 C -20.3825 13.7655 0.0 0
M  V30 116 O -24.8725 16.3651 0.0 0
M  V30 117 C -22.6275 17.6648 0.0 0
M  V30 118 O -21.1387 12.4776 0.0 0
M  V30 119 C -18.8937 13.7774 0.0 0 CFG=1
M  V30 120 N -18.1611 15.0889 0.0 0
M  V30 121 C -18.1611 12.4894 0.0 0
M  V30 122 C -16.6723 15.1007 0.0 0
M  V30 123 C -16.6723 12.5012 0.0 0
M  V30 124 C -18.9173 11.2015 0.0 0
M  V30 125 O -15.9397 13.8128 0.0 0
M  V30 126 C -15.9397 16.4123 0.0 0 CFG=1
M  V30 127 N -16.6959 17.7239 0.0 0
M  V30 128 C -14.4509 16.4241 0.0 0
M  V30 129 C -15.9633 19.0355 0.0 0
M  V30 130 C -13.7183 17.7357 0.0 0
M  V30 131 C -13.7183 15.1362 0.0 0
M  V30 132 O -14.4745 19.0473 0.0 0
M  V30 133 C -16.7195 20.347 0.0 0 CFG=1
M  V30 134 N -18.232 20.3589 0.0 0
M  V30 135 C -15.9869 21.6586 0.0 0
M  V30 136 C -18.9882 21.6704 0.0 0
M  V30 137 O -18.2556 22.982 0.0 0
M  V30 138 C -20.5006 21.6822 0.0 0
M  V30 139 N -21.2569 22.9938 0.0 0
M  V30 140 C -22.7693 23.0056 0.0 0
M  V30 141 O -23.5255 21.7177 0.0 0
M  V30 142 C -23.5255 24.3172 0.0 0 CFG=1
M  V30 143 N -22.7929 25.6288 0.0 0
M  V30 144 C -25.038 24.329 0.0 0
M  V30 145 C -23.5492 26.9403 0.0 0
M  V30 146 C -25.7942 25.6406 0.0 0
M  V30 147 O -25.0616 26.9522 0.0 0
M  V30 148 C -22.8166 28.2519 0.0 0 CFG=1
M  V30 149 C -27.3066 25.6524 0.0 0
M  V30 150 N -21.3278 28.2637 0.0 0
M  V30 151 C -23.5728 29.5635 0.0 0
M  V30 152 N -28.0629 24.3645 0.0 0
M  V30 153 C -20.5952 29.5753 0.0 0
M  V30 154 C -22.8402 30.8751 0.0 0
M  V30 155 C -25.0852 29.5753 0.0 0
M  V30 156 C -27.3303 23.0765 0.0 0
M  V30 157 O -21.3514 30.8869 0.0 0
M  V30 158 C -19.1064 29.5871 0.0 0
M  V30 159 N -25.8415 23.0883 0.0 0
M  V30 160 N -28.0865 21.7886 0.0 0
M  V30 161 N -18.3738 30.8987 0.0 0
M  V30 162 C -16.885 30.9105 0.0 0
M  V30 163 O -16.1524 29.6226 0.0 0
M  V30 164 C -16.1524 32.2221 0.0 0 CFG=1
M  V30 165 N -16.9086 33.5336 0.0 0
M  V30 166 C -14.6636 32.2339 0.0 0
M  V30 167 C -16.176 34.8452 0.0 0
M  V30 168 C -13.931 33.5455 0.0 0
M  V30 169 O -14.6872 34.857 0.0 0
M  V30 170 C -16.9322 36.1568 0.0 0 CFG=1
M  V30 171 C -12.4422 33.5573 0.0 0
M  V30 172 N -18.4447 36.1686 0.0 0
M  V30 173 C -16.1996 37.4684 0.0 0
M  V30 174 O -11.7096 32.2693 0.0 0
M  V30 175 N -11.7096 34.8688 0.0 0
M  V30 176 C -19.2009 37.4802 0.0 0
M  V30 177 C -16.9559 38.7799 0.0 0
M  V30 178 O -18.4683 38.7917 0.0 0
M  V30 179 C -20.7133 37.492 0.0 0
M  V30 180 C -16.2233 40.0915 0.0 0
M  V30 181 N -21.4696 38.8036 0.0 0
M  V30 182 C -16.9795 41.4031 0.0 0
M  V30 183 C -22.982 38.8154 0.0 0
M  V30 184 N -16.2469 42.7146 0.0 0
M  V30 185 O -23.7382 37.5274 0.0 0
M  V30 186 C -23.7382 40.127 0.0 0 CFG=1
M  V30 187 N -25.2507 40.1388 0.0 0
M  V30 188 C -23.0056 41.4385 0.0 0
M  V30 189 C -26.0069 41.4503 0.0 0
M  V30 190 C -21.5168 41.4503 0.0 0
M  V30 191 O -25.2743 42.7619 0.0 0
M  V30 192 C -27.5193 41.4622 0.0 0 CFG=1
M  V30 193 C -20.7842 42.7619 0.0 0
M  V30 194 C -20.7842 40.1624 0.0 0
M  V30 195 N -28.2755 40.1742 0.0 0
M  V30 196 C -28.2755 42.7737 0.0 0
M  V30 197 C -29.788 40.186 0.0 0
M  V30 198 C -29.788 42.7855 0.0 0
M  V30 199 O -30.5442 41.4976 0.0 0
M  V30 200 C -30.5442 38.8981 0.0 0 CFG=1
M  V30 201 C -30.5442 44.0971 0.0 0
M  V30 202 N -29.8116 37.6102 0.0 0
M  V30 203 C -32.0567 38.9099 0.0 0
M  V30 204 O -29.8116 45.4087 0.0 0
M  V30 205 O -32.0567 44.1089 0.0 0
M  V30 206 C -28.3228 37.622 0.0 0
M  V30 207 C -32.8129 37.622 0.0 0
M  V30 208 O -27.5902 38.9335 0.0 0
M  V30 209 C -27.5902 36.334 0.0 0 CFG=1
M  V30 210 C -34.3253 37.6338 0.0 0
M  V30 211 N -28.3464 35.0461 0.0 0
M  V30 212 C -26.1014 36.3458 0.0 0
M  V30 213 C -35.0815 36.3458 0.0 0
M  V30 214 C -29.8589 35.0579 0.0 0
M  V30 215 C -25.3688 35.0579 0.0 0
M  V30 216 N -36.594 36.3577 0.0 0
M  V30 217 O -30.6151 36.3695 0.0 0
M  V30 218 C -30.6151 33.77 0.0 0 CFG=1
M  V30 219 C -23.88 35.0697 0.0 0
M  V30 220 N -29.8825 32.482 0.0 0
M  V30 221 C -32.1275 33.7818 0.0 0
M  V30 222 O -23.1474 36.3813 0.0 0
M  V30 223 O -23.1474 33.7818 0.0 0
M  V30 224 C -30.6387 31.1941 0.0 0
M  V30 225 C -32.8838 32.4938 0.0 0
M  V30 226 C -32.8838 35.0934 0.0 0
M  V30 227 O -32.1512 31.2059 0.0 0
M  V30 228 C -29.9061 29.9061 0.0 0 CFG=1
M  V30 229 N -28.4173 29.918 0.0 0
M  V30 230 C -30.6624 28.6182 0.0 0
M  V30 231 C -29.9298 27.3303 0.0 0
M  V30 232 C -30.686 26.0423 0.0 0
M  V30 233 O -32.1984 26.0541 0.0 0
M  V30 234 O -29.9534 24.7544 0.0 0
M  V30 END ATOM
M  V30 BEGIN BOND
M  V30 1 2 1 2
M  V30 2 1 2 3
M  V30 3 1 4 2 CFG=1
M  V30 4 1 5 3 CFG=3
M  V30 5 1 4 6
M  V30 6 1 4 7
M  V30 7 1 5 8
M  V30 8 1 5 9
M  V30 9 1 6 10
M  V30 10 1 6 11
M  V30 11 1 7 12
M  V30 12 2 8 13
M  V30 13 1 8 14
M  V30 14 1 9 15 CFG=1
M  V30 15 1 9 16
M  V30 16 2 10 17
M  V30 17 1 10 18
M  V30 18 1 19 14 CFG=3
M  V30 19 1 18 20 CFG=3
M  V30 20 1 18 21
M  V30 21 1 19 22
M  V30 22 1 19 23
M  V30 23 1 20 24
M  V30 24 1 21 25
M  V30 25 2 22 26
M  V30 26 1 22 27
M  V30 27 1 23 28
M  V30 28 2 24 29
M  V30 29 1 24 30
M  V30 30 1 25 31
M  V30 31 1 25 32
M  V30 32 1 33 27 CFG=1
M  V30 33 1 28 34
M  V30 34 1 30 35 CFG=3
M  V30 35 1 30 36
M  V30 36 1 33 37
M  V30 37 1 33 38
M  V30 38 1 34 39
M  V30 39 1 35 40
M  V30 40 1 36 41
M  V30 41 2 37 42
M  V30 42 1 37 43
M  V30 43 1 38 44 CFG=3
M  V30 44 1 38 45
M  V30 45 1 39 46
M  V30 46 2 40 47
M  V30 47 1 48 40 CFG=1
M  V30 48 1 41 49
M  V30 49 1 50 43 CFG=1
M  V30 50 1 48 51
M  V30 51 1 48 52
M  V30 52 2 49 53
M  V30 53 1 49 54
M  V30 54 1 50 55
M  V30 55 1 50 56
M  V30 56 1 51 57
M  V30 57 1 51 58
M  V30 58 1 52 59
M  V30 59 2 55 60
M  V30 60 1 55 61
M  V30 61 1 56 62
M  V30 62 2 57 63
M  V30 63 1 57 64
M  V30 64 1 65 61 CFG=3
M  V30 65 1 62 66
M  V30 66 1 64 67 CFG=3
M  V30 67 1 64 68
M  V30 68 1 65 69
M  V30 69 1 65 70
M  V30 70 1 66 71
M  V30 71 1 67 72
M  V30 72 2 69 73
M  V30 73 1 69 74
M  V30 74 1 70 75 CFG=1
M  V30 75 1 70 76
M  V30 76 1 71 77
M  V30 77 2 72 78
M  V30 78 1 72 79
M  V30 79 1 80 74 CFG=3
M  V30 80 2 77 81
M  V30 81 1 77 82
M  V30 82 1 79 83 CFG=1
M  V30 83 1 79 84
M  V30 84 1 80 85
M  V30 85 1 80 86
M  V30 86 1 83 87
M  V30 87 1 84 88
M  V30 88 2 85 89
M  V30 89 1 85 90
M  V30 90 1 86 91
M  V30 91 2 87 92
M  V30 92 1 87 93
M  V30 93 1 88 94
M  V30 94 1 93 95 CFG=3
M  V30 95 1 93 96
M  V30 96 2 94 97
M  V30 97 1 94 98
M  V30 98 1 95 99
M  V30 99 1 96 100
M  V30 100 2 99 101
M  V30 101 1 99 102
M  V30 102 1 100 103
M  V30 103 1 100 104
M  V30 104 1 102 105 CFG=3
M  V30 105 1 102 106
M  V30 106 1 105 107
M  V30 107 1 106 108
M  V30 108 2 107 109
M  V30 109 1 107 110
M  V30 110 1 108 111
M  V30 111 1 108 112
M  V30 112 1 110 113 CFG=3
M  V30 113 1 110 114
M  V30 114 1 113 115
M  V30 115 1 114 116 CFG=3
M  V30 116 1 114 117
M  V30 117 2 115 118
M  V30 118 1 115 119
M  V30 119 1 119 120 CFG=1
M  V30 120 1 119 121
M  V30 121 1 120 122
M  V30 122 1 121 123
M  V30 123 1 121 124
M  V30 124 2 122 125
M  V30 125 1 122 126
M  V30 126 1 126 127 CFG=1
M  V30 127 1 126 128
M  V30 128 1 127 129
M  V30 129 1 128 130
M  V30 130 1 128 131
M  V30 131 2 129 132
M  V30 132 1 129 133
M  V30 133 1 133 134 CFG=1
M  V30 134 1 133 135
M  V30 135 1 134 136
M  V30 136 2 136 137
M  V30 137 1 136 138
M  V30 138 1 138 139
M  V30 139 1 139 140
M  V30 140 2 140 141
M  V30 141 1 140 142
M  V30 142 1 142 143 CFG=3
M  V30 143 1 142 144
M  V30 144 1 143 145
M  V30 145 1 144 146
M  V30 146 2 145 147
M  V30 147 1 145 148
M  V30 148 1 146 149
M  V30 149 1 148 150 CFG=3
M  V30 150 1 148 151
M  V30 151 1 149 152
M  V30 152 1 150 153
M  V30 153 1 151 154
M  V30 154 1 151 155
M  V30 155 1 152 156
M  V30 156 2 153 157
M  V30 157 1 153 158
M  V30 158 2 156 159
M  V30 159 1 156 160
M  V30 160 1 158 161
M  V30 161 1 161 162
M  V30 162 2 162 163
M  V30 163 1 162 164
M  V30 164 1 164 165 CFG=1
M  V30 165 1 164 166
M  V30 166 1 165 167
M  V30 167 1 166 168
M  V30 168 2 167 169
M  V30 169 1 167 170
M  V30 170 1 168 171
M  V30 171 1 170 172 CFG=1
M  V30 172 1 170 173
M  V30 173 2 171 174
M  V30 174 1 171 175
M  V30 175 1 172 176
M  V30 176 1 173 177
M  V30 177 2 176 178
M  V30 178 1 176 179
M  V30 179 1 177 180
M  V30 180 1 179 181
M  V30 181 1 180 182
M  V30 182 1 181 183
M  V30 183 1 182 184
M  V30 184 2 183 185
M  V30 185 1 183 186
M  V30 186 1 186 187 CFG=1
M  V30 187 1 186 188
M  V30 188 1 187 189
M  V30 189 1 188 190
M  V30 190 2 189 191
M  V30 191 1 189 192
M  V30 192 1 190 193
M  V30 193 1 190 194
M  V30 194 1 192 195 CFG=1
M  V30 195 1 192 196
M  V30 196 1 195 197
M  V30 197 1 196 198
M  V30 198 2 197 199
M  V30 199 1 197 200
M  V30 200 1 198 201
M  V30 201 1 200 202 CFG=1
M  V30 202 1 200 203
M  V30 203 2 201 204
M  V30 204 1 201 205
M  V30 205 1 202 206
M  V30 206 1 203 207
M  V30 207 2 206 208
M  V30 208 1 206 209
M  V30 209 1 207 210
M  V30 210 1 209 211 CFG=3
M  V30 211 1 209 212
M  V30 212 1 210 213
M  V30 213 1 211 214
M  V30 214 1 212 215
M  V30 215 1 213 216
M  V30 216 2 214 217
M  V30 217 1 214 218
M  V30 218 1 215 219
M  V30 219 1 218 220 CFG=1
M  V30 220 1 218 221
M  V30 221 2 219 222
M  V30 222 1 219 223
M  V30 223 1 220 224
M  V30 224 1 221 225
M  V30 225 1 221 226
M  V30 226 2 224 227
M  V30 227 1 224 228
M  V30 228 1 228 229 CFG=1
M  V30 229 1 228 230
M  V30 230 1 230 231
M  V30 231 1 231 232
M  V30 232 2 232 233
M  V30 233 1 232 234
M  V30 234 1 11 12
M  V30 235 1 58 59
M  V30 END BOND
M  V30 BEGIN COLLECTION
M  V30 MDLV30/STEABS ATOMS=(32 4 5 9 18 19 30 33 38 48 50 64 65 70 79 80 93 102 110 114 119 126 133 142 148 164 170 186 192 200 209 218 228)
M  V30 END COLLECTION
M  V30 END CTAB
M  END
>  <NUMBERS>
17

>  <SEQUENCE>
EVEKELGKQGVRGAVVTLLQAPELPTKTRTS

>  <DRUG_NAME>
No drug

>  <AA_MUTATION>
p.A539V

>  <POSITION>
539

>  <TRANSCRYPT>
P00519-2

$$$$
Compound 19
Actelion Java MolfileCreator 2.0

  0  0  0  0  0  0              0 V3000
M  V30 BEGIN CTAB
M  V30 COUNTS 240 245 0 0 0
M  V30 BEGIN ATOM
M  V30 1 S 0.0 0.0 0.0 0
M  V30 2 C 1.4927 0.0118 0.0 0
M  V30 3 C -0.7582 -1.2913 0.0 0
M  V30 4 C 2.2273 1.3269 0.0 0
M  V30 5 C 3.7201 1.3387 0.0 0 CFG=2
M  V30 6 N 4.4546 2.6538 0.0 0
M  V30 7 C 4.4546 0.0473 0.0 0
M  V30 8 C 5.9474 2.6657 0.0 0
M  V30 9 O 5.2129 0.2487 0.0 0
M  V30 10 N 3.6964 -1.2439 0.0 0
M  V30 11 O 6.836 1.4809 0.0 0
M  V30 12 C 6.682 3.9807 0.0 0 CFG=1
M  V30 13 C 4.431 -2.5353 0.0 0 CFG=2
M  V30 14 N 8.1748 3.9926 0.0 0
M  V30 15 C 5.9238 5.2958 0.0 0 CFG=2
M  V30 16 C 3.6727 -3.8267 0.0 0
M  V30 17 C 5.9238 -2.5235 0.0 0
M  V30 18 C 8.9093 2.7012 0.0 0
M  V30 19 C 6.6583 6.6109 0.0 0
M  V30 20 C 4.4073 5.3077 0.0 0
M  V30 21 O 2.1562 -3.8149 0.0 0
M  V30 22 N 4.4073 -5.1181 0.0 0
M  V30 23 C 6.6583 -1.2084 0.0 0
M  V30 24 O 8.1511 1.4098 0.0 0
M  V30 25 C 10.4021 2.7131 0.0 0 CFG=1
M  V30 26 C 5.9001 7.926 0.0 0
M  V30 27 C 3.649 -6.4095 0.0 0 CFG=2
M  V30 28 C 5.9001 0.1066 0.0 0
M  V30 29 N 11.1367 1.4217 0.0 0
M  V30 30 C 11.1367 4.0281 0.0 0
M  V30 31 C 2.1325 -6.3977 0.0 0
M  V30 32 C 4.3836 -7.7009 0.0 0
M  V30 33 O 4.431 0.4857 0.0 0
M  V30 34 O 6.7886 1.315 0.0 0
M  V30 35 C 10.3785 0.1303 0.0 0
M  V30 36 C 10.3785 5.3432 0.0 0
M  V30 37 O 1.3743 -7.689 0.0 0
M  V30 38 N 1.3743 -5.0826 0.0 0
M  V30 39 O 3.4713 -8.8857 0.0 0
M  V30 40 O 8.862 0.1421 0.0 0
M  V30 41 C 11.113 -1.161 0.0 0 CFG=1
M  V30 42 O 8.862 5.3551 0.0 0
M  V30 43 O 11.113 6.6583 0.0 0
M  V30 44 C -0.1421 -5.0707 0.0 0 CFG=2
M  V30 45 N 10.3548 -2.4524 0.0 0
M  V30 46 C 12.6058 -1.1492 0.0 0
M  V30 47 C -0.9004 -6.3621 0.0 0
M  V30 48 C -0.9004 -3.7556 0.0 0
M  V30 49 C 8.8383 -2.4406 0.0 0
M  V30 50 C 13.3404 0.1658 0.0 0
M  V30 51 O -0.1658 -7.6535 0.0 0
M  V30 52 N -2.4169 -6.3503 0.0 0
M  V30 53 O -2.4169 -3.7438 0.0 0
M  V30 54 O 8.08 -1.1255 0.0 0
M  V30 55 C 8.08 -3.7319 0.0 0 CFG=1
M  V30 56 C 14.8332 0.1777 0.0 0
M  V30 57 C -3.3173 -7.5587 0.0 0 CFG=2
M  V30 58 C -3.3173 -5.1181 0.0 0
M  V30 59 N 8.8146 -5.0233 0.0 0
M  V30 60 C 6.5635 -3.7201 0.0 0
M  V30 61 C 15.5677 1.4927 0.0 0
M  V30 62 C -2.8671 -8.9804 0.0 0
M  V30 63 C -4.7627 -7.0848 0.0 0
M  V30 64 C -4.7627 -5.5683 0.0 0
M  V30 65 C 10.3074 -5.0115 0.0 0
M  V30 66 C 5.8053 -5.0115 0.0 0
M  V30 67 N 17.0605 1.5046 0.0 0
M  V30 68 O -1.4098 -9.2766 0.0 0
M  V30 69 N -3.886 -10.0823 0.0 0
M  V30 70 O 11.0419 -3.6964 0.0 0
M  V30 71 C 11.0419 -6.3029 0.0 0 CFG=1
M  V30 72 C 4.2888 -4.9996 0.0 0
M  V30 73 C 6.5398 -6.3029 0.0 0
M  V30 74 C -3.4358 -11.504 0.0 0
M  V30 75 N 10.2837 -7.5943 0.0 0
M  V30 76 C 12.5347 -6.291 0.0 0
M  V30 77 C 3.5305 -6.291 0.0 0
M  V30 78 C 5.7816 -7.5943 0.0 0
M  V30 79 C -4.4546 -12.6058 0.0 0
M  V30 80 C 8.7672 -7.5824 0.0 0
M  V30 81 C 13.2693 -7.5824 0.0 0
M  V30 82 C 13.2693 -4.9759 0.0 0
M  V30 83 C 4.2651 -7.5824 0.0 0
M  V30 84 O -5.9356 -12.2859 0.0 0
M  V30 85 N -4.0044 -14.0275 0.0 0
M  V30 86 O 8.0089 -6.2673 0.0 0
M  V30 87 C 8.0089 -8.8738 0.0 0 CFG=1
M  V30 88 C -5.0233 -15.1293 0.0 0 CFG=2
M  V30 89 N 8.7435 -10.1652 0.0 0
M  V30 90 C 6.4924 -8.862 0.0 0
M  V30 91 C -6.5043 -14.8095 0.0 0
M  V30 92 C -4.5731 -16.5511 0.0 0
M  V30 93 C 7.9852 -11.4566 0.0 0
M  V30 94 C 5.7342 -10.1533 0.0 0
M  V30 95 O -7.3099 -13.5181 0.0 0
M  V30 96 N -7.5232 -15.9113 0.0 0
M  V30 97 O -5.829 -17.3804 0.0 0
M  V30 98 O 6.4687 -11.4447 0.0 0
M  V30 99 C 8.7198 -12.748 0.0 0 CFG=1
M  V30 100 C 4.2177 -10.1415 0.0 0
M  V30 101 C -9.0041 -15.5914 0.0 0 CFG=2
M  V30 102 N 10.2126 -12.7361 0.0 0
M  V30 103 C 7.9615 -14.0394 0.0 0
M  V30 104 O 3.3054 -8.933 0.0 0
M  V30 105 O 3.4595 -11.4329 0.0 0
M  V30 106 C -9.478 -14.146 0.0 0
M  V30 107 C -10.023 -16.6932 0.0 0
M  V30 108 C 10.9471 -14.0275 0.0 0
M  V30 109 C 6.445 -14.0275 0.0 0
M  V30 110 O -8.779 -12.8072 0.0 0
M  V30 111 N -10.959 -13.8261 0.0 0
M  V30 112 C -11.504 -16.3733 0.0 0
M  V30 113 O 10.1889 -15.3189 0.0 0
M  V30 114 C 12.4399 -14.0157 0.0 0 CFG=1
M  V30 115 O 5.6868 -12.7124 0.0 0
M  V30 116 O 5.6868 -15.3189 0.0 0
M  V30 117 C -12.0845 -14.8213 0.0 0 CFG=2
M  V30 118 C -11.5869 -12.4399 0.0 0
M  V30 119 C -12.2267 -17.6884 0.0 0
M  V30 120 C -12.3096 -15.082 0.0 0
M  V30 121 N 13.1745 -12.7006 0.0 0
M  V30 122 C 13.1745 -15.3071 0.0 0
M  V30 123 C -11.9423 -16.3023 0.0 0
M  V30 124 C -13.3996 -14.0631 0.0 0
M  V30 125 C -13.0916 -12.5821 0.0 0
M  V30 126 O -10.8879 -17.3567 0.0 0
M  V30 127 N -13.1745 -17.179 0.0 0
M  V30 128 C -13.1863 -18.6718 0.0 0 CFG=2
M  V30 129 C -14.6199 -16.7051 0.0 0
M  V30 130 C -11.9779 -19.5485 0.0 0
M  V30 131 C -14.6317 -19.122 0.0 0
M  V30 132 C -15.5203 -17.9135 0.0 0
M  V30 133 O -10.5088 -19.276 0.0 0
M  V30 134 N -12.1437 -21.0294 0.0 0
M  V30 135 C -10.9353 -21.9062 0.0 0 CFG=2
M  V30 136 C -9.5728 -21.2782 0.0 0
M  V30 137 C -11.1012 -23.3871 0.0 0
M  V30 138 O -10.1533 -19.8684 0.0 0
M  V30 139 N -8.3644 -22.155 0.0 0
M  V30 140 C -9.8927 -24.2638 0.0 0
M  V30 141 C -7.0019 -21.527 0.0 0 CFG=2
M  V30 142 O -8.6132 -23.4819 0.0 0
M  V30 143 N -10.0586 -25.7448 0.0 0
M  V30 144 C -6.8597 -20.0224 0.0 0
M  V30 145 C -5.7934 -22.4038 0.0 0
M  V30 146 O -8.2696 -19.4419 0.0 0
M  V30 147 N -5.4972 -19.3945 0.0 0
M  V30 148 C -4.431 -21.7758 0.0 0
M  V30 149 C -5.3551 -17.8898 0.0 0 CFG=2
M  V30 150 C -3.2225 -22.6526 0.0 0
M  V30 151 C -3.9334 -20.3541 0.0 0
M  V30 152 C -6.5872 -16.9894 0.0 0
M  V30 153 C -3.9926 -17.2619 0.0 0 CFG=2
M  V30 154 O -6.445 -15.4848 0.0 0
M  V30 155 N -7.9734 -17.5936 0.0 0
M  V30 156 O -2.9026 -18.2808 0.0 0
M  V30 157 C -4.2177 -15.7573 0.0 0
M  V30 158 C -8.2933 -19.0509 0.0 0 CFG=2
M  V30 159 C -9.2885 -16.8235 0.0 0
M  V30 160 C -7.2981 -20.1527 0.0 0
M  V30 161 C -9.7979 -19.1931 0.0 0
M  V30 162 C -10.414 -17.8187 0.0 0
M  V30 163 O -5.8053 -20.1883 0.0 0
M  V30 164 N -7.772 -21.5744 0.0 0
M  V30 165 C -6.7768 -22.6763 0.0 0 CFG=2
M  V30 166 C -5.3195 -22.3564 0.0 0
M  V30 167 C -7.2507 -24.098 0.0 0
M  V30 168 O -4.5376 -21.065 0.0 0
M  V30 169 N -4.3243 -23.4582 0.0 0
M  V30 170 C -6.2555 -25.1998 0.0 0
M  V30 171 C -2.8434 -23.2923 0.0 0 CFG=2
M  V30 172 C -4.6442 -24.9155 0.0 0
M  V30 173 C -6.7294 -26.6215 0.0 0
M  V30 174 C -2.1088 -21.9773 0.0 0
M  V30 175 C -2.2391 -24.6548 0.0 0
M  V30 176 C -3.3528 -25.65 0.0 0
M  V30 177 C -5.7342 -27.7233 0.0 0
M  V30 178 O -2.8671 -20.6622 0.0 0
M  V30 179 N -0.616 -21.9654 0.0 0
M  V30 180 N -6.2081 -29.1451 0.0 0
M  V30 181 C 0.1184 -20.6503 0.0 0 CFG=2
M  V30 182 C -0.6397 -19.3352 0.0 0
M  V30 183 C 1.6112 -20.6385 0.0 0
M  V30 184 O -2.1562 -19.3234 0.0 0
M  V30 185 N 0.0947 -18.0202 0.0 0
M  V30 186 C 2.3458 -19.3234 0.0 0
M  V30 187 C -0.6634 -16.7051 0.0 0 CFG=2
M  V30 188 C 3.8386 -19.3115 0.0 0
M  V30 189 C 1.5875 -18.0083 0.0 0
M  V30 190 C -2.1799 -16.6932 0.0 0
M  V30 191 C 0.071 -15.39 0.0 0
M  V30 192 O -2.7841 -18.0675 0.0 0
M  V30 193 N -2.9382 -15.3781 0.0 0
M  V30 194 C -0.6871 -14.0749 0.0 0
M  V30 195 C -4.4546 -15.3663 0.0 0 CFG=2
M  V30 196 C 0.0473 -12.7598 0.0 0
M  V30 197 C -5.2129 -16.6577 0.0 0
M  V30 198 C -5.2129 -14.0512 0.0 0
M  V30 199 N -0.7108 -11.4447 0.0 0
M  V30 200 O -6.682 -16.2786 0.0 0
M  V30 201 N -4.4783 -17.9491 0.0 0
M  V30 202 C -6.7294 -14.0394 0.0 0
M  V30 203 C 0.0236 -10.1297 0.0 0
M  V30 204 C -5.2366 -19.2405 0.0 0 CFG=2
M  V30 205 C -7.4876 -12.7243 0.0 0
M  V30 206 N 1.5164 -10.1178 0.0 0
M  V30 207 N -0.7345 -8.8146 0.0 0
M  V30 208 C -6.7531 -19.2286 0.0 0
M  V30 209 C -4.502 -20.5318 0.0 0
M  V30 210 N -9.0041 -12.7124 0.0 0
M  V30 211 O -6.8123 -20.7214 0.0 0
M  V30 212 N -7.5113 -17.9135 0.0 0
M  V30 213 C -5.2603 -21.8232 0.0 0
M  V30 214 C -9.7624 -11.3973 0.0 0
M  V30 215 C -9.0278 -17.9017 0.0 0 CFG=2
M  V30 216 C -4.5257 -23.1146 0.0 0
M  V30 217 N -9.0278 -10.0823 0.0 0
M  V30 218 N -11.2789 -11.3855 0.0 0
M  V30 219 C -9.7861 -19.1931 0.0 0
M  V30 220 C -9.7861 -16.5866 0.0 0
M  V30 221 O -3.0803 -23.4701 0.0 0
M  V30 222 N -5.5802 -24.1809 0.0 0
M  V30 223 O -9.0515 -20.4845 0.0 0
M  V30 224 N -11.3026 -19.1812 0.0 0
M  V30 225 C -11.2907 -16.7525 0.0 0
M  V30 226 C -8.7553 -15.4966 0.0 0
M  V30 227 C -12.0608 -20.4726 0.0 0 CFG=2
M  V30 228 C -11.3263 -21.764 0.0 0
M  V30 229 C -13.5773 -20.4608 0.0 0 CFG=2
M  V30 230 O -9.8335 -21.7522 0.0 0
M  V30 231 N -12.0845 -23.0554 0.0 0
M  V30 232 O -14.3356 -19.1457 0.0 0
M  V30 233 C -14.3356 -21.7522 0.0 0
M  V30 234 C -11.35 -24.3468 0.0 0 CFG=2
M  V30 235 C -9.8572 -24.3349 0.0 0
M  V30 236 C -12.1082 -25.6382 0.0 0
M  V30 237 O -8.9686 -23.1265 0.0 0
M  V30 238 O -9.1226 -25.6263 0.0 0
M  V30 239 C -11.3737 -26.9296 0.0 0
M  V30 240 C -13.6247 -25.6263 0.0 0
M  V30 END ATOM
M  V30 BEGIN BOND
M  V30 1 1 1 2
M  V30 2 1 1 3
M  V30 3 1 2 4
M  V30 4 1 4 5
M  V30 5 1 5 6 CFG=3
M  V30 6 1 5 7
M  V30 7 1 6 8
M  V30 8 2 7 9
M  V30 9 1 7 10
M  V30 10 2 8 11
M  V30 11 1 8 12
M  V30 12 1 13 10 CFG=1
M  V30 13 1 12 14 CFG=3
M  V30 14 1 12 15
M  V30 15 1 13 16
M  V30 16 1 13 17
M  V30 17 1 14 18
M  V30 18 1 15 19
M  V30 19 1 15 20 CFG=1
M  V30 20 2 16 21
M  V30 21 1 16 22
M  V30 22 1 17 23
M  V30 23 2 18 24
M  V30 24 1 18 25
M  V30 25 1 19 26
M  V30 26 1 27 22 CFG=1
M  V30 27 1 23 28
M  V30 28 1 25 29 CFG=3
M  V30 29 1 25 30
M  V30 30 1 27 31
M  V30 31 1 27 32
M  V30 32 2 28 33
M  V30 33 1 28 34
M  V30 34 1 29 35
M  V30 35 1 30 36
M  V30 36 2 31 37
M  V30 37 1 31 38
M  V30 38 1 32 39
M  V30 39 2 35 40
M  V30 40 1 35 41
M  V30 41 2 36 42
M  V30 42 1 36 43
M  V30 43 1 44 38 CFG=3
M  V30 44 1 41 45 CFG=3
M  V30 45 1 41 46
M  V30 46 1 44 47
M  V30 47 1 44 48
M  V30 48 1 45 49
M  V30 49 1 46 50
M  V30 50 2 47 51
M  V30 51 1 47 52
M  V30 52 1 48 53
M  V30 53 2 49 54
M  V30 54 1 49 55
M  V30 55 1 50 56
M  V30 56 1 52 57
M  V30 57 1 52 58
M  V30 58 1 55 59 CFG=1
M  V30 59 1 55 60
M  V30 60 1 56 61
M  V30 61 1 57 62 CFG=3
M  V30 62 1 57 63
M  V30 63 1 58 64
M  V30 64 1 59 65
M  V30 65 1 60 66
M  V30 66 1 61 67
M  V30 67 2 62 68
M  V30 68 1 62 69
M  V30 69 2 65 70
M  V30 70 1 65 71
M  V30 71 2 66 72
M  V30 72 1 66 73
M  V30 73 1 69 74
M  V30 74 1 71 75 CFG=3
M  V30 75 1 71 76
M  V30 76 1 72 77
M  V30 77 2 73 78
M  V30 78 1 74 79
M  V30 79 1 75 80
M  V30 80 1 76 81
M  V30 81 1 76 82
M  V30 82 2 77 83
M  V30 83 2 79 84
M  V30 84 1 79 85
M  V30 85 2 80 86
M  V30 86 1 80 87
M  V30 87 1 88 85 CFG=1
M  V30 88 1 87 89 CFG=1
M  V30 89 1 87 90
M  V30 90 1 88 91
M  V30 91 1 88 92
M  V30 92 1 89 93
M  V30 93 1 90 94
M  V30 94 2 91 95
M  V30 95 1 91 96
M  V30 96 1 92 97
M  V30 97 2 93 98
M  V30 98 1 93 99
M  V30 99 1 94 100
M  V30 100 1 101 96 CFG=1
M  V30 101 1 99 102 CFG=1
M  V30 102 1 99 103
M  V30 103 2 100 104
M  V30 104 1 100 105
M  V30 105 1 101 106
M  V30 106 1 101 107
M  V30 107 1 102 108
M  V30 108 1 103 109
M  V30 109 2 106 110
M  V30 110 1 106 111
M  V30 111 1 107 112
M  V30 112 2 108 113
M  V30 113 1 108 114
M  V30 114 2 109 115
M  V30 115 1 109 116
M  V30 116 1 111 117
M  V30 117 1 111 118
M  V30 118 1 112 119
M  V30 119 1 112 120
M  V30 120 1 114 121 CFG=1
M  V30 121 1 114 122
M  V30 122 1 117 123 CFG=3
M  V30 123 1 117 124
M  V30 124 1 118 125
M  V30 125 2 123 126
M  V30 126 1 123 127
M  V30 127 1 127 128
M  V30 128 1 127 129
M  V30 129 1 128 130 CFG=3
M  V30 130 1 128 131
M  V30 131 1 129 132
M  V30 132 2 130 133
M  V30 133 1 130 134
M  V30 134 1 135 134 CFG=3
M  V30 135 1 135 136
M  V30 136 1 135 137
M  V30 137 2 136 138
M  V30 138 1 136 139
M  V30 139 1 137 140
M  V30 140 1 141 139 CFG=3
M  V30 141 2 140 142
M  V30 142 1 140 143
M  V30 143 1 141 144
M  V30 144 1 141 145
M  V30 145 2 144 146
M  V30 146 1 144 147
M  V30 147 1 145 148
M  V30 148 1 149 147 CFG=3
M  V30 149 1 148 150
M  V30 150 1 148 151
M  V30 151 1 149 152
M  V30 152 1 149 153
M  V30 153 2 152 154
M  V30 154 1 152 155
M  V30 155 1 153 156 CFG=1
M  V30 156 1 153 157
M  V30 157 1 155 158
M  V30 158 1 155 159
M  V30 159 1 158 160 CFG=3
M  V30 160 1 158 161
M  V30 161 1 159 162
M  V30 162 2 160 163
M  V30 163 1 160 164
M  V30 164 1 165 164 CFG=3
M  V30 165 1 165 166
M  V30 166 1 165 167
M  V30 167 2 166 168
M  V30 168 1 166 169
M  V30 169 1 167 170
M  V30 170 1 169 171
M  V30 171 1 169 172
M  V30 172 1 170 173
M  V30 173 1 171 174 CFG=3
M  V30 174 1 171 175
M  V30 175 1 172 176
M  V30 176 1 173 177
M  V30 177 2 174 178
M  V30 178 1 174 179
M  V30 179 1 177 180
M  V30 180 1 181 179 CFG=3
M  V30 181 1 181 182
M  V30 182 1 181 183
M  V30 183 2 182 184
M  V30 184 1 182 185
M  V30 185 1 183 186
M  V30 186 1 187 185 CFG=3
M  V30 187 1 186 188
M  V30 188 1 186 189
M  V30 189 1 187 190
M  V30 190 1 187 191
M  V30 191 2 190 192
M  V30 192 1 190 193
M  V30 193 1 191 194
M  V30 194 1 195 193 CFG=3
M  V30 195 1 194 196
M  V30 196 1 195 197
M  V30 197 1 195 198
M  V30 198 1 196 199
M  V30 199 2 197 200
M  V30 200 1 197 201
M  V30 201 1 198 202
M  V30 202 1 199 203
M  V30 203 1 204 201 CFG=1
M  V30 204 1 202 205
M  V30 205 2 203 206
M  V30 206 1 203 207
M  V30 207 1 204 208
M  V30 208 1 204 209
M  V30 209 1 205 210
M  V30 210 2 208 211
M  V30 211 1 208 212
M  V30 212 1 209 213
M  V30 213 1 210 214
M  V30 214 1 215 212 CFG=3
M  V30 215 1 213 216
M  V30 216 2 214 217
M  V30 217 1 214 218
M  V30 218 1 215 219
M  V30 219 1 215 220
M  V30 220 2 216 221
M  V30 221 1 216 222
M  V30 222 2 219 223
M  V30 223 1 219 224
M  V30 224 1 220 225
M  V30 225 1 220 226
M  V30 226 1 227 224 CFG=3
M  V30 227 1 227 228
M  V30 228 1 227 229
M  V30 229 2 228 230
M  V30 230 1 228 231
M  V30 231 1 229 232 CFG=1
M  V30 232 1 229 233
M  V30 233 1 234 231 CFG=3
M  V30 234 1 234 235
M  V30 235 1 234 236
M  V30 236 2 235 237
M  V30 237 1 235 238
M  V30 238 1 236 239
M  V30 239 1 236 240
M  V30 240 1 63 64
M  V30 241 1 78 83
M  V30 242 1 124 125
M  V30 243 1 131 132
M  V30 244 1 161 162
M  V30 245 1 175 176
M  V30 END BOND
M  V30 BEGIN COLLECTION
M  V30 MDLV30/STEABS ATOMS=(33 5 12 13 15 25 27 41 44 55 57 71 87 88 99 101 114 117 128 135 141 149 153 158 165 171 181 187 195 204 215 227 229 234)
M  V30 END COLLECTION
M  V30 END CTAB
M  END
>  <NUMBERS>
18

>  <SEQUENCE>
ADEVFKDIMESSPGSLPPNLTPKPLRRQVTV

>  <DRUG_NAME>
No drug

>  <AA_MUTATION>
p.S828L

>  <POSITION>
828

>  <TRANSCRYPT>
P00519-2

$$$$
Compound 20
Actelion Java MolfileCreator 2.0

  0  0  0  0  0  0              0 V3000
M  V30 BEGIN CTAB
M  V30 COUNTS 214 218 0 0 0
M  V30 BEGIN ATOM
M  V30 1 O 0.0 0.0 0.0 0
M  V30 2 C 1.1245 -0.9706 0.0 0
M  V30 3 N 2.5804 -0.651 0.0 0
M  V30 4 C 0.651 -2.391 0.0 0 CFG=1
M  V30 5 C 3.0302 0.793 0.0 0 CFG=2
M  V30 6 N -0.793 -2.8408 0.0 0
M  V30 7 C 1.5269 -3.5984 0.0 0
M  V30 8 C 2.0122 1.9175 0.0 0
M  V30 9 C 4.4861 1.1126 0.0 0
M  V30 10 C -2.0241 -1.9412 0.0 0
M  V30 11 C -0.8049 -4.3323 0.0 0
M  V30 12 C 0.6273 -4.8057 0.0 0
M  V30 13 O 0.4971 1.9767 0.0 0
M  V30 14 N 2.462 3.3616 0.0 0
M  V30 15 C 4.9359 2.5567 0.0 0
M  V30 16 O -1.882 -0.4379 0.0 0
M  V30 17 C -3.409 -2.5449 0.0 0 CFG=1
M  V30 18 C 1.4441 4.4861 0.0 0
M  V30 19 O 3.6812 3.409 0.0 0
M  V30 20 N 6.4274 2.6988 0.0 0
M  V30 21 N -4.64 -1.6453 0.0 0
M  V30 22 C -3.5747 -4.0245 0.0 0
M  V30 23 C 1.8939 5.9302 0.0 0
M  V30 24 C -4.498 -0.142 0.0 0
M  V30 25 C -2.3673 -4.9004 0.0 0
M  V30 26 C -4.9596 -4.6282 0.0 0
M  V30 27 O 3.2314 6.6049 0.0 0
M  V30 28 N 0.8759 7.0547 0.0 0
M  V30 29 O -3.1367 0.4853 0.0 0
M  V30 30 C -5.729 0.7575 0.0 0
M  V30 31 C 1.3257 8.4989 0.0 0 CFG=2
M  V30 32 N -5.587 2.2608 0.0 0
M  V30 33 C 2.7816 8.8184 0.0 0
M  V30 34 C 0.3077 9.6234 0.0 0
M  V30 35 C -6.818 3.1604 0.0 0
M  V30 36 O 3.7759 7.7176 0.0 0
M  V30 37 N 3.2314 10.2626 0.0 0
M  V30 38 O -8.2029 2.5567 0.0 0
M  V30 39 C -6.676 4.6637 0.0 0 CFG=1
M  V30 40 C 4.6874 10.5821 0.0 0 CFG=2
M  V30 41 N -7.907 5.5633 0.0 0
M  V30 42 C -5.3147 5.291 0.0 0
M  V30 43 C 5.6817 9.4813 0.0 0
M  V30 44 C 5.1372 12.0263 0.0 0
M  V30 45 C -9.2919 4.9596 0.0 0
M  V30 46 O 5.2082 8.0609 0.0 0
M  V30 47 N 7.1376 9.8009 0.0 0
M  V30 48 C 6.5931 12.3458 0.0 0
M  V30 49 O -9.4576 3.48 0.0 0
M  V30 50 C -10.523 5.8592 0.0 0
M  V30 51 C 8.1319 8.7001 0.0 0 CFG=2
M  V30 52 C 7.0429 13.79 0.0 0
M  V30 53 C 7.5874 11.245 0.0 0
M  V30 54 N -11.9079 5.2555 0.0 0
M  V30 55 C 7.6584 7.2797 0.0 0
M  V30 56 C 9.5878 9.0197 0.0 0
M  V30 57 C -13.1389 6.1551 0.0 0
M  V30 58 O 6.1788 6.9837 0.0 0
M  V30 59 N 8.6527 6.1788 0.0 0
M  V30 60 C 10.5821 7.9188 0.0 0
M  V30 61 O -13.1744 7.6703 0.0 0
M  V30 62 C -14.5238 5.5515 0.0 0 CFG=1
M  V30 63 C 8.1793 4.7584 0.0 0 CFG=2
M  V30 64 C 12.0381 8.2384 0.0 0
M  V30 65 N -15.7549 6.4511 0.0 0
M  V30 66 C -14.6896 4.0718 0.0 0
M  V30 67 C 6.6996 4.4625 0.0 0
M  V30 68 C 9.1736 3.6576 0.0 0
M  V30 69 N 13.0324 7.1376 0.0 0
M  V30 70 C -15.6128 7.9544 0.0 0
M  V30 71 C -13.4822 3.1959 0.0 0
M  V30 72 O 6.4037 2.9947 0.0 0
M  V30 73 N 5.6817 5.587 0.0 0
M  V30 74 C 8.7001 2.2371 0.0 0
M  V30 75 C 14.4883 7.4572 0.0 0
M  V30 76 O -14.1924 8.4042 0.0 0
M  V30 77 C -16.8439 8.854 0.0 0 CFG=1
M  V30 78 O -12.1209 3.8233 0.0 0
M  V30 79 N -13.6479 1.7163 0.0 0
M  V30 80 C 4.2021 5.291 0.0 0 CFG=2
M  V30 81 C 9.6944 1.1363 0.0 0
M  V30 82 N 14.9381 8.9013 0.0 0
M  V30 83 N 15.4826 6.3564 0.0 0
M  V30 84 N -16.7018 10.3572 0.0 0
M  V30 85 C -18.2288 8.2503 0.0 0
M  V30 86 C 3.7286 3.8706 0.0 0
M  V30 87 C 3.1841 6.4156 0.0 0
M  V30 88 O 11.1503 1.4559 0.0 0
M  V30 89 O 9.2209 -0.284 0.0 0
M  V30 90 C -15.3406 10.9846 0.0 0
M  V30 91 O -18.5839 6.7943 0.0 0
M  V30 92 O 4.9596 3.042 0.0 0
M  V30 93 N 2.249 3.5747 0.0 0
M  V30 94 O 1.8228 5.7645 0.0 0
M  V30 95 O -14.1332 10.1087 0.0 0
M  V30 96 C -15.1985 12.4879 0.0 0 CFG=1
M  V30 97 C 1.7755 2.1543 0.0 0
M  V30 98 N -13.8373 13.1152 0.0 0
M  V30 99 C -16.4296 13.3875 0.0 0
M  V30 100 C 0.2959 1.8583 0.0 0
M  V30 101 C -12.6299 12.2393 0.0 0
M  V30 102 C -17.8145 12.7838 0.0 0
M  V30 103 O -0.722 2.9829 0.0 0
M  V30 104 O -0.3551 0.5089 0.0 0
M  V30 105 O -12.6181 10.7479 0.0 0
M  V30 106 C -11.2687 12.8667 0.0 0 CFG=1
M  V30 107 C -19.0455 13.6834 0.0 0
M  V30 108 C -17.9802 11.3042 0.0 0
M  V30 109 N -10.0613 11.9907 0.0 0
M  V30 110 C -11.1266 14.37 0.0 0
M  V30 111 C -10.227 10.5111 0.0 0
M  V30 112 C -12.3577 15.2696 0.0 0
M  V30 113 O -11.5291 9.7536 0.0 0
M  V30 114 C -9.0197 9.6352 0.0 0 CFG=1
M  V30 115 C -12.2156 16.7729 0.0 0
M  V30 116 N -9.0315 8.1437 0.0 0
M  V30 117 C -7.5992 10.1087 0.0 0
M  V30 118 C -13.4467 17.6725 0.0 0
M  V30 119 C -10.2626 7.2678 0.0 0
M  V30 120 C -7.6111 7.6939 0.0 0
M  V30 121 C -6.7233 8.9013 0.0 0
M  V30 122 N -13.1152 19.1521 0.0 0
M  V30 123 O -11.6475 7.8952 0.0 0
M  V30 124 C -10.1205 5.7882 0.0 0 CFG=1
M  V30 125 N -11.3515 4.9123 0.0 0
M  V30 126 C -8.7593 5.1845 0.0 0
M  V30 127 C -12.7365 5.5396 0.0 0
M  V30 128 O -7.3743 5.7645 0.0 0
M  V30 129 O -12.7246 7.0547 0.0 0
M  V30 130 C -13.9675 4.6637 0.0 0 CFG=1
M  V30 131 N -15.3524 5.291 0.0 0
M  V30 132 C -13.8255 3.1841 0.0 0
M  V30 133 C -15.5181 6.7943 0.0 0
M  V30 134 C -12.4642 2.5804 0.0 0
M  V30 135 O -14.3108 7.6939 0.0 0
M  V30 136 C -16.9031 7.4217 0.0 0 CFG=1
M  V30 137 C -12.3222 1.1008 0.0 0
M  V30 138 N -17.0688 8.925 0.0 0
M  V30 139 C -18.0157 6.4037 0.0 0
M  V30 140 C -10.9609 0.4971 0.0 0
M  V30 141 C -15.8614 9.8246 0.0 0
M  V30 142 N -10.8189 -0.9824 0.0 0
M  V30 143 O -14.441 9.3985 0.0 0
M  V30 144 C -16.0271 11.3279 0.0 0 CFG=1
M  V30 145 N -14.9263 12.3458 0.0 0
M  V30 146 C -17.341 12.0854 0.0 0
M  V30 147 C -13.4704 12.0499 0.0 0
M  V30 148 C -15.5537 13.7308 0.0 0
M  V30 149 C -17.0451 13.565 0.0 0
M  V30 150 O -13.1981 10.5821 0.0 0
M  V30 151 C -12.4761 13.1744 0.0 0 CFG=1
M  V30 152 N -12.9495 14.6185 0.0 0
M  V30 153 C -11.0201 12.8785 0.0 0
M  V30 154 C -14.4291 14.9381 0.0 0
M  V30 155 C -10.5703 11.4581 0.0 0
M  V30 156 O -15.6839 14.1095 0.0 0
M  V30 157 C -14.9026 16.3822 0.0 0 CFG=1
M  V30 158 O -11.7185 10.4875 0.0 0
M  V30 159 O -9.1144 11.1622 0.0 0
M  V30 160 N -13.9083 17.5067 0.0 0
M  V30 161 C -16.4177 16.5243 0.0 0
M  V30 162 C -14.3818 18.9508 0.0 0
M  V30 163 O -13.5295 20.1937 0.0 0
M  V30 164 C -15.8614 19.2704 0.0 0 CFG=1
M  V30 165 N -16.3349 20.7145 0.0 0
M  V30 166 C -16.8794 18.1696 0.0 0 CFG=2
M  V30 167 C -17.8145 21.0341 0.0 0
M  V30 168 O -17.6843 18.1578 0.0 0
M  V30 169 C -16.6071 16.7018 0.0 0
M  V30 170 O -18.288 22.4782 0.0 0
M  V30 171 C -18.8325 19.9333 0.0 0 CFG=1
M  V30 172 N -20.3121 20.2529 0.0 0
M  V30 173 C -18.3827 18.5129 0.0 0
M  V30 174 C -20.7856 21.697 0.0 0
M  V30 175 C -19.4006 17.412 0.0 0
M  V30 176 O -19.7913 22.8215 0.0 0
M  V30 177 C -22.2652 22.0166 0.0 0 CFG=1
M  V30 178 O -20.8803 17.7316 0.0 0
M  V30 179 O -18.9508 15.9916 0.0 0
M  V30 180 N -22.7387 23.4607 0.0 0
M  V30 181 C -23.2832 20.9158 0.0 0
M  V30 182 C -21.7444 24.5852 0.0 0
M  V30 183 C -22.8334 19.4953 0.0 0
M  V30 184 O -20.2884 24.2893 0.0 0
M  V30 185 C -22.2178 26.0293 0.0 0 CFG=1
M  V30 186 C -23.8513 18.3945 0.0 0
M  V30 187 C -21.3774 19.1994 0.0 0
M  V30 188 N -21.3419 27.2604 0.0 0
M  V30 189 C -23.6619 26.5028 0.0 0
M  V30 190 C -19.8504 27.2722 0.0 0
M  V30 191 C -22.2415 28.4914 0.0 0
M  V30 192 C -23.6738 28.0179 0.0 0
M  V30 193 O -19.1166 25.982 0.0 0
M  V30 194 C -19.1166 28.5861 0.0 0 CFG=1
M  V30 195 N -17.6251 28.5979 0.0 0
M  V30 196 C -19.8741 29.9 0.0 0 CFG=2
M  V30 197 C -16.8912 27.3077 0.0 0
M  V30 198 O -19.1402 31.2139 0.0 0
M  V30 199 C -21.3892 29.9118 0.0 0
M  V30 200 O -17.6488 26.0175 0.0 0
M  V30 201 C -15.3998 27.3195 0.0 0 CFG=1
M  V30 202 N -14.6659 28.6334 0.0 0
M  V30 203 C -14.6659 26.0293 0.0 0
M  V30 204 C -15.4234 29.9473 0.0 0
M  V30 205 C -13.1744 26.0412 0.0 0
M  V30 206 O -16.9386 29.9592 0.0 0
M  V30 207 C -14.6896 31.2612 0.0 0 CFG=1
M  V30 208 C -12.4405 24.7509 0.0 0
M  V30 209 C -12.4405 27.3551 0.0 0
M  V30 210 N -13.1981 31.2731 0.0 0
M  V30 211 C -15.4471 32.5751 0.0 0
M  V30 212 C -10.9491 24.7628 0.0 0
M  V30 213 C -10.9491 27.3669 0.0 0
M  V30 214 C -10.2152 26.0767 0.0 0
M  V30 END ATOM
M  V30 BEGIN BOND
M  V30 1 2 1 2
M  V30 2 1 2 3
M  V30 3 1 4 2 CFG=3
M  V30 4 1 5 3 CFG=3
M  V30 5 1 4 6
M  V30 6 1 4 7
M  V30 7 1 5 8
M  V30 8 1 5 9
M  V30 9 1 6 10
M  V30 10 1 6 11
M  V30 11 1 7 12
M  V30 12 2 8 13
M  V30 13 1 8 14
M  V30 14 1 9 15
M  V30 15 2 10 16
M  V30 16 1 10 17
M  V30 17 1 14 18
M  V30 18 2 15 19
M  V30 19 1 15 20
M  V30 20 1 17 21 CFG=3
M  V30 21 1 17 22
M  V30 22 1 18 23
M  V30 23 1 21 24
M  V30 24 1 22 25
M  V30 25 1 22 26
M  V30 26 2 23 27
M  V30 27 1 23 28
M  V30 28 2 24 29
M  V30 29 1 24 30
M  V30 30 1 31 28 CFG=1
M  V30 31 1 30 32
M  V30 32 1 31 33
M  V30 33 1 31 34
M  V30 34 1 32 35
M  V30 35 2 33 36
M  V30 36 1 33 37
M  V30 37 2 35 38
M  V30 38 1 35 39
M  V30 39 1 40 37 CFG=1
M  V30 40 1 39 41 CFG=1
M  V30 41 1 39 42
M  V30 42 1 40 43
M  V30 43 1 40 44
M  V30 44 1 41 45
M  V30 45 2 43 46
M  V30 46 1 43 47
M  V30 47 1 44 48
M  V30 48 2 45 49
M  V30 49 1 45 50
M  V30 50 1 51 47 CFG=1
M  V30 51 1 48 52
M  V30 52 1 48 53
M  V30 53 1 50 54
M  V30 54 1 51 55
M  V30 55 1 51 56
M  V30 56 1 54 57
M  V30 57 2 55 58
M  V30 58 1 55 59
M  V30 59 1 56 60
M  V30 60 2 57 61
M  V30 61 1 57 62
M  V30 62 1 63 59 CFG=1
M  V30 63 1 60 64
M  V30 64 1 62 65 CFG=3
M  V30 65 1 62 66
M  V30 66 1 63 67
M  V30 67 1 63 68
M  V30 68 1 64 69
M  V30 69 1 65 70
M  V30 70 1 66 71
M  V30 71 2 67 72
M  V30 72 1 67 73
M  V30 73 1 68 74
M  V30 74 1 69 75
M  V30 75 2 70 76
M  V30 76 1 70 77
M  V30 77 2 71 78
M  V30 78 1 71 79
M  V30 79 1 80 73 CFG=3
M  V30 80 1 74 81
M  V30 81 2 75 82
M  V30 82 1 75 83
M  V30 83 1 77 84 CFG=3
M  V30 84 1 77 85
M  V30 85 1 80 86
M  V30 86 1 80 87
M  V30 87 2 81 88
M  V30 88 1 81 89
M  V30 89 1 84 90
M  V30 90 1 85 91
M  V30 91 2 86 92
M  V30 92 1 86 93
M  V30 93 1 87 94
M  V30 94 2 90 95
M  V30 95 1 90 96
M  V30 96 1 93 97
M  V30 97 1 96 98 CFG=3
M  V30 98 1 96 99
M  V30 99 1 97 100
M  V30 100 1 98 101
M  V30 101 1 99 102
M  V30 102 2 100 103
M  V30 103 1 100 104
M  V30 104 2 101 105
M  V30 105 1 101 106
M  V30 106 1 102 107
M  V30 107 1 102 108
M  V30 108 1 106 109 CFG=3
M  V30 109 1 106 110
M  V30 110 1 109 111
M  V30 111 1 110 112
M  V30 112 2 111 113
M  V30 113 1 114 111 CFG=3
M  V30 114 1 112 115
M  V30 115 1 114 116
M  V30 116 1 114 117
M  V30 117 1 115 118
M  V30 118 1 116 119
M  V30 119 1 116 120
M  V30 120 1 117 121
M  V30 121 1 118 122
M  V30 122 2 119 123
M  V30 123 1 119 124
M  V30 124 1 124 125 CFG=3
M  V30 125 1 124 126
M  V30 126 1 125 127
M  V30 127 1 126 128
M  V30 128 2 127 129
M  V30 129 1 127 130
M  V30 130 1 130 131 CFG=3
M  V30 131 1 130 132
M  V30 132 1 131 133
M  V30 133 1 132 134
M  V30 134 2 133 135
M  V30 135 1 133 136
M  V30 136 1 134 137
M  V30 137 1 136 138 CFG=3
M  V30 138 1 136 139
M  V30 139 1 137 140
M  V30 140 1 138 141
M  V30 141 1 140 142
M  V30 142 2 141 143
M  V30 143 1 144 141 CFG=3
M  V30 144 1 144 145
M  V30 145 1 144 146
M  V30 146 1 145 147
M  V30 147 1 145 148
M  V30 148 1 146 149
M  V30 149 2 147 150
M  V30 150 1 147 151
M  V30 151 1 151 152 CFG=1
M  V30 152 1 151 153
M  V30 153 1 152 154
M  V30 154 1 153 155
M  V30 155 2 154 156
M  V30 156 1 154 157
M  V30 157 2 155 158
M  V30 158 1 155 159
M  V30 159 1 157 160 CFG=3
M  V30 160 1 157 161
M  V30 161 1 160 162
M  V30 162 2 162 163
M  V30 163 1 162 164
M  V30 164 1 164 165 CFG=3
M  V30 165 1 164 166
M  V30 166 1 165 167
M  V30 167 1 166 168 CFG=1
M  V30 168 1 166 169
M  V30 169 2 167 170
M  V30 170 1 167 171
M  V30 171 1 171 172 CFG=3
M  V30 172 1 171 173
M  V30 173 1 172 174
M  V30 174 1 173 175
M  V30 175 2 174 176
M  V30 176 1 174 177
M  V30 177 2 175 178
M  V30 178 1 175 179
M  V30 179 1 177 180 CFG=3
M  V30 180 1 177 181
M  V30 181 1 180 182
M  V30 182 1 181 183
M  V30 183 2 182 184
M  V30 184 1 185 182 CFG=3
M  V30 185 1 183 186
M  V30 186 1 183 187
M  V30 187 1 185 188
M  V30 188 1 185 189
M  V30 189 1 188 190
M  V30 190 1 188 191
M  V30 191 1 189 192
M  V30 192 2 190 193
M  V30 193 1 190 194
M  V30 194 1 194 195 CFG=3
M  V30 195 1 194 196
M  V30 196 1 195 197
M  V30 197 1 196 198 CFG=1
M  V30 198 1 196 199
M  V30 199 2 197 200
M  V30 200 1 197 201
M  V30 201 1 201 202 CFG=1
M  V30 202 1 201 203
M  V30 203 1 202 204
M  V30 204 1 203 205
M  V30 205 2 204 206
M  V30 206 1 204 207
M  V30 207 2 205 208
M  V30 208 1 205 209
M  V30 209 1 207 210 CFG=3
M  V30 210 1 207 211
M  V30 211 1 208 212
M  V30 212 2 209 213
M  V30 213 2 212 214
M  V30 214 1 11 12
M  V30 215 1 120 121
M  V30 216 1 148 149
M  V30 217 1 191 192
M  V30 218 1 213 214
M  V30 END BOND
M  V30 BEGIN COLLECTION
M  V30 MDLV30/STEABS ATOMS=(29 4 5 17 31 39 40 51 62 63 77 80 96 106 114 124 130 136 144 151 157 164 166 171 177 185 194 196 201 207)
M  V30 END COLLECTION
M  V30 END CTAB
M  END
>  <NUMBERS>
19

>  <SEQUENCE>
AFTPLDTADPAKSPKLSNGAGVPNGALRESG

>  <DRUG_NAME>
No drug

>  <AA_MUTATION>
p.F681L

>  <POSITION>
681

>  <TRANSCRYPT>
P00519-2

$$$$
Compound 21
Actelion Java MolfileCreator 2.0

  0  0  0  0  0  0              0 V3000
M  V30 BEGIN CTAB
M  V30 COUNTS 236 241 0 0 0
M  V30 BEGIN ATOM
M  V30 1 O 0.0 0.0 0.0 0
M  V30 2 C 1.1824 -0.8868 0.0 0
M  V30 3 N 0.1655 -1.9865 0.0 0
M  V30 4 C 2.6368 -1.1824 0.0 0 CFG=1
M  V30 5 C -1.3125 -1.6672 0.0 0 CFG=2
M  V30 6 N 3.2398 -2.5422 0.0 0
M  V30 7 C 3.7365 -0.1655 0.0 0
M  V30 8 C -1.7854 -0.2246 0.0 0
M  V30 9 C -2.3294 -2.7669 0.0 0 CFG=2
M  V30 10 C 2.4831 -3.8311 0.0 0
M  V30 11 C 4.7179 -2.3767 0.0 0
M  V30 12 C 5.0253 -0.9104 0.0 0
M  V30 13 O -0.7922 0.8986 0.0 0
M  V30 14 O -3.2635 0.0945 0.0 0
M  V30 15 C -1.88 -4.1858 0.0 0
M  V30 16 C -3.8074 -2.4476 0.0 0
M  V30 17 O 1.0169 -4.1858 0.0 0
M  V30 18 C 3.228 -5.1199 0.0 0 CFG=1
M  V30 19 C -2.8969 -5.2855 0.0 0
M  V30 20 N 2.4713 -6.4088 0.0 0
M  V30 21 C 4.7179 -5.1081 0.0 0
M  V30 22 C 0.9577 -6.397 0.0 0
M  V30 23 C 5.4628 -3.7956 0.0 0
M  V30 24 O 0.201 -5.0845 0.0 0
M  V30 25 C 0.201 -7.6858 0.0 0 CFG=1
M  V30 26 C 6.9527 -3.7838 0.0 0
M  V30 27 C 4.7061 -2.4831 0.0 0
M  V30 28 N -1.3125 -7.674 0.0 0
M  V30 29 C 0.9459 -8.9747 0.0 0
M  V30 30 C 7.6977 -2.4713 0.0 0
M  V30 31 C 5.451 -1.1706 0.0 0
M  V30 32 C -2.0692 -6.3615 0.0 0
M  V30 33 C 2.4358 -8.9629 0.0 0
M  V30 34 C 6.9409 -1.1587 0.0 0
M  V30 35 O -1.3243 -5.049 0.0 0
M  V30 36 C -3.5828 -6.3497 0.0 0 CFG=1
M  V30 37 C 3.1807 -10.2517 0.0 0
M  V30 38 N -4.3395 -5.0372 0.0 0
M  V30 39 C -4.3395 -7.6385 0.0 0
M  V30 40 C 4.6706 -10.2399 0.0 0
M  V30 41 C -3.5946 -3.7246 0.0 0
M  V30 42 N 5.4155 -11.5288 0.0 0
M  V30 43 O -2.152 -4.0794 0.0 0
M  V30 44 C -4.3513 -2.4121 0.0 0
M  V30 45 N -3.6064 -1.0996 0.0 0
M  V30 46 C -4.3632 0.2128 0.0 0
M  V30 47 O -5.8294 0.5912 0.0 0
M  V30 48 C -3.6182 1.5253 0.0 0 CFG=1
M  V30 49 N -4.375 2.8378 0.0 0
M  V30 50 C -2.1402 1.3598 0.0 0
M  V30 51 C -5.8885 2.8496 0.0 0
M  V30 52 O -6.4916 1.478 0.0 0
M  V30 53 C -6.6453 4.1622 0.0 0 CFG=1
M  V30 54 N -5.9003 5.4747 0.0 0
M  V30 55 C -8.1588 4.174 0.0 0
M  V30 56 C -4.4105 5.4865 0.0 0
M  V30 57 C -8.9156 2.8851 0.0 0
M  V30 58 O -3.3817 4.4223 0.0 0
M  V30 59 C -3.6655 6.799 0.0 0 CFG=1
M  V30 60 N -8.3125 1.5253 0.0 0
M  V30 61 C -10.4173 2.7432 0.0 0
M  V30 62 N -4.4223 8.1115 0.0 0
M  V30 63 C -2.2229 7.1774 0.0 0
M  V30 64 C -9.4359 0.532 0.0 0
M  V30 65 N -10.7365 1.2888 0.0 0
M  V30 66 C -5.9358 8.1233 0.0 0
M  V30 67 O -6.6926 6.8345 0.0 0
M  V30 68 C -6.6926 9.4359 0.0 0 CFG=1
M  V30 69 N -8.2061 9.4477 0.0 0
M  V30 70 C -5.9476 10.7484 0.0 0 CFG=2
M  V30 71 C -8.9629 8.1588 0.0 0
M  V30 72 O -6.7044 12.0609 0.0 0
M  V30 73 C -4.4578 10.7602 0.0 0
M  V30 74 O -8.2179 6.87 0.0 0
M  V30 75 C -10.4764 8.1706 0.0 0 CFG=1
M  V30 76 N -11.2332 6.8818 0.0 0
M  V30 77 C -11.2332 9.4832 0.0 0
M  V30 78 C -10.4882 5.5929 0.0 0
M  V30 79 C -10.4882 10.7957 0.0 0
M  V30 80 O -8.9983 5.6047 0.0 0
M  V30 81 C -11.245 4.304 0.0 0 CFG=1
M  V30 82 C -8.9983 10.8075 0.0 0
M  V30 83 C -11.245 12.1082 0.0 0
M  V30 84 N -10.5001 3.0152 0.0 0
M  V30 85 C -12.7585 4.3159 0.0 0 CFG=2
M  V30 86 C -8.2534 12.12 0.0 0
M  V30 87 C -10.5001 13.4207 0.0 0
M  V30 88 C -9.0102 3.027 0.0 0
M  V30 89 O -13.5153 3.027 0.0 0
M  V30 90 C -13.5153 5.6284 0.0 0
M  V30 91 C -9.0102 13.4325 0.0 0
M  V30 92 O -8.6081 4.4814 0.0 0
M  V30 93 C -8.2652 1.7381 0.0 0 CFG=1
M  V30 94 O -8.2652 14.745 0.0 0
M  V30 95 N -6.7754 1.75 0.0 0
M  V30 96 C -9.022 0.4493 0.0 0
M  V30 97 C -6.0304 3.0625 0.0 0
M  V30 98 C -10.5355 0.4611 0.0 0
M  V30 99 O -7.0828 4.1503 0.0 0
M  V30 100 C -4.5405 3.0743 0.0 0
M  V30 101 O -11.5879 1.549 0.0 0
M  V30 102 O -11.2923 -0.8277 0.0 0
M  V30 103 N -3.7956 4.3868 0.0 0
M  V30 104 C -2.3057 4.3986 0.0 0
M  V30 105 O -1.9037 2.9679 0.0 0
M  V30 106 C -1.5608 5.7112 0.0 0 CFG=1
M  V30 107 N -0.0709 5.723 0.0 0
M  V30 108 C -2.3175 7.0237 0.0 0 CFG=2
M  V30 109 C 0.6739 4.4341 0.0 0
M  V30 110 O -2.0929 8.5135 0.0 0
M  V30 111 C -3.7838 6.6689 0.0 0
M  V30 112 O 0.2483 3.0034 0.0 0
M  V30 113 C 2.1638 4.4459 0.0 0 CFG=1
M  V30 114 N 2.9088 3.1571 0.0 0
M  V30 115 C 2.9088 5.7585 0.0 0
M  V30 116 C 2.152 1.8682 0.0 0
M  V30 117 C 2.4831 7.2129 0.0 0
M  V30 118 C 4.3513 6.1368 0.0 0
M  V30 119 O 0.7331 1.3361 0.0 0
M  V30 120 C 2.8969 0.5793 0.0 0 CFG=1
M  V30 121 N 2.1402 -0.7094 0.0 0
M  V30 122 C 4.3868 0.5912 0.0 0
M  V30 123 C 0.6266 -0.6976 0.0 0
M  V30 124 C 5.1318 1.9037 0.0 0
M  V30 125 O -0.6621 0.1064 0.0 0
M  V30 126 C -0.13 -1.9865 0.0 0 CFG=1
M  V30 127 C 6.6216 1.9155 0.0 0
M  V30 128 C 4.0794 2.9915 0.0 0
M  V30 129 N 0.6148 -3.2753 0.0 0
M  V30 130 C -1.6435 -1.9746 0.0 0
M  V30 131 C 2.1047 -3.2635 0.0 0
M  V30 132 C -2.4003 -0.6621 0.0 0
M  V30 133 O 3.1334 -2.1756 0.0 0
M  V30 134 C 2.8496 -4.5524 0.0 0 CFG=1
M  V30 135 C -3.9138 -0.6503 0.0 0
M  V30 136 N 4.3395 -4.5405 0.0 0
M  V30 137 C 2.0929 -5.8412 0.0 0
M  V30 138 N -4.6706 0.6621 0.0 0
M  V30 139 C 5.0845 -3.228 0.0 0
M  V30 140 O 0.6266 -5.4628 0.0 0
M  V30 141 C -6.1841 0.6739 0.0 0
M  V30 142 O 4.3277 -1.9155 0.0 0
M  V30 143 C 6.5743 -3.2162 0.0 0 CFG=1
M  V30 144 N -6.9409 -0.6148 0.0 0
M  V30 145 N -7.3666 1.6317 0.0 0
M  V30 146 N 7.3193 -1.9037 0.0 0
M  V30 147 C 7.3193 -4.5051 0.0 0
M  V30 148 C 6.5625 -0.5912 0.0 0
M  V30 149 C 6.5625 -5.7939 0.0 0
M  V30 150 O 5.2264 0.13 0.0 0
M  V30 151 C 7.3075 0.7212 0.0 0
M  V30 152 C 7.3075 -7.0828 0.0 0
M  V30 153 C 5.049 -5.7821 0.0 0
M  V30 154 N 6.5507 2.0338 0.0 0
M  V30 155 C 7.2956 3.3463 0.0 0
M  V30 156 O 8.7855 3.3581 0.0 0
M  V30 157 C 6.5389 4.6588 0.0 0 CFG=1
M  V30 158 N 5.0253 4.6706 0.0 0
M  V30 159 C 7.2838 5.9713 0.0 0
M  V30 160 C 4.2686 3.3817 0.0 0
M  V30 161 C 6.527 7.2838 0.0 0
M  V30 162 O 5.1554 2.1993 0.0 0
M  V30 163 C 2.755 3.3936 0.0 0 CFG=1
M  V30 164 C 7.272 8.5963 0.0 0
M  V30 165 C 5.0135 7.2956 0.0 0
M  V30 166 N 1.9983 4.7061 0.0 0
M  V30 167 C 1.9983 2.1047 0.0 0
M  V30 168 C 6.5152 9.9088 0.0 0
M  V30 169 C 4.2567 8.6081 0.0 0
M  V30 170 C 0.4848 4.7179 0.0 0
M  V30 171 C 0.4848 2.1165 0.0 0
M  V30 172 C 5.0017 9.9207 0.0 0
M  V30 173 O -0.2719 3.429 0.0 0
M  V30 174 C -0.2719 6.0304 0.0 0 CFG=1
M  V30 175 O -0.804 2.9206 0.0 0
M  V30 176 O -0.2719 0.8277 0.0 0
M  V30 177 N 0.4729 7.3429 0.0 0
M  V30 178 C -1.7854 6.0422 0.0 0
M  V30 179 C -0.2837 8.6554 0.0 0
M  V30 180 O -1.7027 9.2112 0.0 0
M  V30 181 C 0.4611 9.968 0.0 0 CFG=1
M  V30 182 N 1.951 9.9798 0.0 0
M  V30 183 C -0.2956 11.2805 0.0 0
M  V30 184 C 2.6959 11.2923 0.0 0
M  V30 185 C 0.4493 12.593 0.0 0
M  V30 186 C -1.8091 11.2923 0.0 0
M  V30 187 O 1.9392 12.6048 0.0 0
M  V30 188 C 4.1858 11.3041 0.0 0 CFG=1
M  V30 189 N 4.9307 10.0153 0.0 0
M  V30 190 C 4.9307 12.6166 0.0 0
M  V30 191 C 6.4206 10.0271 0.0 0
M  V30 192 C 6.4206 12.6285 0.0 0
M  V30 193 O 7.1656 11.3396 0.0 0
M  V30 194 C 7.1656 8.7382 0.0 0 CFG=1
M  V30 195 C 7.1656 13.941 0.0 0
M  V30 196 N 6.4088 7.4493 0.0 0
M  V30 197 C 8.6554 8.75 0.0 0
M  V30 198 C 8.6554 13.9528 0.0 0
M  V30 199 C 7.1537 6.1605 0.0 0
M  V30 200 C 9.4004 7.4612 0.0 0
M  V30 201 C 9.4004 10.0625 0.0 0
M  V30 202 N 9.4004 15.2653 0.0 0
M  V30 203 O 8.6436 6.1723 0.0 0
M  V30 204 C 6.397 4.8716 0.0 0 CFG=1
M  V30 205 N 4.8834 4.8834 0.0 0
M  V30 206 C 7.1419 3.5828 0.0 0
M  V30 207 C 4.1267 6.196 0.0 0
M  V30 208 C 6.3851 2.2939 0.0 0
M  V30 209 O 4.5287 7.6504 0.0 0
M  V30 210 C 2.6132 6.2078 0.0 0 CFG=1
M  V30 211 C 6.7872 0.8631 0.0 0
M  V30 212 C 4.8834 2.4831 0.0 0
M  V30 213 N 1.8564 4.9189 0.0 0
M  V30 214 C 1.8564 7.5203 0.0 0
M  V30 215 C 0.3429 4.9307 0.0 0
M  V30 216 C 0.3429 7.5321 0.0 0
M  V30 217 O -1.0996 5.4037 0.0 0
M  V30 218 C -0.4138 3.6419 0.0 0 CFG=1
M  V30 219 N -0.5557 6.326 0.0 0
M  V30 220 C -0.5557 8.7619 0.0 0
M  V30 221 N 0.331 2.353 0.0 0
M  V30 222 C -1.9273 3.6537 0.0 0
M  V30 223 C -1.9983 6.799 0.0 0
M  V30 224 N -1.9983 8.3125 0.0 0
M  V30 225 C -0.4256 1.0641 0.0 0
M  V30 226 C -2.6841 2.3648 0.0 0
M  V30 227 O 0.3192 -0.2246 0.0 0
M  V30 228 C -1.9392 1.076 0.0 0 CFG=1
M  V30 229 O -2.6486 0.875 0.0 0
M  V30 230 N -4.1503 2.0101 0.0 0
M  V30 231 N -2.4358 1.7263 0.0 0
M  V30 232 C -2.6959 -0.2128 0.0 0
M  V30 233 C -4.2095 -0.201 0.0 0
M  V30 234 C -4.9662 -1.4898 0.0 0
M  V30 235 O -4.5642 -2.9206 0.0 0
M  V30 236 O -6.4797 -1.478 0.0 0
M  V30 END ATOM
M  V30 BEGIN BOND
M  V30 1 2 1 2
M  V30 2 1 2 3
M  V30 3 1 4 2 CFG=3
M  V30 4 1 5 3 CFG=1
M  V30 5 1 4 6
M  V30 6 1 4 7
M  V30 7 1 5 8
M  V30 8 1 5 9
M  V30 9 1 6 10
M  V30 10 1 6 11
M  V30 11 1 7 12
M  V30 12 2 8 13
M  V30 13 1 8 14
M  V30 14 1 9 15
M  V30 15 1 9 16 CFG=3
M  V30 16 2 10 17
M  V30 17 1 10 18
M  V30 18 1 15 19
M  V30 19 1 18 20 CFG=3
M  V30 20 1 18 21
M  V30 21 1 20 22
M  V30 22 1 21 23
M  V30 23 2 22 24
M  V30 24 1 22 25
M  V30 25 2 23 26
M  V30 26 1 23 27
M  V30 27 1 25 28 CFG=3
M  V30 28 1 25 29
M  V30 29 1 26 30
M  V30 30 2 27 31
M  V30 31 1 28 32
M  V30 32 1 29 33
M  V30 33 2 30 34
M  V30 34 2 32 35
M  V30 35 1 32 36
M  V30 36 1 33 37
M  V30 37 1 36 38 CFG=3
M  V30 38 1 36 39
M  V30 39 1 37 40
M  V30 40 1 38 41
M  V30 41 1 40 42
M  V30 42 2 41 43
M  V30 43 1 41 44
M  V30 44 1 44 45
M  V30 45 1 45 46
M  V30 46 2 46 47
M  V30 47 1 46 48
M  V30 48 1 48 49 CFG=1
M  V30 49 1 48 50
M  V30 50 1 49 51
M  V30 51 2 51 52
M  V30 52 1 51 53
M  V30 53 1 53 54 CFG=3
M  V30 54 1 53 55
M  V30 55 1 54 56
M  V30 56 1 55 57
M  V30 57 2 56 58
M  V30 58 1 56 59
M  V30 59 1 57 60
M  V30 60 2 57 61
M  V30 61 1 59 62 CFG=1
M  V30 62 1 59 63
M  V30 63 2 60 64
M  V30 64 1 61 65
M  V30 65 1 62 66
M  V30 66 2 66 67
M  V30 67 1 66 68
M  V30 68 1 68 69 CFG=1
M  V30 69 1 68 70
M  V30 70 1 69 71
M  V30 71 1 70 72 CFG=3
M  V30 72 1 70 73
M  V30 73 2 71 74
M  V30 74 1 71 75
M  V30 75 1 75 76 CFG=1
M  V30 76 1 75 77
M  V30 77 1 76 78
M  V30 78 1 77 79
M  V30 79 2 78 80
M  V30 80 1 78 81
M  V30 81 2 79 82
M  V30 82 1 79 83
M  V30 83 1 81 84 CFG=1
M  V30 84 1 81 85
M  V30 85 1 82 86
M  V30 86 2 83 87
M  V30 87 1 84 88
M  V30 88 1 85 89 CFG=3
M  V30 89 1 85 90
M  V30 90 2 86 91
M  V30 91 2 88 92
M  V30 92 1 88 93
M  V30 93 1 91 94
M  V30 94 1 93 95 CFG=1
M  V30 95 1 93 96
M  V30 96 1 95 97
M  V30 97 1 96 98
M  V30 98 2 97 99
M  V30 99 1 97 100
M  V30 100 2 98 101
M  V30 101 1 98 102
M  V30 102 1 100 103
M  V30 103 1 103 104
M  V30 104 2 104 105
M  V30 105 1 104 106
M  V30 106 1 106 107 CFG=3
M  V30 107 1 106 108
M  V30 108 1 107 109
M  V30 109 1 108 110 CFG=1
M  V30 110 1 108 111
M  V30 111 2 109 112
M  V30 112 1 109 113
M  V30 113 1 113 114 CFG=3
M  V30 114 1 113 115
M  V30 115 1 114 116
M  V30 116 1 115 117
M  V30 117 1 115 118
M  V30 118 2 116 119
M  V30 119 1 116 120
M  V30 120 1 120 121 CFG=3
M  V30 121 1 120 122
M  V30 122 1 121 123
M  V30 123 1 122 124
M  V30 124 2 123 125
M  V30 125 1 123 126
M  V30 126 1 124 127
M  V30 127 1 124 128
M  V30 128 1 126 129 CFG=1
M  V30 129 1 126 130
M  V30 130 1 129 131
M  V30 131 1 130 132
M  V30 132 2 131 133
M  V30 133 1 131 134
M  V30 134 1 132 135
M  V30 135 1 134 136 CFG=1
M  V30 136 1 134 137
M  V30 137 1 135 138
M  V30 138 1 136 139
M  V30 139 1 137 140
M  V30 140 1 138 141
M  V30 141 2 139 142
M  V30 142 1 139 143
M  V30 143 2 141 144
M  V30 144 1 141 145
M  V30 145 1 143 146 CFG=1
M  V30 146 1 143 147
M  V30 147 1 146 148
M  V30 148 1 147 149
M  V30 149 2 148 150
M  V30 150 1 148 151
M  V30 151 1 149 152
M  V30 152 1 149 153
M  V30 153 1 151 154
M  V30 154 1 154 155
M  V30 155 2 155 156
M  V30 156 1 155 157
M  V30 157 1 157 158 CFG=1
M  V30 158 1 157 159
M  V30 159 1 158 160
M  V30 160 1 159 161
M  V30 161 2 160 162
M  V30 162 1 160 163
M  V30 163 2 161 164
M  V30 164 1 161 165
M  V30 165 1 163 166 CFG=3
M  V30 166 1 163 167
M  V30 167 1 164 168
M  V30 168 2 165 169
M  V30 169 1 166 170
M  V30 170 1 167 171
M  V30 171 2 168 172
M  V30 172 2 170 173
M  V30 173 1 170 174
M  V30 174 2 171 175
M  V30 175 1 171 176
M  V30 176 1 174 177 CFG=3
M  V30 177 1 174 178
M  V30 178 1 177 179
M  V30 179 2 179 180
M  V30 180 1 179 181
M  V30 181 1 181 182 CFG=3
M  V30 182 1 181 183
M  V30 183 1 182 184
M  V30 184 1 183 185
M  V30 185 1 183 186
M  V30 186 2 184 187
M  V30 187 1 184 188
M  V30 188 1 188 189 CFG=3
M  V30 189 1 188 190
M  V30 190 1 189 191
M  V30 191 1 190 192
M  V30 192 2 191 193
M  V30 193 1 191 194
M  V30 194 1 192 195
M  V30 195 1 194 196 CFG=3
M  V30 196 1 194 197
M  V30 197 1 195 198
M  V30 198 1 196 199
M  V30 199 1 197 200
M  V30 200 1 197 201
M  V30 201 1 198 202
M  V30 202 2 199 203
M  V30 203 1 199 204
M  V30 204 1 204 205 CFG=3
M  V30 205 1 204 206
M  V30 206 1 205 207
M  V30 207 1 206 208
M  V30 208 2 207 209
M  V30 209 1 207 210
M  V30 210 1 208 211
M  V30 211 1 208 212
M  V30 212 1 210 213 CFG=1
M  V30 213 1 210 214
M  V30 214 1 213 215
M  V30 215 1 214 216
M  V30 216 2 215 217
M  V30 217 1 215 218
M  V30 218 1 216 219
M  V30 219 2 216 220
M  V30 220 1 218 221 CFG=1
M  V30 221 1 218 222
M  V30 222 2 219 223
M  V30 223 1 220 224
M  V30 224 1 221 225
M  V30 225 1 222 226
M  V30 226 2 225 227
M  V30 227 1 225 228
M  V30 228 2 226 229
M  V30 229 1 226 230
M  V30 230 1 228 231 CFG=3
M  V30 231 1 228 232
M  V30 232 1 232 233
M  V30 233 1 233 234
M  V30 234 2 234 235
M  V30 235 1 234 236
M  V30 236 1 11 12
M  V30 237 1 31 34
M  V30 238 1 64 65
M  V30 239 1 87 91
M  V30 240 1 169 172
M  V30 241 1 223 224
M  V30 END BOND
M  V30 BEGIN COLLECTION
M  V30 MDLV30/STEABS ATOMS=(32 4 5 9 18 25 36 48 53 59 68 70 75 81 85 93 106 108 113 120 126 134 143 157 163 174 181 188 194 204 210 218 228)
M  V30 END COLLECTION
M  V30 END CTAB
M  END
>  <NUMBERS>
20

>  <SEQUENCE>
ENHLVKVADFGLSRLVTGDTYTAHAGAKFPI

>  <DRUG_NAME>
No drug

>  <AA_MUTATION>
p.A407V

>  <POSITION>
407

>  <TRANSCRYPT>
P00519-2

$$$$
Compound 22
Actelion Java MolfileCreator 2.0

  0  0  0  0  0  0              0 V3000
M  V30 BEGIN CTAB
M  V30 COUNTS 241 249 0 0 0
M  V30 BEGIN ATOM
M  V30 1 O 0.0 0.0 0.0 0
M  V30 2 C 0.4497 -1.4202 0.0 0
M  V30 3 N 1.9055 -1.7161 0.0 0
M  V30 4 C -0.5681 -2.5209 0.0 0 CFG=1
M  V30 5 C 2.5091 -3.0772 0.0 0 CFG=2
M  V30 6 C 3.0062 -0.6982 0.0 0
M  V30 7 N -0.2722 -3.9767 0.0 0
M  V30 8 C -2.0712 -2.3552 0.0 0
M  V30 9 C 1.7516 -4.3673 0.0 0
M  V30 10 C 3.9885 -2.9115 0.0 0
M  V30 11 C 4.2963 -1.4321 0.0 0
M  V30 12 C 1.0888 -4.5803 0.0 0
M  V30 13 C -1.5859 -4.7105 0.0 0
M  V30 14 C -2.6985 -3.7163 0.0 0
M  V30 15 O 2.4854 -5.6573 0.0 0
M  V30 16 N 0.2367 -4.3554 0.0 0
M  V30 17 O 2.4736 -4.0004 0.0 0
M  V30 18 C 1.2308 -6.0598 0.0 0 CFG=1
M  V30 19 C -0.6627 -3.1245 0.0 0 CFG=2
M  V30 20 C -0.6627 -5.5627 0.0 0
M  V30 21 N 2.5209 -6.7936 0.0 0
M  V30 22 C 0.1065 -7.0539 0.0 0
M  V30 23 C -0.213 -1.6806 0.0 0
M  V30 24 C -2.1067 -3.5743 0.0 0
M  V30 25 C -2.1067 -5.0892 0.0 0
M  V30 26 C 3.882 -6.1663 0.0 0
M  V30 27 C 2.2014 -8.2493 0.0 0
M  V30 28 C 0.7101 -8.415 0.0 0
M  V30 29 O 1.2427 -1.361 0.0 0
M  V30 30 N -1.2308 -0.5562 0.0 0
M  V30 31 O 4.024 -4.6632 0.0 0
M  V30 32 C 5.0892 -7.0421 0.0 0 CFG=1
M  V30 33 C -0.7811 0.8876 0.0 0 CFG=2
M  V30 34 N 6.5095 -6.5687 0.0 0
M  V30 35 C 5.0774 -8.5334 0.0 0
M  V30 36 C 0.6746 1.2072 0.0 0
M  V30 37 C -1.799 2.012 0.0 0
M  V30 38 C 6.9593 -5.1247 0.0 0
M  V30 39 C 7.3853 -7.7759 0.0 0
M  V30 40 C 6.4977 -8.9831 0.0 0
M  V30 41 O 1.3729 -0.1065 0.0 0
M  V30 42 N 1.1243 2.6511 0.0 0
M  V30 43 O 6.0834 -3.882 0.0 0
M  V30 44 C 8.415 -4.8052 0.0 0 CFG=1
M  V30 45 C 2.5801 2.9707 0.0 0 CFG=2
M  V30 46 N 8.8648 -3.3612 0.0 0
M  V30 47 C 9.4092 -5.9059 0.0 0
M  V30 48 C 3.5743 1.87 0.0 0
M  V30 49 C 3.0299 4.4146 0.0 0
M  V30 50 C 7.8469 -2.2369 0.0 0
M  V30 51 O 2.7695 0.6036 0.0 0
M  V30 52 O 4.8289 2.6985 0.0 0
M  V30 53 O 6.5687 -3.0417 0.0 0
M  V30 54 C 8.2967 -0.7929 0.0 0 CFG=1
M  V30 55 N 7.3972 0.4379 0.0 0
M  V30 56 C 9.7169 -0.3195 0.0 0
M  V30 57 C 5.8822 0.4497 0.0 0
M  V30 58 C 8.273 1.6688 0.0 0
M  V30 59 C 9.7051 1.1953 0.0 0
M  V30 60 O 5.6337 1.941 0.0 0
M  V30 61 C 5.1247 -0.8403 0.0 0 CFG=1
M  V30 62 N 3.6098 -0.8284 0.0 0
M  V30 63 C 5.8586 -2.1304 0.0 0
M  V30 64 C 2.8523 0.4852 0.0 0
M  V30 65 C 7.3498 -2.1185 0.0 0
M  V30 66 O 3.5861 1.799 0.0 0
M  V30 67 C 1.3374 0.497 0.0 0 CFG=1
M  V30 68 C 8.0836 -3.4086 0.0 0
M  V30 69 N 0.5799 -0.7929 0.0 0
M  V30 70 C 0.5799 1.8108 0.0 0
M  V30 71 C 9.5749 -3.3968 0.0 0
M  V30 72 C 1.3137 -2.083 0.0 0
M  V30 73 C 1.3137 3.1245 0.0 0
M  V30 74 N 10.3087 -4.6868 0.0 0
M  V30 75 O 2.805 -2.0712 0.0 0
M  V30 76 C 0.5562 -3.3731 0.0 0 CFG=1
M  V30 77 C 0.5562 4.4383 0.0 0
M  V30 78 C 2.7103 3.6808 0.0 0
M  V30 79 N 1.29 -4.6632 0.0 0
M  V30 80 C -0.9586 -3.3612 0.0 0
M  V30 81 C 2.7813 -4.6513 0.0 0
M  V30 82 C -1.7161 -2.0475 0.0 0
M  V30 83 O 3.811 -3.5625 0.0 0
M  V30 84 C 3.5151 -5.9414 0.0 0 CFG=1
M  V30 85 C -3.2311 -2.0357 0.0 0
M  V30 86 N 5.0064 -5.9296 0.0 0
M  V30 87 C 2.7576 -7.2315 0.0 0
M  V30 88 N -3.9885 -0.7219 0.0 0
M  V30 89 C 5.7402 -4.6158 0.0 0
M  V30 90 O 1.2427 -7.2196 0.0 0
M  V30 91 C -5.5035 -0.7101 0.0 0
M  V30 92 O 4.8289 -3.4086 0.0 0
M  V30 93 C 7.2315 -4.604 0.0 0 CFG=1
M  V30 94 N -6.261 -2.0002 0.0 0
M  V30 95 N -6.261 0.6036 0.0 0
M  V30 96 N 7.9653 -3.2902 0.0 0
M  V30 97 C 7.9653 -5.8941 0.0 0
M  V30 98 C 7.2078 -1.9765 0.0 0
M  V30 99 C 7.2078 -7.1841 0.0 0
M  V30 100 O 5.7047 -2.1422 0.0 0
M  V30 101 C 7.9416 -0.6627 0.0 0 CFG=1
M  V30 102 C 7.9416 -8.4742 0.0 0
M  V30 103 C 5.6929 -7.1723 0.0 0
M  V30 104 N 9.4329 -0.6509 0.0 0
M  V30 105 C 7.1841 0.6509 0.0 0
M  V30 106 C 10.1667 0.6627 0.0 0
M  V30 107 C 5.6692 0.6627 0.0 0
M  V30 108 O 10.9242 0.4852 0.0 0
M  V30 109 C 9.4092 1.9765 0.0 0 CFG=1
M  V30 110 C 4.9117 1.9765 0.0 0
M  V30 111 N 10.143 3.2902 0.0 0
M  V30 112 C 7.8943 1.9883 0.0 0
M  V30 113 C 3.3968 1.9883 0.0 0
M  V30 114 C 11.6343 3.3021 0.0 0
M  V30 115 C 7.1368 3.3021 0.0 0
M  V30 116 N 3.1482 3.4796 0.0 0
M  V30 117 O 12.3681 4.6158 0.0 0
M  V30 118 C 12.3681 2.012 0.0 0 CFG=1
M  V30 119 O 7.8706 4.6158 0.0 0
M  V30 120 N 5.6218 3.3139 0.0 0
M  V30 121 N 13.8594 2.0238 0.0 0
M  V30 122 C 11.6106 0.7219 0.0 0
M  V30 123 C 14.5932 3.3376 0.0 0
M  V30 124 C 12.3444 -0.5681 0.0 0
M  V30 125 O 13.8357 4.6513 0.0 0
M  V30 126 C 16.0845 3.3494 0.0 0 CFG=1
M  V30 127 C 11.587 -1.8581 0.0 0
M  V30 128 N 16.8183 4.6632 0.0 0
M  V30 129 C 16.8183 2.0593 0.0 0
M  V30 130 C 12.3208 -3.1482 0.0 0
M  V30 131 C 16.0608 5.9769 0.0 0
M  V30 132 C 16.0608 0.7693 0.0 0
M  V30 133 N 11.5633 -4.4383 0.0 0
M  V30 134 O 14.5459 5.9887 0.0 0
M  V30 135 C 16.7946 7.2907 0.0 0 CFG=1
M  V30 136 O 14.5459 0.7811 0.0 0
M  V30 137 O 16.7946 -0.5207 0.0 0
M  V30 138 N 16.0371 8.6044 0.0 0
M  V30 139 C 18.2859 7.3025 0.0 0
M  V30 140 C 14.5222 8.6162 0.0 0
M  V30 141 C 19.0197 6.0124 0.0 0
M  V30 142 O 13.7647 7.3262 0.0 0
M  V30 143 C 13.7647 9.93 0.0 0
M  V30 144 C 20.511 6.0243 0.0 0
M  V30 145 N 12.2498 9.9418 0.0 0
M  V30 146 N 21.2448 4.7342 0.0 0
M  V30 147 C 11.4923 11.2556 0.0 0
M  V30 148 C 22.7361 4.746 0.0 0
M  V30 149 O 12.2261 12.5693 0.0 0
M  V30 150 C 9.9773 11.2674 0.0 0 CFG=1
M  V30 151 N 23.4699 6.0598 0.0 0
M  V30 152 N 23.4699 3.4559 0.0 0
M  V30 153 N 9.0778 12.4983 0.0 0
M  V30 154 C 9.0778 10.0602 0.0 0
M  V30 155 C 9.5276 13.9422 0.0 0
M  V30 156 C 7.6339 12.0486 0.0 0
M  V30 157 C 7.6339 10.5336 0.0 0
M  V30 158 O 10.9834 14.2618 0.0 0
M  V30 159 C 8.5097 15.0666 0.0 0 CFG=1
M  V30 160 N 7.0303 14.7707 0.0 0
M  V30 161 C 8.9595 16.5106 0.0 0
M  V30 162 C 6.0124 15.8951 0.0 0
M  V30 163 O 10.4152 16.8301 0.0 0
M  V30 164 O 6.4622 17.339 0.0 0
M  V30 165 C 4.533 15.5992 0.0 0 CFG=1
M  V30 166 N 3.5151 16.7236 0.0 0
M  V30 167 C 4.0595 14.179 0.0 0
M  V30 168 C 2.0357 16.4277 0.0 0
M  V30 169 C 2.5801 13.8831 0.0 0
M  V30 170 O 1.5622 15.0074 0.0 0
M  V30 171 C 1.0178 17.5521 0.0 0 CFG=1
M  V30 172 C 2.1067 12.4628 0.0 0
M  V30 173 N -0.4615 17.2562 0.0 0
M  V30 174 C 1.4676 18.996 0.0 0
M  V30 175 O 3.1009 11.3621 0.0 0
M  V30 176 O 0.6272 12.1669 0.0 0
M  V30 177 C -1.4794 18.3806 0.0 0
M  V30 178 O 2.9233 19.3156 0.0 0
M  V30 179 O -2.9588 18.0847 0.0 0
M  V30 180 C -1.0296 19.8245 0.0 0 CFG=1
M  V30 181 N -2.0475 20.9489 0.0 0
M  V30 182 C 0.426 20.1441 0.0 0
M  V30 183 C -3.5269 20.653 0.0 0
M  V30 184 O 0.8758 21.588 0.0 0
M  V30 185 O -4.0004 19.2327 0.0 0
M  V30 186 C -4.5448 21.7774 0.0 0 CFG=1
M  V30 187 N -6.0243 21.4815 0.0 0
M  V30 188 C -4.0951 23.2213 0.0 0
M  V30 189 C -6.4977 20.0612 0.0 0
M  V30 190 C -2.6393 23.5409 0.0 0
M  V30 191 O -5.5035 18.9605 0.0 0
M  V30 192 C -7.9771 19.7653 0.0 0 CFG=1
M  V30 193 N -1.5386 22.5467 0.0 0
M  V30 194 C -2.0357 24.9256 0.0 0
M  V30 195 N -8.4505 18.3451 0.0 0
M  V30 196 C -8.995 20.8897 0.0 0
M  V30 197 C -0.2485 23.3042 0.0 0
M  V30 198 N -0.5562 24.7836 0.0 0
M  V30 199 C -7.4564 17.2444 0.0 0
M  V30 200 C -8.5452 22.3337 0.0 0
M  V30 201 O -6.0006 17.5639 0.0 0
M  V30 202 C -7.9298 15.8241 0.0 0 CFG=1
M  V30 203 C -9.5631 23.458 0.0 0
M  V30 204 N -9.4092 15.5282 0.0 0
M  V30 205 C -6.9356 14.7234 0.0 0
M  V30 206 C -9.1133 24.902 0.0 0
M  V30 207 C -10.4271 16.6526 0.0 0
M  V30 208 C -7.409 13.3031 0.0 0
M  V30 209 N -10.1312 26.0263 0.0 0
M  V30 210 O -9.9773 18.0965 0.0 0
M  V30 211 C -11.9065 16.3567 0.0 0 CFG=1
M  V30 212 N -8.8529 12.8534 0.0 0
M  V30 213 C -6.5332 12.0959 0.0 0
M  V30 214 N -12.3799 14.9364 0.0 0
M  V30 215 C -12.9244 17.4811 0.0 0
M  V30 216 C -8.8648 11.3621 0.0 0
M  V30 217 N -7.4327 10.8887 0.0 0
M  V30 218 C -13.8594 14.6405 0.0 0
M  V30 219 C -14.4038 17.1852 0.0 0
M  V30 220 O -14.8773 15.7649 0.0 0
M  V30 221 C -14.3328 13.2203 0.0 0 CFG=1
M  V30 222 C -15.4217 18.3096 0.0 0
M  V30 223 N -13.3386 12.1196 0.0 0
M  V30 224 C -15.8123 12.9244 0.0 0
M  V30 225 N -16.9011 18.0137 0.0 0
M  V30 226 C -13.812 10.6993 0.0 0
M  V30 227 C -16.2857 11.5041 0.0 0
M  V30 228 C -17.919 19.1381 0.0 0
M  V30 229 O -15.2915 10.4034 0.0 0
M  V30 230 C -12.8179 9.5986 0.0 0 CFG=1
M  V30 231 C -17.7651 11.2082 0.0 0
M  V30 232 N -17.4692 20.582 0.0 0
M  V30 233 N -19.3984 18.8422 0.0 0
M  V30 234 N -11.3621 9.9182 0.0 0
M  V30 235 C -13.2913 8.1783 0.0 0
M  V30 236 N -18.2385 9.788 0.0 0
M  V30 237 C -12.2971 7.0776 0.0 0
M  V30 238 C -14.7707 7.8824 0.0 0
M  V30 239 C -19.718 9.4921 0.0 0
M  V30 240 N -20.7359 10.6164 0.0 0
M  V30 241 N -20.1914 8.0718 0.0 0
M  V30 END ATOM
M  V30 BEGIN BOND
M  V30 1 2 1 2
M  V30 2 1 2 3
M  V30 3 1 4 2 CFG=1
M  V30 4 1 3 5
M  V30 5 1 3 6
M  V30 6 1 4 7
M  V30 7 1 4 8
M  V30 8 1 5 9 CFG=1
M  V30 9 1 5 10
M  V30 10 1 6 11
M  V30 11 1 7 12
M  V30 12 1 7 13
M  V30 13 1 8 14
M  V30 14 2 9 15
M  V30 15 1 9 16
M  V30 16 2 12 17
M  V30 17 1 18 12 CFG=1
M  V30 18 1 16 19
M  V30 19 1 16 20
M  V30 20 1 18 21
M  V30 21 1 18 22
M  V30 22 1 19 23 CFG=1
M  V30 23 1 19 24
M  V30 24 1 20 25
M  V30 25 1 21 26
M  V30 26 1 21 27
M  V30 27 1 22 28
M  V30 28 2 23 29
M  V30 29 1 23 30
M  V30 30 2 26 31
M  V30 31 1 32 26 CFG=1
M  V30 32 1 33 30 CFG=1
M  V30 33 1 32 34
M  V30 34 1 32 35
M  V30 35 1 33 36
M  V30 36 1 33 37
M  V30 37 1 34 38
M  V30 38 1 34 39
M  V30 39 1 35 40
M  V30 40 2 36 41
M  V30 41 1 36 42
M  V30 42 2 38 43
M  V30 43 1 38 44
M  V30 44 1 45 42 CFG=1
M  V30 45 1 44 46 CFG=1
M  V30 46 1 44 47
M  V30 47 1 45 48
M  V30 48 1 45 49
M  V30 49 1 46 50
M  V30 50 2 48 51
M  V30 51 1 48 52
M  V30 52 2 50 53
M  V30 53 1 54 50 CFG=1
M  V30 54 1 54 55
M  V30 55 1 54 56
M  V30 56 1 55 57
M  V30 57 1 55 58
M  V30 58 1 56 59
M  V30 59 2 57 60
M  V30 60 1 57 61
M  V30 61 1 61 62 CFG=3
M  V30 62 1 61 63
M  V30 63 1 62 64
M  V30 64 1 63 65
M  V30 65 2 64 66
M  V30 66 1 64 67
M  V30 67 1 65 68
M  V30 68 1 67 69 CFG=1
M  V30 69 1 67 70
M  V30 70 1 68 71
M  V30 71 1 69 72
M  V30 72 1 70 73
M  V30 73 1 71 74
M  V30 74 2 72 75
M  V30 75 1 72 76
M  V30 76 1 73 77
M  V30 77 1 73 78
M  V30 78 1 76 79 CFG=1
M  V30 79 1 76 80
M  V30 80 1 79 81
M  V30 81 1 80 82
M  V30 82 2 81 83
M  V30 83 1 81 84
M  V30 84 1 82 85
M  V30 85 1 84 86 CFG=1
M  V30 86 1 84 87
M  V30 87 1 85 88
M  V30 88 1 86 89
M  V30 89 1 87 90
M  V30 90 1 88 91
M  V30 91 2 89 92
M  V30 92 1 89 93
M  V30 93 2 91 94
M  V30 94 1 91 95
M  V30 95 1 93 96 CFG=1
M  V30 96 1 93 97
M  V30 97 1 96 98
M  V30 98 1 97 99
M  V30 99 2 98 100
M  V30 100 1 98 101
M  V30 101 1 99 102
M  V30 102 1 99 103
M  V30 103 1 101 104 CFG=3
M  V30 104 1 101 105
M  V30 105 1 104 106
M  V30 106 1 105 107
M  V30 107 2 106 108
M  V30 108 1 106 109
M  V30 109 1 107 110
M  V30 110 1 109 111 CFG=3
M  V30 111 1 109 112
M  V30 112 1 110 113
M  V30 113 1 111 114
M  V30 114 1 112 115
M  V30 115 1 113 116
M  V30 116 2 114 117
M  V30 117 1 114 118
M  V30 118 2 115 119
M  V30 119 1 115 120
M  V30 120 1 118 121 CFG=1
M  V30 121 1 118 122
M  V30 122 1 121 123
M  V30 123 1 122 124
M  V30 124 2 123 125
M  V30 125 1 123 126
M  V30 126 1 124 127
M  V30 127 1 126 128 CFG=1
M  V30 128 1 126 129
M  V30 129 1 127 130
M  V30 130 1 128 131
M  V30 131 1 129 132
M  V30 132 1 130 133
M  V30 133 2 131 134
M  V30 134 1 131 135
M  V30 135 2 132 136
M  V30 136 1 132 137
M  V30 137 1 135 138 CFG=1
M  V30 138 1 135 139
M  V30 139 1 138 140
M  V30 140 1 139 141
M  V30 141 2 140 142
M  V30 142 1 140 143
M  V30 143 1 141 144
M  V30 144 1 143 145
M  V30 145 1 144 146
M  V30 146 1 145 147
M  V30 147 1 146 148
M  V30 148 2 147 149
M  V30 149 1 150 147 CFG=3
M  V30 150 2 148 151
M  V30 151 1 148 152
M  V30 152 1 150 153
M  V30 153 1 150 154
M  V30 154 1 153 155
M  V30 155 1 153 156
M  V30 156 1 154 157
M  V30 157 2 155 158
M  V30 158 1 155 159
M  V30 159 1 159 160 CFG=1
M  V30 160 1 159 161
M  V30 161 1 160 162
M  V30 162 1 161 163
M  V30 163 2 162 164
M  V30 164 1 162 165
M  V30 165 1 165 166 CFG=3
M  V30 166 1 165 167
M  V30 167 1 166 168
M  V30 168 1 167 169
M  V30 169 2 168 170
M  V30 170 1 168 171
M  V30 171 1 169 172
M  V30 172 1 171 173 CFG=1
M  V30 173 1 171 174
M  V30 174 2 172 175
M  V30 175 1 172 176
M  V30 176 1 173 177
M  V30 177 1 174 178
M  V30 178 2 177 179
M  V30 179 1 177 180
M  V30 180 1 180 181 CFG=1
M  V30 181 1 180 182
M  V30 182 1 181 183
M  V30 183 1 182 184
M  V30 184 2 183 185
M  V30 185 1 183 186
M  V30 186 1 186 187 CFG=1
M  V30 187 1 186 188
M  V30 188 1 187 189
M  V30 189 1 188 190
M  V30 190 2 189 191
M  V30 191 1 189 192
M  V30 192 1 190 193
M  V30 193 2 190 194
M  V30 194 1 192 195 CFG=1
M  V30 195 1 192 196
M  V30 196 2 193 197
M  V30 197 1 194 198
M  V30 198 1 195 199
M  V30 199 1 196 200
M  V30 200 2 199 201
M  V30 201 1 199 202
M  V30 202 1 200 203
M  V30 203 1 202 204 CFG=3
M  V30 204 1 202 205
M  V30 205 1 203 206
M  V30 206 1 204 207
M  V30 207 1 205 208
M  V30 208 1 206 209
M  V30 209 2 207 210
M  V30 210 1 207 211
M  V30 211 1 208 212
M  V30 212 2 208 213
M  V30 213 1 211 214 CFG=1
M  V30 214 1 211 215
M  V30 215 2 212 216
M  V30 216 1 213 217
M  V30 217 1 214 218
M  V30 218 1 215 219
M  V30 219 2 218 220
M  V30 220 1 218 221
M  V30 221 1 219 222
M  V30 222 1 221 223 CFG=1
M  V30 223 1 221 224
M  V30 224 1 222 225
M  V30 225 1 223 226
M  V30 226 1 224 227
M  V30 227 1 225 228
M  V30 228 2 226 229
M  V30 229 1 226 230
M  V30 230 1 227 231
M  V30 231 2 228 232
M  V30 232 1 228 233
M  V30 233 1 230 234 CFG=1
M  V30 234 1 230 235
M  V30 235 1 231 236
M  V30 236 1 235 237
M  V30 237 1 235 238
M  V30 238 1 236 239
M  V30 239 2 239 240
M  V30 240 1 239 241
M  V30 241 1 10 11
M  V30 242 1 13 14
M  V30 243 1 24 25
M  V30 244 1 27 28
M  V30 245 1 39 40
M  V30 246 1 58 59
M  V30 247 1 156 157
M  V30 248 1 197 198
M  V30 249 1 216 217
M  V30 END BOND
M  V30 BEGIN COLLECTION
M  V30 MDLV30/STEABS ATOMS=(30 4 5 18 19 32 33 44 45 54 61 67 76 84 93 101 109 118 126 135 150 159 165 171 180 186 192 202 211 221 230)
M  V30 END COLLECTION
M  V30 END CTAB
M  END
>  <NUMBERS>
21

>  <SEQUENCE>
VRRHKHSSESPGRDKNKLSRLKPAPPPPPAA

>  <DRUG_NAME>
No drug

>  <AA_MUTATION>
p.K909N

>  <POSITION>
909

>  <TRANSCRYPT>
P00519-2

$$$$
Compound 23
Actelion Java MolfileCreator 2.0

  0  0  0  0  0  0              0 V3000
M  V30 BEGIN CTAB
M  V30 COUNTS 250 255 0 0 0
M  V30 BEGIN ATOM
M  V30 1 S 0.0 0.0 0.0 0
M  V30 2 C -1.4462 0.4741 0.0 0
M  V30 3 C -2.5723 -0.5215 0.0 0 CFG=2
M  V30 4 N -4.0185 -0.0474 0.0 0
M  V30 5 C -2.276 -1.9796 0.0 0
M  V30 6 C -4.3386 1.4343 0.0 0
M  V30 7 O -3.4021 -2.9754 0.0 0
M  V30 8 O -0.8535 -2.4301 0.0 0
M  V30 9 O -3.2362 2.4538 0.0 0
M  V30 10 C -5.7848 1.9085 0.0 0 CFG=1
M  V30 11 N -6.911 0.9127 0.0 0
M  V30 12 C -6.1049 3.3903 0.0 0
M  V30 13 C -6.6146 -0.5452 0.0 0
M  V30 14 C -7.5511 3.8644 0.0 0
M  V30 15 O -5.1921 -0.9957 0.0 0
M  V30 16 C -7.7408 -1.541 0.0 0 CFG=1
M  V30 17 C -8.0253 5.3106 0.0 0
M  V30 18 C -8.7839 2.9872 0.0 0
M  V30 19 N -9.187 -1.0668 0.0 0
M  V30 20 C -7.4444 -2.9991 0.0 0
M  V30 21 C -9.5426 5.3225 0.0 0
M  V30 22 C -7.2784 6.6265 0.0 0
M  V30 23 N -10.0168 3.8881 0.0 0
M  V30 24 C -10.3131 -2.0626 0.0 0
M  V30 25 C -8.5706 -3.9948 0.0 0
M  V30 26 C -10.3013 6.6383 0.0 0
M  V30 27 C -8.0371 7.9423 0.0 0
M  V30 28 O -9.6611 -3.4021 0.0 0
M  V30 29 C -11.7593 -1.5884 0.0 0
M  V30 30 C -8.2742 -5.4529 0.0 0
M  V30 31 C -9.5545 7.9541 0.0 0
M  V30 32 N -12.8855 -2.5842 0.0 0
M  V30 33 O -6.7806 -5.5477 0.0 0
M  V30 34 O -9.6137 -6.1523 0.0 0
M  V30 35 C -14.3317 -2.11 0.0 0
M  V30 36 O -13.9287 -0.6519 0.0 0
M  V30 37 C -15.4579 -3.1058 0.0 0 CFG=1
M  V30 38 N -15.1615 -4.5638 0.0 0
M  V30 39 C -16.9041 -2.6316 0.0 0
M  V30 40 C -16.2877 -5.5596 0.0 0
M  V30 41 C -18.0302 -3.6273 0.0 0
M  V30 42 O -17.6628 -4.9076 0.0 0
M  V30 43 C -15.9913 -7.0177 0.0 0 CFG=1
M  V30 44 O -18.2792 -5.0973 0.0 0
M  V30 45 N -19.0853 -2.5368 0.0 0
M  V30 46 N -14.5688 -7.4681 0.0 0
M  V30 47 C -17.1175 -8.0134 0.0 0
M  V30 48 C -14.2724 -8.9262 0.0 0
M  V30 49 C -16.8211 -9.4715 0.0 0
M  V30 50 O -14.794 -10.325 0.0 0
M  V30 51 C -12.8499 -9.3766 0.0 0 CFG=1
M  V30 52 N -15.4579 -10.076 0.0 0
M  V30 53 C -17.8406 -10.5739 0.0 0
M  V30 54 N -11.7475 -8.3572 0.0 0
M  V30 55 C -12.5536 -10.8347 0.0 0
M  V30 56 C -15.6238 -11.5578 0.0 0
M  V30 57 N -17.0937 -11.866 0.0 0
M  V30 58 C -10.325 -8.8076 0.0 0
M  V30 59 C -11.1311 -11.2852 0.0 0
M  V30 60 O -9.8508 -10.2183 0.0 0
M  V30 61 C -9.2225 -7.7882 0.0 0 CFG=1
M  V30 62 O -9.9101 -10.408 0.0 0
M  V30 63 N -10.8347 -12.7432 0.0 0
M  V30 64 N -9.5426 -6.3064 0.0 0
M  V30 65 C -7.8 -8.2386 0.0 0
M  V30 66 C -10.9888 -5.8322 0.0 0
M  V30 67 C -6.6976 -7.2192 0.0 0
M  V30 68 O -12.3283 -6.5316 0.0 0
M  V30 69 C -11.3089 -4.3505 0.0 0
M  V30 70 C -5.2751 -7.6696 0.0 0
M  V30 71 C -7.0177 -5.7374 0.0 0
M  V30 72 N -12.7551 -3.8763 0.0 0
M  V30 73 C -4.1726 -6.6502 0.0 0
M  V30 74 C -5.9152 -4.7179 0.0 0
M  V30 75 C -13.0752 -2.3945 0.0 0
M  V30 76 C -4.4927 -5.1684 0.0 0
M  V30 77 O -12.2454 -1.138 0.0 0
M  V30 78 C -14.5214 -1.9203 0.0 0 CFG=1
M  V30 79 O -3.3903 -4.1489 0.0 0
M  V30 80 N -15.6475 -2.9161 0.0 0
M  V30 81 C -14.8414 -0.4386 0.0 0
M  V30 82 C -17.0937 -2.4419 0.0 0
M  V30 83 C -16.2877 0.0355 0.0 0
M  V30 84 O -17.0582 -0.9246 0.0 0
M  V30 85 C -18.2199 -3.4377 0.0 0 CFG=1
M  V30 86 C -16.9634 1.3987 0.0 0
M  V30 87 C -17.4138 -0.9601 0.0 0
M  V30 88 N -17.9235 -4.8957 0.0 0
M  V30 89 C -19.6661 -2.9635 0.0 0
M  V30 90 C -19.0497 -5.8915 0.0 0
M  V30 91 C -21.0056 -3.6629 0.0 0
M  V30 92 C -19.8084 -1.4462 0.0 0
M  V30 93 O -20.3418 -5.0854 0.0 0
M  V30 94 C -18.7533 -7.3496 0.0 0 CFG=1
M  V30 95 N -17.3308 -7.8 0.0 0
M  V30 96 C -19.8795 -8.3453 0.0 0
M  V30 97 C -17.0345 -9.2581 0.0 0
M  V30 98 C -19.5831 -9.8034 0.0 0
M  V30 99 O -17.5561 -10.6569 0.0 0
M  V30 100 C -15.612 -9.7086 0.0 0 CFG=1
M  V30 101 C -20.7093 -10.7992 0.0 0
M  V30 102 N -14.5095 -8.6891 0.0 0
M  V30 103 C -15.3156 -11.1666 0.0 0
M  V30 104 N -20.4129 -12.2572 0.0 0
M  V30 105 C -13.087 -9.1396 0.0 0
M  V30 106 C -13.8931 -11.6171 0.0 0
M  V30 107 C -21.5391 -13.253 0.0 0
M  V30 108 O -12.2809 -10.3961 0.0 0
M  V30 109 C -11.9846 -8.1201 0.0 0 CFG=1
M  V30 110 C -13.5968 -13.0752 0.0 0
M  V30 111 C -12.4943 -11.0599 0.0 0
M  V30 112 N -22.9853 -12.7788 0.0 0
M  V30 113 N -21.2427 -14.711 0.0 0
M  V30 114 N -12.3046 -6.6383 0.0 0
M  V30 115 C -10.5621 -8.5706 0.0 0
M  V30 116 C -13.7509 -6.1641 0.0 0
M  V30 117 C -9.4596 -7.5511 0.0 0
M  V30 118 O -15.0904 -6.8635 0.0 0
M  V30 119 C -14.0709 -4.6824 0.0 0 CFG=1
M  V30 120 C -8.0371 -8.0016 0.0 0
M  V30 121 N -12.9685 -3.6629 0.0 0
M  V30 122 C -15.5171 -4.2082 0.0 0
M  V30 123 C -6.9347 -6.9821 0.0 0
M  V30 124 C -11.546 -4.1134 0.0 0
M  V30 125 C -15.8372 -2.7264 0.0 0
M  V30 126 N -5.441 -7.0769 0.0 0
M  V30 127 O -11.6052 -5.607 0.0 0
M  V30 128 C -10.4435 -3.0939 0.0 0 CFG=1
M  V30 129 C -17.2834 -2.2523 0.0 0
M  V30 130 N -10.7636 -1.6121 0.0 0
M  V30 131 C -9.021 -3.5444 0.0 0
M  V30 132 O -18.8008 -2.2404 0.0 0
M  V30 133 O -17.6035 -0.7705 0.0 0
M  V30 134 C -9.6611 -0.5927 0.0 0
M  V30 135 C -7.9186 -2.5249 0.0 0
M  V30 136 O -8.1675 -0.4978 0.0 0
M  V30 137 C -9.9812 0.889 0.0 0 CFG=1
M  V30 138 O -7.6933 -1.0313 0.0 0
M  V30 139 N -6.4961 -2.9754 0.0 0
M  V30 140 N -11.4274 1.3632 0.0 0
M  V30 141 C -8.8788 1.9085 0.0 0
M  V30 142 C -11.7475 2.845 0.0 0
M  V30 143 C -9.1988 3.3903 0.0 0
M  V30 144 O -10.9177 4.1015 0.0 0
M  V30 145 C -13.1937 3.3191 0.0 0 CFG=1
M  V30 146 C -8.0964 4.4097 0.0 0
M  V30 147 N -14.3199 2.3234 0.0 0
M  V30 148 C -13.5138 4.8009 0.0 0 CFG=2
M  V30 149 C -8.4165 5.8915 0.0 0
M  V30 150 C -15.7661 2.7975 0.0 0
M  V30 151 O -12.4113 5.8204 0.0 0
M  V30 152 C -14.96 5.2751 0.0 0
M  V30 153 N -7.1006 6.6146 0.0 0
M  V30 154 O -16.0861 4.2793 0.0 0
M  V30 155 C -16.8922 1.8018 0.0 0 CFG=1
M  V30 156 N -16.5959 0.3437 0.0 0
M  V30 157 C -18.3384 2.276 0.0 0 CFG=2
M  V30 158 C -15.1734 -0.1066 0.0 0
M  V30 159 C -18.6585 3.7577 0.0 0
M  V30 160 C -19.1919 1.0431 0.0 0
M  V30 161 O -14.0709 0.9127 0.0 0
M  V30 162 C -14.877 -1.5647 0.0 0 CFG=1
M  V30 163 C -19.9506 4.5638 0.0 0
M  V30 164 N -16.0032 -2.5605 0.0 0
M  V30 165 C -13.4545 -2.0152 0.0 0
M  V30 166 C -15.7068 -4.0185 0.0 0
M  V30 167 O -13.1581 -3.4732 0.0 0
M  V30 168 O -14.2843 -4.469 0.0 0
M  V30 169 C -16.833 -5.0143 0.0 0 CFG=1
M  V30 170 N -18.2792 -4.5401 0.0 0
M  V30 171 C -16.5366 -6.4724 0.0 0
M  V30 172 C -19.4053 -5.5359 0.0 0
M  V30 173 C -17.6628 -7.4681 0.0 0
M  V30 174 O -19.6543 -7.0058 0.0 0
M  V30 175 C -20.8515 -5.0617 0.0 0 CFG=1
M  V30 176 C -17.3664 -8.9262 0.0 0
M  V30 177 C -19.0378 -6.8161 0.0 0
M  V30 178 N -21.1716 -3.5799 0.0 0
M  V30 179 C -21.9777 -6.0575 0.0 0 CFG=2
M  V30 180 C -22.6178 -3.1058 0.0 0
M  V30 181 O -21.5035 -7.4681 0.0 0
M  V30 182 C -23.4239 -5.5833 0.0 0
M  V30 183 O -23.744 -4.1015 0.0 0
M  V30 184 C -22.9379 -1.624 0.0 0 CFG=1
M  V30 185 N -21.8354 -0.6045 0.0 0
M  V30 186 C -24.3841 -1.1498 0.0 0
M  V30 187 C -22.1555 0.8772 0.0 0
M  V30 188 C -24.7042 0.3319 0.0 0
M  V30 189 O -23.4476 1.6833 0.0 0
M  V30 190 C -21.0531 1.8966 0.0 0 CFG=1
M  V30 191 O -23.8744 1.5884 0.0 0
M  V30 192 N -25.9963 1.138 0.0 0
M  V30 193 N -19.6306 1.4462 0.0 0
M  V30 194 C -21.3731 3.3784 0.0 0
M  V30 195 C -19.3342 -0.0118 0.0 0
M  V30 196 C -20.2707 4.3979 0.0 0
M  V30 197 O -20.7567 -0.5452 0.0 0
M  V30 198 C -17.9117 -0.4623 0.0 0
M  V30 199 O -18.777 4.303 0.0 0
M  V30 200 O -20.5907 5.8796 0.0 0
M  V30 201 N -17.6153 -1.9203 0.0 0
M  V30 202 C -16.1928 -2.3708 0.0 0
M  V30 203 O -16.0506 -0.8653 0.0 0
M  V30 204 C -15.8965 -3.8289 0.0 0 CFG=1
M  V30 205 N -17.0226 -4.8246 0.0 0
M  V30 206 C -14.474 -4.2793 0.0 0
M  V30 207 C -18.4688 -4.3505 0.0 0
M  V30 208 O -13.822 -5.6189 0.0 0
M  V30 209 O -19.595 -5.3462 0.0 0
M  V30 210 C -18.7889 -2.8687 0.0 0 CFG=1
M  V30 211 N -20.2351 -2.3945 0.0 0
M  V30 212 C -18.4925 -2.027 0.0 0
M  V30 213 C -20.5552 -0.9127 0.0 0
M  V30 214 O -20.1166 -0.237 0.0 0
M  V30 215 C -22.0014 -0.4386 0.0 0 CFG=1
M  V30 216 N -23.1276 -1.4343 0.0 0
M  V30 217 C -22.3215 1.0431 0.0 0
M  V30 218 C -24.5738 -0.9601 0.0 0
M  V30 219 C -23.7677 1.5173 0.0 0
M  V30 220 C -21.4917 2.2997 0.0 0
M  V30 221 O -24.5382 0.5571 0.0 0
M  V30 222 C -25.6999 -1.9559 0.0 0 CFG=1
M  V30 223 N -25.4036 -3.414 0.0 0
M  V30 224 C -27.1461 -1.4817 0.0 0
M  V30 225 C -26.5297 -4.4097 0.0 0
M  V30 226 C -27.4662 0.0 0.0 0
M  V30 227 O -27.9759 -3.9356 0.0 0
M  V30 228 C -26.2334 -5.8678 0.0 0 CFG=1
M  V30 229 C -26.3638 1.0194 0.0 0
M  V30 230 C -28.9124 0.4741 0.0 0
M  V30 231 N -24.8109 -6.3183 0.0 0
M  V30 232 C -27.3595 -6.8635 0.0 0
M  V30 233 C -26.6838 2.5012 0.0 0
M  V30 234 C -29.2325 1.9559 0.0 0
M  V30 235 C -24.5145 -7.7763 0.0 0
M  V30 236 C -28.8057 -6.3894 0.0 0
M  V30 237 C -28.13 2.9754 0.0 0
M  V30 238 O -25.6406 -8.7721 0.0 0
M  V30 239 C -23.092 -8.2268 0.0 0 CFG=1
M  V30 240 O -29.1258 -4.9076 0.0 0
M  V30 241 O -29.9319 -7.3851 0.0 0
M  V30 242 N -21.871 -7.3496 0.0 0
M  V30 243 C -22.7956 -9.6849 0.0 0
M  V30 244 C -21.3731 -10.1353 0.0 0
M  V30 245 C -20.2707 -9.1159 0.0 0
M  V30 246 C -21.0768 -11.5934 0.0 0
M  V30 247 C -18.8482 -9.5663 0.0 0
M  V30 248 C -19.6543 -12.0438 0.0 0
M  V30 249 C -18.5518 -11.0244 0.0 0
M  V30 250 O -17.1293 -11.4748 0.0 0
M  V30 END ATOM
M  V30 BEGIN BOND
M  V30 1 1 1 2
M  V30 2 1 2 3
M  V30 3 1 3 4 CFG=1
M  V30 4 1 3 5
M  V30 5 1 4 6
M  V30 6 2 5 7
M  V30 7 1 5 8
M  V30 8 2 6 9
M  V30 9 1 6 10
M  V30 10 1 10 11 CFG=1
M  V30 11 1 10 12
M  V30 12 1 11 13
M  V30 13 1 12 14
M  V30 14 2 13 15
M  V30 15 1 13 16
M  V30 16 1 14 17
M  V30 17 2 14 18
M  V30 18 1 16 19 CFG=3
M  V30 19 1 16 20
M  V30 20 2 17 21
M  V30 21 1 17 22
M  V30 22 1 18 23
M  V30 23 1 19 24
M  V30 24 1 20 25
M  V30 25 1 21 26
M  V30 26 2 22 27
M  V30 27 2 24 28
M  V30 28 1 24 29
M  V30 29 1 25 30
M  V30 30 2 26 31
M  V30 31 1 29 32
M  V30 32 2 30 33
M  V30 33 1 30 34
M  V30 34 1 32 35
M  V30 35 2 35 36
M  V30 36 1 35 37
M  V30 37 1 37 38 CFG=1
M  V30 38 1 37 39
M  V30 39 1 38 40
M  V30 40 1 39 41
M  V30 41 2 40 42
M  V30 42 1 40 43
M  V30 43 2 41 44
M  V30 44 1 41 45
M  V30 45 1 43 46 CFG=1
M  V30 46 1 43 47
M  V30 47 1 46 48
M  V30 48 1 47 49
M  V30 49 2 48 50
M  V30 50 1 48 51
M  V30 51 1 49 52
M  V30 52 2 49 53
M  V30 53 1 51 54 CFG=1
M  V30 54 1 51 55
M  V30 55 2 52 56
M  V30 56 1 53 57
M  V30 57 1 54 58
M  V30 58 1 55 59
M  V30 59 2 58 60
M  V30 60 1 58 61
M  V30 61 2 59 62
M  V30 62 1 59 63
M  V30 63 1 61 64 CFG=1
M  V30 64 1 61 65
M  V30 65 1 64 66
M  V30 66 1 65 67
M  V30 67 2 66 68
M  V30 68 1 66 69
M  V30 69 2 67 70
M  V30 70 1 67 71
M  V30 71 1 69 72
M  V30 72 1 70 73
M  V30 73 2 71 74
M  V30 74 1 72 75
M  V30 75 2 73 76
M  V30 76 2 75 77
M  V30 77 1 75 78
M  V30 78 1 76 79
M  V30 79 1 78 80 CFG=1
M  V30 80 1 78 81
M  V30 81 1 80 82
M  V30 82 1 81 83
M  V30 83 2 82 84
M  V30 84 1 82 85
M  V30 85 1 83 86
M  V30 86 1 83 87
M  V30 87 1 85 88 CFG=1
M  V30 88 1 85 89
M  V30 89 1 88 90
M  V30 90 1 89 91
M  V30 91 1 89 92
M  V30 92 2 90 93
M  V30 93 1 90 94
M  V30 94 1 94 95 CFG=1
M  V30 95 1 94 96
M  V30 96 1 95 97
M  V30 97 1 96 98
M  V30 98 2 97 99
M  V30 99 1 97 100
M  V30 100 1 98 101
M  V30 101 1 100 102 CFG=1
M  V30 102 1 100 103
M  V30 103 1 101 104
M  V30 104 1 102 105
M  V30 105 1 103 106
M  V30 106 1 104 107
M  V30 107 2 105 108
M  V30 108 1 105 109
M  V30 109 1 106 110
M  V30 110 1 106 111
M  V30 111 2 107 112
M  V30 112 1 107 113
M  V30 113 1 109 114 CFG=1
M  V30 114 1 109 115
M  V30 115 1 114 116
M  V30 116 1 115 117
M  V30 117 2 116 118
M  V30 118 1 116 119
M  V30 119 1 117 120
M  V30 120 1 119 121 CFG=3
M  V30 121 1 119 122
M  V30 122 1 120 123
M  V30 123 1 121 124
M  V30 124 1 122 125
M  V30 125 1 123 126
M  V30 126 2 124 127
M  V30 127 1 124 128
M  V30 128 1 125 129
M  V30 129 1 128 130 CFG=1
M  V30 130 1 128 131
M  V30 131 2 129 132
M  V30 132 1 129 133
M  V30 133 1 130 134
M  V30 134 1 131 135
M  V30 135 2 134 136
M  V30 136 1 134 137
M  V30 137 2 135 138
M  V30 138 1 135 139
M  V30 139 1 137 140 CFG=1
M  V30 140 1 137 141
M  V30 141 1 140 142
M  V30 142 1 141 143
M  V30 143 2 142 144
M  V30 144 1 142 145
M  V30 145 1 143 146
M  V30 146 1 145 147 CFG=1
M  V30 147 1 145 148
M  V30 148 1 146 149
M  V30 149 1 147 150
M  V30 150 1 148 151 CFG=1
M  V30 151 1 148 152
M  V30 152 1 149 153
M  V30 153 2 150 154
M  V30 154 1 150 155
M  V30 155 1 155 156 CFG=1
M  V30 156 1 155 157
M  V30 157 1 156 158
M  V30 158 1 157 159
M  V30 159 1 157 160 CFG=1
M  V30 160 2 158 161
M  V30 161 1 158 162
M  V30 162 1 159 163
M  V30 163 1 162 164 CFG=3
M  V30 164 1 162 165
M  V30 165 1 164 166
M  V30 166 1 165 167
M  V30 167 2 166 168
M  V30 168 1 166 169
M  V30 169 1 169 170 CFG=3
M  V30 170 1 169 171
M  V30 171 1 170 172
M  V30 172 1 171 173
M  V30 173 2 172 174
M  V30 174 1 172 175
M  V30 175 1 173 176
M  V30 176 1 173 177
M  V30 177 1 175 178 CFG=3
M  V30 178 1 175 179
M  V30 179 1 178 180
M  V30 180 1 179 181 CFG=3
M  V30 181 1 179 182
M  V30 182 2 180 183
M  V30 183 1 180 184
M  V30 184 1 184 185 CFG=3
M  V30 185 1 184 186
M  V30 186 1 185 187
M  V30 187 1 186 188
M  V30 188 2 187 189
M  V30 189 1 187 190
M  V30 190 2 188 191
M  V30 191 1 188 192
M  V30 192 1 190 193 CFG=3
M  V30 193 1 190 194
M  V30 194 1 193 195
M  V30 195 1 194 196
M  V30 196 2 195 197
M  V30 197 1 195 198
M  V30 198 2 196 199
M  V30 199 1 196 200
M  V30 200 1 198 201
M  V30 201 1 201 202
M  V30 202 2 202 203
M  V30 203 1 202 204
M  V30 204 1 204 205 CFG=3
M  V30 205 1 204 206
M  V30 206 1 205 207
M  V30 207 1 206 208
M  V30 208 2 207 209
M  V30 209 1 207 210
M  V30 210 1 210 211 CFG=1
M  V30 211 1 210 212
M  V30 212 1 211 213
M  V30 213 2 213 214
M  V30 214 1 213 215
M  V30 215 1 215 216 CFG=1
M  V30 216 1 215 217
M  V30 217 1 216 218
M  V30 218 1 217 219
M  V30 219 1 217 220
M  V30 220 2 218 221
M  V30 221 1 218 222
M  V30 222 1 222 223 CFG=1
M  V30 223 1 222 224
M  V30 224 1 223 225
M  V30 225 1 224 226
M  V30 226 2 225 227
M  V30 227 1 225 228
M  V30 228 2 226 229
M  V30 229 1 226 230
M  V30 230 1 228 231 CFG=1
M  V30 231 1 228 232
M  V30 232 1 229 233
M  V30 233 2 230 234
M  V30 234 1 231 235
M  V30 235 1 232 236
M  V30 236 2 233 237
M  V30 237 2 235 238
M  V30 238 1 235 239
M  V30 239 2 236 240
M  V30 240 1 236 241
M  V30 241 1 239 242 CFG=1
M  V30 242 1 239 243
M  V30 243 1 243 244
M  V30 244 2 244 245
M  V30 245 1 244 246
M  V30 246 1 245 247
M  V30 247 2 246 248
M  V30 248 2 247 249
M  V30 249 1 249 250
M  V30 250 1 21 23
M  V30 251 1 27 31
M  V30 252 1 56 57
M  V30 253 1 74 76
M  V30 254 1 234 237
M  V30 255 1 248 249
M  V30 END BOND
M  V30 BEGIN COLLECTION
M  V30 MDLV30/STEABS ATOMS=(31 3 10 16 37 43 51 61 78 85 94 100 109 119 128 137 145 148 155 157 162 169 175 179 184 190 204 210 215 222 228 239)
M  V30 END COLLECTION
M  V30 END CTAB
M  END
>  <NUMBERS>
22

>  <SEQUENCE>
YDFVASGDNTLSITKNEKLRVLGYNHNGEWC

>  <DRUG_NAME>
No drug

>  <AA_MUTATION>
p.T104N

>  <POSITION>
104

>  <TRANSCRYPT>
P00519-2

$$$$
Compound 24
Actelion Java MolfileCreator 2.0

  0  0  0  0  0  0              0 V3000
M  V30 BEGIN CTAB
M  V30 COUNTS 242 249 0 0 0
M  V30 BEGIN ATOM
M  V30 1 S 0.0 0.0 0.0 0
M  V30 2 C 1.4787 -0.1419 0.0 0
M  V30 3 C -0.899 -1.2066 0.0 0
M  V30 4 C 2.3541 1.0883 0.0 0
M  V30 5 C 3.8329 0.9464 0.0 0 CFG=2
M  V30 6 N 4.4362 -0.414 0.0 0
M  V30 7 C 4.7083 2.1767 0.0 0
M  V30 8 C 3.5371 -1.6207 0.0 0
M  V30 9 O 4.0813 3.5608 0.0 0
M  V30 10 N 6.1871 2.0347 0.0 0
M  V30 11 O 2.0347 -1.455 0.0 0
M  V30 12 C 4.1405 -2.9811 0.0 0 CFG=1
M  V30 13 C 7.0625 3.265 0.0 0 CFG=2
M  V30 14 N 5.6192 -3.1231 0.0 0
M  V30 15 C 3.2414 -4.1878 0.0 0
M  V30 16 C 8.5412 3.1231 0.0 0
M  V30 17 C 6.4355 4.6491 0.0 0 CFG=2
M  V30 18 C 6.2225 -4.4835 0.0 0
M  V30 19 C 1.739 -4.0222 0.0 0
M  V30 20 O 9.1446 1.7626 0.0 0
M  V30 21 N 9.4166 4.3534 0.0 0
M  V30 22 O 7.3109 5.8795 0.0 0
M  V30 23 C 4.9331 4.8148 0.0 0
M  V30 24 O 5.3235 -5.6902 0.0 0
M  V30 25 C 7.7013 -4.6255 0.0 0 CFG=1
M  V30 26 C 0.8399 -5.2288 0.0 0
M  V30 27 C 1.112 -2.638 0.0 0
M  V30 28 C 10.8954 4.2114 0.0 0
M  V30 29 N 8.5767 -3.3952 0.0 0
M  V30 30 C 8.3046 -5.9859 0.0 0
M  V30 31 C 11.7708 5.4418 0.0 0
M  V30 32 C 10.0555 -3.5371 0.0 0
M  V30 33 C 9.7834 -6.1279 0.0 0
M  V30 34 O 11.1438 6.8259 0.0 0
M  V30 35 N 13.2496 5.2998 0.0 0
M  V30 36 O 10.6588 -4.8976 0.0 0
M  V30 37 C 10.9309 -2.3068 0.0 0 CFG=1
M  V30 38 C 10.3867 -7.4884 0.0 0
M  V30 39 C 14.125 6.5301 0.0 0 CFG=2
M  V30 40 N 10.3039 -0.9227 0.0 0
M  V30 41 C 12.4096 -2.4488 0.0 0
M  V30 42 N 11.8655 -7.6303 0.0 0
M  V30 43 C 15.6038 6.3882 0.0 0
M  V30 44 C 13.498 7.9142 0.0 0
M  V30 45 O 13.2851 -1.2184 0.0 0
M  V30 46 C 12.4688 -8.9908 0.0 0
M  V30 47 O 16.4792 7.6185 0.0 0
M  V30 48 N 16.2071 5.0277 0.0 0
M  V30 49 C 14.3734 9.1446 0.0 0
M  V30 50 N 11.5697 -10.1974 0.0 0
M  V30 51 N 13.9475 -9.1327 0.0 0
M  V30 52 C 17.6858 4.8857 0.0 0 CFG=2
M  V30 53 O 15.8522 9.0026 0.0 0
M  V30 54 O 13.7464 10.5287 0.0 0
M  V30 55 C 18.2892 3.5253 0.0 0
M  V30 56 C 18.5613 6.1161 0.0 0 CFG=2
M  V30 57 O 19.7679 3.3833 0.0 0
M  V30 58 N 17.3901 2.3186 0.0 0
M  V30 59 O 20.04 5.9741 0.0 0
M  V30 60 C 17.9343 7.5002 0.0 0
M  V30 61 C 17.9934 0.9582 0.0 0 CFG=2
M  V30 62 C 19.4722 0.8162 0.0 0
M  V30 63 C 17.0943 -0.2484 0.0 0
M  V30 64 O 20.0755 -0.5441 0.0 0
M  V30 65 N 20.3476 2.0465 0.0 0
M  V30 66 C 17.6977 -1.6088 0.0 0
M  V30 67 C 21.8263 1.9046 0.0 0 CFG=2
M  V30 68 C 19.1764 -1.7508 0.0 0
M  V30 69 C 16.7986 -2.8155 0.0 0
M  V30 70 C 22.7018 3.1349 0.0 0
M  V30 71 C 22.4297 0.5441 0.0 0 CFG=2
M  V30 72 C 19.7797 -3.1112 0.0 0
M  V30 73 C 17.4019 -4.1759 0.0 0
M  V30 74 O 24.1805 2.9929 0.0 0
M  V30 75 N 22.0748 4.519 0.0 0
M  V30 76 O 23.9084 0.4022 0.0 0
M  V30 77 C 21.5306 -0.6624 0.0 0
M  V30 78 C 18.8807 -4.3179 0.0 0
M  V30 79 C 22.9502 5.7493 0.0 0 CFG=2
M  V30 80 O 19.484 -5.6784 0.0 0
M  V30 81 C 22.3232 7.1335 0.0 0
M  V30 82 C 24.4289 5.6074 0.0 0
M  V30 83 O 23.1986 8.3638 0.0 0
M  V30 84 N 20.8208 7.2991 0.0 0
M  V30 85 C 20.1938 8.6832 0.0 0 CFG=2
M  V30 86 C 21.0692 9.9135 0.0 0
M  V30 87 C 18.6914 8.8488 0.0 0
M  V30 88 O 22.548 9.7715 0.0 0
M  V30 89 N 20.4422 11.2976 0.0 0
M  V30 90 C 18.0644 10.2329 0.0 0
M  V30 91 C 21.3177 12.5279 0.0 0 CFG=2
M  V30 92 N 16.5856 10.5523 0.0 0
M  V30 93 C 18.8097 11.5461 0.0 0
M  V30 94 C 20.6907 13.9121 0.0 0
M  V30 95 C 22.7964 12.386 0.0 0
M  V30 96 C 16.42 12.0547 0.0 0
M  V30 97 N 17.7923 12.6699 0.0 0
M  V30 98 O 21.5661 15.1424 0.0 0
M  V30 99 N 19.1882 14.0777 0.0 0
M  V30 100 C 18.5613 15.4618 0.0 0
M  V30 101 C 17.0588 15.6274 0.0 0
M  V30 102 O 16.1598 14.4207 0.0 0
M  V30 103 N 16.4319 17.0115 0.0 0
M  V30 104 C 14.9294 17.1771 0.0 0 CFG=2
M  V30 105 C 14.3024 18.5613 0.0 0
M  V30 106 C 14.0304 15.9705 0.0 0
M  V30 107 O 12.8 18.7269 0.0 0
M  V30 108 N 15.1779 19.7916 0.0 0
M  V30 109 C 14.5509 21.1757 0.0 0 CFG=2
M  V30 110 C 15.4263 22.406 0.0 0
M  V30 111 C 13.0485 21.3413 0.0 0
M  V30 112 O 14.9176 23.0448 0.0 0
M  V30 113 N 16.9051 22.2641 0.0 0
M  V30 114 C 12.1494 20.1346 0.0 0
M  V30 115 C 17.7805 23.4944 0.0 0 CFG=2
M  V30 116 C 10.647 20.3003 0.0 0
M  V30 117 C 17.1535 24.8785 0.0 0
M  V30 118 C 19.2592 23.3524 0.0 0
M  V30 119 O 10.02 21.6844 0.0 0
M  V30 120 O 9.7479 19.0936 0.0 0
M  V30 121 O 18.0289 26.1088 0.0 0
M  V30 122 N 15.6511 25.0441 0.0 0
M  V30 123 C 19.8626 21.992 0.0 0
M  V30 124 C 14.8821 26.3572 0.0 0 CFG=2
M  V30 125 C 14.6337 23.9439 0.0 0
M  V30 126 C 18.9635 20.7853 0.0 0
M  V30 127 C 21.3413 21.85 0.0 0
M  V30 128 C 15.4855 27.7414 0.0 0
M  V30 129 C 13.4034 26.0615 0.0 0
M  V30 130 C 13.2496 24.5709 0.0 0
M  V30 131 C 19.5668 19.4248 0.0 0
M  V30 132 C 21.9446 20.4896 0.0 0
M  V30 133 O 14.5864 28.9717 0.0 0
M  V30 134 N 16.9642 27.907 0.0 0
M  V30 135 C 21.0456 19.2829 0.0 0
M  V30 136 C 17.5675 29.2911 0.0 0 CFG=2
M  V30 137 C 19.0463 29.4567 0.0 0
M  V30 138 C 16.6685 30.5214 0.0 0 CFG=2
M  V30 139 O 19.2947 30.9473 0.0 0
M  V30 140 N 19.9217 28.25 0.0 0
M  V30 141 C 17.2718 31.9055 0.0 0
M  V30 142 C 15.166 30.3794 0.0 0
M  V30 143 C 21.4005 28.4157 0.0 0 CFG=2
M  V30 144 C 16.3727 33.1358 0.0 0
M  V30 145 C 22.2759 27.209 0.0 0
M  V30 146 C 22.0038 29.7998 0.0 0
M  V30 147 O 23.7546 27.0079 0.0 0
M  V30 148 N 21.6489 25.8486 0.0 0
M  V30 149 C 21.1047 31.0301 0.0 0
M  V30 150 C 22.5243 24.6419 0.0 0 CFG=2
M  V30 151 C 21.708 32.4142 0.0 0
M  V30 152 C 24.0031 24.8075 0.0 0
M  V30 153 C 21.8973 23.2814 0.0 0
M  V30 154 C 20.809 33.6445 0.0 0
M  V30 155 O 24.8785 23.6008 0.0 0
M  V30 156 N 24.6064 26.1916 0.0 0
M  V30 157 C 20.3949 23.1395 0.0 0
M  V30 158 N 21.4123 35.0286 0.0 0
M  V30 159 C 26.0852 26.3572 0.0 0 CFG=2
M  V30 160 C 19.626 21.85 0.0 0
M  V30 161 C 19.3775 24.2633 0.0 0
M  V30 162 C 26.9606 25.1506 0.0 0
M  V30 163 C 26.6885 27.7414 0.0 0 CFG=2
M  V30 164 C 18.1472 22.1694 0.0 0
M  V30 165 C 20.0755 20.4304 0.0 0
M  V30 166 N 17.9934 23.66 0.0 0
M  V30 167 O 26.3336 23.7901 0.0 0
M  V30 168 N 28.4393 25.3162 0.0 0
M  V30 169 O 25.7894 28.9717 0.0 0
M  V30 170 C 28.1672 27.907 0.0 0
M  V30 171 C 17.1298 21.0692 0.0 0
M  V30 172 C 19.0581 19.3302 0.0 0
M  V30 173 C 29.3147 24.1095 0.0 0 CFG=2
M  V30 174 C 17.5794 19.6496 0.0 0
M  V30 175 C 28.6878 22.7491 0.0 0
M  V30 176 C 30.7935 24.2752 0.0 0
M  V30 177 O 27.1853 22.6071 0.0 0
M  V30 178 N 29.5632 21.5424 0.0 0
M  V30 179 C 29.09 20.1228 0.0 0 CFG=2
M  V30 180 C 31.0538 21.5543 0.0 0
M  V30 181 C 27.6467 19.6733 0.0 0
M  V30 182 C 30.2966 19.2474 0.0 0
M  V30 183 C 31.5033 20.1346 0.0 0
M  V30 184 O 26.5229 20.6907 0.0 0
M  V30 185 N 27.3273 18.2182 0.0 0
M  V30 186 C 25.884 17.7686 0.0 0 CFG=2
M  V30 187 C 24.7602 18.786 0.0 0
M  V30 188 C 25.5646 16.3136 0.0 0
M  V30 189 O 25.0559 20.2648 0.0 0
M  V30 190 N 23.3169 18.3365 0.0 0
M  V30 191 C 24.1214 15.864 0.0 0
M  V30 192 C 22.1931 19.3539 0.0 0 CFG=2
M  V30 193 C 23.802 14.4089 0.0 0
M  V30 194 C 22.4888 20.8326 0.0 0
M  V30 195 C 20.7498 18.9043 0.0 0
M  V30 196 O 24.9021 13.4152 0.0 0
M  V30 197 O 22.3587 13.9594 0.0 0
M  V30 198 O 21.6371 22.0866 0.0 0
M  V30 199 N 23.9084 21.3058 0.0 0
M  V30 200 O 19.2829 19.2829 0.0 0
M  V30 201 C 24.2042 22.7846 0.0 0 CFG=2
M  V30 202 C 23.0803 23.802 0.0 0
M  V30 203 C 25.6238 23.2578 0.0 0
M  V30 204 O 23.0212 25.3162 0.0 0
M  V30 205 N 21.6371 23.3524 0.0 0
M  V30 206 C 25.9195 24.7365 0.0 0
M  V30 207 C 20.5132 24.3698 0.0 0 CFG=2
M  V30 208 C 27.1853 25.541 0.0 0
M  V30 209 C 24.5827 25.4582 0.0 0
M  V30 210 C 20.809 25.8486 0.0 0
M  V30 211 C 19.0699 23.9203 0.0 0
M  V30 212 O 22.0748 26.653 0.0 0
M  V30 213 N 19.6851 26.8659 0.0 0
M  V30 214 C 19.9809 28.3447 0.0 0 CFG=2
M  V30 215 C 21.4005 28.8179 0.0 0
M  V30 216 C 18.857 29.3621 0.0 0
M  V30 217 O 22.0511 30.1783 0.0 0
M  V30 218 N 22.5007 27.8242 0.0 0
M  V30 219 C 19.1528 30.8408 0.0 0
M  V30 220 C 23.9203 28.2974 0.0 0 CFG=2
M  V30 221 C 18.0289 31.8582 0.0 0
M  V30 222 C 20.5724 31.314 0.0 0
M  V30 223 C 24.216 29.7761 0.0 0
M  V30 224 C 25.0204 27.3036 0.0 0
M  V30 225 C 18.3247 33.337 0.0 0
M  V30 226 C 20.8681 32.7928 0.0 0
M  V30 227 O 23.0922 30.7935 0.0 0
M  V30 228 N 25.6356 30.2493 0.0 0
M  V30 229 C 26.4401 27.7768 0.0 0
M  V30 230 C 19.7443 33.8102 0.0 0
M  V30 231 C 25.9314 31.7281 0.0 0 CFG=2
M  V30 232 O 26.7358 29.2556 0.0 0
M  V30 233 N 27.5402 26.7831 0.0 0
M  V30 234 O 20.04 35.2889 0.0 0
M  V30 235 C 24.8075 32.7455 0.0 0
M  V30 236 C 27.351 32.2013 0.0 0
M  V30 237 O 23.3642 32.2959 0.0 0
M  V30 238 O 25.1033 34.2242 0.0 0
M  V30 239 C 27.6467 33.68 0.0 0
M  V30 240 C 29.0663 34.1532 0.0 0
M  V30 241 C 29.3621 35.632 0.0 0
M  V30 242 N 30.7817 36.1052 0.0 0
M  V30 END ATOM
M  V30 BEGIN BOND
M  V30 1 1 1 2
M  V30 2 1 1 3
M  V30 3 1 2 4
M  V30 4 1 4 5
M  V30 5 1 5 6 CFG=1
M  V30 6 1 5 7
M  V30 7 1 6 8
M  V30 8 2 7 9
M  V30 9 1 7 10
M  V30 10 2 8 11
M  V30 11 1 8 12
M  V30 12 1 13 10 CFG=1
M  V30 13 1 12 14 CFG=1
M  V30 14 1 12 15
M  V30 15 1 13 16
M  V30 16 1 13 17
M  V30 17 1 14 18
M  V30 18 1 15 19
M  V30 19 2 16 20
M  V30 20 1 16 21
M  V30 21 1 17 22 CFG=1
M  V30 22 1 17 23
M  V30 23 2 18 24
M  V30 24 1 18 25
M  V30 25 1 19 26
M  V30 26 1 19 27
M  V30 27 1 21 28
M  V30 28 1 25 29 CFG=1
M  V30 29 1 25 30
M  V30 30 1 28 31
M  V30 31 1 29 32
M  V30 32 1 30 33
M  V30 33 2 31 34
M  V30 34 1 31 35
M  V30 35 2 32 36
M  V30 36 1 32 37
M  V30 37 1 33 38
M  V30 38 1 39 35 CFG=1
M  V30 39 1 37 40 CFG=1
M  V30 40 1 37 41
M  V30 41 1 38 42
M  V30 42 1 39 43
M  V30 43 1 39 44
M  V30 44 1 41 45
M  V30 45 1 42 46
M  V30 46 2 43 47
M  V30 47 1 43 48
M  V30 48 1 44 49
M  V30 49 2 46 50
M  V30 50 1 46 51
M  V30 51 1 52 48 CFG=1
M  V30 52 2 49 53
M  V30 53 1 49 54
M  V30 54 1 52 55
M  V30 55 1 52 56
M  V30 56 2 55 57
M  V30 57 1 55 58
M  V30 58 1 56 59 CFG=1
M  V30 59 1 56 60
M  V30 60 1 61 58 CFG=3
M  V30 61 1 61 62
M  V30 62 1 61 63
M  V30 63 2 62 64
M  V30 64 1 62 65
M  V30 65 1 63 66
M  V30 66 1 67 65 CFG=3
M  V30 67 2 66 68
M  V30 68 1 66 69
M  V30 69 1 67 70
M  V30 70 1 67 71
M  V30 71 1 68 72
M  V30 72 2 69 73
M  V30 73 2 70 74
M  V30 74 1 70 75
M  V30 75 1 71 76 CFG=3
M  V30 76 1 71 77
M  V30 77 2 72 78
M  V30 78 1 79 75 CFG=3
M  V30 79 1 78 80
M  V30 80 1 79 81
M  V30 81 1 79 82
M  V30 82 2 81 83
M  V30 83 1 81 84
M  V30 84 1 85 84 CFG=1
M  V30 85 1 85 86
M  V30 86 1 85 87
M  V30 87 2 86 88
M  V30 88 1 86 89
M  V30 89 1 87 90
M  V30 90 1 91 89 CFG=3
M  V30 91 1 90 92
M  V30 92 2 90 93
M  V30 93 1 91 94
M  V30 94 1 91 95
M  V30 95 2 92 96
M  V30 96 1 93 97
M  V30 97 2 94 98
M  V30 98 1 94 99
M  V30 99 1 99 100
M  V30 100 1 100 101
M  V30 101 2 101 102
M  V30 102 1 101 103
M  V30 103 1 104 103 CFG=1
M  V30 104 1 104 105
M  V30 105 1 104 106
M  V30 106 2 105 107
M  V30 107 1 105 108
M  V30 108 1 109 108 CFG=1
M  V30 109 1 109 110
M  V30 110 1 109 111
M  V30 111 2 110 112
M  V30 112 1 110 113
M  V30 113 1 111 114
M  V30 114 1 115 113 CFG=3
M  V30 115 1 114 116
M  V30 116 1 115 117
M  V30 117 1 115 118
M  V30 118 2 116 119
M  V30 119 1 116 120
M  V30 120 2 117 121
M  V30 121 1 117 122
M  V30 122 1 118 123
M  V30 123 1 122 124
M  V30 124 1 122 125
M  V30 125 2 123 126
M  V30 126 1 123 127
M  V30 127 1 124 128 CFG=1
M  V30 128 1 124 129
M  V30 129 1 125 130
M  V30 130 1 126 131
M  V30 131 2 127 132
M  V30 132 2 128 133
M  V30 133 1 128 134
M  V30 134 2 131 135
M  V30 135 1 136 134 CFG=1
M  V30 136 1 136 137
M  V30 137 1 136 138
M  V30 138 2 137 139
M  V30 139 1 137 140
M  V30 140 1 138 141
M  V30 141 1 138 142 CFG=1
M  V30 142 1 143 140 CFG=1
M  V30 143 1 141 144
M  V30 144 1 143 145
M  V30 145 1 143 146
M  V30 146 2 145 147
M  V30 147 1 145 148
M  V30 148 1 146 149
M  V30 149 1 150 148 CFG=3
M  V30 150 1 149 151
M  V30 151 1 150 152
M  V30 152 1 150 153
M  V30 153 1 151 154
M  V30 154 2 152 155
M  V30 155 1 152 156
M  V30 156 1 153 157
M  V30 157 1 154 158
M  V30 158 1 159 156 CFG=1
M  V30 159 1 157 160
M  V30 160 2 157 161
M  V30 161 1 159 162
M  V30 162 1 159 163
M  V30 163 2 160 164
M  V30 164 1 160 165
M  V30 165 1 161 166
M  V30 166 2 162 167
M  V30 167 1 162 168
M  V30 168 1 163 169 CFG=3
M  V30 169 1 163 170
M  V30 170 1 164 171
M  V30 171 2 165 172
M  V30 172 1 173 168 CFG=1
M  V30 173 2 171 174
M  V30 174 1 173 175
M  V30 175 1 173 176
M  V30 176 2 175 177
M  V30 177 1 175 178
M  V30 178 1 178 179
M  V30 179 1 178 180
M  V30 180 1 179 181 CFG=1
M  V30 181 1 179 182
M  V30 182 1 180 183
M  V30 183 2 181 184
M  V30 184 1 181 185
M  V30 185 1 186 185 CFG=1
M  V30 186 1 186 187
M  V30 187 1 186 188
M  V30 188 2 187 189
M  V30 189 1 187 190
M  V30 190 1 188 191
M  V30 191 1 192 190 CFG=1
M  V30 192 1 191 193
M  V30 193 1 192 194
M  V30 194 1 192 195
M  V30 195 2 193 196
M  V30 196 1 193 197
M  V30 197 2 194 198
M  V30 198 1 194 199
M  V30 199 1 195 200
M  V30 200 1 201 199 CFG=3
M  V30 201 1 201 202
M  V30 202 1 201 203
M  V30 203 2 202 204
M  V30 204 1 202 205
M  V30 205 1 203 206
M  V30 206 1 207 205 CFG=1
M  V30 207 1 206 208
M  V30 208 1 206 209
M  V30 209 1 207 210
M  V30 210 1 207 211
M  V30 211 2 210 212
M  V30 212 1 210 213
M  V30 213 1 214 213 CFG=1
M  V30 214 1 214 215
M  V30 215 1 214 216
M  V30 216 2 215 217
M  V30 217 1 215 218
M  V30 218 1 216 219
M  V30 219 1 220 218 CFG=3
M  V30 220 2 219 221
M  V30 221 1 219 222
M  V30 222 1 220 223
M  V30 223 1 220 224
M  V30 224 1 221 225
M  V30 225 2 222 226
M  V30 226 2 223 227
M  V30 227 1 223 228
M  V30 228 1 224 229
M  V30 229 2 225 230
M  V30 230 1 231 228 CFG=3
M  V30 231 2 229 232
M  V30 232 1 229 233
M  V30 233 1 230 234
M  V30 234 1 231 235
M  V30 235 1 231 236
M  V30 236 2 235 237
M  V30 237 1 235 238
M  V30 238 1 236 239
M  V30 239 1 239 240
M  V30 240 1 240 241
M  V30 241 1 241 242
M  V30 242 1 73 78
M  V30 243 1 96 97
M  V30 244 1 129 130
M  V30 245 1 132 135
M  V30 246 1 164 166
M  V30 247 1 172 174
M  V30 248 1 182 183
M  V30 249 1 226 230
M  V30 END BOND
M  V30 BEGIN COLLECTION
M  V30 MDLV30/STEABS ATOMS=(34 5 12 13 17 25 37 39 52 56 61 67 71 79 85 91 104 109 115 124 136 138 143 150 159 163 173 179 186 192 201 207 214 220 231)
M  V30 END COLLECTION
M  V30 END CTAB
M  END
>  <NUMBERS>
23

>  <SEQUENCE>
SRLMTGDTYTAHAGAEFPIKWTAPESLAYNK

>  <DRUG_NAME>
No drug

>  <AA_MUTATION>
p.K419E

>  <POSITION>
419

>  <TRANSCRYPT>
P00519-2

$$$$
Compound 25
Actelion Java MolfileCreator 2.0

  0  0  0  0  0  0              0 V3000
M  V30 BEGIN CTAB
M  V30 COUNTS 238 242 0 0 0
M  V30 BEGIN ATOM
M  V30 1 O 0.0 0.0 0.0 0
M  V30 2 C -0.1651 1.4977 0.0 0
M  V30 3 N -1.5448 2.1227 0.0 0
M  V30 4 C 1.0377 2.3939 0.0 0 CFG=1
M  V30 5 C -2.7713 1.25 0.0 0 CFG=2
M  V30 6 N 2.4529 1.9458 0.0 0
M  V30 7 C 1.0259 3.9034 0.0 0
M  V30 8 C -2.6298 -0.224 0.0 0
M  V30 9 C -4.1511 1.875 0.0 0
M  V30 10 C 2.901 0.5306 0.0 0
M  V30 11 C 3.3256 3.1723 0.0 0
M  V30 12 C 2.4411 4.3751 0.0 0
M  V30 13 O -3.8562 -1.0967 0.0 0
M  V30 14 N -1.2736 -0.8255 0.0 0
M  V30 15 C -5.3775 1.0024 0.0 0
M  V30 16 O 1.651 -0.2948 0.0 0
M  V30 17 C 4.3515 0.2358 0.0 0 CFG=1
M  V30 18 C -1.1321 -2.2996 0.0 0 CFG=2
M  V30 19 C -6.7573 1.6274 0.0 0
M  V30 20 N 4.7997 -1.1792 0.0 0
M  V30 21 C 5.3422 1.3561 0.0 0
M  V30 22 C -2.3585 -3.1723 0.0 0
M  V30 23 C 0.224 -2.901 0.0 0
M  V30 24 N -7.9838 0.7547 0.0 0
M  V30 25 C 3.7855 -2.276 0.0 0
M  V30 26 C 4.8704 2.7949 0.0 0
M  V30 27 O -3.7383 -2.5472 0.0 0
M  V30 28 N -2.217 -4.6464 0.0 0
M  V30 29 C 0.3655 -4.3751 0.0 0
M  V30 30 C -9.3636 1.3797 0.0 0
M  V30 31 O 2.3114 -1.9576 0.0 0
M  V30 32 C 4.2336 -3.6911 0.0 0 CFG=1
M  V30 33 C 5.861 3.9152 0.0 0
M  V30 34 C 3.5142 3.4671 0.0 0
M  V30 35 C -3.4435 -5.5191 0.0 0 CFG=2
M  V30 36 N 1.651 -5.1181 0.0 0
M  V30 37 C -0.7547 -5.3657 0.0 0
M  V30 38 N -9.7173 2.8538 0.0 0
M  V30 39 N -10.8259 1.0024 0.0 0
M  V30 40 N 3.2194 -4.7879 0.0 0
M  V30 41 C 5.6842 -3.986 0.0 0
M  V30 42 C -4.8233 -4.894 0.0 0
M  V30 43 C -3.302 -6.9932 0.0 0
M  V30 44 C 1.3326 -6.5686 0.0 0
M  V30 45 N -0.1533 -6.7219 0.0 0
M  V30 46 C 1.7453 -4.4695 0.0 0
M  V30 47 O -4.9884 -3.3963 0.0 0
M  V30 48 N -6.0497 -5.7667 0.0 0
M  V30 49 C -4.5284 -7.8658 0.0 0
M  V30 50 O 1.2736 -3.0307 0.0 0
M  V30 51 C 0.7311 -5.5662 0.0 0 CFG=1
M  V30 52 C -7.4295 -5.1417 0.0 0 CFG=2
M  V30 53 C -4.3869 -9.34 0.0 0
M  V30 54 N 1.0259 -7.0168 0.0 0
M  V30 55 C -0.7665 -5.4011 0.0 0
M  V30 56 C -7.5946 -3.644 0.0 0
M  V30 57 C -8.4083 -6.2738 0.0 0
M  V30 58 N -5.6134 -10.2126 0.0 0
M  V30 59 C 2.3821 -7.6182 0.0 0
M  V30 60 C -0.283 -7.7597 0.0 0
M  V30 61 C -1.3915 -6.7573 0.0 0
M  V30 62 O -6.2974 -2.901 0.0 0
M  V30 63 N -8.9744 -3.0189 0.0 0
M  V30 64 C -5.4719 -11.6868 0.0 0
M  V30 65 O 3.585 -6.7219 0.0 0
M  V30 66 C 2.5236 -9.0923 0.0 0 CFG=1
M  V30 67 C -9.1395 -1.5212 0.0 0
M  V30 68 N -4.1157 -12.2882 0.0 0
M  V30 69 N -6.6983 -12.5594 0.0 0
M  V30 70 N 3.8798 -9.6938 0.0 0
M  V30 71 C 1.2972 -9.965 0.0 0
M  V30 72 C -10.5193 -0.8962 0.0 0
M  V30 73 C 4.0213 -11.1679 0.0 0
M  V30 74 C -0.0825 -9.34 0.0 0
M  V30 75 O -11.9226 -1.4505 0.0 0
M  V30 76 N -10.6844 0.6014 0.0 0
M  V30 77 O 5.3775 -11.7693 0.0 0
M  V30 78 C 2.7949 -12.0406 0.0 0 CFG=1
M  V30 79 C -0.2476 -7.8423 0.0 0
M  V30 80 C -12.0641 1.2264 0.0 0 CFG=2
M  V30 81 N 2.9364 -13.5147 0.0 0
M  V30 82 C 1.4151 -11.4155 0.0 0
M  V30 83 C -1.6274 -7.2172 0.0 0
M  V30 84 C -13.2906 0.3537 0.0 0
M  V30 85 C -12.2292 2.7241 0.0 0
M  V30 86 C 4.2926 -14.1161 0.0 0
M  V30 87 C 0.1886 -12.2882 0.0 0
M  V30 88 N -1.7925 -5.7195 0.0 0
M  V30 89 O -13.5147 -1.1203 0.0 0
M  V30 90 N -14.6704 0.9788 0.0 0
M  V30 91 C -13.609 3.3491 0.0 0
M  V30 92 O 5.4955 -13.2198 0.0 0
M  V30 93 C 4.4341 -15.5902 0.0 0 CFG=1
M  V30 94 C -1.191 -11.6632 0.0 0
M  V30 95 C -15.8968 0.1061 0.0 0 CFG=2
M  V30 96 C -13.7741 4.8469 0.0 0
M  V30 97 N 5.7903 -16.1917 0.0 0
M  V30 98 C 3.2076 -16.4629 0.0 0
M  V30 99 O -1.3561 -10.1655 0.0 0
M  V30 100 O -2.4175 -12.5359 0.0 0
M  V30 101 C -15.7553 -1.3679 0.0 0
M  V30 102 C -17.2766 0.7311 0.0 0
M  V30 103 O -12.8189 6.0026 0.0 0
M  V30 104 O -14.9652 5.7785 0.0 0
M  V30 105 C 6.9932 -15.2954 0.0 0
M  V30 106 O 1.8279 -15.8379 0.0 0
M  V30 107 O -14.3991 -1.9694 0.0 0
M  V30 108 N -16.9818 -2.2406 0.0 0
M  V30 109 C -18.5031 -0.1415 0.0 0
M  V30 110 O 6.8281 -13.7977 0.0 0
M  V30 111 C 8.3494 -15.8968 0.0 0 CFG=1
M  V30 112 C -16.8403 -3.7147 0.0 0 CFG=2
M  V30 113 O -18.3616 -1.6156 0.0 0
M  V30 114 N -19.8829 0.4835 0.0 0
M  V30 115 N 9.5522 -15.0006 0.0 0
M  V30 116 C 8.4909 -17.371 0.0 0
M  V30 117 C -15.4841 -4.3162 0.0 0
M  V30 118 C -18.0668 -4.5874 0.0 0
M  V30 119 C 9.3871 -13.5029 0.0 0
M  V30 120 C 7.2644 -18.2436 0.0 0
M  V30 121 O -14.2812 -3.4199 0.0 0
M  V30 122 N -15.3426 -5.7903 0.0 0
M  V30 123 C -17.9252 -6.0615 0.0 0
M  V30 124 O 8.0074 -12.8779 0.0 0
M  V30 125 C 10.59 -12.6066 0.0 0 CFG=1
M  V30 126 C 7.4059 -19.7178 0.0 0
M  V30 127 C -13.9864 -6.3917 0.0 0 CFG=2
M  V30 128 C -19.1517 -6.9342 0.0 0
M  V30 129 N 10.4249 -11.1089 0.0 0
M  V30 130 C 11.9462 -13.2081 0.0 0
M  V30 131 C 6.1795 -20.5904 0.0 0
M  V30 132 C -12.7835 -5.4955 0.0 0
M  V30 133 C -13.8449 -7.8658 0.0 0
M  V30 134 N -19.0102 -8.4083 0.0 0
M  V30 135 C 9.0451 -10.4839 0.0 0
M  V30 136 C 12.0877 -14.6822 0.0 0
M  V30 137 N 6.321 -22.0646 0.0 0
M  V30 138 O -12.9486 -3.9978 0.0 0
M  V30 139 N -11.4273 -6.0969 0.0 0
M  V30 140 O -12.4887 -8.4673 0.0 0
M  V30 141 C -20.2367 -9.281 0.0 0
M  V30 142 O 7.8187 -11.3566 0.0 0
M  V30 143 C 8.88 -8.9862 0.0 0
M  V30 144 N 10.9674 -15.6728 0.0 0
M  V30 145 C 13.3732 -15.4251 0.0 0
M  V30 146 C -10.2244 -5.2006 0.0 0 CFG=2
M  V30 147 N -21.6164 -8.656 0.0 0
M  V30 148 N -20.0951 -10.7551 0.0 0
M  V30 149 N 7.5003 -8.3612 0.0 0
M  V30 150 C 11.5688 -17.029 0.0 0
M  V30 151 N 13.0547 -16.8757 0.0 0
M  V30 152 C -10.3895 -3.7029 0.0 0
M  V30 153 C -8.8683 -5.8021 0.0 0
M  V30 154 C 7.3352 -6.8634 0.0 0
M  V30 155 O -9.0098 -3.1251 0.0 0
M  V30 156 N -11.7693 -3.0779 0.0 0
M  V30 157 C -7.6654 -4.9058 0.0 0
M  V30 158 O 8.538 -5.9672 0.0 0
M  V30 159 C 5.9554 -6.2384 0.0 0
M  V30 160 C -11.9344 -1.5802 0.0 0 CFG=2
M  V30 161 O -7.4649 -3.4081 0.0 0
M  V30 162 O -6.203 -5.1535 0.0 0
M  V30 163 N 5.7903 -4.7407 0.0 0
M  V30 164 C -10.7315 -0.6839 0.0 0
M  V30 165 C -13.3142 -0.9552 0.0 0
M  V30 166 C 4.4105 -4.1157 0.0 0
M  V30 167 O -10.7197 0.8255 0.0 0
M  V30 168 N -9.3753 -1.2854 0.0 0
M  V30 169 C -13.4793 0.5424 0.0 0
M  V30 170 O 3.4317 -5.2478 0.0 0
M  V30 171 C 4.2454 -2.618 0.0 0 CFG=1
M  V30 172 C -8.1725 -0.3891 0.0 0 CFG=2
M  V30 173 C -14.8591 1.1675 0.0 0
M  V30 174 N 5.4483 -1.7217 0.0 0
M  V30 175 C 2.8656 -1.993 0.0 0
M  V30 176 C -8.3376 1.1085 0.0 0
M  V30 177 C -6.8163 -0.9906 0.0 0
M  V30 178 O -16.2624 0.6132 0.0 0
M  V30 179 N -15.0242 2.6652 0.0 0
M  V30 180 C 6.8045 -2.3232 0.0 0
M  V30 181 C 2.7005 -0.4953 0.0 0
M  V30 182 O -9.5287 2.0401 0.0 0
M  V30 183 N -7.1347 2.0048 0.0 0
M  V30 184 C -5.6134 -0.0943 0.0 0
M  V30 185 C -6.4861 -2.4411 0.0 0
M  V30 186 O 6.946 -3.7973 0.0 0
M  V30 187 C 8.0074 -1.4269 0.0 0 CFG=1
M  V30 188 C 1.3208 0.1297 0.0 0
M  V30 189 C 3.9034 0.4009 0.0 0
M  V30 190 C -7.2998 3.5025 0.0 0 CFG=2
M  V30 191 N 7.8423 0.0707 0.0 0
M  V30 192 C 9.3636 -2.0283 0.0 0 CFG=2
M  V30 193 C 1.1557 1.6274 0.0 0
M  V30 194 C 3.7383 1.8986 0.0 0
M  V30 195 C -8.6796 4.1275 0.0 0
M  V30 196 C -6.0969 4.3987 0.0 0 CFG=2
M  V30 197 C 9.0451 0.967 0.0 0
M  V30 198 O 9.5051 -3.5025 0.0 0
M  V30 199 C 10.5664 -1.1321 0.0 0
M  V30 200 C 2.3585 2.5236 0.0 0
M  V30 201 O -10.0004 3.4081 0.0 0
M  V30 202 N -8.8447 5.6252 0.0 0
M  V30 203 O -4.7407 3.7973 0.0 0
M  V30 204 C -6.262 5.8964 0.0 0
M  V30 205 O 10.4013 0.3655 0.0 0
M  V30 206 C 8.88 2.4647 0.0 0 CFG=1
M  V30 207 C -10.2244 6.2502 0.0 0 CFG=2
M  V30 208 N 7.5003 3.0897 0.0 0
M  V30 209 C 10.0829 3.3609 0.0 0
M  V30 210 C -11.4509 5.3775 0.0 0
M  V30 211 C -10.3895 7.7479 0.0 0
M  V30 212 O 9.9178 4.8586 0.0 0
M  V30 213 O -11.3094 3.9034 0.0 0
M  V30 214 N -12.8307 6.0026 0.0 0
M  V30 215 C -11.7693 8.3729 0.0 0
M  V30 216 C -14.0571 5.1299 0.0 0
M  V30 217 C -11.9344 9.8707 0.0 0
M  V30 218 C -15.4369 5.7549 0.0 0
M  V30 219 N -13.3142 10.4957 0.0 0
M  V30 220 O -15.602 7.2526 0.0 0
M  V30 221 N -16.6634 4.8822 0.0 0
M  V30 222 C -13.4793 11.9934 0.0 0
M  V30 223 C -18.0432 5.5073 0.0 0 CFG=2
M  V30 224 N -12.2764 12.8896 0.0 0
M  V30 225 N -14.8591 12.6184 0.0 0
M  V30 226 C -18.2083 7.005 0.0 0
M  V30 227 C -19.2696 4.6346 0.0 0 CFG=2
M  V30 228 O -17.0054 7.9012 0.0 0
M  V30 229 N -19.588 7.63 0.0 0
M  V30 230 O -19.1281 3.1605 0.0 0
M  V30 231 C -20.6494 5.2596 0.0 0
M  V30 232 C -19.7531 9.1277 0.0 0 CFG=2
M  V30 233 C -18.5503 10.024 0.0 0
M  V30 234 C -21.1329 9.7527 0.0 0
M  V30 235 O -17.1941 9.4225 0.0 0
M  V30 236 O -18.7154 11.5217 0.0 0
M  V30 237 C -21.298 11.2504 0.0 0
M  V30 238 C -22.3594 8.88 0.0 0
M  V30 END ATOM
M  V30 BEGIN BOND
M  V30 1 2 1 2
M  V30 2 1 2 3
M  V30 3 1 4 2 CFG=3
M  V30 4 1 5 3 CFG=3
M  V30 5 1 4 6
M  V30 6 1 4 7
M  V30 7 1 5 8
M  V30 8 1 5 9
M  V30 9 1 6 10
M  V30 10 1 6 11
M  V30 11 1 7 12
M  V30 12 2 8 13
M  V30 13 1 8 14
M  V30 14 1 9 15
M  V30 15 2 10 16
M  V30 16 1 10 17
M  V30 17 1 18 14 CFG=1
M  V30 18 1 15 19
M  V30 19 1 17 20 CFG=3
M  V30 20 1 17 21
M  V30 21 1 18 22
M  V30 22 1 18 23
M  V30 23 1 19 24
M  V30 24 1 20 25
M  V30 25 1 21 26
M  V30 26 2 22 27
M  V30 27 1 22 28
M  V30 28 1 23 29
M  V30 29 1 24 30
M  V30 30 2 25 31
M  V30 31 1 25 32
M  V30 32 1 26 33
M  V30 33 1 26 34
M  V30 34 1 35 28 CFG=1
M  V30 35 1 29 36
M  V30 36 2 29 37
M  V30 37 2 30 38
M  V30 38 1 30 39
M  V30 39 1 32 40 CFG=3
M  V30 40 1 32 41
M  V30 41 1 35 42
M  V30 42 1 35 43
M  V30 43 2 36 44
M  V30 44 1 37 45
M  V30 45 1 40 46
M  V30 46 2 42 47
M  V30 47 1 42 48
M  V30 48 1 43 49
M  V30 49 2 46 50
M  V30 50 1 51 46 CFG=1
M  V30 51 1 52 48 CFG=1
M  V30 52 1 49 53
M  V30 53 1 51 54
M  V30 54 1 51 55
M  V30 55 1 52 56
M  V30 56 1 52 57
M  V30 57 1 53 58
M  V30 58 1 54 59
M  V30 59 1 54 60
M  V30 60 1 55 61
M  V30 61 2 56 62
M  V30 62 1 56 63
M  V30 63 1 58 64
M  V30 64 2 59 65
M  V30 65 1 59 66
M  V30 66 1 63 67
M  V30 67 2 64 68
M  V30 68 1 64 69
M  V30 69 1 66 70 CFG=1
M  V30 70 1 66 71
M  V30 71 1 67 72
M  V30 72 1 70 73
M  V30 73 1 71 74
M  V30 74 2 72 75
M  V30 75 1 72 76
M  V30 76 2 73 77
M  V30 77 1 73 78
M  V30 78 1 74 79
M  V30 79 1 80 76 CFG=3
M  V30 80 1 78 81 CFG=1
M  V30 81 1 78 82
M  V30 82 1 79 83
M  V30 83 1 80 84
M  V30 84 1 80 85
M  V30 85 1 81 86
M  V30 86 1 82 87
M  V30 87 1 83 88
M  V30 88 2 84 89
M  V30 89 1 84 90
M  V30 90 1 85 91
M  V30 91 2 86 92
M  V30 92 1 86 93
M  V30 93 1 87 94
M  V30 94 1 95 90 CFG=3
M  V30 95 1 91 96
M  V30 96 1 93 97 CFG=1
M  V30 97 1 93 98
M  V30 98 2 94 99
M  V30 99 1 94 100
M  V30 100 1 95 101
M  V30 101 1 95 102
M  V30 102 2 96 103
M  V30 103 1 96 104
M  V30 104 1 97 105
M  V30 105 1 98 106
M  V30 106 2 101 107
M  V30 107 1 101 108
M  V30 108 1 102 109
M  V30 109 2 105 110
M  V30 110 1 105 111
M  V30 111 1 112 108 CFG=3
M  V30 112 2 109 113
M  V30 113 1 109 114
M  V30 114 1 111 115 CFG=1
M  V30 115 1 111 116
M  V30 116 1 112 117
M  V30 117 1 112 118
M  V30 118 1 115 119
M  V30 119 1 116 120
M  V30 120 2 117 121
M  V30 121 1 117 122
M  V30 122 1 118 123
M  V30 123 2 119 124
M  V30 124 1 119 125
M  V30 125 1 120 126
M  V30 126 1 127 122 CFG=3
M  V30 127 1 123 128
M  V30 128 1 125 129 CFG=1
M  V30 129 1 125 130
M  V30 130 1 126 131
M  V30 131 1 127 132
M  V30 132 1 127 133
M  V30 133 1 128 134
M  V30 134 1 129 135
M  V30 135 1 130 136
M  V30 136 1 131 137
M  V30 137 2 132 138
M  V30 138 1 132 139
M  V30 139 1 133 140
M  V30 140 1 134 141
M  V30 141 2 135 142
M  V30 142 1 135 143
M  V30 143 1 136 144
M  V30 144 2 136 145
M  V30 145 1 146 139 CFG=3
M  V30 146 2 141 147
M  V30 147 1 141 148
M  V30 148 1 143 149
M  V30 149 2 144 150
M  V30 150 1 145 151
M  V30 151 1 146 152
M  V30 152 1 146 153
M  V30 153 1 149 154
M  V30 154 2 152 155
M  V30 155 1 152 156
M  V30 156 1 153 157
M  V30 157 2 154 158
M  V30 158 1 154 159
M  V30 159 1 160 156 CFG=1
M  V30 160 2 157 161
M  V30 161 1 157 162
M  V30 162 1 159 163
M  V30 163 1 160 164
M  V30 164 1 160 165
M  V30 165 1 163 166
M  V30 166 2 164 167
M  V30 167 1 164 168
M  V30 168 1 165 169
M  V30 169 2 166 170
M  V30 170 1 166 171
M  V30 171 1 172 168 CFG=3
M  V30 172 1 169 173
M  V30 173 1 171 174 CFG=3
M  V30 174 1 171 175
M  V30 175 1 172 176
M  V30 176 1 172 177
M  V30 177 2 173 178
M  V30 178 1 173 179
M  V30 179 1 174 180
M  V30 180 1 175 181
M  V30 181 2 176 182
M  V30 182 1 176 183
M  V30 183 1 177 184
M  V30 184 1 177 185
M  V30 185 2 180 186
M  V30 186 1 180 187
M  V30 187 2 181 188
M  V30 188 1 181 189
M  V30 189 1 190 183 CFG=3
M  V30 190 1 187 191 CFG=1
M  V30 191 1 187 192
M  V30 192 1 188 193
M  V30 193 2 189 194
M  V30 194 1 190 195
M  V30 195 1 190 196
M  V30 196 1 191 197
M  V30 197 1 192 198 CFG=1
M  V30 198 1 192 199
M  V30 199 2 193 200
M  V30 200 2 195 201
M  V30 201 1 195 202
M  V30 202 1 196 203 CFG=1
M  V30 203 1 196 204
M  V30 204 2 197 205
M  V30 205 1 197 206
M  V30 206 1 207 202 CFG=3
M  V30 207 1 206 208 CFG=1
M  V30 208 1 206 209
M  V30 209 1 207 210
M  V30 210 1 207 211
M  V30 211 1 209 212
M  V30 212 2 210 213
M  V30 213 1 210 214
M  V30 214 1 211 215
M  V30 215 1 214 216
M  V30 216 1 215 217
M  V30 217 1 216 218
M  V30 218 1 217 219
M  V30 219 2 218 220
M  V30 220 1 218 221
M  V30 221 1 219 222
M  V30 222 1 223 221 CFG=1
M  V30 223 2 222 224
M  V30 224 1 222 225
M  V30 225 1 223 226
M  V30 226 1 223 227
M  V30 227 2 226 228
M  V30 228 1 226 229
M  V30 229 1 227 230 CFG=3
M  V30 230 1 227 231
M  V30 231 1 232 229 CFG=1
M  V30 232 1 232 233
M  V30 233 1 232 234
M  V30 234 2 233 235
M  V30 235 1 233 236
M  V30 236 1 234 237
M  V30 237 1 234 238
M  V30 238 1 11 12
M  V30 239 1 44 45
M  V30 240 1 60 61
M  V30 241 1 150 151
M  V30 242 1 194 200
M  V30 END BOND
M  V30 BEGIN COLLECTION
M  V30 MDLV30/STEABS ATOMS=(30 4 5 17 18 32 35 51 52 66 78 80 93 95 111 112 125 127 146 160 171 172 187 190 192 196 206 207 223 227 232)
M  V30 END COLLECTION
M  V30 END CTAB
M  END
>  <NUMBERS>
24

>  <SEQUENCE>
STFGGHKSEKPALPRHRAGENRSDQVTRGTV

>  <DRUG_NAME>
No drug

>  <AA_MUTATION>
p.P784H

>  <POSITION>
784

>  <TRANSCRYPT>
P00519-2

$$$$
Compound 26
Actelion Java MolfileCreator 2.0

  0  0  0  0  0  0              0 V3000
M  V30 BEGIN CTAB
M  V30 COUNTS 249 253 0 0 0
M  V30 BEGIN ATOM
M  V30 1 O 0.0 0.0 0.0 0
M  V30 2 C 1.4464 -0.3556 0.0 0
M  V30 3 N 2.1933 -1.6479 0.0 0
M  V30 4 C 2.1933 0.9603 0.0 0 CFG=1
M  V30 5 C 1.4345 -2.9403 0.0 0 CFG=2
M  V30 6 N 1.565 2.3475 0.0 0
M  V30 7 C 3.6753 1.1263 0.0 0
M  V30 8 C 2.1815 -4.2326 0.0 0
M  V30 9 C -0.0829 -2.9284 0.0 0
M  V30 10 C 0.0829 2.6676 0.0 0
M  V30 11 C 2.6676 3.3671 0.0 0
M  V30 12 C 3.9717 2.6083 0.0 0
M  V30 13 O 1.5057 -5.0981 0.0 0
M  V30 14 N 3.6753 -4.2207 0.0 0
M  V30 15 C -0.8417 -4.2207 0.0 0
M  V30 16 O -1.067 1.6954 0.0 0
M  V30 17 C -0.3912 4.114 0.0 0 CFG=1
M  V30 18 C 4.4223 -5.513 0.0 0 CFG=2
M  V30 19 O -0.0948 -5.513 0.0 0
M  V30 20 N -2.3593 -4.2089 0.0 0
M  V30 21 N 0.6046 5.2403 0.0 0
M  V30 22 C -1.8732 4.4341 0.0 0
M  V30 23 C 5.9161 -5.5012 0.0 0
M  V30 24 C 3.6635 -6.8053 0.0 0
M  V30 25 C 0.1304 6.6868 0.0 0
M  V30 26 C -2.8928 3.3315 0.0 0
M  V30 27 O 6.9476 -6.5682 0.0 0
M  V30 28 N 6.6631 -4.1851 0.0 0
M  V30 29 C 2.1459 -6.7935 0.0 0
M  V30 30 O -1.3515 7.0069 0.0 0
M  V30 31 C 1.1263 7.8131 0.0 0 CFG=1
M  V30 32 O -2.4423 1.9088 0.0 0
M  V30 33 O -4.3748 3.6516 0.0 0
M  V30 34 C 8.1569 -4.1733 0.0 0 CFG=2
M  V30 35 C 1.0907 -7.8605 0.0 0
M  V30 36 C 1.4701 -5.9043 0.0 0
M  V30 37 N 2.5846 7.5167 0.0 0
M  V30 38 C 0.652 9.2595 0.0 0
M  V30 39 C 8.9039 -5.4656 0.0 0
M  V30 40 C 8.9039 -2.8573 0.0 0
M  V30 41 C 1.6479 10.3859 0.0 0
M  V30 42 O 10.3977 -5.4537 0.0 0
M  V30 43 N 8.1451 -6.7579 0.0 0
M  V30 44 C 8.1451 -1.5412 0.0 0
M  V30 45 O 3.1062 10.0895 0.0 0
M  V30 46 N 1.1737 11.8323 0.0 0
M  V30 47 C 8.892 -8.0502 0.0 0 CFG=2
M  V30 48 C 8.892 -0.2252 0.0 0
M  V30 49 C 6.6275 -1.5294 0.0 0
M  V30 50 C 10.3859 -8.0384 0.0 0
M  V30 51 C 8.1332 -9.3425 0.0 0
M  V30 52 C 8.1332 1.0907 0.0 0
M  V30 53 C 5.8687 -0.2134 0.0 0
M  V30 54 O 11.5478 -7.078 0.0 0
M  V30 55 N 11.1328 -9.3307 0.0 0
M  V30 56 C 9.5559 -9.7931 0.0 0
M  V30 57 C 6.6631 -8.9631 0.0 0
M  V30 58 C 6.6156 1.1026 0.0 0
M  V30 59 C 12.6267 -9.3188 0.0 0 CFG=2
M  V30 60 C 13.3736 -8.0028 0.0 0
M  V30 61 C 13.2076 -10.6941 0.0 0
M  V30 62 O 12.6148 -6.6868 0.0 0
M  V30 63 N 14.8675 -7.9909 0.0 0
M  V30 64 C 15.6144 -6.6749 0.0 0 CFG=2
M  V30 65 C 14.8556 -5.3589 0.0 0
M  V30 66 C 17.1083 -6.6631 0.0 0
M  V30 67 O 13.3855 -5.7146 0.0 0
M  V30 68 N 15.6025 -4.0429 0.0 0
M  V30 69 C 17.8552 -5.347 0.0 0
M  V30 70 C 14.8437 -2.7268 0.0 0 CFG=2
M  V30 71 C 19.3491 -5.3352 0.0 0
M  V30 72 C 17.0964 -4.031 0.0 0
M  V30 73 C 13.3262 -2.715 0.0 0
M  V30 74 C 15.5907 -1.4108 0.0 0
M  V30 75 O 12.8994 -4.1496 0.0 0
M  V30 76 N 12.5674 -1.399 0.0 0
M  V30 77 C 14.8319 -0.0948 0.0 0
M  V30 78 C 11.0498 -1.3871 0.0 0 CFG=2
M  V30 79 C 15.5788 1.2211 0.0 0
M  V30 80 C 13.3143 -0.0829 0.0 0
M  V30 81 C 10.291 -2.6794 0.0 0
M  V30 82 C 10.291 -0.0711 0.0 0
M  V30 83 C 14.82 2.5371 0.0 0
M  V30 84 C 12.5555 1.233 0.0 0
M  V30 85 O 9.4848 -2.5727 0.0 0
M  V30 86 N 11.038 -3.9717 0.0 0
M  V30 87 C 8.7734 -0.0592 0.0 0
M  V30 88 C 13.3025 2.549 0.0 0
M  V30 89 C 10.2792 -5.264 0.0 0 CFG=2
M  V30 90 O 7.4811 -0.8417 0.0 0
M  V30 91 O 7.5878 0.901 0.0 0
M  V30 92 O 12.5437 3.865 0.0 0
M  V30 93 C 8.7616 -5.2522 0.0 0
M  V30 94 C 11.0261 -6.5564 0.0 0
M  V30 95 O 7.7064 -6.3192 0.0 0
M  V30 96 N 8.0028 -3.9362 0.0 0
M  V30 97 C 10.2673 -7.8487 0.0 0
M  V30 98 C 6.4852 -3.9243 0.0 0 CFG=2
M  V30 99 C 8.7497 -7.8368 0.0 0
M  V30 100 C 11.0142 -9.141 0.0 0
M  V30 101 C 5.7264 -5.2166 0.0 0
M  V30 102 C 5.7264 -2.6083 0.0 0
M  V30 103 C 7.9909 -9.1291 0.0 0
M  V30 104 C 10.2555 -10.4333 0.0 0
M  V30 105 O 6.4734 -6.5089 0.0 0
M  V30 106 N 4.2089 -5.2048 0.0 0
M  V30 107 C 4.3037 -2.0511 0.0 0
M  V30 108 C 6.1295 -1.15 0.0 0
M  V30 109 C 8.7379 -10.4214 0.0 0
M  V30 110 C 3.4501 -6.4971 0.0 0 CFG=2
M  V30 111 C 4.197 -7.7894 0.0 0
M  V30 112 C 1.9325 -6.4852 0.0 0
M  V30 113 O 5.679 -7.5997 0.0 0
M  V30 114 N 3.4382 -9.0817 0.0 0
M  V30 115 C 4.1851 -10.374 0.0 0 CFG=2
M  V30 116 C 5.679 -10.3622 0.0 0
M  V30 117 C 3.4264 -11.6663 0.0 0
M  V30 118 O 6.0821 -8.9039 0.0 0
M  V30 119 N 6.4259 -11.6545 0.0 0
M  V30 120 O 4.0073 -13.0416 0.0 0
M  V30 121 C 7.9198 -11.6426 0.0 0 CFG=2
M  V30 122 C 8.6667 -10.3266 0.0 0
M  V30 123 C 8.6667 -12.9349 0.0 0
M  V30 124 O 7.4811 -9.3662 0.0 0
M  V30 125 N 10.1606 -10.3147 0.0 0
M  V30 126 C 10.1606 -12.9231 0.0 0
M  V30 127 C 10.9075 -8.9987 0.0 0 CFG=2
M  V30 128 C 10.9075 -14.2154 0.0 0
M  V30 129 C 10.9075 -11.607 0.0 0
M  V30 130 C 10.1487 -7.6827 0.0 0
M  V30 131 C 12.4014 -8.9869 0.0 0
M  V30 132 C 12.4014 -14.2035 0.0 0
M  V30 133 C 12.4014 -11.5952 0.0 0
M  V30 134 O 8.643 -7.493 0.0 0
M  V30 135 N 10.8957 -6.3667 0.0 0
M  V30 136 C 13.1483 -7.6708 0.0 0
M  V30 137 C 13.1483 -12.8875 0.0 0
M  V30 138 C 10.1369 -5.0506 0.0 0 CFG=2
M  V30 139 O 12.0931 -6.5801 0.0 0
M  V30 140 O 14.5948 -8.0265 0.0 0
M  V30 141 O 14.6422 -12.8756 0.0 0
M  V30 142 C 8.6193 -5.0388 0.0 0
M  V30 143 C 10.8838 -3.7346 0.0 0
M  V30 144 O 7.327 -5.8213 0.0 0
M  V30 145 N 7.8605 -3.7228 0.0 0
M  V30 146 C 10.125 -2.4186 0.0 0
M  V30 147 C 6.3429 -3.7109 0.0 0 CFG=2
M  V30 148 O 8.6193 -2.5846 0.0 0
M  V30 149 N 10.3503 -0.9247 0.0 0
M  V30 150 C 5.5842 -5.0032 0.0 0
M  V30 151 C 5.5842 -2.3949 0.0 0 CFG=2
M  V30 152 O 5.9873 -6.4378 0.0 0
M  V30 153 N 4.0666 -4.9914 0.0 0
M  V30 154 O 5.264 -0.9129 0.0 0
M  V30 155 C 4.1614 -2.9284 0.0 0
M  V30 156 C 3.3078 -6.2837 0.0 0 CFG=2
M  V30 157 C 4.0547 -7.576 0.0 0
M  V30 158 C 1.7902 -6.2718 0.0 0
M  V30 159 O 5.5367 -7.742 0.0 0
M  V30 160 N 3.2959 -8.8683 0.0 0
M  V30 161 C 1.0314 -7.5641 0.0 0
M  V30 162 C 4.0429 -10.1606 0.0 0 CFG=2
M  V30 163 C -0.486 -7.5523 0.0 0
M  V30 164 C 1.7784 -8.8564 0.0 0
M  V30 165 C 5.5367 -10.1487 0.0 0
M  V30 166 C 3.2841 -11.4529 0.0 0
M  V30 167 O 6.2837 -8.8327 0.0 0
M  V30 168 N 6.2837 -11.4411 0.0 0
M  V30 169 O 4.1733 -12.6385 0.0 0
M  V30 170 C 7.7775 -11.4292 0.0 0 CFG=2
M  V30 171 C 8.5245 -10.1132 0.0 0
M  V30 172 C 8.5245 -12.7215 0.0 0 CFG=2
M  V30 173 O 7.1492 -9.4611 0.0 0
M  V30 174 N 10.0183 -10.1013 0.0 0
M  V30 175 C 7.7657 -14.0138 0.0 0
M  V30 176 C 9.9709 -13.0772 0.0 0
M  V30 177 C 10.7653 -8.7853 0.0 0 CFG=2
M  V30 178 C 8.5126 -15.3061 0.0 0
M  V30 179 C 10.0065 -7.4693 0.0 0
M  V30 180 C 12.2591 -8.7734 0.0 0 CFG=2
M  V30 181 O 8.7616 -8.3229 0.0 0
M  V30 182 N 10.7534 -6.1533 0.0 0
M  V30 183 O 13.1483 -9.959 0.0 0
M  V30 184 C 13.0061 -7.4574 0.0 0
M  V30 185 C 9.9946 -4.8372 0.0 0 CFG=2
M  V30 186 C 8.477 -4.8254 0.0 0
M  V30 187 C 10.7415 -3.5212 0.0 0
M  V30 188 O 7.7183 -6.1177 0.0 0
M  V30 189 N 7.7183 -3.5093 0.0 0
M  V30 190 C 9.9828 -2.2052 0.0 0
M  V30 191 C 6.2007 -3.4975 0.0 0
M  V30 192 C 10.7297 -0.8892 0.0 0
M  V30 193 C 5.4419 -2.1815 0.0 0
M  V30 194 C 9.9709 0.4268 0.0 0
M  V30 195 O 5.4775 -0.6639 0.0 0
M  V30 196 N 3.9243 -2.1696 0.0 0
M  V30 197 N 11.0024 1.5175 0.0 0
M  V30 198 C 3.1655 -0.8536 0.0 0 CFG=2
M  V30 199 C 3.9125 0.4623 0.0 0
M  V30 200 C 1.6479 -0.8417 0.0 0
M  V30 201 O 5.3115 1.0196 0.0 0
M  V30 202 N 3.1537 1.7784 0.0 0
M  V30 203 C 0.8892 0.4742 0.0 0
M  V30 204 C 3.9006 3.0944 0.0 0 CFG=2
M  V30 205 C -0.6283 0.486 0.0 0
M  V30 206 C 5.3945 3.1062 0.0 0
M  V30 207 C 3.1418 4.4104 0.0 0
M  V30 208 O -1.3871 -0.8062 0.0 0
M  V30 209 O -1.5412 1.6954 0.0 0
M  V30 210 O 5.7976 1.6717 0.0 0
M  V30 211 N 6.1414 4.4223 0.0 0
M  V30 212 C 3.8887 5.7264 0.0 0
M  V30 213 C 7.6353 4.4341 0.0 0 CFG=2
M  V30 214 C 3.13 7.0425 0.0 0
M  V30 215 C 8.3822 3.1418 0.0 0
M  V30 216 C 8.3822 5.7501 0.0 0
M  V30 217 C 3.8769 8.3585 0.0 0
M  V30 218 O 7.1966 2.2052 0.0 0
M  V30 219 N 9.8761 3.1537 0.0 0
M  V30 220 C 9.8761 5.762 0.0 0
M  V30 221 N 3.1181 9.6745 0.0 0
M  V30 222 C 10.623 1.8614 0.0 0 CFG=2
M  V30 223 C 10.623 7.078 0.0 0
M  V30 224 C 10.623 4.4697 0.0 0
M  V30 225 C 9.8642 0.569 0.0 0
M  V30 226 C 12.1169 1.8732 0.0 0
M  V30 227 O 11.2158 -0.0592 0.0 0
M  V30 228 N 8.3466 0.5809 0.0 0
M  V30 229 C 12.8638 0.5809 0.0 0
M  V30 230 C 7.5878 -0.7113 0.0 0 CFG=2
M  V30 231 C 14.3577 0.5928 0.0 0
M  V30 232 C 8.3348 -2.0036 0.0 0
M  V30 233 C 6.0703 -0.6995 0.0 0
M  V30 234 N 15.1046 -0.6995 0.0 0
M  V30 235 O 8.2755 -3.4975 0.0 0
M  V30 236 N 9.8286 -1.9918 0.0 0
M  V30 237 C 5.0151 -1.7665 0.0 0
M  V30 238 C 5.1573 0.5098 0.0 0
M  V30 239 C 16.5984 -0.6876 0.0 0
M  V30 240 C 10.5756 -3.2841 0.0 0 CFG=2
M  V30 241 N 17.3454 0.6283 0.0 0
M  V30 242 N 17.3454 -1.9799 0.0 0
M  V30 243 C 9.8168 -4.5764 0.0 0
M  V30 244 C 12.0694 -3.2722 0.0 0
M  V30 245 O 8.477 -5.2759 0.0 0
M  V30 246 O 11.2869 -4.8491 0.0 0
M  V30 247 C 12.8164 -4.5645 0.0 0
M  V30 248 C 14.2628 -4.9202 0.0 0
M  V30 249 C 11.7612 -5.6316 0.0 0
M  V30 END ATOM
M  V30 BEGIN BOND
M  V30 1 2 1 2
M  V30 2 1 2 3
M  V30 3 1 4 2 CFG=1
M  V30 4 1 5 3 CFG=3
M  V30 5 1 4 6
M  V30 6 1 4 7
M  V30 7 1 5 8
M  V30 8 1 5 9
M  V30 9 1 6 10
M  V30 10 1 6 11
M  V30 11 1 7 12
M  V30 12 2 8 13
M  V30 13 1 8 14
M  V30 14 1 9 15
M  V30 15 2 10 16
M  V30 16 1 10 17
M  V30 17 1 18 14 CFG=3
M  V30 18 2 15 19
M  V30 19 1 15 20
M  V30 20 1 17 21 CFG=3
M  V30 21 1 17 22
M  V30 22 1 18 23
M  V30 23 1 18 24
M  V30 24 1 21 25
M  V30 25 1 22 26
M  V30 26 2 23 27
M  V30 27 1 23 28
M  V30 28 1 24 29
M  V30 29 2 25 30
M  V30 30 1 25 31
M  V30 31 2 26 32
M  V30 32 1 26 33
M  V30 33 1 34 28 CFG=1
M  V30 34 1 29 35
M  V30 35 1 29 36
M  V30 36 1 31 37 CFG=3
M  V30 37 1 31 38
M  V30 38 1 34 39
M  V30 39 1 34 40
M  V30 40 1 38 41
M  V30 41 2 39 42
M  V30 42 1 39 43
M  V30 43 1 40 44
M  V30 44 2 41 45
M  V30 45 1 41 46
M  V30 46 1 47 43 CFG=3
M  V30 47 2 44 48
M  V30 48 1 44 49
M  V30 49 1 47 50
M  V30 50 1 47 51
M  V30 51 1 48 52
M  V30 52 2 49 53
M  V30 53 2 50 54
M  V30 54 1 50 55
M  V30 55 1 51 56
M  V30 56 1 51 57
M  V30 57 2 52 58
M  V30 58 1 59 55 CFG=3
M  V30 59 1 59 60
M  V30 60 1 59 61
M  V30 61 2 60 62
M  V30 62 1 60 63
M  V30 63 1 64 63 CFG=3
M  V30 64 1 64 65
M  V30 65 1 64 66
M  V30 66 2 65 67
M  V30 67 1 65 68
M  V30 68 1 66 69
M  V30 69 1 70 68 CFG=3
M  V30 70 1 69 71
M  V30 71 1 69 72
M  V30 72 1 70 73
M  V30 73 1 70 74
M  V30 74 2 73 75
M  V30 75 1 73 76
M  V30 76 1 74 77
M  V30 77 1 78 76 CFG=3
M  V30 78 2 77 79
M  V30 79 1 77 80
M  V30 80 1 78 81
M  V30 81 1 78 82
M  V30 82 1 79 83
M  V30 83 2 80 84
M  V30 84 2 81 85
M  V30 85 1 81 86
M  V30 86 1 82 87
M  V30 87 2 83 88
M  V30 88 1 89 86 CFG=1
M  V30 89 2 87 90
M  V30 90 1 87 91
M  V30 91 1 88 92
M  V30 92 1 89 93
M  V30 93 1 89 94
M  V30 94 2 93 95
M  V30 95 1 93 96
M  V30 96 1 94 97
M  V30 97 1 98 96 CFG=3
M  V30 98 2 97 99
M  V30 99 1 97 100
M  V30 100 1 98 101
M  V30 101 1 98 102
M  V30 102 1 99 103
M  V30 103 2 100 104
M  V30 104 2 101 105
M  V30 105 1 101 106
M  V30 106 1 102 107
M  V30 107 1 102 108
M  V30 108 2 103 109
M  V30 109 1 110 106 CFG=3
M  V30 110 1 110 111
M  V30 111 1 110 112
M  V30 112 2 111 113
M  V30 113 1 111 114
M  V30 114 1 115 114 CFG=3
M  V30 115 1 115 116
M  V30 116 1 115 117
M  V30 117 2 116 118
M  V30 118 1 116 119
M  V30 119 1 117 120
M  V30 120 1 121 119 CFG=3
M  V30 121 1 121 122
M  V30 122 1 121 123
M  V30 123 2 122 124
M  V30 124 1 122 125
M  V30 125 1 123 126
M  V30 126 1 127 125 CFG=3
M  V30 127 2 126 128
M  V30 128 1 126 129
M  V30 129 1 127 130
M  V30 130 1 127 131
M  V30 131 1 128 132
M  V30 132 2 129 133
M  V30 133 2 130 134
M  V30 134 1 130 135
M  V30 135 1 131 136
M  V30 136 2 132 137
M  V30 137 1 138 135 CFG=3
M  V30 138 2 136 139
M  V30 139 1 136 140
M  V30 140 1 137 141
M  V30 141 1 138 142
M  V30 142 1 138 143
M  V30 143 2 142 144
M  V30 144 1 142 145
M  V30 145 1 143 146
M  V30 146 1 147 145 CFG=3
M  V30 147 2 146 148
M  V30 148 1 146 149
M  V30 149 1 147 150
M  V30 150 1 147 151
M  V30 151 2 150 152
M  V30 152 1 150 153
M  V30 153 1 151 154 CFG=1
M  V30 154 1 151 155
M  V30 155 1 156 153 CFG=3
M  V30 156 1 156 157
M  V30 157 1 156 158
M  V30 158 2 157 159
M  V30 159 1 157 160
M  V30 160 1 158 161
M  V30 161 1 162 160 CFG=3
M  V30 162 1 161 163
M  V30 163 1 161 164
M  V30 164 1 162 165
M  V30 165 1 162 166
M  V30 166 2 165 167
M  V30 167 1 165 168
M  V30 168 1 166 169
M  V30 169 1 170 168 CFG=3
M  V30 170 1 170 171
M  V30 171 1 170 172
M  V30 172 2 171 173
M  V30 173 1 171 174
M  V30 174 1 172 175
M  V30 175 1 172 176 CFG=1
M  V30 176 1 177 174 CFG=3
M  V30 177 1 175 178
M  V30 178 1 177 179
M  V30 179 1 177 180
M  V30 180 2 179 181
M  V30 181 1 179 182
M  V30 182 1 180 183 CFG=1
M  V30 183 1 180 184
M  V30 184 1 185 182 CFG=3
M  V30 185 1 185 186
M  V30 186 1 185 187
M  V30 187 2 186 188
M  V30 188 1 186 189
M  V30 189 1 187 190
M  V30 190 1 189 191
M  V30 191 1 190 192
M  V30 192 1 191 193
M  V30 193 1 192 194
M  V30 194 2 193 195
M  V30 195 1 193 196
M  V30 196 1 194 197
M  V30 197 1 198 196 CFG=1
M  V30 198 1 198 199
M  V30 199 1 198 200
M  V30 200 2 199 201
M  V30 201 1 199 202
M  V30 202 1 200 203
M  V30 203 1 204 202 CFG=1
M  V30 204 1 203 205
M  V30 205 1 204 206
M  V30 206 1 204 207
M  V30 207 2 205 208
M  V30 208 1 205 209
M  V30 209 2 206 210
M  V30 210 1 206 211
M  V30 211 1 207 212
M  V30 212 1 213 211 CFG=1
M  V30 213 1 212 214
M  V30 214 1 213 215
M  V30 215 1 213 216
M  V30 216 1 214 217
M  V30 217 2 215 218
M  V30 218 1 215 219
M  V30 219 1 216 220
M  V30 220 1 217 221
M  V30 221 1 222 219 CFG=1
M  V30 222 1 220 223
M  V30 223 1 220 224
M  V30 224 1 222 225
M  V30 225 1 222 226
M  V30 226 2 225 227
M  V30 227 1 225 228
M  V30 228 1 226 229
M  V30 229 1 230 228 CFG=3
M  V30 230 1 229 231
M  V30 231 1 230 232
M  V30 232 1 230 233
M  V30 233 1 231 234
M  V30 234 2 232 235
M  V30 235 1 232 236
M  V30 236 1 233 237
M  V30 237 1 233 238
M  V30 238 1 234 239
M  V30 239 1 240 236 CFG=1
M  V30 240 2 239 241
M  V30 241 1 239 242
M  V30 242 1 240 243
M  V30 243 1 240 244
M  V30 244 2 243 245
M  V30 245 1 243 246
M  V30 246 1 244 247
M  V30 247 1 247 248
M  V30 248 1 247 249
M  V30 249 1 11 12
M  V30 250 1 53 58
M  V30 251 1 84 88
M  V30 252 1 104 109
M  V30 253 1 133 137
M  V30 END BOND
M  V30 BEGIN COLLECTION
M  V30 MDLV30/STEABS ATOMS=(33 4 5 17 18 31 34 47 59 64 70 78 89 98 110 115 121 127 138 147 151 156 162 170 172 177 180 185 198 204 213 222 230 240)
M  V30 END COLLECTION
M  V30 END CTAB
M  END
>  <NUMBERS>
25

>  <SEQUENCE>
NDPNLFVALYDFVASYDNTLSITKGEKLRVL

>  <DRUG_NAME>
No drug

>  <AA_MUTATION>
p.H95Y

>  <POSITION>
95

>  <TRANSCRYPT>
P00519-2

$$$$
Compound 27
Actelion Java MolfileCreator 2.0

  0  0  0  0  0  0              0 V3000
M  V30 BEGIN CTAB
M  V30 COUNTS 255 258 0 0 0
M  V30 BEGIN ATOM
M  V30 1 S 0.0 0.0 0.0 0
M  V30 2 C -1.5096 0.0117 0.0 0
M  V30 3 C 0.743 1.3091 0.0 0
M  V30 4 C -2.2644 -1.2737 0.0 0
M  V30 5 C -3.774 -1.2619 0.0 0 CFG=2
M  V30 6 N -4.5288 -2.5474 0.0 0
M  V30 7 C -4.5288 0.0471 0.0 0
M  V30 8 C -6.0384 -2.5356 0.0 0
M  V30 9 O -6.0384 0.0589 0.0 0
M  V30 10 N -3.7858 1.3562 0.0 0
M  V30 11 O -6.7932 -1.2265 0.0 0
M  V30 12 C -6.7932 -3.8211 0.0 0 CFG=1
M  V30 13 C -4.5406 2.6654 0.0 0 CFG=2
M  V30 14 N -6.0502 -5.1067 0.0 0
M  V30 15 C -8.3028 -3.8094 0.0 0
M  V30 16 C -6.0502 2.6771 0.0 0
M  V30 17 C -3.7976 3.9745 0.0 0 CFG=2
M  V30 18 C -9.0576 -5.0949 0.0 0
M  V30 19 O -6.805 1.3916 0.0 0
M  V30 20 N -6.805 3.9863 0.0 0
M  V30 21 O -2.3115 3.9863 0.0 0
M  V30 22 C -4.5524 5.2836 0.0 0
M  V30 23 C -10.5672 -5.0831 0.0 0
M  V30 24 C -8.3146 -6.3804 0.0 0
M  V30 25 C -8.3146 3.9981 0.0 0 CFG=2
M  V30 26 C -11.322 -6.3686 0.0 0
M  V30 27 C -9.0694 -7.6659 0.0 0
M  V30 28 C -9.0694 2.7125 0.0 0
M  V30 29 C -9.0694 5.3072 0.0 0
M  V30 30 C -10.579 -7.6541 0.0 0
M  V30 31 O -8.3264 1.427 0.0 0
M  V30 32 N -10.579 2.7243 0.0 0
M  V30 33 C -10.579 5.319 0.0 0
M  V30 34 C -11.3338 1.4388 0.0 0
M  V30 35 C -11.3338 6.6281 0.0 0
M  V30 36 C -11.3338 4.0334 0.0 0
M  V30 37 C -12.8434 1.4506 0.0 0
M  V30 38 C -12.8434 6.6399 0.0 0
M  V30 39 C -12.8434 4.0452 0.0 0
M  V30 40 O -13.268 2.9012 0.0 0
M  V30 41 N -13.5982 0.1651 0.0 0
M  V30 42 C -13.5982 5.3543 0.0 0
M  V30 43 C -15.1078 0.1769 0.0 0 CFG=2
M  V30 44 O -14.7186 6.3686 0.0 0
M  V30 45 C -15.8626 1.486 0.0 0
M  V30 46 C -15.8626 -1.1086 0.0 0
M  V30 47 O -14.8366 2.571 0.0 0
M  V30 48 N -17.3722 1.4978 0.0 0
M  V30 49 C -17.3722 -1.0968 0.0 0
M  V30 50 C -18.127 2.8069 0.0 0 CFG=2
M  V30 51 O -17.7968 0.3538 0.0 0
M  V30 52 N -18.127 -2.3823 0.0 0
M  V30 53 C -17.384 4.116 0.0 0
M  V30 54 C -19.6367 2.8187 0.0 0
M  V30 55 O -16.2872 3.1253 0.0 0
M  V30 56 N -18.1388 5.4251 0.0 0
M  V30 57 C -20.3915 1.5331 0.0 0
M  V30 58 C -19.6485 5.4369 0.0 0 CFG=2
M  V30 59 C -21.5119 0.5425 0.0 0
M  V30 60 C -19.3654 0.4717 0.0 0
M  V30 61 C -20.4033 4.1514 0.0 0
M  V30 62 C -20.4033 6.746 0.0 0
M  V30 63 O -21.8657 4.5288 0.0 0
M  V30 64 N -19.6602 2.8658 0.0 0
M  V30 65 C -21.9129 6.7578 0.0 0
M  V30 66 C -20.415 1.5803 0.0 0 CFG=2
M  V30 67 C -22.9625 7.8428 0.0 0
M  V30 68 C -22.5143 5.3897 0.0 0
M  V30 69 C -21.9247 1.5921 0.0 0
M  V30 70 C -19.672 0.2948 0.0 0
M  V30 71 O -21.9836 3.1017 0.0 0
M  V30 72 N -22.6795 0.3066 0.0 0
M  V30 73 C -20.4268 -0.9906 0.0 0
M  V30 74 C -24.1891 0.3184 0.0 0 CFG=2
M  V30 75 O -21.9365 -0.9788 0.0 0
M  V30 76 O -19.6838 -2.2762 0.0 0
M  V30 77 C -24.9439 1.6275 0.0 0
M  V30 78 C -24.9439 -0.967 0.0 0
M  V30 79 O -23.6819 2.4295 0.0 0
M  V30 80 N -26.4535 1.6393 0.0 0
M  V30 81 C -26.4535 -0.9552 0.0 0
M  V30 82 C -27.2083 2.9484 0.0 0 CFG=2
M  V30 83 C -27.2083 0.3538 0.0 0
M  V30 84 C -27.2083 -2.2408 0.0 0
M  V30 85 C -26.4653 4.2575 0.0 0
M  V30 86 C -28.7179 2.9602 0.0 0
M  V30 87 C -28.7179 0.3656 0.0 0
M  V30 88 C -28.7179 -2.229 0.0 0
M  V30 89 O -25.1562 3.5617 0.0 0
M  V30 90 N -27.2201 5.5666 0.0 0
M  V30 91 C -29.4727 4.2693 0.0 0
M  V30 92 C -29.4727 -0.9199 0.0 0
M  V30 93 C -26.4771 6.8757 0.0 0 CFG=2
M  V30 94 C -30.9823 4.2811 0.0 0
M  V30 95 C -29.0717 5.72 0.0 0
M  V30 96 O -30.9823 -0.9081 0.0 0
M  V30 97 C -24.991 6.8875 0.0 0
M  V30 98 C -27.2319 8.1849 0.0 0
M  V30 99 O -24.9557 5.4015 0.0 0
M  V30 100 N -24.248 8.1967 0.0 0
M  V30 101 C -26.4889 9.494 0.0 0
M  V30 102 C -22.762 8.2084 0.0 0 CFG=2
M  V30 103 C -27.2437 10.8031 0.0 0
M  V30 104 C -22.019 6.9229 0.0 0
M  V30 105 C -22.019 9.5176 0.0 0
M  V30 106 N -26.5007 12.1122 0.0 0
M  V30 107 O -22.2667 5.4605 0.0 0
M  V30 108 N -20.533 6.9347 0.0 0
M  V30 109 C -20.533 9.5294 0.0 0
M  V30 110 C -27.2555 13.4213 0.0 0
M  V30 111 C -19.79 5.6492 0.0 0 CFG=2
M  V30 112 C -19.79 10.8385 0.0 0
M  V30 113 N -28.7651 13.4331 0.0 0
M  V30 114 N -26.5125 14.7304 0.0 0
M  V30 115 C -18.304 5.661 0.0 0
M  V30 116 C -20.5448 4.3637 0.0 0
M  V30 117 O -20.5448 12.1476 0.0 0
M  V30 118 O -18.3157 11.0272 0.0 0
M  V30 119 O -16.8887 6.1327 0.0 0
M  V30 120 N -17.5609 4.3755 0.0 0
M  V30 121 S -19.2828 3.5853 0.0 0
M  V30 122 C -16.0749 4.3873 0.0 0 CFG=2
M  V30 123 C -15.3319 5.6964 0.0 0
M  V30 124 C -15.3319 3.1017 0.0 0
M  V30 125 O -15.7565 7.147 0.0 0
M  V30 126 N -13.8459 5.7082 0.0 0
M  V30 127 C -13.8459 3.1135 0.0 0
M  V30 128 C -13.1029 7.0173 0.0 0 CFG=2
M  V30 129 O -13.268 4.5052 0.0 0
M  V30 130 N -12.8198 2.0521 0.0 0
M  V30 131 C -13.8577 8.3264 0.0 0
M  V30 132 C -11.6169 7.0291 0.0 0
M  V30 133 O -15.3673 8.3382 0.0 0
M  V30 134 N -13.1147 9.6355 0.0 0
M  V30 135 C -10.8738 8.3382 0.0 0
M  V30 136 C -13.8695 10.9446 0.0 0 CFG=2
M  V30 137 C -9.3878 8.35 0.0 0
M  V30 138 C -15.3791 10.9564 0.0 0
M  V30 139 C -13.1265 12.2537 0.0 0
M  V30 140 C -8.6448 9.6591 0.0 0
M  V30 141 O -15.8037 9.5294 0.0 0
M  V30 142 N -16.1339 12.2655 0.0 0
M  V30 143 C -13.8813 13.5628 0.0 0
M  V30 144 N -7.1588 9.6709 0.0 0
M  V30 145 C -17.6435 12.2773 0.0 0 CFG=2
M  V30 146 C -13.1383 14.872 0.0 0
M  V30 147 C -18.3983 10.9918 0.0 0
M  V30 148 C -18.3983 13.5864 0.0 0
M  V30 149 O -11.6522 14.8837 0.0 0
M  V30 150 N -13.8931 16.1811 0.0 0
M  V30 151 O -19.8961 11.1805 0.0 0
M  V30 152 N -17.6553 9.7063 0.0 0
M  V30 153 C -19.9079 13.5982 0.0 0
M  V30 154 C -18.4101 8.4207 0.0 0 CFG=2
M  V30 155 C -20.6627 14.9073 0.0 0
M  V30 156 C -19.9197 8.4325 0.0 0
M  V30 157 C -17.6671 7.1352 0.0 0
M  V30 158 O -19.9197 16.2164 0.0 0
M  V30 159 O -22.1723 14.9191 0.0 0
M  V30 160 O -20.9694 7.3711 0.0 0
M  V30 161 N -20.6745 9.7416 0.0 0
M  V30 162 C -18.9526 6.3568 0.0 0
M  V30 163 C -16.2282 7.5126 0.0 0
M  V30 164 C -22.1841 9.7534 0.0 0 CFG=2
M  V30 165 C -22.9389 8.4679 0.0 0
M  V30 166 C -22.9389 11.0626 0.0 0
M  V30 167 O -22.7148 7.0055 0.0 0
M  V30 168 N -24.4485 8.4797 0.0 0
M  V30 169 C -24.4485 11.0743 0.0 0
M  V30 170 C -25.2033 7.1942 0.0 0 CFG=2
M  V30 171 O -24.8731 9.6473 0.0 0
M  V30 172 N -25.4982 12.1594 0.0 0
M  V30 173 C -24.4603 5.9087 0.0 0
M  V30 174 C -26.7129 7.206 0.0 0
M  V30 175 O -23.0687 5.3779 0.0 0
M  V30 176 N -25.2151 4.6231 0.0 0
M  V30 177 C -24.4721 3.3376 0.0 0 CFG=2
M  V30 178 C -22.9861 3.3494 0.0 0
M  V30 179 C -25.2269 2.0521 0.0 0
M  V30 180 O -22.2431 4.6585 0.0 0
M  V30 181 N -22.2431 2.0639 0.0 0
M  V30 182 C -24.2009 0.9906 0.0 0
M  V30 183 C -26.6894 1.6983 0.0 0
M  V30 184 C -20.7571 2.0757 0.0 0 CFG=2
M  V30 185 C -20.0141 3.3848 0.0 0
M  V30 186 C -20.0141 0.7901 0.0 0
M  V30 187 O -21.3821 4.0334 0.0 0
M  V30 188 N -18.528 3.3966 0.0 0
M  V30 189 C -18.528 0.8019 0.0 0
M  V30 190 C -20.9222 -0.3891 0.0 0
M  V30 191 C -17.785 4.7057 0.0 0 CFG=2
M  V30 192 C -18.5398 6.0148 0.0 0
M  V30 193 C -16.299 4.7175 0.0 0
M  V30 194 O -19.9551 6.5691 0.0 0
M  V30 195 N -17.7968 7.3239 0.0 0
M  V30 196 C -15.556 6.0266 0.0 0
M  V30 197 C -18.5516 8.633 0.0 0 CFG=2
M  V30 198 C -14.4592 5.0359 0.0 0
M  V30 199 C -16.3108 7.3357 0.0 0
M  V30 200 C -20.0612 8.6448 0.0 0
M  V30 201 C -17.8086 9.9421 0.0 0
M  V30 202 O -21.3468 7.8664 0.0 0
M  V30 203 N -20.816 9.9539 0.0 0
M  V30 204 C -18.5634 11.2513 0.0 0
M  V30 205 C -22.3256 9.9657 0.0 0 CFG=2
M  V30 206 C -18.1624 12.7019 0.0 0
M  V30 207 C -19.9787 11.8056 0.0 0
M  V30 208 C -23.0805 8.6802 0.0 0
M  V30 209 C -23.0805 11.2748 0.0 0
M  V30 210 O -23.222 7.1942 0.0 0
M  V30 211 N -24.5901 8.692 0.0 0
M  V30 212 C -24.5901 11.2866 0.0 0
M  V30 213 C -25.3449 7.4065 0.0 0 CFG=2
M  V30 214 C -25.3449 12.5957 0.0 0
M  V30 215 C -25.3449 10.0011 0.0 0
M  V30 216 C -24.6019 6.1209 0.0 0
M  V30 217 C -26.8545 7.4183 0.0 0
M  V30 218 C -26.8545 12.6075 0.0 0
M  V30 219 C -26.8545 10.0129 0.0 0
M  V30 220 O -23.1276 5.9558 0.0 0
M  V30 221 N -25.3567 4.8354 0.0 0
M  V30 222 C -27.6093 6.1327 0.0 0
M  V30 223 C -27.6093 11.322 0.0 0
M  V30 224 C -24.6136 3.5499 0.0 0 CFG=2
M  V30 225 S -29.1189 6.1445 0.0 0
M  V30 226 O -29.1189 11.3338 0.0 0
M  V30 227 C -23.1276 3.5617 0.0 0
M  V30 228 C -25.3685 2.2644 0.0 0
M  V30 229 C -30.1685 5.0831 0.0 0
M  V30 230 O -22.7266 5.0123 0.0 0
M  V30 231 N -22.3846 2.2762 0.0 0
M  V30 232 C -20.8986 2.288 0.0 0 CFG=2
M  V30 233 C -20.1556 3.5971 0.0 0
M  V30 234 C -20.1556 1.0024 0.0 0 CFG=2
M  V30 235 O -21.335 4.5524 0.0 0
M  V30 236 N -18.6696 3.6089 0.0 0
M  V30 237 O -21.335 0.0707 0.0 0
M  V30 238 C -18.7167 1.3798 0.0 0
M  V30 239 C -17.9266 4.918 0.0 0 CFG=2
M  V30 240 C -18.6814 6.2271 0.0 0
M  V30 241 C -16.4405 4.9298 0.0 0
M  V30 242 O -19.9197 7.0998 0.0 0
M  V30 243 N -17.9383 7.5362 0.0 0
M  V30 244 C -15.6975 6.2389 0.0 0
M  V30 245 C -18.6932 8.8453 0.0 0 CFG=2
M  V30 246 C -14.2115 6.2507 0.0 0
M  V30 247 C -20.2028 8.8571 0.0 0
M  V30 248 C -17.9501 10.1544 0.0 0 CFG=2
M  V30 249 O -13.6336 4.8826 0.0 0
M  V30 250 N -13.4685 7.5598 0.0 0
M  V30 251 O -21.6416 8.4089 0.0 0
M  V30 252 O -19.9079 10.3313 0.0 0
M  V30 253 C -16.4641 10.1662 0.0 0
M  V30 254 C -17.8322 11.664 0.0 0
M  V30 255 C -15.4381 11.2513 0.0 0
M  V30 END ATOM
M  V30 BEGIN BOND
M  V30 1 1 1 2
M  V30 2 1 1 3
M  V30 3 1 2 4
M  V30 4 1 4 5
M  V30 5 1 5 6 CFG=3
M  V30 6 1 5 7
M  V30 7 1 6 8
M  V30 8 2 7 9
M  V30 9 1 7 10
M  V30 10 2 8 11
M  V30 11 1 8 12
M  V30 12 1 13 10 CFG=3
M  V30 13 1 12 14 CFG=1
M  V30 14 1 12 15
M  V30 15 1 13 16
M  V30 16 1 13 17
M  V30 17 1 15 18
M  V30 18 2 16 19
M  V30 19 1 16 20
M  V30 20 1 17 21 CFG=1
M  V30 21 1 17 22
M  V30 22 2 18 23
M  V30 23 1 18 24
M  V30 24 1 25 20 CFG=3
M  V30 25 1 23 26
M  V30 26 2 24 27
M  V30 27 1 25 28
M  V30 28 1 25 29
M  V30 29 2 26 30
M  V30 30 2 28 31
M  V30 31 1 28 32
M  V30 32 1 29 33
M  V30 33 1 32 34
M  V30 34 2 33 35
M  V30 35 1 33 36
M  V30 36 1 34 37
M  V30 37 1 35 38
M  V30 38 2 36 39
M  V30 39 2 37 40
M  V30 40 1 37 41
M  V30 41 2 38 42
M  V30 42 1 43 41 CFG=1
M  V30 43 1 42 44
M  V30 44 1 43 45
M  V30 45 1 43 46
M  V30 46 2 45 47
M  V30 47 1 45 48
M  V30 48 1 46 49
M  V30 49 1 50 48 CFG=1
M  V30 50 2 49 51
M  V30 51 1 49 52
M  V30 52 1 50 53
M  V30 53 1 50 54
M  V30 54 2 53 55
M  V30 55 1 53 56
M  V30 56 1 54 57
M  V30 57 1 58 56 CFG=3
M  V30 58 1 57 59
M  V30 59 1 57 60
M  V30 60 1 58 61
M  V30 61 1 58 62
M  V30 62 2 61 63
M  V30 63 1 61 64
M  V30 64 1 62 65
M  V30 65 1 66 64 CFG=1
M  V30 66 1 65 67
M  V30 67 1 65 68
M  V30 68 1 66 69
M  V30 69 1 66 70
M  V30 70 2 69 71
M  V30 71 1 69 72
M  V30 72 1 70 73
M  V30 73 1 74 72 CFG=1
M  V30 74 2 73 75
M  V30 75 1 73 76
M  V30 76 1 74 77
M  V30 77 1 74 78
M  V30 78 2 77 79
M  V30 79 1 77 80
M  V30 80 1 78 81
M  V30 81 1 82 80 CFG=1
M  V30 82 2 81 83
M  V30 83 1 81 84
M  V30 84 1 82 85
M  V30 85 1 82 86
M  V30 86 1 83 87
M  V30 87 2 84 88
M  V30 88 2 85 89
M  V30 89 1 85 90
M  V30 90 1 86 91
M  V30 91 2 87 92
M  V30 92 1 93 90 CFG=1
M  V30 93 1 91 94
M  V30 94 1 91 95
M  V30 95 1 92 96
M  V30 96 1 93 97
M  V30 97 1 93 98
M  V30 98 2 97 99
M  V30 99 1 97 100
M  V30 100 1 98 101
M  V30 101 1 102 100 CFG=1
M  V30 102 1 101 103
M  V30 103 1 102 104
M  V30 104 1 102 105
M  V30 105 1 103 106
M  V30 106 2 104 107
M  V30 107 1 104 108
M  V30 108 1 105 109
M  V30 109 1 106 110
M  V30 110 1 111 108 CFG=3
M  V30 111 1 109 112
M  V30 112 2 110 113
M  V30 113 1 110 114
M  V30 114 1 111 115
M  V30 115 1 111 116
M  V30 116 2 112 117
M  V30 117 1 112 118
M  V30 118 2 115 119
M  V30 119 1 115 120
M  V30 120 1 116 121
M  V30 121 1 122 120 CFG=3
M  V30 122 1 122 123
M  V30 123 1 122 124
M  V30 124 2 123 125
M  V30 125 1 123 126
M  V30 126 1 124 127
M  V30 127 1 128 126 CFG=3
M  V30 128 2 127 129
M  V30 129 1 127 130
M  V30 130 1 128 131
M  V30 131 1 128 132
M  V30 132 2 131 133
M  V30 133 1 131 134
M  V30 134 1 132 135
M  V30 135 1 136 134 CFG=3
M  V30 136 1 135 137
M  V30 137 1 136 138
M  V30 138 1 136 139
M  V30 139 1 137 140
M  V30 140 2 138 141
M  V30 141 1 138 142
M  V30 142 1 139 143
M  V30 143 1 140 144
M  V30 144 1 145 142 CFG=3
M  V30 145 1 143 146
M  V30 146 1 145 147
M  V30 147 1 145 148
M  V30 148 2 146 149
M  V30 149 1 146 150
M  V30 150 2 147 151
M  V30 151 1 147 152
M  V30 152 1 148 153
M  V30 153 1 154 152 CFG=1
M  V30 154 1 153 155
M  V30 155 1 154 156
M  V30 156 1 154 157
M  V30 157 2 155 158
M  V30 158 1 155 159
M  V30 159 2 156 160
M  V30 160 1 156 161
M  V30 161 1 157 162
M  V30 162 1 157 163
M  V30 163 1 164 161 CFG=3
M  V30 164 1 164 165
M  V30 165 1 164 166
M  V30 166 2 165 167
M  V30 167 1 165 168
M  V30 168 1 166 169
M  V30 169 1 170 168 CFG=3
M  V30 170 2 169 171
M  V30 171 1 169 172
M  V30 172 1 170 173
M  V30 173 1 170 174
M  V30 174 2 173 175
M  V30 175 1 173 176
M  V30 176 1 177 176 CFG=3
M  V30 177 1 177 178
M  V30 178 1 177 179
M  V30 179 2 178 180
M  V30 180 1 178 181
M  V30 181 1 179 182
M  V30 182 1 179 183
M  V30 183 1 184 181 CFG=3
M  V30 184 1 184 185
M  V30 185 1 184 186
M  V30 186 2 185 187
M  V30 187 1 185 188
M  V30 188 1 186 189
M  V30 189 1 186 190
M  V30 190 1 191 188 CFG=3
M  V30 191 1 191 192
M  V30 192 1 191 193
M  V30 193 2 192 194
M  V30 194 1 192 195
M  V30 195 1 193 196
M  V30 196 1 197 195 CFG=3
M  V30 197 1 196 198
M  V30 198 1 196 199
M  V30 199 1 197 200
M  V30 200 1 197 201
M  V30 201 2 200 202
M  V30 202 1 200 203
M  V30 203 1 201 204
M  V30 204 1 205 203 CFG=3
M  V30 205 1 204 206
M  V30 206 1 204 207
M  V30 207 1 205 208
M  V30 208 1 205 209
M  V30 209 2 208 210
M  V30 210 1 208 211
M  V30 211 1 209 212
M  V30 212 1 213 211 CFG=3
M  V30 213 2 212 214
M  V30 214 1 212 215
M  V30 215 1 213 216
M  V30 216 1 213 217
M  V30 217 1 214 218
M  V30 218 2 215 219
M  V30 219 2 216 220
M  V30 220 1 216 221
M  V30 221 1 217 222
M  V30 222 2 218 223
M  V30 223 1 224 221 CFG=3
M  V30 224 1 222 225
M  V30 225 1 223 226
M  V30 226 1 224 227
M  V30 227 1 224 228
M  V30 228 1 225 229
M  V30 229 2 227 230
M  V30 230 1 227 231
M  V30 231 1 232 231 CFG=3
M  V30 232 1 232 233
M  V30 233 1 232 234
M  V30 234 2 233 235
M  V30 235 1 233 236
M  V30 236 1 234 237 CFG=1
M  V30 237 1 234 238
M  V30 238 1 239 236 CFG=3
M  V30 239 1 239 240
M  V30 240 1 239 241
M  V30 241 2 240 242
M  V30 242 1 240 243
M  V30 243 1 241 244
M  V30 244 1 245 243 CFG=3
M  V30 245 1 244 246
M  V30 246 1 245 247
M  V30 247 1 245 248
M  V30 248 2 246 249
M  V30 249 1 246 250
M  V30 250 2 247 251
M  V30 251 1 247 252
M  V30 252 1 248 253
M  V30 253 1 248 254 CFG=1
M  V30 254 1 253 255
M  V30 255 1 27 30
M  V30 256 1 39 42
M  V30 257 1 88 92
M  V30 258 1 219 223
M  V30 END BOND
M  V30 BEGIN COLLECTION
M  V30 MDLV30/STEABS ATOMS=(33 5 12 13 17 25 43 50 58 66 74 82 93 102 111 122 128 136 145 154 164 170 177 184 191 197 205 213 224 232 234 239 245 248)
M  V30 END COLLECTION
M  V30 END CTAB
M  END
>  <NUMBERS>
26

>  <SEQUENCE>
FMTYGNLLDYLRECNKQEVNAVVLLYMATQI

>  <DRUG_NAME>
No drug

>  <AA_MUTATION>
p.M351K

>  <POSITION>
351

>  <TRANSCRYPT>
P00519-2

$$$$
Compound 28
Actelion Java MolfileCreator 2.0

  0  0  0  0  0  0              0 V3000
M  V30 BEGIN CTAB
M  V30 COUNTS 246 251 0 0 0
M  V30 BEGIN ATOM
M  V30 1 O 0.0 0.0 0.0 0
M  V30 2 C -0.3291 1.4809 0.0 0
M  V30 3 O -1.763 1.9511 0.0 0
M  V30 4 C 0.7757 2.4918 0.0 0 CFG=1
M  V30 5 N 2.1862 2.0451 0.0 0
M  V30 6 C 0.4466 3.9728 0.0 0
M  V30 7 C 2.4918 0.5876 0.0 0
M  V30 8 C -0.9873 4.4429 0.0 0
M  V30 9 O 1.3634 -0.3996 0.0 0
M  V30 10 C 3.9023 0.141 0.0 0 CFG=1
M  V30 11 C -1.3164 5.9239 0.0 0
M  V30 12 N 4.2079 -1.3164 0.0 0
M  V30 13 C 5.0071 1.1518 0.0 0
M  V30 14 O -0.2115 6.9348 0.0 0
M  V30 15 O -2.7504 6.3941 0.0 0
M  V30 16 C 3.0795 -2.3037 0.0 0
M  V30 17 C 4.678 2.6328 0.0 0
M  V30 18 O 1.6455 -1.8336 0.0 0
M  V30 19 C 3.3851 -3.7612 0.0 0 CFG=1
M  V30 20 C 5.7829 3.6437 0.0 0
M  V30 21 N 4.7956 -4.2079 0.0 0
M  V30 22 C 2.2567 -4.7485 0.0 0
M  V30 23 C 5.4538 5.1247 0.0 0
M  V30 24 C 5.9004 -3.197 0.0 0
M  V30 25 C 0.8227 -4.2784 0.0 0
M  V30 26 N 6.5586 6.1355 0.0 0
M  V30 27 O 5.5713 -1.716 0.0 0
M  V30 28 C 7.3109 -3.6437 0.0 0 CFG=1
M  V30 29 C -0.3056 -5.2657 0.0 0
M  V30 30 C 0.4936 -2.7974 0.0 0
M  V30 31 N 8.4158 -2.6328 0.0 0
M  V30 32 C 7.6165 -5.1012 0.0 0 CFG=2
M  V30 33 C 9.8262 -3.0795 0.0 0
M  V30 34 O 9.027 -5.5478 0.0 0
M  V30 35 C 6.4881 -6.0885 0.0 0
M  V30 36 O 10.1318 -4.537 0.0 0
M  V30 37 C 10.9311 -2.0686 0.0 0 CFG=1
M  V30 38 N 12.3416 -2.5153 0.0 0
M  V30 39 C 10.602 -0.5876 0.0 0
M  V30 40 C 13.4464 -1.5045 0.0 0
M  V30 41 C 9.168 -0.1175 0.0 0
M  V30 42 O 13.1173 -0.0235 0.0 0
M  V30 43 C 14.8569 -1.9511 0.0 0 CFG=1
M  V30 44 C 8.8389 1.3634 0.0 0
M  V30 45 N 15.9618 -0.9403 0.0 0
M  V30 46 C 15.1625 -3.4086 0.0 0
M  V30 47 C 7.4049 1.8336 0.0 0
M  V30 48 C 15.6327 0.5406 0.0 0
M  V30 49 C 14.0341 -4.3959 0.0 0
M  V30 50 C 16.573 -3.8552 0.0 0
M  V30 51 N 7.0758 3.3146 0.0 0
M  V30 52 O 14.1987 1.0108 0.0 0
M  V30 53 C 16.7375 1.5515 0.0 0 CFG=1
M  V30 54 N 16.4084 3.0325 0.0 0
M  V30 55 C 18.148 1.1048 0.0 0
M  V30 56 C 14.9744 3.5026 0.0 0
M  V30 57 O 13.8461 2.5153 0.0 0
M  V30 58 C 14.6453 4.9836 0.0 0 CFG=1
M  V30 59 N 13.2114 5.4538 0.0 0
M  V30 60 C 15.7502 5.9945 0.0 0
M  V30 61 C 12.083 4.4664 0.0 0
M  V30 62 C 17.1607 5.5478 0.0 0
M  V30 63 C 15.4211 7.4754 0.0 0
M  V30 64 O 12.3886 3.009 0.0 0
M  V30 65 C 10.649 4.9366 0.0 0 CFG=1
M  V30 66 N 10.3199 6.4176 0.0 0
M  V30 67 C 9.5206 3.9493 0.0 0 CFG=2
M  V30 68 C 11.4248 7.4284 0.0 0
M  V30 69 O 8.0866 4.4194 0.0 0
M  V30 70 C 9.8262 2.4918 0.0 0
M  V30 71 O 12.8352 6.9818 0.0 0
M  V30 72 C 11.0957 8.9094 0.0 0 CFG=1
M  V30 73 N 9.6617 9.3796 0.0 0
M  V30 74 C 12.2005 9.9203 0.0 0
M  V30 75 C 9.3326 10.8606 0.0 0
M  V30 76 C 13.611 9.4736 0.0 0
M  V30 77 O 10.4374 11.8714 0.0 0
M  V30 78 C 7.8986 11.3307 0.0 0 CFG=1
M  V30 79 C 14.7159 10.4844 0.0 0
M  V30 80 C 13.9166 8.0161 0.0 0
M  V30 81 N 7.5695 12.8117 0.0 0
M  V30 82 C 6.7702 10.3434 0.0 0
M  V30 83 C 6.1355 13.2819 0.0 0
M  V30 84 O 5.3362 10.8136 0.0 0
M  V30 85 O 5.0071 12.2946 0.0 0
M  V30 86 C 5.8064 14.7629 0.0 0 CFG=1
M  V30 87 N 4.3724 15.233 0.0 0
M  V30 88 C 6.9113 15.7737 0.0 0
M  V30 89 C 3.244 14.2457 0.0 0
M  V30 90 C 8.3217 15.3271 0.0 0
M  V30 91 O 3.5496 12.7882 0.0 0
M  V30 92 C 1.8101 14.7159 0.0 0 CFG=1
M  V30 93 C 9.4266 16.3379 0.0 0
M  V30 94 C 8.6273 13.8696 0.0 0
M  V30 95 N 0.6817 13.7285 0.0 0
M  V30 96 C 1.4809 16.1969 0.0 0
M  V30 97 C 10.8371 15.8913 0.0 0
M  V30 98 C 10.0378 13.4229 0.0 0
M  V30 99 C -0.7522 14.1987 0.0 0
M  V30 100 C 2.5858 17.2077 0.0 0
M  V30 101 C 11.1427 14.4338 0.0 0
M  V30 102 O -1.0813 15.6797 0.0 0
M  V30 103 C -1.8806 13.2114 0.0 0 CFG=1
M  V30 104 C 2.2567 18.6887 0.0 0
M  V30 105 O 12.5531 13.9871 0.0 0
M  V30 106 N -3.3146 13.6815 0.0 0
M  V30 107 C -1.575 11.7539 0.0 0
M  V30 108 C 3.3616 19.6995 0.0 0
M  V30 109 C -3.6437 15.1625 0.0 0
M  V30 110 C -0.1645 11.3072 0.0 0
M  V30 111 N 3.0325 21.1805 0.0 0
M  V30 112 O -2.5388 16.1733 0.0 0
M  V30 113 C -5.0776 15.6327 0.0 0 CFG=1
M  V30 114 C 0.141 9.8497 0.0 0
M  V30 115 N -6.206 14.6453 0.0 0
M  V30 116 C -5.4068 17.1137 0.0 0
M  V30 117 C 1.5515 9.4031 0.0 0
M  V30 118 C -5.9004 13.1879 0.0 0
M  V30 119 C -4.3019 18.1245 0.0 0
M  V30 120 N 1.8571 7.9456 0.0 0
M  V30 121 O -4.4899 12.7412 0.0 0
M  V30 122 C -7.0288 12.2005 0.0 0 CFG=1
M  V30 123 C -4.4664 19.629 0.0 0
M  V30 124 C -2.8444 17.8189 0.0 0
M  V30 125 N -8.4628 12.6707 0.0 0
M  V30 126 C -6.7232 10.743 0.0 0
M  V30 127 C -3.103 20.252 0.0 0
M  V30 128 C -5.6888 20.5223 0.0 0
M  V30 129 N -2.1039 19.1353 0.0 0
M  V30 130 C -8.7919 14.1517 0.0 0
M  V30 131 C -2.9619 21.7565 0.0 0
M  V30 132 C -5.5478 22.0268 0.0 0
M  V30 133 O -7.687 15.1625 0.0 0
M  V30 134 C -10.2259 14.6218 0.0 0
M  V30 135 C -4.1843 22.6498 0.0 0
M  V30 136 N -10.555 16.1028 0.0 0
M  V30 137 C -9.4501 17.1137 0.0 0
M  V30 138 O -8.0396 16.667 0.0 0
M  V30 139 C -9.7792 18.5947 0.0 0 CFG=1
M  V30 140 N -11.2132 19.0648 0.0 0
M  V30 141 C -8.6743 19.6055 0.0 0
M  V30 142 C -11.5423 20.5458 0.0 0
M  V30 143 C -9.0035 21.0865 0.0 0
M  V30 144 O -10.4374 21.5566 0.0 0
M  V30 145 C -12.9763 21.016 0.0 0 CFG=1
M  V30 146 C -7.8986 22.0973 0.0 0
M  V30 147 N -14.1047 20.0286 0.0 0
M  V30 148 C -13.3054 22.497 0.0 0
M  V30 149 O -6.4881 21.6507 0.0 0
M  V30 150 O -8.2277 23.5783 0.0 0
M  V30 151 C -15.5386 20.4988 0.0 0
M  V30 152 C -12.2005 23.5078 0.0 0
M  V30 153 O -15.8677 21.9798 0.0 0
M  V30 154 C -16.667 19.5115 0.0 0 CFG=1
M  V30 155 C -12.5296 24.9888 0.0 0
M  V30 156 C -10.7901 23.0611 0.0 0
M  V30 157 N -16.3614 18.054 0.0 0
M  V30 158 C -18.101 19.9816 0.0 0
M  V30 159 C -11.4248 25.9996 0.0 0
M  V30 160 C -9.6852 24.072 0.0 0
M  V30 161 C -17.4898 17.0666 0.0 0
M  V30 162 C -19.2294 18.9943 0.0 0
M  V30 163 C -18.4301 21.4626 0.0 0
M  V30 164 C -10.0143 25.553 0.0 0
M  V30 165 O -18.9238 17.5368 0.0 0
M  V30 166 C -17.1842 15.6092 0.0 0 CFG=1
M  V30 167 O -8.9094 26.5638 0.0 0
M  V30 168 N -15.7737 15.1625 0.0 0
M  V30 169 C -18.3126 14.6218 0.0 0
M  V30 170 C -15.4681 13.705 0.0 0
M  V30 171 C -18.007 13.1643 0.0 0
M  V30 172 O -16.5965 12.7177 0.0 0
M  V30 173 C -14.0576 13.2584 0.0 0
M  V30 174 C -19.1353 12.177 0.0 0
M  V30 175 N -13.752 11.8009 0.0 0
M  V30 176 O -20.5693 12.6472 0.0 0
M  V30 177 O -18.8297 10.7195 0.0 0
M  V30 178 C -12.3416 11.3542 0.0 0
M  V30 179 O -11.2367 12.3651 0.0 0
M  V30 180 C -12.036 9.8968 0.0 0 CFG=1
M  V30 181 N -13.1643 8.9094 0.0 0
M  V30 182 C -10.6255 9.4501 0.0 0
M  V30 183 C -14.5983 9.3796 0.0 0
M  V30 184 C -10.3199 7.9926 0.0 0
M  V30 185 O -14.9274 10.8606 0.0 0
M  V30 186 C -15.7267 8.3923 0.0 0 CFG=1
M  V30 187 C -11.4483 7.0053 0.0 0
M  V30 188 C -8.9094 7.546 0.0 0
M  V30 189 N -15.4211 6.9348 0.0 0
M  V30 190 C -17.1607 8.8624 0.0 0
M  V30 191 C -11.1427 5.5478 0.0 0
M  V30 192 C -8.6038 6.0885 0.0 0
M  V30 193 C -16.5495 5.9474 0.0 0
M  V30 194 C -18.2891 7.8751 0.0 0
M  V30 195 C -9.7322 5.1012 0.0 0
M  V30 196 O -17.9835 6.4176 0.0 0
M  V30 197 C -16.2439 4.4899 0.0 0
M  V30 198 C -19.723 8.3452 0.0 0
M  V30 199 O -9.4266 3.6437 0.0 0
M  V30 200 N -17.3722 3.5026 0.0 0
M  V30 201 O -20.0521 9.8262 0.0 0
M  V30 202 N -20.8514 7.3579 0.0 0
M  V30 203 C -17.0666 2.0451 0.0 0
M  V30 204 O -15.6562 1.5985 0.0 0
M  V30 205 C -18.195 1.0578 0.0 0
M  V30 206 N -17.8894 -0.3996 0.0 0
M  V30 207 C -19.0178 -1.3869 0.0 0
M  V30 208 O -20.4518 -0.9168 0.0 0
M  V30 209 C -18.7122 -2.8444 0.0 0
M  V30 210 N -19.8406 -3.8317 0.0 0
M  V30 211 C -19.535 -5.2892 0.0 0
M  V30 212 O -18.1245 -5.7359 0.0 0
M  V30 213 C -20.6633 -6.2765 0.0 0 CFG=1
M  V30 214 N -22.0973 -5.8064 0.0 0
M  V30 215 C -20.3577 -7.734 0.0 0
M  V30 216 C -23.2257 -6.7937 0.0 0
M  V30 217 C -18.9473 -8.1807 0.0 0
M  V30 218 O -22.9201 -8.2512 0.0 0
M  V30 219 C -24.6597 -6.3236 0.0 0 CFG=1
M  V30 220 C -18.6417 -9.6382 0.0 0
M  V30 221 C -17.8424 -7.1698 0.0 0
M  V30 222 N -24.9888 -4.8426 0.0 0
M  V30 223 C -25.7881 -7.3109 0.0 0
M  V30 224 C -26.4228 -4.3724 0.0 0
M  V30 225 C -27.222 -6.8407 0.0 0
M  V30 226 O -27.5511 -5.3597 0.0 0
M  V30 227 C -26.7519 -2.8914 0.0 0 CFG=1
M  V30 228 C -28.3504 -7.8281 0.0 0
M  V30 229 N -25.647 -1.8806 0.0 0
M  V30 230 C -28.1859 -2.4213 0.0 0
M  V30 231 C -29.7844 -7.3579 0.0 0
M  V30 232 C -25.9761 -0.3996 0.0 0
M  V30 233 C -29.3142 -3.4086 0.0 0
M  V30 234 N -30.9128 -8.3452 0.0 0
M  V30 235 O -27.4101 0.0705 0.0 0
M  V30 236 C -24.8713 0.6112 0.0 0 CFG=1
M  V30 237 N -30.7952 -3.0795 0.0 0
M  V30 238 C -29.1732 -4.8896 0.0 0
M  V30 239 N -23.4608 0.1645 0.0 0
M  V30 240 C -25.2004 2.0921 0.0 0
M  V30 241 C -31.5592 -4.3724 0.0 0
M  V30 242 N -30.5601 -5.489 0.0 0
M  V30 243 C -24.0955 3.103 0.0 0
M  V30 244 C -24.4246 4.584 0.0 0
M  V30 245 C -23.3197 5.5948 0.0 0
M  V30 246 N -23.6488 7.0758 0.0 0
M  V30 END ATOM
M  V30 BEGIN BOND
M  V30 1 2 1 2
M  V30 2 1 2 3
M  V30 3 1 2 4
M  V30 4 1 4 5 CFG=3
M  V30 5 1 4 6
M  V30 6 1 5 7
M  V30 7 1 6 8
M  V30 8 2 7 9
M  V30 9 1 7 10
M  V30 10 1 8 11
M  V30 11 1 10 12 CFG=3
M  V30 12 1 10 13
M  V30 13 2 11 14
M  V30 14 1 11 15
M  V30 15 1 12 16
M  V30 16 1 13 17
M  V30 17 2 16 18
M  V30 18 1 16 19
M  V30 19 1 17 20
M  V30 20 1 19 21 CFG=1
M  V30 21 1 19 22
M  V30 22 1 20 23
M  V30 23 1 21 24
M  V30 24 1 22 25
M  V30 25 1 23 26
M  V30 26 2 24 27
M  V30 27 1 24 28
M  V30 28 1 25 29
M  V30 29 1 25 30
M  V30 30 1 28 31 CFG=1
M  V30 31 1 28 32
M  V30 32 1 31 33
M  V30 33 1 32 34 CFG=3
M  V30 34 1 32 35
M  V30 35 2 33 36
M  V30 36 1 33 37
M  V30 37 1 37 38 CFG=3
M  V30 38 1 37 39
M  V30 39 1 38 40
M  V30 40 1 39 41
M  V30 41 2 40 42
M  V30 42 1 40 43
M  V30 43 1 41 44
M  V30 44 1 43 45 CFG=1
M  V30 45 1 43 46
M  V30 46 1 44 47
M  V30 47 1 45 48
M  V30 48 1 46 49
M  V30 49 1 46 50
M  V30 50 1 47 51
M  V30 51 2 48 52
M  V30 52 1 48 53
M  V30 53 1 53 54 CFG=1
M  V30 54 1 53 55
M  V30 55 1 54 56
M  V30 56 2 56 57
M  V30 57 1 56 58
M  V30 58 1 58 59 CFG=1
M  V30 59 1 58 60
M  V30 60 1 59 61
M  V30 61 1 60 62
M  V30 62 1 60 63
M  V30 63 2 61 64
M  V30 64 1 61 65
M  V30 65 1 65 66 CFG=3
M  V30 66 1 65 67
M  V30 67 1 66 68
M  V30 68 1 67 69 CFG=1
M  V30 69 1 67 70
M  V30 70 2 68 71
M  V30 71 1 68 72
M  V30 72 1 72 73 CFG=1
M  V30 73 1 72 74
M  V30 74 1 73 75
M  V30 75 1 74 76
M  V30 76 2 75 77
M  V30 77 1 75 78
M  V30 78 1 76 79
M  V30 79 1 76 80
M  V30 80 1 78 81 CFG=3
M  V30 81 1 78 82
M  V30 82 1 81 83
M  V30 83 1 82 84
M  V30 84 2 83 85
M  V30 85 1 83 86
M  V30 86 1 86 87 CFG=1
M  V30 87 1 86 88
M  V30 88 1 87 89
M  V30 89 1 88 90
M  V30 90 2 89 91
M  V30 91 1 89 92
M  V30 92 2 90 93
M  V30 93 1 90 94
M  V30 94 1 92 95 CFG=1
M  V30 95 1 92 96
M  V30 96 1 93 97
M  V30 97 2 94 98
M  V30 98 1 95 99
M  V30 99 1 96 100
M  V30 100 2 97 101
M  V30 101 2 99 102
M  V30 102 1 99 103
M  V30 103 1 100 104
M  V30 104 1 101 105
M  V30 105 1 103 106 CFG=3
M  V30 106 1 103 107
M  V30 107 1 104 108
M  V30 108 1 106 109
M  V30 109 1 107 110
M  V30 110 1 108 111
M  V30 111 2 109 112
M  V30 112 1 109 113
M  V30 113 1 110 114
M  V30 114 1 113 115 CFG=1
M  V30 115 1 113 116
M  V30 116 1 114 117
M  V30 117 1 115 118
M  V30 118 1 116 119
M  V30 119 1 117 120
M  V30 120 2 118 121
M  V30 121 1 118 122
M  V30 122 1 119 123
M  V30 123 2 119 124
M  V30 124 1 122 125 CFG=3
M  V30 125 1 122 126
M  V30 126 2 123 127
M  V30 127 1 123 128
M  V30 128 1 124 129
M  V30 129 1 125 130
M  V30 130 1 127 131
M  V30 131 2 128 132
M  V30 132 2 130 133
M  V30 133 1 130 134
M  V30 134 2 131 135
M  V30 135 1 134 136
M  V30 136 1 136 137
M  V30 137 2 137 138
M  V30 138 1 137 139
M  V30 139 1 139 140 CFG=1
M  V30 140 1 139 141
M  V30 141 1 140 142
M  V30 142 1 141 143
M  V30 143 2 142 144
M  V30 144 1 142 145
M  V30 145 1 143 146
M  V30 146 1 145 147 CFG=1
M  V30 147 1 145 148
M  V30 148 2 146 149
M  V30 149 1 146 150
M  V30 150 1 147 151
M  V30 151 1 148 152
M  V30 152 2 151 153
M  V30 153 1 151 154
M  V30 154 2 152 155
M  V30 155 1 152 156
M  V30 156 1 154 157 CFG=1
M  V30 157 1 154 158
M  V30 158 1 155 159
M  V30 159 2 156 160
M  V30 160 1 157 161
M  V30 161 1 158 162
M  V30 162 1 158 163
M  V30 163 2 159 164
M  V30 164 2 161 165
M  V30 165 1 161 166
M  V30 166 1 164 167
M  V30 167 1 166 168 CFG=1
M  V30 168 1 166 169
M  V30 169 1 168 170
M  V30 170 1 169 171
M  V30 171 2 170 172
M  V30 172 1 170 173
M  V30 173 1 171 174
M  V30 174 1 173 175
M  V30 175 2 174 176
M  V30 176 1 174 177
M  V30 177 1 175 178
M  V30 178 2 178 179
M  V30 179 1 178 180
M  V30 180 1 180 181 CFG=3
M  V30 181 1 180 182
M  V30 182 1 181 183
M  V30 183 1 182 184
M  V30 184 2 183 185
M  V30 185 1 183 186
M  V30 186 2 184 187
M  V30 187 1 184 188
M  V30 188 1 186 189 CFG=1
M  V30 189 1 186 190
M  V30 190 1 187 191
M  V30 191 2 188 192
M  V30 192 1 189 193
M  V30 193 1 190 194
M  V30 194 2 191 195
M  V30 195 2 193 196
M  V30 196 1 193 197
M  V30 197 1 194 198
M  V30 198 1 195 199
M  V30 199 1 197 200
M  V30 200 2 198 201
M  V30 201 1 198 202
M  V30 202 1 200 203
M  V30 203 2 203 204
M  V30 204 1 203 205
M  V30 205 1 205 206
M  V30 206 1 206 207
M  V30 207 2 207 208
M  V30 208 1 207 209
M  V30 209 1 209 210
M  V30 210 1 210 211
M  V30 211 2 211 212
M  V30 212 1 211 213
M  V30 213 1 213 214 CFG=3
M  V30 214 1 213 215
M  V30 215 1 214 216
M  V30 216 1 215 217
M  V30 217 2 216 218
M  V30 218 1 216 219
M  V30 219 1 217 220
M  V30 220 1 217 221
M  V30 221 1 219 222 CFG=3
M  V30 222 1 219 223
M  V30 223 1 222 224
M  V30 224 1 223 225
M  V30 225 2 224 226
M  V30 226 1 224 227
M  V30 227 1 225 228
M  V30 228 1 227 229 CFG=3
M  V30 229 1 227 230
M  V30 230 1 228 231
M  V30 231 1 229 232
M  V30 232 1 230 233
M  V30 233 1 231 234
M  V30 234 2 232 235
M  V30 235 1 232 236
M  V30 236 1 233 237
M  V30 237 2 233 238
M  V30 238 1 236 239 CFG=3
M  V30 239 1 236 240
M  V30 240 2 237 241
M  V30 241 1 238 242
M  V30 242 1 240 243
M  V30 243 1 243 244
M  V30 244 1 244 245
M  V30 245 1 245 246
M  V30 246 1 98 101
M  V30 247 1 127 129
M  V30 248 1 132 135
M  V30 249 1 160 164
M  V30 250 1 192 195
M  V30 251 1 241 242
M  V30 END BOND
M  V30 BEGIN COLLECTION
M  V30 MDLV30/STEABS ATOMS=(28 4 10 19 28 32 37 43 53 58 65 67 72 78 86 92 103 113 122 139 145 154 166 180 186 213 219 227 236)
M  V30 END COLLECTION
M  V30 END CTAB
M  END
>  <NUMBERS>
27

>  <SEQUENCE>
KHKLGGGQYGEVYEGAWKKYSLTVAVKTLKE

>  <DRUG_NAME>
No drug

>  <AA_MUTATION>
p.E279A

>  <POSITION>
279

>  <TRANSCRYPT>
P00519-2

$$$$
Compound 29
Actelion Java MolfileCreator 2.0

  0  0  0  0  0  0              0 V3000
M  V30 BEGIN CTAB
M  V30 COUNTS 256 264 0 0 0
M  V30 BEGIN ATOM
M  V30 1 S 0.0 0.0 0.0 0
M  V30 2 C 0.8759 1.231 0.0 0
M  V30 3 C 0.6036 -1.3612 0.0 0
M  V30 4 C 0.2485 2.6159 0.0 0
M  V30 5 C 1.1245 3.847 0.0 0 CFG=2
M  V30 6 N 2.6041 3.7049 0.0 0
M  V30 7 C 0.4971 5.2319 0.0 0
M  V30 8 C 3.2078 2.3437 0.0 0
M  V30 9 O -1.0061 5.3976 0.0 0
M  V30 10 N 1.373 6.463 0.0 0
M  V30 11 O 2.3082 1.1363 0.0 0
M  V30 12 C 4.6874 2.2016 0.0 0 CFG=1
M  V30 13 C 0.7457 7.8479 0.0 0 CFG=2
M  V30 14 N 5.5634 3.4327 0.0 0
M  V30 15 C 5.2911 0.8404 0.0 0
M  V30 16 C -0.7575 8.0136 0.0 0
M  V30 17 C 1.6216 9.079 0.0 0
M  V30 18 C 4.936 4.8176 0.0 0
M  V30 19 C 6.7707 0.6983 0.0 0
M  V30 20 C 4.3915 -0.3669 0.0 0
M  V30 21 O -1.3849 9.3986 0.0 0
M  V30 22 N -1.6571 6.8063 0.0 0
M  V30 23 C 3.1013 8.9369 0.0 0
M  V30 24 O 3.4327 4.9834 0.0 0
M  V30 25 C 5.8119 6.0487 0.0 0 CFG=1
M  V30 26 C -3.1604 6.972 0.0 0 CFG=2
M  V30 27 C 3.9772 10.168 0.0 0
M  V30 28 N 7.2916 5.9066 0.0 0
M  V30 29 C 5.1846 7.4336 0.0 0
M  V30 30 C -4.0601 5.7646 0.0 0
M  V30 31 C -3.7878 8.3569 0.0 0
M  V30 32 C 5.4568 10.0259 0.0 0
M  V30 33 C 8.1675 7.1377 0.0 0
M  V30 34 O -5.5634 5.9303 0.0 0
M  V30 35 N -3.4564 4.4033 0.0 0
M  V30 36 C -2.9119 9.588 0.0 0
M  V30 37 N 6.3328 11.257 0.0 0
M  V30 38 O 7.5402 8.5226 0.0 0
M  V30 39 C 9.6472 6.9956 0.0 0 CFG=1
M  V30 40 C -4.356 3.196 0.0 0 CFG=2
M  V30 41 C -3.5392 10.9729 0.0 0
M  V30 42 N 10.2508 5.6344 0.0 0
M  V30 43 C 10.5231 8.2267 0.0 0
M  V30 44 C -5.8593 3.3617 0.0 0
M  V30 45 C -3.7523 1.8347 0.0 0 CFG=2
M  V30 46 O -5.0425 11.1386 0.0 0
M  V30 47 O -2.6633 12.204 0.0 0
M  V30 48 O -6.7589 2.1543 0.0 0
M  V30 49 N -6.4867 4.7466 0.0 0
M  V30 50 C -2.2727 1.6926 0.0 0
M  V30 51 C -4.1784 0.8285 0.0 0
M  V30 52 C -7.99 4.9123 0.0 0 CFG=2
M  V30 53 C -1.669 0.3314 0.0 0
M  V30 54 C -8.8896 3.7049 0.0 0
M  V30 55 C -8.6173 6.2973 0.0 0
M  V30 56 O -9.6472 3.989 0.0 0
M  V30 57 N -8.2859 2.3437 0.0 0
M  V30 58 C -7.7414 7.5283 0.0 0
M  V30 59 C -9.1855 1.1363 0.0 0 CFG=2
M  V30 60 C -8.3687 8.9133 0.0 0
M  V30 61 C -10.6888 1.302 0.0 0
M  V30 62 C -8.5818 -0.2249 0.0 0
M  V30 63 C -7.4928 10.1443 0.0 0
M  V30 64 O -11.2688 -0.0828 0.0 0
M  V30 65 N -11.3162 2.687 0.0 0
M  V30 66 C -7.1022 -0.3669 0.0 0
M  V30 67 N -8.1202 11.5292 0.0 0
M  V30 68 C -12.7958 3.0066 0.0 0 CFG=2
M  V30 69 C -10.5704 4.0009 0.0 0
M  V30 70 N -6.3564 -1.6571 0.0 0
M  V30 71 C -6.1079 0.7575 0.0 0
M  V30 72 C -13.9203 2.0122 0.0 0
M  V30 73 C -12.9615 4.5099 0.0 0
M  V30 74 C -11.5884 5.1254 0.0 0
M  V30 75 C -4.9005 -1.3375 0.0 0
M  V30 76 N -4.7466 0.1538 0.0 0
M  V30 77 O -13.1154 0.7575 0.0 0
M  V30 78 N -15.3644 2.4857 0.0 0
M  V30 79 C -16.489 1.4914 0.0 0 CFG=2
M  V30 80 C -17.9331 1.9649 0.0 0
M  V30 81 C -16.193 0.0355 0.0 0
M  V30 82 O -19.0576 0.9706 0.0 0
M  V30 83 N -18.2527 3.4445 0.0 0
M  V30 84 C -14.7726 -0.4142 0.0 0
M  V30 85 C -19.6968 3.918 0.0 0 CFG=2
M  V30 86 O -13.802 0.7338 0.0 0
M  V30 87 N -14.4767 -1.8702 0.0 0
M  V30 88 C -20.8213 2.9237 0.0 0
M  V30 89 C -20.0164 5.3976 0.0 0
M  V30 90 O -22.2655 3.3972 0.0 0
M  V30 91 N -20.5254 1.4677 0.0 0
M  V30 92 C -18.9156 6.4156 0.0 0
M  V30 93 C -21.6499 0.4734 0.0 0 CFG=2
M  V30 94 C -19.2352 7.8953 0.0 0
M  V30 95 C -17.4241 6.3209 0.0 0
M  V30 96 C -21.354 -0.9824 0.0 0
M  V30 97 C -23.094 0.9469 0.0 0
M  V30 98 O -22.4785 -1.9767 0.0 0
M  V30 99 N -19.9336 -1.4322 0.0 0
M  V30 100 C -23.4136 2.4265 0.0 0
M  V30 101 C -24.2186 -0.0473 0.0 0
M  V30 102 C -19.6376 -2.8882 0.0 0 CFG=2
M  V30 103 C -18.2172 -3.338 0.0 0
M  V30 104 C -20.7621 -3.8825 0.0 0
M  V30 105 O -18.4658 -4.8058 0.0 0
M  V30 106 N -17.1163 -2.32 0.0 0
M  V30 107 C -22.2063 -3.409 0.0 0
M  V30 108 C -15.6959 -2.7698 0.0 0 CFG=2
M  V30 109 C -23.3308 -4.4033 0.0 0
M  V30 110 C -14.595 -1.7518 0.0 0
M  V30 111 C -15.4 -4.2258 0.0 0
M  V30 112 O -23.0349 -5.8593 0.0 0
M  V30 113 N -24.7749 -3.9299 0.0 0
M  V30 114 O -13.1746 -2.2016 0.0 0
M  V30 115 N -14.9146 -0.2722 0.0 0
M  V30 116 C -16.5245 -5.2201 0.0 0
M  V30 117 C -13.8138 0.7457 0.0 0 CFG=2
M  V30 118 C -16.5837 -6.7116 0.0 0
M  V30 119 C -18.0396 -5.2911 0.0 0
M  V30 120 C -12.3933 0.2959 0.0 0
M  V30 121 C -14.1334 2.2253 0.0 0
M  V30 122 O -10.9966 0.8522 0.0 0
M  V30 123 N -12.0974 -1.16 0.0 0
M  V30 124 C -15.5775 2.6988 0.0 0
M  V30 125 C -10.677 -1.6098 0.0 0
M  V30 126 C -16.051 4.1429 0.0 0
M  V30 127 C -16.8086 1.8229 0.0 0
M  V30 128 C -10.381 -3.0657 0.0 0
M  V30 129 C -17.5661 4.1548 0.0 0
M  V30 130 C -15.3053 5.4568 0.0 0
M  V30 131 N -18.0396 2.7225 0.0 0
M  V30 132 O -11.2333 -4.2968 0.0 0
M  V30 133 N -8.9606 -3.5156 0.0 0
M  V30 134 C -18.3237 5.4687 0.0 0
M  V30 135 C -16.0628 6.7707 0.0 0
M  V30 136 C -8.6647 -4.9715 0.0 0 CFG=2
M  V30 137 C -17.578 6.7826 0.0 0
M  V30 138 C -9.7892 -5.9658 0.0 0
M  V30 139 C -7.2442 -5.4213 0.0 0
M  V30 140 O -11.1623 -5.3148 0.0 0
M  V30 141 N -9.4933 -7.4218 0.0 0
M  V30 142 C -7.1259 -6.9128 0.0 0
M  V30 143 C -6.4156 -4.1666 0.0 0
M  V30 144 C -10.6178 -8.4161 0.0 0 CFG=2
M  V30 145 C -10.3219 -9.8721 0.0 0
M  V30 146 C -12.0619 -7.9426 0.0 0
M  V30 147 O -8.9014 -10.3219 0.0 0
M  V30 148 N -11.4464 -10.8664 0.0 0
M  V30 149 S -13.1864 -8.9369 0.0 0
M  V30 150 C -11.1505 -12.3223 0.0 0 CFG=2
M  V30 151 C -9.73 -12.7721 0.0 0
M  V30 152 C -12.275 -13.3166 0.0 0 CFG=2
M  V30 153 O -8.6292 -11.7541 0.0 0
M  V30 154 N -9.4341 -14.2281 0.0 0
M  V30 155 O -13.7191 -12.8432 0.0 0
M  V30 156 C -11.9791 -14.7726 0.0 0
M  V30 157 C -8.0136 -14.6779 0.0 0 CFG=2
M  V30 158 C -6.9128 -13.6599 0.0 0
M  V30 159 C -7.7177 -16.1339 0.0 0
M  V30 160 O -7.2324 -12.1803 0.0 0
M  V30 161 N -5.4923 -14.1097 0.0 0
M  V30 162 C -6.2973 -16.5837 0.0 0
M  V30 163 C -4.3915 -13.0917 0.0 0 CFG=2
M  V30 164 C -6.0013 -18.0396 0.0 0
M  V30 165 C -4.7111 -11.6121 0.0 0
M  V30 166 C -2.9711 -13.5415 0.0 0
M  V30 167 N -4.5809 -18.4894 0.0 0
M  V30 168 O -6.1552 -11.1386 0.0 0
M  V30 169 N -3.6103 -10.5941 0.0 0
M  V30 170 C -1.8702 -12.5236 0.0 0
M  V30 171 C -4.285 -19.9454 0.0 0
M  V30 172 C -3.776 -9.0908 0.0 0 CFG=2
M  V30 173 C -2.1543 -10.89 0.0 0
M  V30 174 C -0.4498 -12.9734 0.0 0
M  V30 175 N -5.4095 -20.9397 0.0 0
M  V30 176 N -2.8645 -20.3952 0.0 0
M  V30 177 C -5.0899 -8.3332 0.0 0
M  V30 178 C -2.4147 -8.4634 0.0 0
M  V30 179 C -1.4086 -9.5761 0.0 0
M  V30 180 O -0.1538 -14.4293 0.0 0
M  V30 181 O 0.651 -11.9554 0.0 0
M  V30 182 O -6.4038 -9.079 0.0 0
M  V30 183 N -5.1017 -6.8181 0.0 0
M  V30 184 C -6.3328 -5.9185 0.0 0 CFG=2
M  V30 185 C -3.8943 -5.9185 0.0 0
M  V30 186 C -7.7769 -6.3683 0.0 0
M  V30 187 C -5.883 -4.4744 0.0 0
M  V30 188 C -4.3678 -4.4744 0.0 0
M  V30 189 O -8.9014 -5.3503 0.0 0
M  V30 190 N -8.0965 -7.8242 0.0 0
M  V30 191 C -9.5406 -8.2741 0.0 0 CFG=2
M  V30 192 C -10.6651 -7.2561 0.0 0
M  V30 193 C -9.8602 -9.73 0.0 0
M  V30 194 O -10.7243 -5.7409 0.0 0
M  V30 195 N -12.1093 -7.7059 0.0 0
M  V30 196 C -11.3043 -10.1798 0.0 0
M  V30 197 C -13.2338 -6.6879 0.0 0 CFG=2
M  V30 198 C -12.4289 -9.1618 0.0 0
M  V30 199 C -11.6239 -11.6358 0.0 0
M  V30 200 C -12.9379 -5.2083 0.0 0
M  V30 201 C -14.6779 -7.1377 0.0 0
M  V30 202 C -13.873 -9.6116 0.0 0
M  V30 203 C -13.0681 -12.0856 0.0 0
M  V30 204 O -11.5884 -4.5572 0.0 0
M  V30 205 N -14.0624 -4.1903 0.0 0
M  V30 206 C -15.8024 -6.1197 0.0 0
M  V30 207 C -14.1926 -11.0676 0.0 0
M  V30 208 C -13.7664 -2.7106 0.0 0 CFG=2
M  V30 209 C -15.5065 -4.6401 0.0 0
M  V30 210 C -17.2465 -6.5695 0.0 0
M  V30 211 C -12.346 -2.2372 0.0 0
M  V30 212 C -14.891 -1.6926 0.0 0 CFG=2
M  V30 213 C -16.631 -3.6221 0.0 0
M  V30 214 C -18.3711 -5.5515 0.0 0
M  V30 215 O -12.4052 -0.722 0.0 0
M  V30 216 N -11.2452 -3.2315 0.0 0
M  V30 217 C -16.3351 -2.1425 0.0 0
M  V30 218 C -14.595 -0.213 0.0 0
M  V30 219 C -18.0751 -4.0719 0.0 0
M  V30 220 C -9.8247 -2.758 0.0 0 CFG=2
M  V30 221 C -17.6727 -1.4204 0.0 0
M  V30 222 O -19.4127 -3.3498 0.0 0
M  V30 223 C -9.5288 -1.2784 0.0 0
M  V30 224 C -8.7239 -3.7523 0.0 0 CFG=2
M  V30 225 O -10.6533 -0.2604 0.0 0
M  V30 226 N -8.1083 -0.8049 0.0 0
M  V30 227 C -9.0435 -5.2083 0.0 0
M  V30 228 C -7.3034 -3.2788 0.0 0
M  V30 229 C -7.8124 0.6747 0.0 0 CFG=2
M  V30 230 C -7.8242 -6.0605 0.0 0
M  V30 231 C -8.9369 1.6926 0.0 0
M  V30 232 C -6.392 1.1481 0.0 0 CFG=2
M  V30 233 O -10.2272 0.9114 0.0 0
M  V30 234 N -8.641 3.1723 0.0 0
M  V30 235 O -5.078 0.4498 0.0 0
M  V30 236 C -6.096 2.6278 0.0 0
M  V30 237 C -9.7655 4.1903 0.0 0 CFG=2
M  V30 238 C -11.2096 3.7405 0.0 0
M  V30 239 C -9.4696 5.6699 0.0 0
M  V30 240 O -10.9847 2.2727 0.0 0
M  V30 241 N -12.3342 4.7584 0.0 0
M  V30 242 C -10.5941 6.6879 0.0 0
M  V30 243 C -13.7783 4.3086 0.0 0 CFG=2
M  V30 244 C -10.2982 8.1675 0.0 0
M  V30 245 C -14.0979 2.8527 0.0 0
M  V30 246 C -14.9028 5.3266 0.0 0
M  V30 247 O -9.0316 8.9724 0.0 0
M  V30 248 O -11.4227 9.1855 0.0 0
M  V30 249 O -12.997 1.8584 0.0 0
M  V30 250 O -15.542 2.4029 0.0 0
M  V30 251 C -16.3469 4.8768 0.0 0
M  V30 252 C -17.4714 5.8948 0.0 0
M  V30 253 C -16.6665 3.4209 0.0 0
M  V30 254 C -18.9156 5.445 0.0 0
M  V30 255 C -18.1106 2.9711 0.0 0
M  V30 256 C -19.2352 3.989 0.0 0
M  V30 END ATOM
M  V30 BEGIN BOND
M  V30 1 1 1 2
M  V30 2 1 1 3
M  V30 3 1 2 4
M  V30 4 1 4 5
M  V30 5 1 5 6 CFG=1
M  V30 6 1 5 7
M  V30 7 1 6 8
M  V30 8 2 7 9
M  V30 9 1 7 10
M  V30 10 2 8 11
M  V30 11 1 8 12
M  V30 12 1 13 10 CFG=3
M  V30 13 1 12 14 CFG=1
M  V30 14 1 12 15
M  V30 15 1 13 16
M  V30 16 1 13 17
M  V30 17 1 14 18
M  V30 18 1 15 19
M  V30 19 1 15 20
M  V30 20 2 16 21
M  V30 21 1 16 22
M  V30 22 1 17 23
M  V30 23 2 18 24
M  V30 24 1 18 25
M  V30 25 1 26 22 CFG=3
M  V30 26 1 23 27
M  V30 27 1 25 28 CFG=3
M  V30 28 1 25 29
M  V30 29 1 26 30
M  V30 30 1 26 31
M  V30 31 1 27 32
M  V30 32 1 28 33
M  V30 33 2 30 34
M  V30 34 1 30 35
M  V30 35 1 31 36
M  V30 36 1 32 37
M  V30 37 2 33 38
[truncated: 9,360,890 more chars]
