# Supplementary material for: Prediction of Amino Acid Substitutions in ABL1 Protein Leading to Tumor Drug Resistance Based on “Structure-Property” Relationship Classification Models
Source: Life (Basel). 2023 Aug 24;13(9):1807. doi: 10.3390/life13091807 (PMC10532460; doi:10.3390/life13091807)
Supplement: Supplementary file 1 [file life-13-01807-s001.zip › S5.xlsx]

## Sheet: MultiPASS_SUSPECT-ABL
AAS	Imatinib resistance according to COSMIC data	SUSPECT-ABL	SUSPECT-ABL in class	MultiPASS_Pa > Pi	MultiPASS_Pa>0.3	MultiPASS_Pa>0.4	MultiPASS_Pa>0.5	MultiPASS_Pa>0.6	MultiPASS_Pa>0.7	MultiPASS_Pa>0.8	MultiPASS_Pa>0.9
I242M	0	Susceptible (0.12kcal/mol)	0	1	1	0	0	0	0	0	0
T243I	0	Susceptible (0.12kcal/mol)	0	1	1	1	0	0	0	0	0
M244V	1	Susceptible (0.21kcal/mol)	0	1	1	1	1	1	1	1	0
H246D	0	Susceptible (-0.27kcal/mol)	0	1	1	1	1	1	1	1	0
H246R	0	Susceptible (-0.23kcal/mol)	0	1	1	1	1	1	1	1	0
H246Y	0	Susceptible (-0.25kcal/mol)	0	1	1	1	1	1	1	1	0
K247E	0	Susceptible (-0.36kcal/mol)	0	1	1	1	1	1	1	0	0
K247R	0	Susceptible (-0.33kcal/mol)	0	1	1	1	1	1	1	1	0
L248R	0	Resistant (2.33kcal/mol)	1	1	1	1	0	0	0	0	0
L248V	1	Susceptible (0.64kcal/mol)	0	1	1	1	1	1	1	1	0
G250E	1	Susceptible (1.01kcal/mol)	0	1	1	1	1	1	1	1	1
G250R	0	Susceptible (0.79kcal/mol)	0	1	1	1	1	1	1	1	1
G251C	0	Susceptible (0.98kcal/mol)	0	1	1	1	1	0	0	0	0
G251D	1	Susceptible (0.78kcal/mol)	0	1	1	1	1	1	1	1	0
G251E	1	Susceptible (0.81kcal/mol)	0	1	1	1	1	1	1	1	0
Q252E	1	Susceptible (0.69kcal/mol)	0	1	1	1	1	1	1	0	0
Q252H	1	Susceptible (0.72kcal/mol)	0	1	1	1	1	1	1	1	1
Q252K	1	Susceptible (0.71kcal/mol)	0	1	1	1	1	1	1	0	0
Q252M	0	Susceptible (0.85kcal/mol)	0	1	1	1	0	0	0	0	0
Q252P	0	Susceptible (0.74kcal/mol)	0	0	0	0	0	0	0	0	0
Q252R	1	Susceptible (0.69kcal/mol)	0	1	1	1	1	1	1	0	0
Y253C	0	Resistant (1.64kcal/mol)	1	1	1	1	0	0	0	0	0
Y253F	1	Resistant (1.9kcal/mol)	1	1	1	1	1	1	1	0	0
Y253H	1	Resistant (1.56kcal/mol)	1	1	1	1	1	1	1	1	0
Y253N	0	Susceptible (1.64kcal/mol)	0	1	1	0	0	0	0	0	0
G254E	0	Resistant (1.8kcal/mol)	1	1	1	1	0	0	0	0	0
G254R	0	Susceptible (1.97kcal/mol)	0	1	1	1	0	0	0	0	0
G254W	0	Susceptible (1.97kcal/mol)	0	1	1	1	0	0	0	0	0
E255D	0	Susceptible (0.96kcal/mol)	0	1	1	0	0	0	0	0	0
E255K	1	Resistant (1.5kcal/mol)	1	1	1	1	1	1	1	0	0
E255L	0	Resistant (2.21kcal/mol)	1	1	1	0	0	0	0	0	0
E255V	1	Resistant (2.22kcal/mol)	1	1	1	1	1	1	0	0	0
V256L	1	Susceptible (1.07kcal/mol)	0	1	1	1	1	1	1	1	0
Y257C	0	Susceptible (0.42kcal/mol)	0	1	0	0	0	0	0	0	0
E258A	0	Susceptible (0.96kcal/mol)	0	1	1	1	0	0	0	0	0
E258V	0	Susceptible (0.92kcal/mol)	0	1	1	0	0	0	0	0	0
V260A	0	Susceptible (0.22kcal/mol)	0	0	0	0	0	0	0	0	0
K263N	0	Susceptible (0.07kcal/mol)	0	0	0	0	0	0	0	0	0
Y264C	0	Susceptible (-0.03kcal/mol)	0	0	0	0	0	0	0	0	0
Y264N	0	Susceptible (-0.03kcal/mol)	0	0	0	0	0	0	0	0	0
S265N	0	Susceptible (-0.11kcal/mol)	0	0	0	0	0	0	0	0	0
S265R	0	Susceptible (-0.11kcal/mol)	0	0	0	0	0	0	0	0	0
T267A	0	Susceptible (-0.08kcal/mol)	0	1	1	1	0	0	0	0	0
T267M	0	Susceptible (0.26kcal/mol)	0	1	1	1	0	0	0	0	0
V268A	0	Susceptible (0.48kcal/mol)	0	0	0	0	0	0	0	0	0
V268L	0	Resistant (0.04kcal/mol)	1	0	0	0	0	0	0	0	0
A269V	0	Resistant (0.9kcal/mol)	1	0	0	0	0	0	0	0	0
V270M	0	Susceptible (1.26kcal/mol)	0	1	1	1	1	0	0	0	0
L273F	0	Susceptible (0.68kcal/mol)	0	1	1	1	1	0	0	0	0
L273M	1	Susceptible (0.68kcal/mol)	0	1	1	1	1	1	1	0	0
E275K	1	Susceptible (-0.15kcal/mol)	0	1	1	1	1	1	0	0	0
E275Q	0	Susceptible (-0.15kcal/mol)	0	1	1	1	0	0	0	0	0
D276A	1	Susceptible (-0.18kcal/mol)	0	1	1	1	1	1	0	0	0
D276G	1	Susceptible (-0.19kcal/mol)	0	1	1	1	1	1	1	1	0
D276N	1	Susceptible (-0.22kcal/mol)	0	1	1	1	1	0	0	0	0
T277A	1	Susceptible (-0.1kcal/mol)	0	1	1	1	1	1	1	0	0
T277I	0	Susceptible (-0.11kcal/mol)	0	1	1	1	0	0	0	0	0
E279A	1	Susceptible (0.04kcal/mol)	0	1	1	1	1	1	1	1	1
E279K	1	Susceptible (0.01kcal/mol)	0	1	1	1	1	1	1	1	1
E279Y	1	Susceptible (0.0kcal/mol)	0	1	1	1	1	1	1	1	1
E282G	1	Susceptible (-0.03kcal/mol)	0	1	1	1	1	1	1	1	1
E282K	0	Susceptible (0.01kcal/mol)	0	1	1	1	1	1	1	1	0
E282Q	0	Susceptible (0.02kcal/mol)	0	1	1	1	1	1	1	1	0
E282V	0	Susceptible (-0.04kcal/mol)	0	1	1	1	1	1	1	1	0
A288V	0	Susceptible (0.12kcal/mol)	0	1	1	1	1	1	1	0	0
V289A	0	Susceptible (0.25kcal/mol)	0	1	1	0	0	0	0	0	0
V289F	1	Susceptible (0.3kcal/mol)	0	1	1	1	1	1	1	0	0
M290R	0	Susceptible (0.5kcal/mol)	0	0	0	0	0	0	0	0	0
K291E	0	Susceptible (0.41kcal/mol)	0	1	1	1	0	0	0	0	0
K291Q	0	Susceptible (0.28kcal/mol)	0	1	1	1	0	0	0	0	0
E292D	0	Susceptible (0.5kcal/mol)	0	1	1	1	0	0	0	0	0
E292V	1	Susceptible (0.59kcal/mol)	0	1	1	1	1	1	1	0	0
I293M	0	Susceptible (1.0kcal/mol)	0	1	1	0	0	0	0	0	0
H295Y	0	Susceptible (0.28kcal/mol)	0	0	0	0	0	0	0	0	0
P296L	0	Susceptible (0.05kcal/mol)	0	0	0	0	0	0	0	0	0
P296S	0	Susceptible (0.07kcal/mol)	0	0	0	0	0	0	0	0	0
L298R	0	Susceptible (0.05kcal/mol)	0	0	0	0	0	0	0	0	0
L298V	1	Susceptible (0.15kcal/mol)	0	1	1	1	0	0	0	0	0
V299L	1	Susceptible (0.23kcal/mol)	0	0	0	0	0	0	0	0	0
V299M	0	Susceptible (1.45kcal/mol)	0	0	0	0	0	0	0	0	0
Q300H	0	Susceptible (1.45kcal/mol)	0	0	0	0	0	0	0	0	0
L301F	0	Susceptible (0.13kcal/mol)	0	0	0	0	0	0	0	0	0
G303E	0	Susceptible (0.14kcal/mol)	0	0	0	0	0	0	0	0	0
G303R	0	Susceptible (0.14kcal/mol)	0	0	0	0	0	0	0	0	0
V304G	0	Susceptible (0.12kcal/mol)	0	0	0	0	0	0	0	0	0
C305R	0	Susceptible (0.15kcal/mol)	0	1	1	1	1	1	0	0	0
C305S	0	Susceptible (0.17kcal/mol)	0	1	1	1	1	0	0	0	0
E308K	0	Susceptible (0.38kcal/mol)	0	0	0	0	0	0	0	0	0
P309S	0	Susceptible (0.03kcal/mol)	0	0	0	0	0	0	0	0	0
P310L	0	Susceptible (0.21kcal/mol)	0	0	0	0	0	0	0	0	0
P310S	0	Susceptible (0.2kcal/mol)	0	0	0	0	0	0	0	0	0
P310T	0	Susceptible (0.22kcal/mol)	0	0	0	0	0	0	0	0	0
F311I	1	Susceptible (0.26kcal/mol)	0	1	1	1	1	1	1	1	0
F311L	1	Susceptible (0.22kcal/mol)	0	1	1	1	1	1	0	0	0
Y312C	0	Susceptible (0.05kcal/mol)	0	0	0	0	0	0	0	0	0
I313L	0	Susceptible (-0.13kcal/mol)	0	0	0	0	0	0	0	0	0
I313T	0	Susceptible (-0.08kcal/mol)	0	0	0	0	0	0	0	0	0
I313V	0	Susceptible (-0.13kcal/mol)	0	0	0	0	0	0	0	0	0
I314T	0	Susceptible (-0.39kcal/mol)	0	0	0	0	0	0	0	0	0
T315A	0	Susceptible (0.51kcal/mol)	0	0	0	0	0	0	0	0	0
T315I	1	Resistant (2.32kcal/mol)	1	1	1	1	1	0	0	0	0
T315L	0	Resistant (2.28kcal/mol)	1	1	0	0	0	0	0	0	0
T315N	1	Susceptible (2.29kcal/mol)	0	1	1	1	0	0	0	0	0
T315V	0	Resistant (1.03kcal/mol)	1	0	0	0	0	0	0	0	0
E316K	0	Susceptible (0.08kcal/mol)	0	1	1	1	0	0	0	0	0
F317C	0	Susceptible (0.61kcal/mol)	0	1	1	1	1	0	0	0	0
F317I	0	Susceptible (0.59kcal/mol)	0	1	1	1	1	1	0	0	0
F317L	1	Susceptible (0.05kcal/mol)	0	1	1	1	1	1	1	0	0
F317R	0	Susceptible (0.61kcal/mol)	0	1	1	1	1	1	0	0	0
F317V	1	Susceptible (0.59kcal/mol)	0	1	1	1	1	1	1	1	0
M318I	0	Susceptible (0.42kcal/mol)	0	0	0	0	0	0	0	0	0
M318T	0	Susceptible (0.53kcal/mol)	0	1	0	0	0	0	0	0	0
T319I	0	Susceptible (-0.49kcal/mol)	0	0	0	0	0	0	0	0	0
Y320C	1	Susceptible (0.17kcal/mol)	0	1	1	1	1	0	0	0	0
G321E	0	Susceptible (0.76kcal/mol)	0	1	1	0	0	0	0	0	0
G321R	0	Susceptible (0.74kcal/mol)	0	1	1	0	0	0	0	0	0
G321V	0	Susceptible (0.76kcal/mol)	0	1	1	0	0	0	0	0	0
G321W	0	Susceptible (0.74kcal/mol)	0	1	1	0	0	0	0	0	0
L324P	0	Susceptible (1.02kcal/mol)	0	0	0	0	0	0	0	0	0
L324Q	0	Susceptible (1.0kcal/mol)	0	1	0	0	0	0	0	0	0
D325G	0	Susceptible (0.16kcal/mol)	0	1	1	0	0	0	0	0	0
D325N	0	Susceptible (0.21kcal/mol)	0	0	0	0	0	0	0	0	0
Y326H	0	Susceptible (0.24kcal/mol)	0	1	1	1	0	0	0	0	0
R328K	0	Susceptible (0.27kcal/mol)	0	1	1	0	0	0	0	0	0
R328M	1	Susceptible (0.42kcal/mol)	0	1	1	1	0	0	0	0	0
E329D	0	Susceptible (-0.06kcal/mol)	0	0	0	0	0	0	0	0	0
C330G	0	Susceptible (0.46kcal/mol)	0	0	0	0	0	0	0	0	0
C330Y	0	Susceptible (0.49kcal/mol)	0	0	0	0	0	0	0	0	0
R332L	0	Susceptible (-0.03kcal/mol)	0	0	0	0	0	0	0	0	0
R332Q	0	Susceptible (-0.02kcal/mol)	0	0	0	0	0	0	0	0	0
R332W	0	Susceptible (-0.03kcal/mol)	0	0	0	0	0	0	0	0	0
V335M	0	Susceptible (0.3kcal/mol)	0	0	0	0	0	0	0	0	0
A337T	0	Susceptible (0.19kcal/mol)	0	0	0	0	0	0	0	0	0
V338F	0	Susceptible (0.21kcal/mol)	0	0	0	0	0	0	0	0	0
V339A	0	Susceptible (0.44kcal/mol)	0	0	0	0	0	0	0	0	0
V339L	0	Susceptible (0.43kcal/mol)	0	0	0	0	0	0	0	0	0
M343I	0	Susceptible (0.28kcal/mol)	0	1	0	0	0	0	0	0	0
M343T	1	Susceptible (0.17kcal/mol)	0	1	1	1	1	1	0	0	0
A344T	0	Susceptible (0.2kcal/mol)	0	1	1	0	0	0	0	0	0
Q346L	0	Susceptible (0.21kcal/mol)	0	1	1	1	1	1	1	1	1
S348L	0	Susceptible (0.11kcal/mol)	0	1	1	1	1	0	0	0	0
S349L	0	Susceptible (0.19kcal/mol)	0	1	1	1	1	1	1	1	0
M351K	1	Susceptible (0.3kcal/mol)	0	1	1	1	1	1	1	1	0
M351T	1	Susceptible (0.42kcal/mol)	0	1	1	1	1	1	1	0	0
M351V	0	Susceptible (0.44kcal/mol)	0	1	1	1	1	0	0	0	0
E352D	1	Susceptible (0.43kcal/mol)	0	1	1	1	1	1	1	0	0
E352G	1	Susceptible (0.3kcal/mol)	0	1	1	1	1	1	1	1	0
E352K	0	Susceptible (0.35kcal/mol)	0	1	1	1	1	1	0	0	0
Y353H	1	Susceptible (0.46kcal/mol)	0	1	1	1	1	1	1	1	0
E355A	1	Susceptible (0.28kcal/mol)	0	1	1	1	1	1	1	0	0
E355G	1	Susceptible (0.23kcal/mol)	0	1	1	1	1	1	0	0	0
K356R	0	Susceptible (0.12kcal/mol)	0	1	1	1	0	0	0	0	0
K357R	0	Susceptible (0.25kcal/mol)	0	1	1	1	1	1	1	0	0
F359A	1	Susceptible (0.77kcal/mol)	0	1	1	1	1	1	1	1	0
F359C	1	Susceptible (0.77kcal/mol)	0	1	1	1	1	1	1	1	1
F359I	1	Susceptible (0.28kcal/mol)	0	1	1	1	1	1	1	1	1
F359V	1	Susceptible (0.32kcal/mol)	0	1	1	1	1	1	1	1	1
F359Y	0	Susceptible (0.44kcal/mol)	0	1	1	1	1	1	0	0	0
I360S	0	Susceptible (0.65kcal/mol)	0	1	1	0	0	0	0	0	0
I360V	0	Susceptible (0.36kcal/mol)	0	1	1	0	0	0	0	0	0
R362K	0	Susceptible (0.5kcal/mol)	0	1	1	0	0	0	0	0	0
D363G	0	Susceptible (1.26kcal/mol)	0	0	0	0	0	0	0	0	0
L364I	1	Susceptible (0.29kcal/mol)	0	1	1	1	0	0	0	0	0
A365V	0	Susceptible (0.08kcal/mol)	0	1	1	0	0	0	0	0	0
A366V	0	Susceptible (0.79kcal/mol)	0	0	0	0	0	0	0	0	0
R367Q	0	Susceptible (0.64kcal/mol)	0	1	0	0	0	0	0	0	0
N368D	0	Susceptible (1.09kcal/mol)	0	1	1	0	0	0	0	0	0
N368S	1	Susceptible (1.09kcal/mol)	0	1	1	1	1	1	1	0	0
C369Y	0	Susceptible (0.3kcal/mol)	0	1	0	0	0	0	0	0	0
L370R	0	Susceptible (3.01kcal/mol)	0	1	1	1	0	0	0	0	0
V371A	0	Susceptible (-0.41kcal/mol)	0	0	0	0	0	0	0	0	0
V371I	0	Susceptible (-0.31kcal/mol)	0	0	0	0	0	0	0	0	0
V371L	0	Susceptible (-0.41kcal/mol)	0	1	1	0	0	0	0	0	0
E373G	0	Susceptible (-0.02kcal/mol)	0	1	1	1	1	0	0	0	0
N374S	0	Susceptible (-0.08kcal/mol)	0	1	1	1	0	0	0	0	0
N374Y	1	Susceptible (-0.1kcal/mol)	0	1	1	1	1	1	1	1	1
L376F	0	Susceptible (0.19kcal/mol)	0	1	1	1	1	1	0	0	0
V377M	0	Susceptible (0.06kcal/mol)	0	1	1	1	1	1	1	1	0
K378R	1	Susceptible (0.38kcal/mol)	0	1	1	1	1	1	1	1	1
V379I	1	Susceptible (0.26kcal/mol)	0	1	1	1	1	1	1	1	0
A380V	0	Susceptible (1.95kcal/mol)	0	1	1	1	1	1	1	0	0
D381Y	0	Susceptible (1.21kcal/mol)	0	1	1	1	1	1	1	1	0
F382L	1	Susceptible (0.39kcal/mol)	0	1	1	1	1	1	1	1	1
L384M	1	Susceptible (1.25kcal/mol)	0	1	1	1	1	1	1	1	1
S385R	0	Susceptible (0.76kcal/mol)	0	1	1	1	1	1	1	1	0
L387F	1	Susceptible (0.24kcal/mol)	0	1	1	1	1	1	1	1	1
L387M	1	Susceptible (0.24kcal/mol)	0	1	1	1	1	1	1	1	1
M388I	0	Susceptible (0.37kcal/mol)	0	1	1	1	1	1	1	1	1
M388L	1	Susceptible (0.36kcal/mol)	0	1	1	1	1	1	1	1	1
T389A	0	Susceptible (-0.17kcal/mol)	0	1	1	1	1	1	1	0	0
G390E	0	Susceptible (-0.23kcal/mol)	0	1	1	1	1	1	1	1	1
G390W	0	Susceptible (-0.24kcal/mol)	0	1	1	1	1	1	1	1	1
D391N	0	Susceptible (0.29kcal/mol)	0	1	1	1	1	1	1	1	0
T394A	0	Susceptible (0.27kcal/mol)	0	1	1	1	1	1	1	0	0
H396P	1	Susceptible (0.29kcal/mol)	0	1	1	1	1	1	1	0	0
H396R	1	Susceptible (0.4kcal/mol)	0	1	1	1	1	0	0	0	0
H396Y	0	Susceptible (0.28kcal/mol)	0	1	0	0	0	0	0	0	0
A397P	1	Susceptible (-0.04kcal/mol)	0	1	1	1	1	1	1	1	0
A397T	0	Susceptible (-0.04kcal/mol)	0	0	0	0	0	0	0	0	0
G398R	1	Susceptible (-0.23kcal/mol)	0	1	1	1	1	1	1	1	0
A399T	1	Susceptible (0.01kcal/mol)	0	1	1	1	1	1	1	0	0
K400E	0	Susceptible (0.57kcal/mol)	0	0	0	0	0	0	0	0	0
P402S	0	Susceptible (0.74kcal/mol)	0	1	0	0	0	0	0	0	0
I403T	0	Susceptible (0.08kcal/mol)	0	0	0	0	0	0	0	0	0
K404T	0	Susceptible (0.44kcal/mol)	0	1	1	1	0	0	0	0	0
W405C	0	Susceptible (0.19kcal/mol)	0	1	0	0	0	0	0	0	0
T406I	0	Susceptible (0.99kcal/mol)	0	0	0	0	0	0	0	0	0
A407V	0	Susceptible (0.09kcal/mol)	0	0	0	0	0	0	0	0	0
P408L	0	Susceptible (0.91kcal/mol)	0	0	0	0	0	0	0	0	0
P408R	0	Susceptible (0.91kcal/mol)	0	0	0	0	0	0	0	0	0
E409A	0	Susceptible (0.31kcal/mol)	0	0	0	0	0	0	0	0	0
E409D	0	Susceptible (0.45kcal/mol)	0	0	0	0	0	0	0	0	0
E409K	0	Susceptible (0.37kcal/mol)	0	0	0	0	0	0	0	0	0
L411P	0	Susceptible (0.21kcal/mol)	0	0	0	0	0	0	0	0	0
Y413C	0	Susceptible (-0.23kcal/mol)	0	0	0	0	0	0	0	0	0
S417Y	1	Susceptible (1.04kcal/mol)	0	0	0	0	0	0	0	0	0
I418M	0	Susceptible (0.36kcal/mol)	0	0	0	0	0	0	0	0	0
I418V	1	Susceptible (0.54kcal/mol)	0	0	0	0	0	0	0	0	0
K419E	1	Susceptible (0.78kcal/mol)	0	0	0	0	0	0	0	0	0
S420F	0	Susceptible (0.17kcal/mol)	0	0	0	0	0	0	0	0	0
D421N	0	Susceptible (0.61kcal/mol)	0	0	0	0	0	0	0	0	0
V422I	0	Susceptible (0.49kcal/mol)	0	0	0	0	0	0	0	0	0
W423R	0	Susceptible (0.87kcal/mol)	0	1	1	1	1	1	1	0	0
G426K	0	Susceptible (0.17kcal/mol)	0	1	0	0	0	0	0	0	0
G426V	0	Susceptible (0.17kcal/mol)	0	0	0	0	0	0	0	0	0
W430C	0	Susceptible (0.14kcal/mol)	0	0	0	0	0	0	0	0	0
W430L	0	Susceptible (0.15kcal/mol)	0	0	0	0	0	0	0	0	0
E431G	0	Susceptible (0.13kcal/mol)	0	0	0	0	0	0	0	0	0
A433T	1	Susceptible (0.12kcal/mol)	0	1	0	0	0	0	0	0	0
S438C	1	Susceptible (0.67kcal/mol)	0	1	1	1	1	1	1	0	0
S438P	0	Susceptible (0.52kcal/mol)	0	0	0	0	0	0	0	0	0
S438Y	0	Susceptible (0.88kcal/mol)	0	0	0	0	0	0	0	0	0
P439R	0	Susceptible (1.1kcal/mol)	0	1	1	0	0	0	0	0	0
P439S	0	Susceptible (0.77kcal/mol)	0	1	1	0	0	0	0	0	0
Y440H	0	Susceptible (0.1kcal/mol)	0	0	0	0	0	0	0	0	0
P441L	0	Susceptible (0.12kcal/mol)	0	0	0	0	0	0	0	0	0
P441S	0	Susceptible (0.13kcal/mol)	0	0	0	0	0	0	0	0	0
D444Y	0	Susceptible (-0.19kcal/mol)	0	1	1	1	1	0	0	0	0
L445M	0	Susceptible (0.15kcal/mol)	0	1	0	0	0	0	0	0	0
S446P	0	Susceptible (-0.27kcal/mol)	0	0	0	0	0	0	0	0	0
Q447P	0	Susceptible (-0.13kcal/mol)	0	1	1	0	0	0	0	0	0
Y449C	0	Susceptible (0.55kcal/mol)	0	0	0	0	0	0	0	0	0
E450A	1	Susceptible (-0.03kcal/mol)	0	1	1	1	0	0	0	0	0
E450G	1	Susceptible (-0.07kcal/mol)	0	1	1	1	1	0	0	0	0
E450K	1	Susceptible (-0.02kcal/mol)	0	1	1	0	0	0	0	0	0
E450Q	0	Susceptible (-0.01kcal/mol)	0	1	0	0	0	0	0	0	0
E453A	1	Susceptible (0.36kcal/mol)	0	1	1	1	1	1	1	1	1
E453D	1	Susceptible (0.43kcal/mol)	0	1	1	1	1	1	1	1	1
E453G	1	Susceptible (0.47kcal/mol)	0	1	1	1	1	1	1	1	1
E453K	1	Susceptible (0.37kcal/mol)	0	1	1	1	1	1	1	1	1
E453L	1	Susceptible (0.51kcal/mol)	0	1	1	1	1	1	1	1	1
E453Q	0	Susceptible (0.41kcal/mol)	0	1	1	1	1	1	1	1	1
E459G	1	Susceptible (0.52kcal/mol)	0	1	1	1	1	1	1	1	1
E459K	1	Susceptible (0.52kcal/mol)	0	1	1	1	1	1	1	1	1
E459Q	1	Susceptible (0.39kcal/mol)	0	1	1	1	1	1	1	1	1
R460H	0	Susceptible (0.18kcal/mol)	0	1	1	1	1	0	0	0	0
E466D	0	Susceptible (0.45kcal/mol)	0	0	0	0	0	0	0	0	0
Y469C	0	Susceptible (0.93kcal/mol)	0	0	0	0	0	0	0	0	0
M472L	0	Susceptible (0.24kcal/mol)	0	0	0	0	0	0	0	0	0
R473Q	0	Susceptible (0.52kcal/mol)	0	0	0	0	0	0	0	0	0
W478C	0	Susceptible (1.16kcal/mol)	0	0	0	0	0	0	0	0	0
W478R	0	Susceptible (1.14kcal/mol)	0	0	0	0	0	0	0	0	0
P480L	1	Susceptible (0.89kcal/mol)	0	1	1	1	1	1	1	0	0
P480S	0	Susceptible (0.56kcal/mol)	0	1	1	1	0	0	0	0	0
D482E	0	Susceptible (0.21kcal/mol)	0	1	0	0	0	0	0	0	0
D482V	1	Susceptible (0.46kcal/mol)	0	1	1	1	1	1	1	1	0
R483W	0	Susceptible (1.13kcal/mol)	0	0	0	0	0	0	0	0	0
P484T	0	Susceptible (0.39kcal/mol)	0	0	0	0	0	0	0	0	0
F486S	1	Susceptible (0.12kcal/mol)	0	1	1	1	1	1	1	1	0
A492D	0	Susceptible (0.27kcal/mol)	0	1	1	1	1	1	1	0	0
F493L	0	Susceptible (0.36kcal/mol)	0	1	0	0	0	0	0	0	0
	1-resistant; 0-susceptible
